# Supplementary material for: Broadband transient full-Stokes luminescence spectroscopy
Source: Nature. 2025 Jun 25;643(8072):675–82. doi: 10.1038/s41586-025-09197-3 (PMC12267050; doi:10.1038/s41586-025-09197-3)
Supplement: Supplementary file 3 — Source Data Fig. 1 [file 41586_2025_9197_MOESM3_ESM.xlsx]

## Sheet: b_QWP
	horizontal	vertical
QWP_theta	Intensity	Intensity
0	0.5	0.5
1.00279	0.482502	0.517498
2.00557	0.465025	0.534975
3.00836	0.447591	0.552409
4.01114	0.430221	0.569779
5.01393	0.412937	0.587063
6.01671	0.395759	0.604241
7.0195	0.378709	0.621291
8.02228	0.361807	0.638193
9.02507	0.345075	0.654925
10.0279	0.328533	0.671467
11.0306	0.312201	0.687799
12.0334	0.296099	0.703901
13.0362	0.280247	0.719753
14.039	0.264663	0.735337
15.0418	0.249369	0.750631
16.0446	0.234381	0.765619
17.0474	0.219719	0.780281
18.0501	0.2054	0.7946
19.0529	0.191442	0.808558
20.0557	0.177862	0.822138
21.0585	0.164677	0.835323
22.0613	0.151902	0.848098
23.0641	0.139554	0.860446
24.0669	0.127648	0.872352
25.0696	0.116198	0.883802
26.0724	0.105218	0.894782
27.0752	0.0947213	0.905279
28.078	0.0847215	0.915278
29.0808	0.0752305	0.924769
30.0836	0.0662599	0.93374
31.0864	0.0578207	0.942179
32.0891	0.0499232	0.950077
33.0919	0.0425771	0.957423
34.0947	0.0357914	0.964209
35.0975	0.0295744	0.970426
36.1003	0.0239338	0.976066
37.1031	0.0188764	0.981124
38.1058	0.0144085	0.985591
39.1086	0.0105355	0.989464
40.1114	0.00726216	0.992738
41.1142	0.00459249	0.995408
42.117	0.00252976	0.99747
43.1198	0.00107651	0.998923
44.1226	0.000234505	0.999765
45.1253	4.78619e-06	0.999995
46.1281	0.000387632	0.999612
47.1309	0.00138257	0.998617
48.1337	0.00298839	0.997012
49.1365	0.00520312	0.994797
50.1393	0.00802405	0.991976
51.1421	0.0114477	0.988552
52.1448	0.0154699	0.98453
53.1476	0.0200858	0.979914
54.1504	0.0252896	0.97471
55.1532	0.0310749	0.968925
56.156	0.0374348	0.962565
57.1588	0.0443614	0.955639
58.1616	0.0518462	0.948154
59.1643	0.0598801	0.94012
60.1671	0.0684532	0.931547
61.1699	0.0775549	0.922445
62.1727	0.0871743	0.912826
63.1755	0.0972994	0.902701
64.1783	0.107918	0.892082
65.1811	0.119017	0.880983
66.1838	0.130582	0.869418
67.1866	0.1426	0.8574
68.1894	0.155056	0.844944
69.1922	0.167935	0.832065
70.195	0.181221	0.818779
71.1978	0.194897	0.805103
72.2006	0.208946	0.791054
73.2033	0.223353	0.776647
74.2061	0.238098	0.761902
75.2089	0.253164	0.746836
76.2117	0.268533	0.731467
77.2145	0.284185	0.715815
78.2173	0.300102	0.699898
79.2201	0.316263	0.683737
80.2228	0.33265	0.66735
81.2256	0.349241	0.650759
82.2284	0.366018	0.633982
83.2312	0.382958	0.617042
84.234	0.400042	0.599958
85.2368	0.417248	0.582752
86.2396	0.434556	0.565444
87.2423	0.451944	0.548056
88.2451	0.469391	0.530609
89.2479	0.486875	0.513125
90.2507	0.504375	0.495625
91.2535	0.52187	0.47813
92.2563	0.539339	0.460661
93.2591	0.556759	0.443241
94.2618	0.574109	0.425891
95.2646	0.591369	0.408631
96.2674	0.608516	0.391484
97.2702	0.625531	0.374469
98.273	0.642392	0.357608
99.2758	0.659079	0.340921
100.279	0.67557	0.32443
101.281	0.691847	0.308153
102.284	0.707888	0.292112
103.287	0.723675	0.276325
104.29	0.739188	0.260812
105.292	0.754408	0.245592
106.295	0.769316	0.230684
107.298	0.783894	0.216106
108.301	0.798124	0.201876
109.304	0.811989	0.188011
110.306	0.825472	0.174528
111.309	0.838556	0.161444
112.312	0.851225	0.148775
113.315	0.863464	0.136536
114.318	0.875258	0.124742
115.32	0.886592	0.113408
116.323	0.897452	0.102548
117.326	0.907826	0.0921744
118.329	0.917699	0.0823006
119.331	0.927061	0.0729386
120.334	0.9359	0.0640999
121.337	0.944205	0.0557951
122.34	0.951965	0.0480346
123.343	0.959172	0.0408278
124.345	0.965816	0.0341835
125.348	0.97189	0.02811
126.351	0.977385	0.0226145
127.354	0.982296	0.017704
128.357	0.986616	0.0133843
129.359	0.990339	0.00966078
130.362	0.993462	0.00653801
131.365	0.99598	0.0040198
132.368	0.997891	0.00210923
133.37	0.999191	0.00080865
134.373	0.99988	0.00011965
135.376	0.999957	4.30752e-05
136.379	0.999421	0.000579018
137.382	0.998273	0.00172682
138.384	0.996515	0.00348508
139.387	0.994148	0.00585165
140.39	0.991176	0.00882361
141.393	0.987603	0.0123973
142.396	0.983432	0.0165684
143.398	0.978668	0.0213318
144.401	0.973318	0.0266816
145.404	0.967389	0.0326113
146.407	0.960886	0.0391137
147.409	0.953819	0.0461806
148.412	0.946196	0.0538036
149.415	0.938027	0.0619732
150.418	0.929321	0.0706795
151.421	0.920088	0.0799117
152.423	0.910341	0.0896586
153.426	0.900092	0.0999082
154.429	0.889352	0.110648
155.432	0.878135	0.121865
156.435	0.866455	0.133545
157.437	0.854326	0.145674
158.44	0.841763	0.158237
159.443	0.828781	0.171219
160.446	0.815396	0.184604
161.448	0.801625	0.198375
162.451	0.787485	0.212515
163.454	0.772992	0.227008
164.457	0.758165	0.241835
165.46	0.743021	0.256979
166.462	0.72758	0.27242
167.465	0.71186	0.28814
168.468	0.69588	0.30412
169.471	0.67966	0.32034
170.474	0.663221	0.336779
171.476	0.646581	0.353419
172.479	0.629762	0.370238
173.482	0.612783	0.387217
174.485	0.595667	0.404333
175.487	0.578433	0.421567
176.49	0.561104	0.438896
177.493	0.543699	0.456301
178.496	0.526241	0.473759
179.499	0.508751	0.491249
180.501	0.491249	0.508751
181.504	0.473759	0.526241
182.507	0.456301	0.543699
183.51	0.438896	0.561104
184.513	0.421567	0.578433
185.515	0.404333	0.595667
186.518	0.387217	0.612783
187.521	0.370238	0.629762
188.524	0.353419	0.646581
189.526	0.336779	0.663221
190.529	0.32034	0.67966
191.532	0.30412	0.69588
192.535	0.28814	0.71186
193.538	0.27242	0.72758
194.54	0.256979	0.743021
195.543	0.241835	0.758165
196.546	0.227008	0.772992
197.549	0.212515	0.787485
198.552	0.198375	0.801625
199.554	0.184604	0.815396
200.557	0.171219	0.828781
201.56	0.158237	0.841763
202.563	0.145674	0.854326
203.565	0.133545	0.866455
204.568	0.121865	0.878135
205.571	0.110648	0.889352
206.574	0.0999082	0.900092
207.577	0.0896586	0.910341
208.579	0.0799117	0.920088
209.582	0.0706795	0.929321
210.585	0.0619732	0.938027
211.588	0.0538036	0.946196
212.591	0.0461806	0.953819
213.593	0.0391137	0.960886
214.596	0.0326113	0.967389
215.599	0.0266816	0.973318
216.602	0.0213318	0.978668
217.604	0.0165684	0.983432
218.607	0.0123973	0.987603
219.61	0.00882361	0.991176
220.613	0.00585165	0.994148
221.616	0.00348508	0.996515
222.618	0.00172682	0.998273
223.621	0.000579018	0.999421
224.624	4.30752e-05	0.999957
225.627	0.00011965	0.99988
226.63	0.00080865	0.999191
227.632	0.00210923	0.997891
228.635	0.0040198	0.99598
229.638	0.00653801	0.993462
230.641	0.00966078	0.990339
231.643	0.0133843	0.986616
232.646	0.017704	0.982296
233.649	0.0226145	0.977385
234.652	0.02811	0.97189
235.655	0.0341835	0.965816
236.657	0.0408278	0.959172
237.66	0.0480346	0.951965
238.663	0.0557951	0.944205
239.666	0.0640999	0.9359
240.669	0.0729386	0.927061
241.671	0.0823006	0.917699
242.674	0.0921744	0.907826
243.677	0.102548	0.897452
244.68	0.113408	0.886592
245.682	0.124742	0.875258
246.685	0.136536	0.863464
247.688	0.148775	0.851225
248.691	0.161444	0.838556
249.694	0.174528	0.825472
250.696	0.188011	0.811989
251.699	0.201876	0.798124
252.702	0.216106	0.783894
253.705	0.230684	0.769316
254.708	0.245592	0.754408
255.71	0.260812	0.739188
256.713	0.276325	0.723675
257.716	0.292112	0.707888
258.719	0.308153	0.691847
259.721	0.32443	0.67557
260.724	0.340921	0.659079
261.727	0.357608	0.642392
262.73	0.374469	0.625531
263.733	0.391484	0.608516
264.735	0.408631	0.591369
265.738	0.425891	0.574109
266.741	0.443241	0.556759
267.744	0.460661	0.539339
268.747	0.47813	0.52187
269.749	0.495625	0.504375
270.752	0.513125	0.486875
271.755	0.530609	0.469391
272.758	0.548056	0.451944
273.76	0.565444	0.434556
274.763	0.582752	0.417248
275.766	0.599958	0.400042
276.769	0.617042	0.382958
277.772	0.633982	0.366018
278.774	0.650759	0.349241
279.777	0.66735	0.33265
280.78	0.683737	0.316263
281.783	0.699898	0.300102
282.786	0.715815	0.284185
283.788	0.731467	0.268533
284.791	0.746836	0.253164
285.794	0.761902	0.238098
286.797	0.776647	0.223353
287.799	0.791054	0.208946
288.802	0.805103	0.194897
289.805	0.818779	0.181221
290.808	0.832065	0.167935
291.811	0.844944	0.155056
292.813	0.8574	0.1426
293.816	0.869418	0.130582
294.819	0.880983	0.119017
295.822	0.892082	0.107918
296.825	0.902701	0.0972994
297.827	0.912826	0.0871743
298.83	0.922445	0.0775549
299.833	0.931547	0.0684532
300.836	0.94012	0.0598801
301.838	0.948154	0.0518462
302.841	0.955639	0.0443614
303.844	0.962565	0.0374348
304.847	0.968925	0.0310749
305.85	0.97471	0.0252896
306.852	0.979914	0.0200858
307.855	0.98453	0.0154699
308.858	0.988552	0.0114477
309.861	0.991976	0.00802405
310.864	0.994797	0.00520312
311.866	0.997012	0.00298839
312.869	0.998617	0.00138257
313.872	0.999612	0.000387632
314.875	0.999995	4.78619e-06
315.877	0.999765	0.000234505
316.88	0.998923	0.00107651
317.883	0.99747	0.00252976
318.886	0.995408	0.00459249
319.889	0.992738	0.00726216
320.891	0.989464	0.0105355
321.894	0.985591	0.0144085
322.897	0.981124	0.0188764
323.9	0.976066	0.0239338
324.903	0.970426	0.0295744
325.905	0.964209	0.0357914
326.908	0.957423	0.0425771
327.911	0.950077	0.0499232
328.914	0.942179	0.0578207
329.916	0.93374	0.0662599
330.919	0.924769	0.0752305
331.922	0.915278	0.0847215
332.925	0.905279	0.0947213
333.928	0.894782	0.105218
334.93	0.883802	0.116198
335.933	0.872352	0.127648
336.936	0.860446	0.139554
337.939	0.848098	0.151902
338.942	0.835323	0.164677
339.944	0.822138	0.177862
340.947	0.808558	0.191442
341.95	0.7946	0.2054
342.953	0.780281	0.219719
343.955	0.765619	0.234381
344.958	0.750631	0.249369
345.961	0.735337	0.264663
346.964	0.719753	0.280247
347.967	0.703901	0.296099
348.969	0.687799	0.312201
349.972	0.671467	0.328533
350.975	0.654925	0.345075
351.978	0.638193	0.361807
352.981	0.621291	0.378709
353.983	0.604241	0.395759
354.986	0.587063	0.412937
355.989	0.569779	0.430221
356.992	0.552409	0.447591
357.994	0.534975	0.465025
358.997	0.517498	0.482502
360	0.5	0.5

## Sheet: b_HWP
	horizontal	vertical
HWP_theta	Intensity	Intensity
0	0	1
1.00279	0.00122477	0.998775
2.00557	0.00489307	0.995107
3.00836	0.0109869	0.989013
4.01114	0.0194765	0.980523
5.01393	0.0303202	0.96968
6.01671	0.0434649	0.956535
7.0195	0.0588461	0.941154
8.02228	0.0763887	0.923611
9.02507	0.0960065	0.903994
10.0279	0.117604	0.882396
11.0306	0.141074	0.858926
12.0334	0.166303	0.833697
13.0362	0.193166	0.806834
14.039	0.221533	0.778467
15.0418	0.251264	0.748736
16.0446	0.282214	0.717786
17.0474	0.31423	0.68577
18.0501	0.347157	0.652843
19.0529	0.380832	0.619168
20.0557	0.415092	0.584908
21.0585	0.449767	0.550233
22.0613	0.484688	0.515312
23.0641	0.519685	0.480315
24.0669	0.554584	0.445416
25.0696	0.589217	0.410783
26.0724	0.623412	0.376588
27.0752	0.657003	0.342997
28.078	0.689825	0.310175
29.0808	0.721716	0.278284
30.0836	0.752522	0.247478
31.0864	0.78209	0.21791
32.0891	0.810277	0.189723
33.0919	0.836943	0.163057
34.0947	0.861959	0.138041
35.0975	0.885201	0.114799
36.1003	0.906556	0.093444
37.1031	0.92592	0.0740805
38.1058	0.943196	0.0568036
39.1086	0.958302	0.041698
40.1114	0.971162	0.0288377
41.1142	0.981714	0.0182856
42.117	0.989907	0.0100935
43.1198	0.995699	0.0043014
44.1226	0.999062	0.000937802
45.1253	0.999981	1.91447e-05
46.1281	0.99845	0.00154993
47.1309	0.994477	0.00552265
48.1337	0.988082	0.0119179
49.1365	0.979296	0.0207042
50.1393	0.968161	0.0318387
51.1421	0.954733	0.0452667
52.1448	0.939078	0.0609224
53.1476	0.921271	0.0787293
54.1504	0.9014	0.0986
55.1532	0.879563	0.120437
56.156	0.855866	0.144134
57.1588	0.830426	0.169574
58.1616	0.803367	0.196633
59.1643	0.774822	0.225178
60.1671	0.744931	0.255069
61.1699	0.713839	0.286161
62.1727	0.6817	0.3183
63.1755	0.648671	0.351329
64.1783	0.614914	0.385086
65.1811	0.580593	0.419407
66.1838	0.545878	0.454122
67.1866	0.510938	0.489062
68.1894	0.475944	0.524056
69.1922	0.441068	0.558932
70.195	0.406481	0.593519
71.1978	0.372352	0.627648
72.2006	0.338849	0.661151
73.2033	0.306135	0.693865
74.2061	0.27437	0.72563
75.2089	0.243711	0.756289
76.2117	0.214308	0.785692
77.2145	0.186304	0.813696
78.2173	0.159837	0.840163
79.2201	0.135037	0.864963
80.2228	0.112024	0.887976
81.2256	0.0909126	0.909087
82.2284	0.0718049	0.928195
83.2312	0.0547951	0.945205
84.234	0.0399663	0.960034
85.2368	0.0273913	0.972609
86.2396	0.0171316	0.982868
87.2423	0.0092375	0.990763
88.2451	0.00374769	0.996252
89.2479	0.000689055	0.999311
90.2507	7.65772e-05	0.999923
91.2535	0.00191326	0.998087
92.2563	0.0061901	0.99381
93.2591	0.0128862	0.987114
94.2618	0.0219686	0.978031
95.2646	0.033393	0.966607
96.2674	0.0471033	0.952897
97.2702	0.0630323	0.936968
98.273	0.0811021	0.918898
99.2758	0.101224	0.898776
100.279	0.1233	0.8767
101.281	0.147221	0.852779
102.284	0.17287	0.82713
103.287	0.200122	0.799878
104.29	0.228844	0.771156
105.292	0.258893	0.741107
106.295	0.290124	0.709876
107.298	0.322383	0.677617
108.301	0.355512	0.644488
109.304	0.389349	0.610651
110.306	0.423728	0.576272
111.309	0.458481	0.541519
112.312	0.493437	0.506563
113.315	0.528425	0.471575
114.318	0.563274	0.436726
115.32	0.597813	0.402187
116.323	0.631873	0.368127
117.326	0.665287	0.334713
118.329	0.697891	0.302109
119.331	0.729526	0.270474
120.334	0.760036	0.239964
121.337	0.789272	0.210728
122.34	0.817091	0.182909
123.343	0.843356	0.156644
124.345	0.86794	0.13206
125.348	0.890721	0.109279
126.351	0.911588	0.0884125
127.354	0.930438	0.0695622
128.357	0.947179	0.0528206
129.359	0.96173	0.0382698
130.362	0.974019	0.0259811
131.365	0.983985	0.0160146
132.368	0.991581	0.00841912
133.37	0.996768	0.00323198
134.373	0.999521	0.000478544
135.376	0.999828	0.000172293
136.379	0.997685	0.00231473
137.382	0.993105	0.00689537
138.384	0.986108	0.0138918
139.387	0.97673	0.0232696
140.39	0.965017	0.034983
141.393	0.951025	0.0489746
142.396	0.934824	0.0651757
143.398	0.916493	0.0835071
144.401	0.896121	0.103879
145.404	0.873809	0.126191
146.407	0.849665	0.150335
147.409	0.823808	0.176192
148.412	0.796365	0.203635
149.415	0.76747	0.23253
150.418	0.737265	0.262735
151.421	0.705897	0.294103
152.423	0.67352	0.32648
153.426	0.640294	0.359706
154.429	0.60638	0.39362
155.432	0.571945	0.428055
156.435	0.537157	0.462843
157.437	0.502188	0.497812
158.44	0.467207	0.532793
159.443	0.432388	0.567612
160.446	0.3979	0.6021
161.448	0.363911	0.636089
162.451	0.33059	0.66941
163.454	0.298098	0.701902
164.457	0.266596	0.733404
165.46	0.236237	0.763763
166.462	0.20717	0.79283
167.465	0.179538	0.820462
168.468	0.153476	0.846524
169.471	0.129112	0.870888
170.474	0.106564	0.893436
171.476	0.0859439	0.914056
172.479	0.0673524	0.932648
173.482	0.0508804	0.94912
174.485	0.0366087	0.963391
175.487	0.0246071	0.975393
176.49	0.0149346	0.985065
177.493	0.00763839	0.992362
178.496	0.00275432	0.997246
179.499	0.000306286	0.999694
180.501	0.000306286	0.999694
181.504	0.00275432	0.997246
182.507	0.00763839	0.992362
183.51	0.0149346	0.985065
184.513	0.0246071	0.975393
185.515	0.0366087	0.963391
186.518	0.0508804	0.94912
187.521	0.0673524	0.932648
188.524	0.0859439	0.914056
189.526	0.106564	0.893436
190.529	0.129112	0.870888
191.532	0.153476	0.846524
192.535	0.179538	0.820462
193.538	0.20717	0.79283
194.54	0.236237	0.763763
195.543	0.266596	0.733404
196.546	0.298098	0.701902
197.549	0.33059	0.66941
198.552	0.363911	0.636089
199.554	0.3979	0.6021
200.557	0.432388	0.567612
201.56	0.467207	0.532793
202.563	0.502188	0.497812
203.565	0.537157	0.462843
204.568	0.571945	0.428055
205.571	0.60638	0.39362
206.574	0.640294	0.359706
207.577	0.67352	0.32648
208.579	0.705897	0.294103
209.582	0.737265	0.262735
210.585	0.76747	0.23253
211.588	0.796365	0.203635
212.591	0.823808	0.176192
213.593	0.849665	0.150335
214.596	0.873809	0.126191
215.599	0.896121	0.103879
216.602	0.916493	0.0835071
217.604	0.934824	0.0651757
218.607	0.951025	0.0489746
219.61	0.965017	0.034983
220.613	0.97673	0.0232696
221.616	0.986108	0.0138918
222.618	0.993105	0.00689537
223.621	0.997685	0.00231473
224.624	0.999828	0.000172293
225.627	0.999521	0.000478544
226.63	0.996768	0.00323198
227.632	0.991581	0.00841912
228.635	0.983985	0.0160146
229.638	0.974019	0.0259811
230.641	0.96173	0.0382698
231.643	0.947179	0.0528206
232.646	0.930438	0.0695622
233.649	0.911588	0.0884125
234.652	0.890721	0.109279
235.655	0.86794	0.13206
236.657	0.843356	0.156644
237.66	0.817091	0.182909
238.663	0.789272	0.210728
239.666	0.760036	0.239964
240.669	0.729526	0.270474
241.671	0.697891	0.302109
242.674	0.665287	0.334713
243.677	0.631873	0.368127
244.68	0.597813	0.402187
245.682	0.563274	0.436726
246.685	0.528425	0.471575
247.688	0.493437	0.506563
248.691	0.458481	0.541519
249.694	0.423728	0.576272
250.696	0.389349	0.610651
251.699	0.355512	0.644488
252.702	0.322383	0.677617
253.705	0.290124	0.709876
254.708	0.258893	0.741107
255.71	0.228844	0.771156
256.713	0.200122	0.799878
257.716	0.17287	0.82713
258.719	0.147221	0.852779
259.721	0.1233	0.8767
260.724	0.101224	0.898776
261.727	0.0811021	0.918898
262.73	0.0630323	0.936968
263.733	0.0471033	0.952897
264.735	0.033393	0.966607
265.738	0.0219686	0.978031
266.741	0.0128862	0.987114
267.744	0.0061901	0.99381
268.747	0.00191326	0.998087
269.749	7.65772e-05	0.999923
270.752	0.000689055	0.999311
271.755	0.00374769	0.996252
272.758	0.0092375	0.990763
273.76	0.0171316	0.982868
274.763	0.0273913	0.972609
275.766	0.0399663	0.960034
276.769	0.0547951	0.945205
277.772	0.0718049	0.928195
278.774	0.0909126	0.909087
279.777	0.112024	0.887976
280.78	0.135037	0.864963
281.783	0.159837	0.840163
282.786	0.186304	0.813696
283.788	0.214308	0.785692
284.791	0.243711	0.756289
285.794	0.27437	0.72563
286.797	0.306135	0.693865
287.799	0.338849	0.661151
288.802	0.372352	0.627648
289.805	0.406481	0.593519
290.808	0.441068	0.558932
291.811	0.475944	0.524056
292.813	0.510938	0.489062
293.816	0.545878	0.454122
294.819	0.580593	0.419407
295.822	0.614914	0.385086
296.825	0.648671	0.351329
297.827	0.6817	0.3183
298.83	0.713839	0.286161
299.833	0.744931	0.255069
300.836	0.774822	0.225178
301.838	0.803367	0.196633
302.841	0.830426	0.169574
303.844	0.855866	0.144134
304.847	0.879563	0.120437
305.85	0.9014	0.0986
306.852	0.921271	0.0787293
307.855	0.939078	0.0609224
308.858	0.954733	0.0452667
309.861	0.968161	0.0318387
310.864	0.979296	0.0207042
311.866	0.988082	0.0119179
312.869	0.994477	0.00552265
313.872	0.99845	0.00154993
314.875	0.999981	1.91447e-05
315.877	0.999062	0.000937802
316.88	0.995699	0.0043014
317.883	0.989907	0.0100935
318.886	0.981714	0.0182856
319.889	0.971162	0.0288377
320.891	0.958302	0.041698
321.894	0.943196	0.0568036
322.897	0.92592	0.0740805
323.9	0.906556	0.093444
324.903	0.885201	0.114799
325.905	0.861959	0.138041
326.908	0.836943	0.163057
327.911	0.810277	0.189723
328.914	0.78209	0.21791
329.916	0.752522	0.247478
330.919	0.721716	0.278284
331.922	0.689825	0.310175
332.925	0.657003	0.342997
333.928	0.623412	0.376588
334.93	0.589217	0.410783
335.933	0.554584	0.445416
336.936	0.519685	0.480315
337.939	0.484688	0.515312
338.942	0.449767	0.550233
339.944	0.415092	0.584908
340.947	0.380832	0.619168
341.95	0.347157	0.652843
342.953	0.31423	0.68577
343.955	0.282214	0.717786
344.958	0.251264	0.748736
345.961	0.221533	0.778467
346.964	0.193166	0.806834
347.967	0.166303	0.833697
348.969	0.141074	0.858926
349.972	0.117604	0.882396
350.975	0.0960065	0.903994
351.978	0.0763887	0.923611
352.981	0.0588461	0.941154
353.983	0.0434649	0.956535
354.986	0.0303202	0.96968
355.989	0.0194765	0.980523
356.992	0.0109869	0.989013
357.994	0.00489307	0.995107
358.997	0.00122477	0.998775
360	0	1

## Sheet: c_RCP
	HWP_theta
QWP_theta		0	0.5	1	1.5	2	2.5	3	3.5	4	4.5	5	5.5	6	6.5	7	7.5	8	8.5	9	9.5	10	10.5	11	11.5	12	12.5	13	13.5	14	14.5	15	15.5	16	16.5	17	17.5	18	18.5	19	19.5	20	20.5	21	21.5	22	22.5	23	23.5
	0	0	0.0174524	0.0348995	0.052336	0.0697565	0.0871557	0.104528	0.121869	0.139173	0.156434	0.173648	0.190809	0.207912	0.224951	0.241922	0.258819	0.275637	0.292372	0.309017	0.325568	0.34202	0.358368	0.374607	0.390731	0.406737	0.422618	0.438371	0.45399	0.469472	0.48481	0.5	0.515038	0.529919	0.544639	0.559193	0.573576	0.587785	0.601815	0.615661	0.62932	0.642788	0.656059	0.669131	0.681998	0.694658	0.707107	0.71934	0.731354
	0.5	0	0.0174524	0.0348995	0.052336	0.0697565	0.0871557	0.104528	0.121869	0.139173	0.156434	0.173648	0.190809	0.207912	0.224951	0.241922	0.258819	0.275637	0.292372	0.309017	0.325568	0.34202	0.358368	0.374607	0.390731	0.406737	0.422618	0.438371	0.45399	0.469472	0.48481	0.5	0.515038	0.529919	0.544639	0.559193	0.573576	0.587785	0.601815	0.615661	0.62932	0.642788	0.656059	0.669131	0.681998	0.694658	0.707107	0.71934	0.731354
	1	0	0.0174524	0.0348995	0.052336	0.0697565	0.0871557	0.104528	0.121869	0.139173	0.156434	0.173648	0.190809	0.207912	0.224951	0.241922	0.258819	0.275637	0.292372	0.309017	0.325568	0.34202	0.358368	0.374607	0.390731	0.406737	0.422618	0.438371	0.45399	0.469472	0.48481	0.5	0.515038	0.529919	0.544639	0.559193	0.573576	0.587785	0.601815	0.615661	0.62932	0.642788	0.656059	0.669131	0.681998	0.694658	0.707107	0.71934	0.731354
	1.5	0	0.0174524	0.0348995	0.052336	0.0697565	0.0871557	0.104528	0.121869	0.139173	0.156434	0.173648	0.190809	0.207912	0.224951	0.241922	0.258819	0.275637	0.292372	0.309017	0.325568	0.34202	0.358368	0.374607	0.390731	0.406737	0.422618	0.438371	0.45399	0.469472	0.48481	0.5	0.515038	0.529919	0.544639	0.559193	0.573576	0.587785	0.601815	0.615661	0.62932	0.642788	0.656059	0.669131	0.681998	0.694658	0.707107	0.71934	0.731354
	2	0	0.0174524	0.0348995	0.052336	0.0697565	0.0871557	0.104528	0.121869	0.139173	0.156434	0.173648	0.190809	0.207912	0.224951	0.241922	0.258819	0.275637	0.292372	0.309017	0.325568	0.34202	0.358368	0.374607	0.390731	0.406737	0.422618	0.438371	0.45399	0.469472	0.48481	0.5	0.515038	0.529919	0.544639	0.559193	0.573576	0.587785	0.601815	0.615661	0.62932	0.642788	0.656059	0.669131	0.681998	0.694658	0.707107	0.71934	0.731354
	2.5	0	0.0174524	0.0348995	0.052336	0.0697565	0.0871557	0.104528	0.121869	0.139173	0.156434	0.173648	0.190809	0.207912	0.224951	0.241922	0.258819	0.275637	0.292372	0.309017	0.325568	0.34202	0.358368	0.374607	0.390731	0.406737	0.422618	0.438371	0.45399	0.469472	0.48481	0.5	0.515038	0.529919	0.544639	0.559193	0.573576	0.587785	0.601815	0.615661	0.62932	0.642788	0.656059	0.669131	0.681998	0.694658	0.707107	0.71934	0.731354
	3	0	0.0174524	0.0348995	0.052336	0.0697565	0.0871557	0.104528	0.121869	0.139173	0.156434	0.173648	0.190809	0.207912	0.224951	0.241922	0.258819	0.275637	0.292372	0.309017	0.325568	0.34202	0.358368	0.374607	0.390731	0.406737	0.422618	0.438371	0.45399	0.469472	0.48481	0.5	0.515038	0.529919	0.544639	0.559193	0.573576	0.587785	0.601815	0.615661	0.62932	0.642788	0.656059	0.669131	0.681998	0.694658	0.707107	0.71934	0.731354
	3.5	0	0.0174524	0.0348995	0.052336	0.0697565	0.0871557	0.104528	0.121869	0.139173	0.156434	0.173648	0.190809	0.207912	0.224951	0.241922	0.258819	0.275637	0.292372	0.309017	0.325568	0.34202	0.358368	0.374607	0.390731	0.406737	0.422618	0.438371	0.45399	0.469472	0.48481	0.5	0.515038	0.529919	0.544639	0.559193	0.573576	0.587785	0.601815	0.615661	0.62932	0.642788	0.656059	0.669131	0.681998	0.694658	0.707107	0.71934	0.731354
	4	0	0.0174524	0.0348995	0.052336	0.0697565	0.0871557	0.104528	0.121869	0.139173	0.156434	0.173648	0.190809	0.207912	0.224951	0.241922	0.258819	0.275637	0.292372	0.309017	0.325568	0.34202	0.358368	0.374607	0.390731	0.406737	0.422618	0.438371	0.45399	0.469472	0.48481	0.5	0.515038	0.529919	0.544639	0.559193	0.573576	0.587785	0.601815	0.615661	0.62932	0.642788	0.656059	0.669131	0.681998	0.694658	0.707107	0.71934	0.731354
	4.5	0	0.0174524	0.0348995	0.052336	0.0697565	0.0871557	0.104528	0.121869	0.139173	0.156434	0.173648	0.190809	0.207912	0.224951	0.241922	0.258819	0.275637	0.292372	0.309017	0.325568	0.34202	0.358368	0.374607	0.390731	0.406737	0.422618	0.438371	0.45399	0.469472	0.48481	0.5	0.515038	0.529919	0.544639	0.559193	0.573576	0.587785	0.601815	0.615661	0.62932	0.642788	0.656059	0.669131	0.681998	0.694658	0.707107	0.71934	0.731354
	5	0	0.0174524	0.0348995	0.052336	0.0697565	0.0871557	0.104528	0.121869	0.139173	0.156434	0.173648	0.190809	0.207912	0.224951	0.241922	0.258819	0.275637	0.292372	0.309017	0.325568	0.34202	0.358368	0.374607	0.390731	0.406737	0.422618	0.438371	0.45399	0.469472	0.48481	0.5	0.515038	0.529919	0.544639	0.559193	0.573576	0.587785	0.601815	0.615661	0.62932	0.642788	0.656059	0.669131	0.681998	0.694658	0.707107	0.71934	0.731354
	5.5	0	0.0174524	0.0348995	0.052336	0.0697565	0.0871557	0.104528	0.121869	0.139173	0.156434	0.173648	0.190809	0.207912	0.224951	0.241922	0.258819	0.275637	0.292372	0.309017	0.325568	0.34202	0.358368	0.374607	0.390731	0.406737	0.422618	0.438371	0.45399	0.469472	0.48481	0.5	0.515038	0.529919	0.544639	0.559193	0.573576	0.587785	0.601815	0.615661	0.62932	0.642788	0.656059	0.669131	0.681998	0.694658	0.707107	0.71934	0.731354
	6	0	0.0174524	0.0348995	0.052336	0.0697565	0.0871557	0.104528	0.121869	0.139173	0.156434	0.173648	0.190809	0.207912	0.224951	0.241922	0.258819	0.275637	0.292372	0.309017	0.325568	0.34202	0.358368	0.374607	0.390731	0.406737	0.422618	0.438371	0.45399	0.469472	0.48481	0.5	0.515038	0.529919	0.544639	0.559193	0.573576	0.587785	0.601815	0.615661	0.62932	0.642788	0.656059	0.669131	0.681998	0.694658	0.707107	0.71934	0.731354
	6.5	0	0.0174524	0.0348995	0.052336	0.0697565	0.0871557	0.104528	0.121869	0.139173	0.156434	0.173648	0.190809	0.207912	0.224951	0.241922	0.258819	0.275637	0.292372	0.309017	0.325568	0.34202	0.358368	0.374607	0.390731	0.406737	0.422618	0.438371	0.45399	0.469472	0.48481	0.5	0.515038	0.529919	0.544639	0.559193	0.573576	0.587785	0.601815	0.615661	0.62932	0.642788	0.656059	0.669131	0.681998	0.694658	0.707107	0.71934	0.731354
	7	0	0.0174524	0.0348995	0.052336	0.0697565	0.0871557	0.104528	0.121869	0.139173	0.156434	0.173648	0.190809	0.207912	0.224951	0.241922	0.258819	0.275637	0.292372	0.309017	0.325568	0.34202	0.358368	0.374607	0.390731	0.406737	0.422618	0.438371	0.45399	0.469472	0.48481	0.5	0.515038	0.529919	0.544639	0.559193	0.573576	0.587785	0.601815	0.615661	0.62932	0.642788	0.656059	0.669131	0.681998	0.694658	0.707107	0.71934	0.731354
	7.5	0	0.0174524	0.0348995	0.052336	0.0697565	0.0871557	0.104528	0.121869	0.139173	0.156434	0.173648	0.190809	0.207912	0.224951	0.241922	0.258819	0.275637	0.292372	0.309017	0.325568	0.34202	0.358368	0.374607	0.390731	0.406737	0.422618	0.438371	0.45399	0.469472	0.48481	0.5	0.515038	0.529919	0.544639	0.559193	0.573576	0.587785	0.601815	0.615661	0.62932	0.642788	0.656059	0.669131	0.681998	0.694658	0.707107	0.71934	0.731354
	8	0	0.0174524	0.0348995	0.052336	0.0697565	0.0871557	0.104528	0.121869	0.139173	0.156434	0.173648	0.190809	0.207912	0.224951	0.241922	0.258819	0.275637	0.292372	0.309017	0.325568	0.34202	0.358368	0.374607	0.390731	0.406737	0.422618	0.438371	0.45399	0.469472	0.48481	0.5	0.515038	0.529919	0.544639	0.559193	0.573576	0.587785	0.601815	0.615661	0.62932	0.642788	0.656059	0.669131	0.681998	0.694658	0.707107	0.71934	0.731354
	8.5	0	0.0174524	0.0348995	0.052336	0.0697565	0.0871557	0.104528	0.121869	0.139173	0.156434	0.173648	0.190809	0.207912	0.224951	0.241922	0.258819	0.275637	0.292372	0.309017	0.325568	0.34202	0.358368	0.374607	0.390731	0.406737	0.422618	0.438371	0.45399	0.469472	0.48481	0.5	0.515038	0.529919	0.544639	0.559193	0.573576	0.587785	0.601815	0.615661	0.62932	0.642788	0.656059	0.669131	0.681998	0.694658	0.707107	0.71934	0.731354
	9	0	0.0174524	0.0348995	0.052336	0.0697565	0.0871557	0.104528	0.121869	0.139173	0.156434	0.173648	0.190809	0.207912	0.224951	0.241922	0.258819	0.275637	0.292372	0.309017	0.325568	0.34202	0.358368	0.374607	0.390731	0.406737	0.422618	0.438371	0.45399	0.469472	0.48481	0.5	0.515038	0.529919	0.544639	0.559193	0.573576	0.587785	0.601815	0.615661	0.62932	0.642788	0.656059	0.669131	0.681998	0.694658	0.707107	0.71934	0.731354
	9.5	0	0.0174524	0.0348995	0.052336	0.0697565	0.0871557	0.104528	0.121869	0.139173	0.156434	0.173648	0.190809	0.207912	0.224951	0.241922	0.258819	0.275637	0.292372	0.309017	0.325568	0.34202	0.358368	0.374607	0.390731	0.406737	0.422618	0.438371	0.45399	0.469472	0.48481	0.5	0.515038	0.529919	0.544639	0.559193	0.573576	0.587785	0.601815	0.615661	0.62932	0.642788	0.656059	0.669131	0.681998	0.694658	0.707107	0.71934	0.731354
	10	0	0.0174524	0.0348995	0.052336	0.0697565	0.0871557	0.104528	0.121869	0.139173	0.156434	0.173648	0.190809	0.207912	0.224951	0.241922	0.258819	0.275637	0.292372	0.309017	0.325568	0.34202	0.358368	0.374607	0.390731	0.406737	0.422618	0.438371	0.45399	0.469472	0.48481	0.5	0.515038	0.529919	0.544639	0.559193	0.573576	0.587785	0.601815	0.615661	0.62932	0.642788	0.656059	0.669131	0.681998	0.694658	0.707107	0.71934	0.731354
	10.5	0	0.0174524	0.0348995	0.052336	0.0697565	0.0871557	0.104528	0.121869	0.139173	0.156434	0.173648	0.190809	0.207912	0.224951	0.241922	0.258819	0.275637	0.292372	0.309017	0.325568	0.34202	0.358368	0.374607	0.390731	0.406737	0.422618	0.438371	0.45399	0.469472	0.48481	0.5	0.515038	0.529919	0.544639	0.559193	0.573576	0.587785	0.601815	0.615661	0.62932	0.642788	0.656059	0.669131	0.681998	0.694658	0.707107	0.71934	0.731354
	11	0	0.0174524	0.0348995	0.052336	0.0697565	0.0871557	0.104528	0.121869	0.139173	0.156434	0.173648	0.190809	0.207912	0.224951	0.241922	0.258819	0.275637	0.292372	0.309017	0.325568	0.34202	0.358368	0.374607	0.390731	0.406737	0.422618	0.438371	0.45399	0.469472	0.48481	0.5	0.515038	0.529919	0.544639	0.559193	0.573576	0.587785	0.601815	0.615661	0.62932	0.642788	0.656059	0.669131	0.681998	0.694658	0.707107	0.71934	0.731354
	11.5	0	0.0174524	0.0348995	0.052336	0.0697565	0.0871557	0.104528	0.121869	0.139173	0.156434	0.173648	0.190809	0.207912	0.224951	0.241922	0.258819	0.275637	0.292372	0.309017	0.325568	0.34202	0.358368	0.374607	0.390731	0.406737	0.422618	0.438371	0.45399	0.469472	0.48481	0.5	0.515038	0.529919	0.544639	0.559193	0.573576	0.587785	0.601815	0.615661	0.62932	0.642788	0.656059	0.669131	0.681998	0.694658	0.707107	0.71934	0.731354
	12	0	0.0174524	0.0348995	0.052336	0.0697565	0.0871557	0.104528	0.121869	0.139173	0.156434	0.173648	0.190809	0.207912	0.224951	0.241922	0.258819	0.275637	0.292372	0.309017	0.325568	0.34202	0.358368	0.374607	0.390731	0.406737	0.422618	0.438371	0.45399	0.469472	0.48481	0.5	0.515038	0.529919	0.544639	0.559193	0.573576	0.587785	0.601815	0.615661	0.62932	0.642788	0.656059	0.669131	0.681998	0.694658	0.707107	0.71934	0.731354
	12.5	0	0.0174524	0.0348995	0.052336	0.0697565	0.0871557	0.104528	0.121869	0.139173	0.156434	0.173648	0.190809	0.207912	0.224951	0.241922	0.258819	0.275637	0.292372	0.309017	0.325568	0.34202	0.358368	0.374607	0.390731	0.406737	0.422618	0.438371	0.45399	0.469472	0.48481	0.5	0.515038	0.529919	0.544639	0.559193	0.573576	0.587785	0.601815	0.615661	0.62932	0.642788	0.656059	0.669131	0.681998	0.694658	0.707107	0.71934	0.731354
	13	0	0.0174524	0.0348995	0.052336	0.0697565	0.0871557	0.104528	0.121869	0.139173	0.156434	0.173648	0.190809	0.207912	0.224951	0.241922	0.258819	0.275637	0.292372	0.309017	0.325568	0.34202	0.358368	0.374607	0.390731	0.406737	0.422618	0.438371	0.45399	0.469472	0.48481	0.5	0.515038	0.529919	0.544639	0.559193	0.573576	0.587785	0.601815	0.615661	0.62932	0.642788	0.656059	0.669131	0.681998	0.694658	0.707107	0.71934	0.731354
	13.5	0	0.0174524	0.0348995	0.052336	0.0697565	0.0871557	0.104528	0.121869	0.139173	0.156434	0.173648	0.190809	0.207912	0.224951	0.241922	0.258819	0.275637	0.292372	0.309017	0.325568	0.34202	0.358368	0.374607	0.390731	0.406737	0.422618	0.438371	0.45399	0.469472	0.48481	0.5	0.515038	0.529919	0.544639	0.559193	0.573576	0.587785	0.601815	0.615661	0.62932	0.642788	0.656059	0.669131	0.681998	0.694658	0.707107	0.71934	0.731354
	14	0	0.0174524	0.0348995	0.052336	0.0697565	0.0871557	0.104528	0.121869	0.139173	0.156434	0.173648	0.190809	0.207912	0.224951	0.241922	0.258819	0.275637	0.292372	0.309017	0.325568	0.34202	0.358368	0.374607	0.390731	0.406737	0.422618	0.438371	0.45399	0.469472	0.48481	0.5	0.515038	0.529919	0.544639	0.559193	0.573576	0.587785	0.601815	0.615661	0.62932	0.642788	0.656059	0.669131	0.681998	0.694658	0.707107	0.71934	0.731354
	14.5	0	0.0174524	0.0348995	0.052336	0.0697565	0.0871557	0.104528	0.121869	0.139173	0.156434	0.173648	0.190809	0.207912	0.224951	0.241922	0.258819	0.275637	0.292372	0.309017	0.325568	0.34202	0.358368	0.374607	0.390731	0.406737	0.422618	0.438371	0.45399	0.469472	0.48481	0.5	0.515038	0.529919	0.544639	0.559193	0.573576	0.587785	0.601815	0.615661	0.62932	0.642788	0.656059	0.669131	0.681998	0.694658	0.707107	0.71934	0.731354
	15	0	0.0174524	0.0348995	0.052336	0.0697565	0.0871557	0.104528	0.121869	0.139173	0.156434	0.173648	0.190809	0.207912	0.224951	0.241922	0.258819	0.275637	0.292372	0.309017	0.325568	0.34202	0.358368	0.374607	0.390731	0.406737	0.422618	0.438371	0.45399	0.469472	0.48481	0.5	0.515038	0.529919	0.544639	0.559193	0.573576	0.587785	0.601815	0.615661	0.62932	0.642788	0.656059	0.669131	0.681998	0.694658	0.707107	0.71934	0.731354
	15.5	0	0.0174524	0.0348995	0.052336	0.0697565	0.0871557	0.104528	0.121869	0.139173	0.156434	0.173648	0.190809	0.207912	0.224951	0.241922	0.258819	0.275637	0.292372	0.309017	0.325568	0.34202	0.358368	0.374607	0.390731	0.406737	0.422618	0.438371	0.45399	0.469472	0.48481	0.5	0.515038	0.529919	0.544639	0.559193	0.573576	0.587785	0.601815	0.615661	0.62932	0.642788	0.656059	0.669131	0.681998	0.694658	0.707107	0.71934	0.731354
	16	0	0.0174524	0.0348995	0.052336	0.0697565	0.0871557	0.104528	0.121869	0.139173	0.156434	0.173648	0.190809	0.207912	0.224951	0.241922	0.258819	0.275637	0.292372	0.309017	0.325568	0.34202	0.358368	0.374607	0.390731	0.406737	0.422618	0.438371	0.45399	0.469472	0.48481	0.5	0.515038	0.529919	0.544639	0.559193	0.573576	0.587785	0.601815	0.615661	0.62932	0.642788	0.656059	0.669131	0.681998	0.694658	0.707107	0.71934	0.731354
	16.5	0	0.0174524	0.0348995	0.052336	0.0697565	0.0871557	0.104528	0.121869	0.139173	0.156434	0.173648	0.190809	0.207912	0.224951	0.241922	0.258819	0.275637	0.292372	0.309017	0.325568	0.34202	0.358368	0.374607	0.390731	0.406737	0.422618	0.438371	0.45399	0.469472	0.48481	0.5	0.515038	0.529919	0.544639	0.559193	0.573576	0.587785	0.601815	0.615661	0.62932	0.642788	0.656059	0.669131	0.681998	0.694658	0.707107	0.71934	0.731354
	17	0	0.0174524	0.0348995	0.052336	0.0697565	0.0871557	0.104528	0.121869	0.139173	0.156434	0.173648	0.190809	0.207912	0.224951	0.241922	0.258819	0.275637	0.292372	0.309017	0.325568	0.34202	0.358368	0.374607	0.390731	0.406737	0.422618	0.438371	0.45399	0.469472	0.48481	0.5	0.515038	0.529919	0.544639	0.559193	0.573576	0.587785	0.601815	0.615661	0.62932	0.642788	0.656059	0.669131	0.681998	0.694658	0.707107	0.71934	0.731354
	17.5	0	0.0174524	0.0348995	0.052336	0.0697565	0.0871557	0.104528	0.121869	0.139173	0.156434	0.173648	0.190809	0.207912	0.224951	0.241922	0.258819	0.275637	0.292372	0.309017	0.325568	0.34202	0.358368	0.374607	0.390731	0.406737	0.422618	0.438371	0.45399	0.469472	0.48481	0.5	0.515038	0.529919	0.544639	0.559193	0.573576	0.587785	0.601815	0.615661	0.62932	0.642788	0.656059	0.669131	0.681998	0.694658	0.707107	0.71934	0.731354
	18	0	0.0174524	0.0348995	0.052336	0.0697565	0.0871557	0.104528	0.121869	0.139173	0.156434	0.173648	0.190809	0.207912	0.224951	0.241922	0.258819	0.275637	0.292372	0.309017	0.325568	0.34202	0.358368	0.374607	0.390731	0.406737	0.422618	0.438371	0.45399	0.469472	0.48481	0.5	0.515038	0.529919	0.544639	0.559193	0.573576	0.587785	0.601815	0.615661	0.62932	0.642788	0.656059	0.669131	0.681998	0.694658	0.707107	0.71934	0.731354
	18.5	0	0.0174524	0.0348995	0.052336	0.0697565	0.0871557	0.104528	0.121869	0.139173	0.156434	0.173648	0.190809	0.207912	0.224951	0.241922	0.258819	0.275637	0.292372	0.309017	0.325568	0.34202	0.358368	0.374607	0.390731	0.406737	0.422618	0.438371	0.45399	0.469472	0.48481	0.5	0.515038	0.529919	0.544639	0.559193	0.573576	0.587785	0.601815	0.615661	0.62932	0.642788	0.656059	0.669131	0.681998	0.694658	0.707107	0.71934	0.731354
	19	0	0.0174524	0.0348995	0.052336	0.0697565	0.0871557	0.104528	0.121869	0.139173	0.156434	0.173648	0.190809	0.207912	0.224951	0.241922	0.258819	0.275637	0.292372	0.309017	0.325568	0.34202	0.358368	0.374607	0.390731	0.406737	0.422618	0.438371	0.45399	0.469472	0.48481	0.5	0.515038	0.529919	0.544639	0.559193	0.573576	0.587785	0.601815	0.615661	0.62932	0.642788	0.656059	0.669131	0.681998	0.694658	0.707107	0.71934	0.731354
	19.5	0	0.0174524	0.0348995	0.052336	0.0697565	0.0871557	0.104528	0.121869	0.139173	0.156434	0.173648	0.190809	0.207912	0.224951	0.241922	0.258819	0.275637	0.292372	0.309017	0.325568	0.34202	0.358368	0.374607	0.390731	0.406737	0.422618	0.438371	0.45399	0.469472	0.48481	0.5	0.515038	0.529919	0.544639	0.559193	0.573576	0.587785	0.601815	0.615661	0.62932	0.642788	0.656059	0.669131	0.681998	0.694658	0.707107	0.71934	0.731354
	20	0	0.0174524	0.0348995	0.052336	0.0697565	0.0871557	0.104528	0.121869	0.139173	0.156434	0.173648	0.190809	0.207912	0.224951	0.241922	0.258819	0.275637	0.292372	0.309017	0.325568	0.34202	0.358368	0.374607	0.390731	0.406737	0.422618	0.438371	0.45399	0.469472	0.48481	0.5	0.515038	0.529919	0.544639	0.559193	0.573576	0.587785	0.601815	0.615661	0.62932	0.642788	0.656059	0.669131	0.681998	0.694658	0.707107	0.71934	0.731354
	20.5	0	0.0174524	0.0348995	0.052336	0.0697565	0.0871557	0.104528	0.121869	0.139173	0.156434	0.173648	0.190809	0.207912	0.224951	0.241922	0.258819	0.275637	0.292372	0.309017	0.325568	0.34202	0.358368	0.374607	0.390731	0.406737	0.422618	0.438371	0.45399	0.469472	0.48481	0.5	0.515038	0.529919	0.544639	0.559193	0.573576	0.587785	0.601815	0.615661	0.62932	0.642788	0.656059	0.669131	0.681998	0.694658	0.707107	0.71934	0.731354
	21	0	0.0174524	0.0348995	0.052336	0.0697565	0.0871557	0.104528	0.121869	0.139173	0.156434	0.173648	0.190809	0.207912	0.224951	0.241922	0.258819	0.275637	0.292372	0.309017	0.325568	0.34202	0.358368	0.374607	0.390731	0.406737	0.422618	0.438371	0.45399	0.469472	0.48481	0.5	0.515038	0.529919	0.544639	0.559193	0.573576	0.587785	0.601815	0.615661	0.62932	0.642788	0.656059	0.669131	0.681998	0.694658	0.707107	0.71934	0.731354
	21.5	0	0.0174524	0.0348995	0.052336	0.0697565	0.0871557	0.104528	0.121869	0.139173	0.156434	0.173648	0.190809	0.207912	0.224951	0.241922	0.258819	0.275637	0.292372	0.309017	0.325568	0.34202	0.358368	0.374607	0.390731	0.406737	0.422618	0.438371	0.45399	0.469472	0.48481	0.5	0.515038	0.529919	0.544639	0.559193	0.573576	0.587785	0.601815	0.615661	0.62932	0.642788	0.656059	0.669131	0.681998	0.694658	0.707107	0.71934	0.731354
	22	0	0.0174524	0.0348995	0.052336	0.0697565	0.0871557	0.104528	0.121869	0.139173	0.156434	0.173648	0.190809	0.207912	0.224951	0.241922	0.258819	0.275637	0.292372	0.309017	0.325568	0.34202	0.358368	0.374607	0.390731	0.406737	0.422618	0.438371	0.45399	0.469472	0.48481	0.5	0.515038	0.529919	0.544639	0.559193	0.573576	0.587785	0.601815	0.615661	0.62932	0.642788	0.656059	0.669131	0.681998	0.694658	0.707107	0.71934	0.731354
	22.5	0	0.0174524	0.0348995	0.052336	0.0697565	0.0871557	0.104528	0.121869	0.139173	0.156434	0.173648	0.190809	0.207912	0.224951	0.241922	0.258819	0.275637	0.292372	0.309017	0.325568	0.34202	0.358368	0.374607	0.390731	0.406737	0.422618	0.438371	0.45399	0.469472	0.48481	0.5	0.515038	0.529919	0.544639	0.559193	0.573576	0.587785	0.601815	0.615661	0.62932	0.642788	0.656059	0.669131	0.681998	0.694658	0.707107	0.71934	0.731354
	23	0	0.0174524	0.0348995	0.052336	0.0697565	0.0871557	0.104528	0.121869	0.139173	0.156434	0.173648	0.190809	0.207912	0.224951	0.241922	0.258819	0.275637	0.292372	0.309017	0.325568	0.34202	0.358368	0.374607	0.390731	0.406737	0.422618	0.438371	0.45399	0.469472	0.48481	0.5	0.515038	0.529919	0.544639	0.559193	0.573576	0.587785	0.601815	0.615661	0.62932	0.642788	0.656059	0.669131	0.681998	0.694658	0.707107	0.71934	0.731354
	23.5	0	0.0174524	0.0348995	0.052336	0.0697565	0.0871557	0.104528	0.121869	0.139173	0.156434	0.173648	0.190809	0.207912	0.224951	0.241922	0.258819	0.275637	0.292372	0.309017	0.325568	0.34202	0.358368	0.374607	0.390731	0.406737	0.422618	0.438371	0.45399	0.469472	0.48481	0.5	0.515038	0.529919	0.544639	0.559193	0.573576	0.587785	0.601815	0.615661	0.62932	0.642788	0.656059	0.669131	0.681998	0.694658	0.707107	0.71934	0.731354
	24	0	0.0174524	0.0348995	0.052336	0.0697565	0.0871557	0.104528	0.121869	0.139173	0.156434	0.173648	0.190809	0.207912	0.224951	0.241922	0.258819	0.275637	0.292372	0.309017	0.325568	0.34202	0.358368	0.374607	0.390731	0.406737	0.422618	0.438371	0.45399	0.469472	0.48481	0.5	0.515038	0.529919	0.544639	0.559193	0.573576	0.587785	0.601815	0.615661	0.62932	0.642788	0.656059	0.669131	0.681998	0.694658	0.707107	0.71934	0.731354
	24.5	0	0.0174524	0.0348995	0.052336	0.0697565	0.0871557	0.104528	0.121869	0.139173	0.156434	0.173648	0.190809	0.207912	0.224951	0.241922	0.258819	0.275637	0.292372	0.309017	0.325568	0.34202	0.358368	0.374607	0.390731	0.406737	0.422618	0.438371	0.45399	0.469472	0.48481	0.5	0.515038	0.529919	0.544639	0.559193	0.573576	0.587785	0.601815	0.615661	0.62932	0.642788	0.656059	0.669131	0.681998	0.694658	0.707107	0.71934	0.731354
	25	0	0.0174524	0.0348995	0.052336	0.0697565	0.0871557	0.104528	0.121869	0.139173	0.156434	0.173648	0.190809	0.207912	0.224951	0.241922	0.258819	0.275637	0.292372	0.309017	0.325568	0.34202	0.358368	0.374607	0.390731	0.406737	0.422618	0.438371	0.45399	0.469472	0.48481	0.5	0.515038	0.529919	0.544639	0.559193	0.573576	0.587785	0.601815	0.615661	0.62932	0.642788	0.656059	0.669131	0.681998	0.694658	0.707107	0.71934	0.731354
	25.5	0	0.0174524	0.0348995	0.052336	0.0697565	0.0871557	0.104528	0.121869	0.139173	0.156434	0.173648	0.190809	0.207912	0.224951	0.241922	0.258819	0.275637	0.292372	0.309017	0.325568	0.34202	0.358368	0.374607	0.390731	0.406737	0.422618	0.438371	0.45399	0.469472	0.48481	0.5	0.515038	0.529919	0.544639	0.559193	0.573576	0.587785	0.601815	0.615661	0.62932	0.642788	0.656059	0.669131	0.681998	0.694658	0.707107	0.71934	0.731354
	26	0	0.0174524	0.0348995	0.052336	0.0697565	0.0871557	0.104528	0.121869	0.139173	0.156434	0.173648	0.190809	0.207912	0.224951	0.241922	0.258819	0.275637	0.292372	0.309017	0.325568	0.34202	0.358368	0.374607	0.390731	0.406737	0.422618	0.438371	0.45399	0.469472	0.48481	0.5	0.515038	0.529919	0.544639	0.559193	0.573576	0.587785	0.601815	0.615661	0.62932	0.642788	0.656059	0.669131	0.681998	0.694658	0.707107	0.71934	0.731354
	26.5	0	0.0174524	0.0348995	0.052336	0.0697565	0.0871557	0.104528	0.121869	0.139173	0.156434	0.173648	0.190809	0.207912	0.224951	0.241922	0.258819	0.275637	0.292372	0.309017	0.325568	0.34202	0.358368	0.374607	0.390731	0.406737	0.422618	0.438371	0.45399	0.469472	0.48481	0.5	0.515038	0.529919	0.544639	0.559193	0.573576	0.587785	0.601815	0.615661	0.62932	0.642788	0.656059	0.669131	0.681998	0.694658	0.707107	0.71934	0.731354
	27	0	0.0174524	0.0348995	0.052336	0.0697565	0.0871557	0.104528	0.121869	0.139173	0.156434	0.173648	0.190809	0.207912	0.224951	0.241922	0.258819	0.275637	0.292372	0.309017	0.325568	0.34202	0.358368	0.374607	0.390731	0.406737	0.422618	0.438371	0.45399	0.469472	0.48481	0.5	0.515038	0.529919	0.544639	0.559193	0.573576	0.587785	0.601815	0.615661	0.62932	0.642788	0.656059	0.669131	0.681998	0.694658	0.707107	0.71934	0.731354
	27.5	0	0.0174524	0.0348995	0.052336	0.0697565	0.0871557	0.104528	0.121869	0.139173	0.156434	0.173648	0.190809	0.207912	0.224951	0.241922	0.258819	0.275637	0.292372	0.309017	0.325568	0.34202	0.358368	0.374607	0.390731	0.406737	0.422618	0.438371	0.45399	0.469472	0.48481	0.5	0.515038	0.529919	0.544639	0.559193	0.573576	0.587785	0.601815	0.615661	0.62932	0.642788	0.656059	0.669131	0.681998	0.694658	0.707107	0.71934	0.731354
	28	0	0.0174524	0.0348995	0.052336	0.0697565	0.0871557	0.104528	0.121869	0.139173	0.156434	0.173648	0.190809	0.207912	0.224951	0.241922	0.258819	0.275637	0.292372	0.309017	0.325568	0.34202	0.358368	0.374607	0.390731	0.406737	0.422618	0.438371	0.45399	0.469472	0.48481	0.5	0.515038	0.529919	0.544639	0.559193	0.573576	0.587785	0.601815	0.615661	0.62932	0.642788	0.656059	0.669131	0.681998	0.694658	0.707107	0.71934	0.731354
	28.5	0	0.0174524	0.0348995	0.052336	0.0697565	0.0871557	0.104528	0.121869	0.139173	0.156434	0.173648	0.190809	0.207912	0.224951	0.241922	0.258819	0.275637	0.292372	0.309017	0.325568	0.34202	0.358368	0.374607	0.390731	0.406737	0.422618	0.438371	0.45399	0.469472	0.48481	0.5	0.515038	0.529919	0.544639	0.559193	0.573576	0.587785	0.601815	0.615661	0.62932	0.642788	0.656059	0.669131	0.681998	0.694658	0.707107	0.71934	0.731354
	29	0	0.0174524	0.0348995	0.052336	0.0697565	0.0871557	0.104528	0.121869	0.139173	0.156434	0.173648	0.190809	0.207912	0.224951	0.241922	0.258819	0.275637	0.292372	0.309017	0.325568	0.34202	0.358368	0.374607	0.390731	0.406737	0.422618	0.438371	0.45399	0.469472	0.48481	0.5	0.515038	0.529919	0.544639	0.559193	0.573576	0.587785	0.601815	0.615661	0.62932	0.642788	0.656059	0.669131	0.681998	0.694658	0.707107	0.71934	0.731354
	29.5	0	0.0174524	0.0348995	0.052336	0.0697565	0.0871557	0.104528	0.121869	0.139173	0.156434	0.173648	0.190809	0.207912	0.224951	0.241922	0.258819	0.275637	0.292372	0.309017	0.325568	0.34202	0.358368	0.374607	0.390731	0.406737	0.422618	0.438371	0.45399	0.469472	0.48481	0.5	0.515038	0.529919	0.544639	0.559193	0.573576	0.587785	0.601815	0.615661	0.62932	0.642788	0.656059	0.669131	0.681998	0.694658	0.707107	0.71934	0.731354
	30	0	0.0174524	0.0348995	0.052336	0.0697565	0.0871557	0.104528	0.121869	0.139173	0.156434	0.173648	0.190809	0.207912	0.224951	0.241922	0.258819	0.275637	0.292372	0.309017	0.325568	0.34202	0.358368	0.374607	0.390731	0.406737	0.422618	0.438371	0.45399	0.469472	0.48481	0.5	0.515038	0.529919	0.544639	0.559193	0.573576	0.587785	0.601815	0.615661	0.62932	0.642788	0.656059	0.669131	0.681998	0.694658	0.707107	0.71934	0.731354
	30.5	0	0.0174524	0.0348995	0.052336	0.0697565	0.0871557	0.104528	0.121869	0.139173	0.156434	0.173648	0.190809	0.207912	0.224951	0.241922	0.258819	0.275637	0.292372	0.309017	0.325568	0.34202	0.358368	0.374607	0.390731	0.406737	0.422618	0.438371	0.45399	0.469472	0.48481	0.5	0.515038	0.529919	0.544639	0.559193	0.573576	0.587785	0.601815	0.615661	0.62932	0.642788	0.656059	0.669131	0.681998	0.694658	0.707107	0.71934	0.731354
	31	0	0.0174524	0.0348995	0.052336	0.0697565	0.0871557	0.104528	0.121869	0.139173	0.156434	0.173648	0.190809	0.207912	0.224951	0.241922	0.258819	0.275637	0.292372	0.309017	0.325568	0.34202	0.358368	0.374607	0.390731	0.406737	0.422618	0.438371	0.45399	0.469472	0.48481	0.5	0.515038	0.529919	0.544639	0.559193	0.573576	0.587785	0.601815	0.615661	0.62932	0.642788	0.656059	0.669131	0.681998	0.694658	0.707107	0.71934	0.731354
	31.5	0	0.0174524	0.0348995	0.052336	0.0697565	0.0871557	0.104528	0.121869	0.139173	0.156434	0.173648	0.190809	0.207912	0.224951	0.241922	0.258819	0.275637	0.292372	0.309017	0.325568	0.34202	0.358368	0.374607	0.390731	0.406737	0.422618	0.438371	0.45399	0.469472	0.48481	0.5	0.515038	0.529919	0.544639	0.559193	0.573576	0.587785	0.601815	0.615661	0.62932	0.642788	0.656059	0.669131	0.681998	0.694658	0.707107	0.71934	0.731354
	32	0	0.0174524	0.0348995	0.052336	0.0697565	0.0871557	0.104528	0.121869	0.139173	0.156434	0.173648	0.190809	0.207912	0.224951	0.241922	0.258819	0.275637	0.292372	0.309017	0.325568	0.34202	0.358368	0.374607	0.390731	0.406737	0.422618	0.438371	0.45399	0.469472	0.48481	0.5	0.515038	0.529919	0.544639	0.559193	0.573576	0.587785	0.601815	0.615661	0.62932	0.642788	0.656059	0.669131	0.681998	0.694658	0.707107	0.71934	0.731354
	32.5	0	0.0174524	0.0348995	0.052336	0.0697565	0.0871557	0.104528	0.121869	0.139173	0.156434	0.173648	0.190809	0.207912	0.224951	0.241922	0.258819	0.275637	0.292372	0.309017	0.325568	0.34202	0.358368	0.374607	0.390731	0.406737	0.422618	0.438371	0.45399	0.469472	0.48481	0.5	0.515038	0.529919	0.544639	0.559193	0.573576	0.587785	0.601815	0.615661	0.62932	0.642788	0.656059	0.669131	0.681998	0.694658	0.707107	0.71934	0.731354
	33	0	0.0174524	0.0348995	0.052336	0.0697565	0.0871557	0.104528	0.121869	0.139173	0.156434	0.173648	0.190809	0.207912	0.224951	0.241922	0.258819	0.275637	0.292372	0.309017	0.325568	0.34202	0.358368	0.374607	0.390731	0.406737	0.422618	0.438371	0.45399	0.469472	0.48481	0.5	0.515038	0.529919	0.544639	0.559193	0.573576	0.587785	0.601815	0.615661	0.62932	0.642788	0.656059	0.669131	0.681998	0.694658	0.707107	0.71934	0.731354
	33.5	0	0.0174524	0.0348995	0.052336	0.0697565	0.0871557	0.104528	0.121869	0.139173	0.156434	0.173648	0.190809	0.207912	0.224951	0.241922	0.258819	0.275637	0.292372	0.309017	0.325568	0.34202	0.358368	0.374607	0.390731	0.406737	0.422618	0.438371	0.45399	0.469472	0.48481	0.5	0.515038	0.529919	0.544639	0.559193	0.573576	0.587785	0.601815	0.615661	0.62932	0.642788	0.656059	0.669131	0.681998	0.694658	0.707107	0.71934	0.731354
	34	0	0.0174524	0.0348995	0.052336	0.0697565	0.0871557	0.104528	0.121869	0.139173	0.156434	0.173648	0.190809	0.207912	0.224951	0.241922	0.258819	0.275637	0.292372	0.309017	0.325568	0.34202	0.358368	0.374607	0.390731	0.406737	0.422618	0.438371	0.45399	0.469472	0.48481	0.5	0.515038	0.529919	0.544639	0.559193	0.573576	0.587785	0.601815	0.615661	0.62932	0.642788	0.656059	0.669131	0.681998	0.694658	0.707107	0.71934	0.731354
	34.5	0	0.0174524	0.0348995	0.052336	0.0697565	0.0871557	0.104528	0.121869	0.139173	0.156434	0.173648	0.190809	0.207912	0.224951	0.241922	0.258819	0.275637	0.292372	0.309017	0.325568	0.34202	0.358368	0.374607	0.390731	0.406737	0.422618	0.438371	0.45399	0.469472	0.48481	0.5	0.515038	0.529919	0.544639	0.559193	0.573576	0.587785	0.601815	0.615661	0.62932	0.642788	0.656059	0.669131	0.681998	0.694658	0.707107	0.71934	0.731354
	35	0	0.0174524	0.0348995	0.052336	0.0697565	0.0871557	0.104528	0.121869	0.139173	0.156434	0.173648	0.190809	0.207912	0.224951	0.241922	0.258819	0.275637	0.292372	0.309017	0.325568	0.34202	0.358368	0.374607	0.390731	0.406737	0.422618	0.438371	0.45399	0.469472	0.48481	0.5	0.515038	0.529919	0.544639	0.559193	0.573576	0.587785	0.601815	0.615661	0.62932	0.642788	0.656059	0.669131	0.681998	0.694658	0.707107	0.71934	0.731354
	35.5	0	0.0174524	0.0348995	0.052336	0.0697565	0.0871557	0.104528	0.121869	0.139173	0.156434	0.173648	0.190809	0.207912	0.224951	0.241922	0.258819	0.275637	0.292372	0.309017	0.325568	0.34202	0.358368	0.374607	0.390731	0.406737	0.422618	0.438371	0.45399	0.469472	0.48481	0.5	0.515038	0.529919	0.544639	0.559193	0.573576	0.587785	0.601815	0.615661	0.62932	0.642788	0.656059	0.669131	0.681998	0.694658	0.707107	0.71934	0.731354
	36	0	0.0174524	0.0348995	0.052336	0.0697565	0.0871557	0.104528	0.121869	0.139173	0.156434	0.173648	0.190809	0.207912	0.224951	0.241922	0.258819	0.275637	0.292372	0.309017	0.325568	0.34202	0.358368	0.374607	0.390731	0.406737	0.422618	0.438371	0.45399	0.469472	0.48481	0.5	0.515038	0.529919	0.544639	0.559193	0.573576	0.587785	0.601815	0.615661	0.62932	0.642788	0.656059	0.669131	0.681998	0.694658	0.707107	0.71934	0.731354
	36.5	0	0.0174524	0.0348995	0.052336	0.0697565	0.0871557	0.104528	0.121869	0.139173	0.156434	0.173648	0.190809	0.207912	0.224951	0.241922	0.258819	0.275637	0.292372	0.309017	0.325568	0.34202	0.358368	0.374607	0.390731	0.406737	0.422618	0.438371	0.45399	0.469472	0.48481	0.5	0.515038	0.529919	0.544639	0.559193	0.573576	0.587785	0.601815	0.615661	0.62932	0.642788	0.656059	0.669131	0.681998	0.694658	0.707107	0.71934	0.731354
	37	0	0.0174524	0.0348995	0.052336	0.0697565	0.0871557	0.104528	0.121869	0.139173	0.156434	0.173648	0.190809	0.207912	0.224951	0.241922	0.258819	0.275637	0.292372	0.309017	0.325568	0.34202	0.358368	0.374607	0.390731	0.406737	0.422618	0.438371	0.45399	0.469472	0.48481	0.5	0.515038	0.529919	0.544639	0.559193	0.573576	0.587785	0.601815	0.615661	0.62932	0.642788	0.656059	0.669131	0.681998	0.694658	0.707107	0.71934	0.731354
	37.5	0	0.0174524	0.0348995	0.052336	0.0697565	0.0871557	0.104528	0.121869	0.139173	0.156434	0.173648	0.190809	0.207912	0.224951	0.241922	0.258819	0.275637	0.292372	0.309017	0.325568	0.34202	0.358368	0.374607	0.390731	0.406737	0.422618	0.438371	0.45399	0.469472	0.48481	0.5	0.515038	0.529919	0.544639	0.559193	0.573576	0.587785	0.601815	0.615661	0.62932	0.642788	0.656059	0.669131	0.681998	0.694658	0.707107	0.71934	0.731354
	38	0	0.0174524	0.0348995	0.052336	0.0697565	0.0871557	0.104528	0.121869	0.139173	0.156434	0.173648	0.190809	0.207912	0.224951	0.241922	0.258819	0.275637	0.292372	0.309017	0.325568	0.34202	0.358368	0.374607	0.390731	0.406737	0.422618	0.438371	0.45399	0.469472	0.48481	0.5	0.515038	0.529919	0.544639	0.559193	0.573576	0.587785	0.601815	0.615661	0.62932	0.642788	0.656059	0.669131	0.681998	0.694658	0.707107	0.71934	0.731354
	38.5	0	0.0174524	0.0348995	0.052336	0.0697565	0.0871557	0.104528	0.121869	0.139173	0.156434	0.173648	0.190809	0.207912	0.224951	0.241922	0.258819	0.275637	0.292372	0.309017	0.325568	0.34202	0.358368	0.374607	0.390731	0.406737	0.422618	0.438371	0.45399	0.469472	0.48481	0.5	0.515038	0.529919	0.544639	0.559193	0.573576	0.587785	0.601815	0.615661	0.62932	0.642788	0.656059	0.669131	0.681998	0.694658	0.707107	0.71934	0.731354
	39	0	0.0174524	0.0348995	0.052336	0.0697565	0.0871557	0.104528	0.121869	0.139173	0.156434	0.173648	0.190809	0.207912	0.224951	0.241922	0.258819	0.275637	0.292372	0.309017	0.325568	0.34202	0.358368	0.374607	0.390731	0.406737	0.422618	0.438371	0.45399	0.469472	0.48481	0.5	0.515038	0.529919	0.544639	0.559193	0.573576	0.587785	0.601815	0.615661	0.62932	0.642788	0.656059	0.669131	0.681998	0.694658	0.707107	0.71934	0.731354
	39.5	0	0.0174524	0.0348995	0.052336	0.0697565	0.0871557	0.104528	0.121869	0.139173	0.156434	0.173648	0.190809	0.207912	0.224951	0.241922	0.258819	0.275637	0.292372	0.309017	0.325568	0.34202	0.358368	0.374607	0.390731	0.406737	0.422618	0.438371	0.45399	0.469472	0.48481	0.5	0.515038	0.529919	0.544639	0.559193	0.573576	0.587785	0.601815	0.615661	0.62932	0.642788	0.656059	0.669131	0.681998	0.694658	0.707107	0.71934	0.731354
	40	0	0.0174524	0.0348995	0.052336	0.0697565	0.0871557	0.104528	0.121869	0.139173	0.156434	0.173648	0.190809	0.207912	0.224951	0.241922	0.258819	0.275637	0.292372	0.309017	0.325568	0.34202	0.358368	0.374607	0.390731	0.406737	0.422618	0.438371	0.45399	0.469472	0.48481	0.5	0.515038	0.529919	0.544639	0.559193	0.573576	0.587785	0.601815	0.615661	0.62932	0.642788	0.656059	0.669131	0.681998	0.694658	0.707107	0.71934	0.731354
	40.5	0	0.0174524	0.0348995	0.052336	0.0697565	0.0871557	0.104528	0.121869	0.139173	0.156434	0.173648	0.190809	0.207912	0.224951	0.241922	0.258819	0.275637	0.292372	0.309017	0.325568	0.34202	0.358368	0.374607	0.390731	0.406737	0.422618	0.438371	0.45399	0.469472	0.48481	0.5	0.515038	0.529919	0.544639	0.559193	0.573576	0.587785	0.601815	0.615661	0.62932	0.642788	0.656059	0.669131	0.681998	0.694658	0.707107	0.71934	0.731354
	41	0	0.0174524	0.0348995	0.052336	0.0697565	0.0871557	0.104528	0.121869	0.139173	0.156434	0.173648	0.190809	0.207912	0.224951	0.241922	0.258819	0.275637	0.292372	0.309017	0.325568	0.34202	0.358368	0.374607	0.390731	0.406737	0.422618	0.438371	0.45399	0.469472	0.48481	0.5	0.515038	0.529919	0.544639	0.559193	0.573576	0.587785	0.601815	0.615661	0.62932	0.642788	0.656059	0.669131	0.681998	0.694658	0.707107	0.71934	0.731354
	41.5	0	0.0174524	0.0348995	0.052336	0.0697565	0.0871557	0.104528	0.121869	0.139173	0.156434	0.173648	0.190809	0.207912	0.224951	0.241922	0.258819	0.275637	0.292372	0.309017	0.325568	0.34202	0.358368	0.374607	0.390731	0.406737	0.422618	0.438371	0.45399	0.469472	0.48481	0.5	0.515038	0.529919	0.544639	0.559193	0.573576	0.587785	0.601815	0.615661	0.62932	0.642788	0.656059	0.669131	0.681998	0.694658	0.707107	0.71934	0.731354
	42	0	0.0174524	0.0348995	0.052336	0.0697565	0.0871557	0.104528	0.121869	0.139173	0.156434	0.173648	0.190809	0.207912	0.224951	0.241922	0.258819	0.275637	0.292372	0.309017	0.325568	0.34202	0.358368	0.374607	0.390731	0.406737	0.422618	0.438371	0.45399	0.469472	0.48481	0.5	0.515038	0.529919	0.544639	0.559193	0.573576	0.587785	0.601815	0.615661	0.62932	0.642788	0.656059	0.669131	0.681998	0.694658	0.707107	0.71934	0.731354
	42.5	0	0.0174524	0.0348995	0.052336	0.0697565	0.0871557	0.104528	0.121869	0.139173	0.156434	0.173648	0.190809	0.207912	0.224951	0.241922	0.258819	0.275637	0.292372	0.309017	0.325568	0.34202	0.358368	0.374607	0.390731	0.406737	0.422618	0.438371	0.45399	0.469472	0.48481	0.5	0.515038	0.529919	0.544639	0.559193	0.573576	0.587785	0.601815	0.615661	0.62932	0.642788	0.656059	0.669131	0.681998	0.694658	0.707107	0.71934	0.731354
	43	0	0.0174524	0.0348995	0.052336	0.0697565	0.0871557	0.104528	0.121869	0.139173	0.156434	0.173648	0.190809	0.207912	0.224951	0.241922	0.258819	0.275637	0.292372	0.309017	0.325568	0.34202	0.358368	0.374607	0.390731	0.406737	0.422618	0.438371	0.45399	0.469472	0.48481	0.5	0.515038	0.529919	0.544639	0.559193	0.573576	0.587785	0.601815	0.615661	0.62932	0.642788	0.656059	0.669131	0.681998	0.694658	0.707107	0.71934	0.731354
	43.5	0	0.0174524	0.0348995	0.052336	0.0697565	0.0871557	0.104528	0.121869	0.139173	0.156434	0.173648	0.190809	0.207912	0.224951	0.241922	0.258819	0.275637	0.292372	0.309017	0.325568	0.34202	0.358368	0.374607	0.390731	0.406737	0.422618	0.438371	0.45399	0.469472	0.48481	0.5	0.515038	0.529919	0.544639	0.559193	0.573576	0.587785	0.601815	0.615661	0.62932	0.642788	0.656059	0.669131	0.681998	0.694658	0.707107	0.71934	0.731354
	44	0	0.0174524	0.0348995	0.052336	0.0697565	0.0871557	0.104528	0.121869	0.139173	0.156434	0.173648	0.190809	0.207912	0.224951	0.241922	0.258819	0.275637	0.292372	0.309017	0.325568	0.34202	0.358368	0.374607	0.390731	0.406737	0.422618	0.438371	0.45399	0.469472	0.48481	0.5	0.515038	0.529919	0.544639	0.559193	0.573576	0.587785	0.601815	0.615661	0.62932	0.642788	0.656059	0.669131	0.681998	0.694658	0.707107	0.71934	0.731354
	44.5	0	0.0174524	0.0348995	0.052336	0.0697565	0.0871557	0.104528	0.121869	0.139173	0.156434	0.173648	0.190809	0.207912	0.224951	0.241922	0.258819	0.275637	0.292372	0.309017	0.325568	0.34202	0.358368	0.374607	0.390731	0.406737	0.422618	0.438371	0.45399	0.469472	0.48481	0.5	0.515038	0.529919	0.544639	0.559193	0.573576	0.587785	0.601815	0.615661	0.62932	0.642788	0.656059	0.669131	0.681998	0.694658	0.707107	0.71934	0.731354
	45	0	0.0174524	0.0348995	0.052336	0.0697565	0.0871557	0.104528	0.121869	0.139173	0.156434	0.173648	0.190809	0.207912	0.224951	0.241922	0.258819	0.275637	0.292372	0.309017	0.325568	0.34202	0.358368	0.374607	0.390731	0.406737	0.422618	0.438371	0.45399	0.469472	0.48481	0.5	0.515038	0.529919	0.544639	0.559193	0.573576	0.587785	0.601815	0.615661	0.62932	0.642788	0.656059	0.669131	0.681998	0.694658	0.707107	0.71934	0.731354
	45.5	0	0.0174524	0.0348995	0.052336	0.0697565	0.0871557	0.104528	0.121869	0.139173	0.156434	0.173648	0.190809	0.207912	0.224951	0.241922	0.258819	0.275637	0.292372	0.309017	0.325568	0.34202	0.358368	0.374607	0.390731	0.406737	0.422618	0.438371	0.45399	0.469472	0.48481	0.5	0.515038	0.529919	0.544639	0.559193	0.573576	0.587785	0.601815	0.615661	0.62932	0.642788	0.656059	0.669131	0.681998	0.694658	0.707107	0.71934	0.731354
	46	0	0.0174524	0.0348995	0.052336	0.0697565	0.0871557	0.104528	0.121869	0.139173	0.156434	0.173648	0.190809	0.207912	0.224951	0.241922	0.258819	0.275637	0.292372	0.309017	0.325568	0.34202	0.358368	0.374607	0.390731	0.406737	0.422618	0.438371	0.45399	0.469472	0.48481	0.5	0.515038	0.529919	0.544639	0.559193	0.573576	0.587785	0.601815	0.615661	0.62932	0.642788	0.656059	0.669131	0.681998	0.694658	0.707107	0.71934	0.731354
	46.5	0	0.0174524	0.0348995	0.052336	0.0697565	0.0871557	0.104528	0.121869	0.139173	0.156434	0.173648	0.190809	0.207912	0.224951	0.241922	0.258819	0.275637	0.292372	0.309017	0.325568	0.34202	0.358368	0.374607	0.390731	0.406737	0.422618	0.438371	0.45399	0.469472	0.48481	0.5	0.515038	0.529919	0.544639	0.559193	0.573576	0.587785	0.601815	0.615661	0.62932	0.642788	0.656059	0.669131	0.681998	0.694658	0.707107	0.71934	0.731354
	47	0	0.0174524	0.0348995	0.052336	0.0697565	0.0871557	0.104528	0.121869	0.139173	0.156434	0.173648	0.190809	0.207912	0.224951	0.241922	0.258819	0.275637	0.292372	0.309017	0.325568	0.34202	0.358368	0.374607	0.390731	0.406737	0.422618	0.438371	0.45399	0.469472	0.48481	0.5	0.515038	0.529919	0.544639	0.559193	0.573576	0.587785	0.601815	0.615661	0.62932	0.642788	0.656059	0.669131	0.681998	0.694658	0.707107	0.71934	0.731354
	47.5	0	0.0174524	0.0348995	0.052336	0.0697565	0.0871557	0.104528	0.121869	0.139173	0.156434	0.173648	0.190809	0.207912	0.224951	0.241922	0.258819	0.275637	0.292372	0.309017	0.325568	0.34202	0.358368	0.374607	0.390731	0.406737	0.422618	0.438371	0.45399	0.469472	0.48481	0.5	0.515038	0.529919	0.544639	0.559193	0.573576	0.587785	0.601815	0.615661	0.62932	0.642788	0.656059	0.669131	0.681998	0.694658	0.707107	0.71934	0.731354
	48	0	0.0174524	0.0348995	0.052336	0.0697565	0.0871557	0.104528	0.121869	0.139173	0.156434	0.173648	0.190809	0.207912	0.224951	0.241922	0.258819	0.275637	0.292372	0.309017	0.325568	0.34202	0.358368	0.374607	0.390731	0.406737	0.422618	0.438371	0.45399	0.469472	0.48481	0.5	0.515038	0.529919	0.544639	0.559193	0.573576	0.587785	0.601815	0.615661	0.62932	0.642788	0.656059	0.669131	0.681998	0.694658	0.707107	0.71934	0.731354
	48.5	0	0.0174524	0.0348995	0.052336	0.0697565	0.0871557	0.104528	0.121869	0.139173	0.156434	0.173648	0.190809	0.207912	0.224951	0.241922	0.258819	0.275637	0.292372	0.309017	0.325568	0.34202	0.358368	0.374607	0.390731	0.406737	0.422618	0.438371	0.45399	0.469472	0.48481	0.5	0.515038	0.529919	0.544639	0.559193	0.573576	0.587785	0.601815	0.615661	0.62932	0.642788	0.656059	0.669131	0.681998	0.694658	0.707107	0.71934	0.731354
	49	0	0.0174524	0.0348995	0.052336	0.0697565	0.0871557	0.104528	0.121869	0.139173	0.156434	0.173648	0.190809	0.207912	0.224951	0.241922	0.258819	0.275637	0.292372	0.309017	0.325568	0.34202	0.358368	0.374607	0.390731	0.406737	0.422618	0.438371	0.45399	0.469472	0.48481	0.5	0.515038	0.529919	0.544639	0.559193	0.573576	0.587785	0.601815	0.615661	0.62932	0.642788	0.656059	0.669131	0.681998	0.694658	0.707107	0.71934	0.731354
	49.5	0	0.0174524	0.0348995	0.052336	0.0697565	0.0871557	0.104528	0.121869	0.139173	0.156434	0.173648	0.190809	0.207912	0.224951	0.241922	0.258819	0.275637	0.292372	0.309017	0.325568	0.34202	0.358368	0.374607	0.390731	0.406737	0.422618	0.438371	0.45399	0.469472	0.48481	0.5	0.515038	0.529919	0.544639	0.559193	0.573576	0.587785	0.601815	0.615661	0.62932	0.642788	0.656059	0.669131	0.681998	0.694658	0.707107	0.71934	0.731354
	50	0	0.0174524	0.0348995	0.052336	0.0697565	0.0871557	0.104528	0.121869	0.139173	0.156434	0.173648	0.190809	0.207912	0.224951	0.241922	0.258819	0.275637	0.292372	0.309017	0.325568	0.34202	0.358368	0.374607	0.390731	0.406737	0.422618	0.438371	0.45399	0.469472	0.48481	0.5	0.515038	0.529919	0.544639	0.559193	0.573576	0.587785	0.601815	0.615661	0.62932	0.642788	0.656059	0.669131	0.681998	0.694658	0.707107	0.71934	0.731354
	50.5	0	0.0174524	0.0348995	0.052336	0.0697565	0.0871557	0.104528	0.121869	0.139173	0.156434	0.173648	0.190809	0.207912	0.224951	0.241922	0.258819	0.275637	0.292372	0.309017	0.325568	0.34202	0.358368	0.374607	0.390731	0.406737	0.422618	0.438371	0.45399	0.469472	0.48481	0.5	0.515038	0.529919	0.544639	0.559193	0.573576	0.587785	0.601815	0.615661	0.62932	0.642788	0.656059	0.669131	0.681998	0.694658	0.707107	0.71934	0.731354
	51	0	0.0174524	0.0348995	0.052336	0.0697565	0.0871557	0.104528	0.121869	0.139173	0.156434	0.173648	0.190809	0.207912	0.224951	0.241922	0.258819	0.275637	0.292372	0.309017	0.325568	0.34202	0.358368	0.374607	0.390731	0.406737	0.422618	0.438371	0.45399	0.469472	0.48481	0.5	0.515038	0.529919	0.544639	0.559193	0.573576	0.587785	0.601815	0.615661	0.62932	0.642788	0.656059	0.669131	0.681998	0.694658	0.707107	0.71934	0.731354
	51.5	0	0.0174524	0.0348995	0.052336	0.0697565	0.0871557	0.104528	0.121869	0.139173	0.156434	0.173648	0.190809	0.207912	0.224951	0.241922	0.258819	0.275637	0.292372	0.309017	0.325568	0.34202	0.358368	0.374607	0.390731	0.406737	0.422618	0.438371	0.45399	0.469472	0.48481	0.5	0.515038	0.529919	0.544639	0.559193	0.573576	0.587785	0.601815	0.615661	0.62932	0.642788	0.656059	0.669131	0.681998	0.694658	0.707107	0.71934	0.731354
	52	0	0.0174524	0.0348995	0.052336	0.0697565	0.0871557	0.104528	0.121869	0.139173	0.156434	0.173648	0.190809	0.207912	0.224951	0.241922	0.258819	0.275637	0.292372	0.309017	0.325568	0.34202	0.358368	0.374607	0.390731	0.406737	0.422618	0.438371	0.45399	0.469472	0.48481	0.5	0.515038	0.529919	0.544639	0.559193	0.573576	0.587785	0.601815	0.615661	0.62932	0.642788	0.656059	0.669131	0.681998	0.694658	0.707107	0.71934	0.731354
	52.5	0	0.0174524	0.0348995	0.052336	0.0697565	0.0871557	0.104528	0.121869	0.139173	0.156434	0.173648	0.190809	0.207912	0.224951	0.241922	0.258819	0.275637	0.292372	0.309017	0.325568	0.34202	0.358368	0.374607	0.390731	0.406737	0.422618	0.438371	0.45399	0.469472	0.48481	0.5	0.515038	0.529919	0.544639	0.559193	0.573576	0.587785	0.601815	0.615661	0.62932	0.642788	0.656059	0.669131	0.681998	0.694658	0.707107	0.71934	0.731354
	53	0	0.0174524	0.0348995	0.052336	0.0697565	0.0871557	0.104528	0.121869	0.139173	0.156434	0.173648	0.190809	0.207912	0.224951	0.241922	0.258819	0.275637	0.292372	0.309017	0.325568	0.34202	0.358368	0.374607	0.390731	0.406737	0.422618	0.438371	0.45399	0.469472	0.48481	0.5	0.515038	0.529919	0.544639	0.559193	0.573576	0.587785	0.601815	0.615661	0.62932	0.642788	0.656059	0.669131	0.681998	0.694658	0.707107	0.71934	0.731354
	53.5	0	0.0174524	0.0348995	0.052336	0.0697565	0.0871557	0.104528	0.121869	0.139173	0.156434	0.173648	0.190809	0.207912	0.224951	0.241922	0.258819	0.275637	0.292372	0.309017	0.325568	0.34202	0.358368	0.374607	0.390731	0.406737	0.422618	0.438371	0.45399	0.469472	0.48481	0.5	0.515038	0.529919	0.544639	0.559193	0.573576	0.587785	0.601815	0.615661	0.62932	0.642788	0.656059	0.669131	0.681998	0.694658	0.707107	0.71934	0.731354
	54	0	0.0174524	0.0348995	0.052336	0.0697565	0.0871557	0.104528	0.121869	0.139173	0.156434	0.173648	0.190809	0.207912	0.224951	0.241922	0.258819	0.275637	0.292372	0.309017	0.325568	0.34202	0.358368	0.374607	0.390731	0.406737	0.422618	0.438371	0.45399	0.469472	0.48481	0.5	0.515038	0.529919	0.544639	0.559193	0.573576	0.587785	0.601815	0.615661	0.62932	0.642788	0.656059	0.669131	0.681998	0.694658	0.707107	0.71934	0.731354
	54.5	0	0.0174524	0.0348995	0.052336	0.0697565	0.0871557	0.104528	0.121869	0.139173	0.156434	0.173648	0.190809	0.207912	0.224951	0.241922	0.258819	0.275637	0.292372	0.309017	0.325568	0.34202	0.358368	0.374607	0.390731	0.406737	0.422618	0.438371	0.45399	0.469472	0.48481	0.5	0.515038	0.529919	0.544639	0.559193	0.573576	0.587785	0.601815	0.615661	0.62932	0.642788	0.656059	0.669131	0.681998	0.694658	0.707107	0.71934	0.731354
	55	0	0.0174524	0.0348995	0.052336	0.0697565	0.0871557	0.104528	0.121869	0.139173	0.156434	0.173648	0.190809	0.207912	0.224951	0.241922	0.258819	0.275637	0.292372	0.309017	0.325568	0.34202	0.358368	0.374607	0.390731	0.406737	0.422618	0.438371	0.45399	0.469472	0.48481	0.5	0.515038	0.529919	0.544639	0.559193	0.573576	0.587785	0.601815	0.615661	0.62932	0.642788	0.656059	0.669131	0.681998	0.694658	0.707107	0.71934	0.731354
	55.5	0	0.0174524	0.0348995	0.052336	0.0697565	0.0871557	0.104528	0.121869	0.139173	0.156434	0.173648	0.190809	0.207912	0.224951	0.241922	0.258819	0.275637	0.292372	0.309017	0.325568	0.34202	0.358368	0.374607	0.390731	0.406737	0.422618	0.438371	0.45399	0.469472	0.48481	0.5	0.515038	0.529919	0.544639	0.559193	0.573576	0.587785	0.601815	0.615661	0.62932	0.642788	0.656059	0.669131	0.681998	0.694658	0.707107	0.71934	0.731354
	56	0	0.0174524	0.0348995	0.052336	0.0697565	0.0871557	0.104528	0.121869	0.139173	0.156434	0.173648	0.190809	0.207912	0.224951	0.241922	0.258819	0.275637	0.292372	0.309017	0.325568	0.34202	0.358368	0.374607	0.390731	0.406737	0.422618	0.438371	0.45399	0.469472	0.48481	0.5	0.515038	0.529919	0.544639	0.559193	0.573576	0.587785	0.601815	0.615661	0.62932	0.642788	0.656059	0.669131	0.681998	0.694658	0.707107	0.71934	0.731354
	56.5	0	0.0174524	0.0348995	0.052336	0.0697565	0.0871557	0.104528	0.121869	0.139173	0.156434	0.173648	0.190809	0.207912	0.224951	0.241922	0.258819	0.275637	0.292372	0.309017	0.325568	0.34202	0.358368	0.374607	0.390731	0.406737	0.422618	0.438371	0.45399	0.469472	0.48481	0.5	0.515038	0.529919	0.544639	0.559193	0.573576	0.587785	0.601815	0.615661	0.62932	0.642788	0.656059	0.669131	0.681998	0.694658	0.707107	0.71934	0.731354
	57	0	0.0174524	0.0348995	0.052336	0.0697565	0.0871557	0.104528	0.121869	0.139173	0.156434	0.173648	0.190809	0.207912	0.224951	0.241922	0.258819	0.275637	0.292372	0.309017	0.325568	0.34202	0.358368	0.374607	0.390731	0.406737	0.422618	0.438371	0.45399	0.469472	0.48481	0.5	0.515038	0.529919	0.544639	0.559193	0.573576	0.587785	0.601815	0.615661	0.62932	0.642788	0.656059	0.669131	0.681998	0.694658	0.707107	0.71934	0.731354
	57.5	0	0.0174524	0.0348995	0.052336	0.0697565	0.0871557	0.104528	0.121869	0.139173	0.156434	0.173648	0.190809	0.207912	0.224951	0.241922	0.258819	0.275637	0.292372	0.309017	0.325568	0.34202	0.358368	0.374607	0.390731	0.406737	0.422618	0.438371	0.45399	0.469472	0.48481	0.5	0.515038	0.529919	0.544639	0.559193	0.573576	0.587785	0.601815	0.615661	0.62932	0.642788	0.656059	0.669131	0.681998	0.694658	0.707107	0.71934	0.731354
	58	0	0.0174524	0.0348995	0.052336	0.0697565	0.0871557	0.104528	0.121869	0.139173	0.156434	0.173648	0.190809	0.207912	0.224951	0.241922	0.258819	0.275637	0.292372	0.309017	0.325568	0.34202	0.358368	0.374607	0.390731	0.406737	0.422618	0.438371	0.45399	0.469472	0.48481	0.5	0.515038	0.529919	0.544639	0.559193	0.573576	0.587785	0.601815	0.615661	0.62932	0.642788	0.656059	0.669131	0.681998	0.694658	0.707107	0.71934	0.731354
	58.5	0	0.0174524	0.0348995	0.052336	0.0697565	0.0871557	0.104528	0.121869	0.139173	0.156434	0.173648	0.190809	0.207912	0.224951	0.241922	0.258819	0.275637	0.292372	0.309017	0.325568	0.34202	0.358368	0.374607	0.390731	0.406737	0.422618	0.438371	0.45399	0.469472	0.48481	0.5	0.515038	0.529919	0.544639	0.559193	0.573576	0.587785	0.601815	0.615661	0.62932	0.642788	0.656059	0.669131	0.681998	0.694658	0.707107	0.71934	0.731354
	59	0	0.0174524	0.0348995	0.052336	0.0697565	0.0871557	0.104528	0.121869	0.139173	0.156434	0.173648	0.190809	0.207912	0.224951	0.241922	0.258819	0.275637	0.292372	0.309017	0.325568	0.34202	0.358368	0.374607	0.390731	0.406737	0.422618	0.438371	0.45399	0.469472	0.48481	0.5	0.515038	0.529919	0.544639	0.559193	0.573576	0.587785	0.601815	0.615661	0.62932	0.642788	0.656059	0.669131	0.681998	0.694658	0.707107	0.71934	0.731354
	59.5	0	0.0174524	0.0348995	0.052336	0.0697565	0.0871557	0.104528	0.121869	0.139173	0.156434	0.173648	0.190809	0.207912	0.224951	0.241922	0.258819	0.275637	0.292372	0.309017	0.325568	0.34202	0.358368	0.374607	0.390731	0.406737	0.422618	0.438371	0.45399	0.469472	0.48481	0.5	0.515038	0.529919	0.544639	0.559193	0.573576	0.587785	0.601815	0.615661	0.62932	0.642788	0.656059	0.669131	0.681998	0.694658	0.707107	0.71934	0.731354
	60	0	0.0174524	0.0348995	0.052336	0.0697565	0.0871557	0.104528	0.121869	0.139173	0.156434	0.173648	0.190809	0.207912	0.224951	0.241922	0.258819	0.275637	0.292372	0.309017	0.325568	0.34202	0.358368	0.374607	0.390731	0.406737	0.422618	0.438371	0.45399	0.469472	0.48481	0.5	0.515038	0.529919	0.544639	0.559193	0.573576	0.587785	0.601815	0.615661	0.62932	0.642788	0.656059	0.669131	0.681998	0.694658	0.707107	0.71934	0.731354
	60.5	0	0.0174524	0.0348995	0.052336	0.0697565	0.0871557	0.104528	0.121869	0.139173	0.156434	0.173648	0.190809	0.207912	0.224951	0.241922	0.258819	0.275637	0.292372	0.309017	0.325568	0.34202	0.358368	0.374607	0.390731	0.406737	0.422618	0.438371	0.45399	0.469472	0.48481	0.5	0.515038	0.529919	0.544639	0.559193	0.573576	0.587785	0.601815	0.615661	0.62932	0.642788	0.656059	0.669131	0.681998	0.694658	0.707107	0.71934	0.731354
	61	0	0.0174524	0.0348995	0.052336	0.0697565	0.0871557	0.104528	0.121869	0.139173	0.156434	0.173648	0.190809	0.207912	0.224951	0.241922	0.258819	0.275637	0.292372	0.309017	0.325568	0.34202	0.358368	0.374607	0.390731	0.406737	0.422618	0.438371	0.45399	0.469472	0.48481	0.5	0.515038	0.529919	0.544639	0.559193	0.573576	0.587785	0.601815	0.615661	0.62932	0.642788	0.656059	0.669131	0.681998	0.694658	0.707107	0.71934	0.731354
	61.5	0	0.0174524	0.0348995	0.052336	0.0697565	0.0871557	0.104528	0.121869	0.139173	0.156434	0.173648	0.190809	0.207912	0.224951	0.241922	0.258819	0.275637	0.292372	0.309017	0.325568	0.34202	0.358368	0.374607	0.390731	0.406737	0.422618	0.438371	0.45399	0.469472	0.48481	0.5	0.515038	0.529919	0.544639	0.559193	0.573576	0.587785	0.601815	0.615661	0.62932	0.642788	0.656059	0.669131	0.681998	0.694658	0.707107	0.71934	0.731354
	62	0	0.0174524	0.0348995	0.052336	0.0697565	0.0871557	0.104528	0.121869	0.139173	0.156434	0.173648	0.190809	0.207912	0.224951	0.241922	0.258819	0.275637	0.292372	0.309017	0.325568	0.34202	0.358368	0.374607	0.390731	0.406737	0.422618	0.438371	0.45399	0.469472	0.48481	0.5	0.515038	0.529919	0.544639	0.559193	0.573576	0.587785	0.601815	0.615661	0.62932	0.642788	0.656059	0.669131	0.681998	0.694658	0.707107	0.71934	0.731354
	62.5	0	0.0174524	0.0348995	0.052336	0.0697565	0.0871557	0.104528	0.121869	0.139173	0.156434	0.173648	0.190809	0.207912	0.224951	0.241922	0.258819	0.275637	0.292372	0.309017	0.325568	0.34202	0.358368	0.374607	0.390731	0.406737	0.422618	0.438371	0.45399	0.469472	0.48481	0.5	0.515038	0.529919	0.544639	0.559193	0.573576	0.587785	0.601815	0.615661	0.62932	0.642788	0.656059	0.669131	0.681998	0.694658	0.707107	0.71934	0.731354
	63	0	0.0174524	0.0348995	0.052336	0.0697565	0.0871557	0.104528	0.121869	0.139173	0.156434	0.173648	0.190809	0.207912	0.224951	0.241922	0.258819	0.275637	0.292372	0.309017	0.325568	0.34202	0.358368	0.374607	0.390731	0.406737	0.422618	0.438371	0.45399	0.469472	0.48481	0.5	0.515038	0.529919	0.544639	0.559193	0.573576	0.587785	0.601815	0.615661	0.62932	0.642788	0.656059	0.669131	0.681998	0.694658	0.707107	0.71934	0.731354
	63.5	0	0.0174524	0.0348995	0.052336	0.0697565	0.0871557	0.104528	0.121869	0.139173	0.156434	0.173648	0.190809	0.207912	0.224951	0.241922	0.258819	0.275637	0.292372	0.309017	0.325568	0.34202	0.358368	0.374607	0.390731	0.406737	0.422618	0.438371	0.45399	0.469472	0.48481	0.5	0.515038	0.529919	0.544639	0.559193	0.573576	0.587785	0.601815	0.615661	0.62932	0.642788	0.656059	0.669131	0.681998	0.694658	0.707107	0.71934	0.731354
	64	0	0.0174524	0.0348995	0.052336	0.0697565	0.0871557	0.104528	0.121869	0.139173	0.156434	0.173648	0.190809	0.207912	0.224951	0.241922	0.258819	0.275637	0.292372	0.309017	0.325568	0.34202	0.358368	0.374607	0.390731	0.406737	0.422618	0.438371	0.45399	0.469472	0.48481	0.5	0.515038	0.529919	0.544639	0.559193	0.573576	0.587785	0.601815	0.615661	0.62932	0.642788	0.656059	0.669131	0.681998	0.694658	0.707107	0.71934	0.731354
	64.5	0	0.0174524	0.0348995	0.052336	0.0697565	0.0871557	0.104528	0.121869	0.139173	0.156434	0.173648	0.190809	0.207912	0.224951	0.241922	0.258819	0.275637	0.292372	0.309017	0.325568	0.34202	0.358368	0.374607	0.390731	0.406737	0.422618	0.438371	0.45399	0.469472	0.48481	0.5	0.515038	0.529919	0.544639	0.559193	0.573576	0.587785	0.601815	0.615661	0.62932	0.642788	0.656059	0.669131	0.681998	0.694658	0.707107	0.71934	0.731354
	65	0	0.0174524	0.0348995	0.052336	0.0697565	0.0871557	0.104528	0.121869	0.139173	0.156434	0.173648	0.190809	0.207912	0.224951	0.241922	0.258819	0.275637	0.292372	0.309017	0.325568	0.34202	0.358368	0.374607	0.390731	0.406737	0.422618	0.438371	0.45399	0.469472	0.48481	0.5	0.515038	0.529919	0.544639	0.559193	0.573576	0.587785	0.601815	0.615661	0.62932	0.642788	0.656059	0.669131	0.681998	0.694658	0.707107	0.71934	0.731354
	65.5	0	0.0174524	0.0348995	0.052336	0.0697565	0.0871557	0.104528	0.121869	0.139173	0.156434	0.173648	0.190809	0.207912	0.224951	0.241922	0.258819	0.275637	0.292372	0.309017	0.325568	0.34202	0.358368	0.374607	0.390731	0.406737	0.422618	0.438371	0.45399	0.469472	0.48481	0.5	0.515038	0.529919	0.544639	0.559193	0.573576	0.587785	0.601815	0.615661	0.62932	0.642788	0.656059	0.669131	0.681998	0.694658	0.707107	0.71934	0.731354
	66	0	0.0174524	0.0348995	0.052336	0.0697565	0.0871557	0.104528	0.121869	0.139173	0.156434	0.173648	0.190809	0.207912	0.224951	0.241922	0.258819	0.275637	0.292372	0.309017	0.325568	0.34202	0.358368	0.374607	0.390731	0.406737	0.422618	0.438371	0.45399	0.469472	0.48481	0.5	0.515038	0.529919	0.544639	0.559193	0.573576	0.587785	0.601815	0.615661	0.62932	0.642788	0.656059	0.669131	0.681998	0.694658	0.707107	0.71934	0.731354
	66.5	0	0.0174524	0.0348995	0.052336	0.0697565	0.0871557	0.104528	0.121869	0.139173	0.156434	0.173648	0.190809	0.207912	0.224951	0.241922	0.258819	0.275637	0.292372	0.309017	0.325568	0.34202	0.358368	0.374607	0.390731	0.406737	0.422618	0.438371	0.45399	0.469472	0.48481	0.5	0.515038	0.529919	0.544639	0.559193	0.573576	0.587785	0.601815	0.615661	0.62932	0.642788	0.656059	0.669131	0.681998	0.694658	0.707107	0.71934	0.731354
	67	0	0.0174524	0.0348995	0.052336	0.0697565	0.0871557	0.104528	0.121869	0.139173	0.156434	0.173648	0.190809	0.207912	0.224951	0.241922	0.258819	0.275637	0.292372	0.309017	0.325568	0.34202	0.358368	0.374607	0.390731	0.406737	0.422618	0.438371	0.45399	0.469472	0.48481	0.5	0.515038	0.529919	0.544639	0.559193	0.573576	0.587785	0.601815	0.615661	0.62932	0.642788	0.656059	0.669131	0.681998	0.694658	0.707107	0.71934	0.731354
	67.5	0	0.0174524	0.0348995	0.052336	0.0697565	0.0871557	0.104528	0.121869	0.139173	0.156434	0.173648	0.190809	0.207912	0.224951	0.241922	0.258819	0.275637	0.292372	0.309017	0.325568	0.34202	0.358368	0.374607	0.390731	0.406737	0.422618	0.438371	0.45399	0.469472	0.48481	0.5	0.515038	0.529919	0.544639	0.559193	0.573576	0.587785	0.601815	0.615661	0.62932	0.642788	0.656059	0.669131	0.681998	0.694658	0.707107	0.71934	0.731354
	68	0	0.0174524	0.0348995	0.052336	0.0697565	0.0871557	0.104528	0.121869	0.139173	0.156434	0.173648	0.190809	0.207912	0.224951	0.241922	0.258819	0.275637	0.292372	0.309017	0.325568	0.34202	0.358368	0.374607	0.390731	0.406737	0.422618	0.438371	0.45399	0.469472	0.48481	0.5	0.515038	0.529919	0.544639	0.559193	0.573576	0.587785	0.601815	0.615661	0.62932	0.642788	0.656059	0.669131	0.681998	0.694658	0.707107	0.71934	0.731354
	68.5	0	0.0174524	0.0348995	0.052336	0.0697565	0.0871557	0.104528	0.121869	0.139173	0.156434	0.173648	0.190809	0.207912	0.224951	0.241922	0.258819	0.275637	0.292372	0.309017	0.325568	0.34202	0.358368	0.374607	0.390731	0.406737	0.422618	0.438371	0.45399	0.469472	0.48481	0.5	0.515038	0.529919	0.544639	0.559193	0.573576	0.587785	0.601815	0.615661	0.62932	0.642788	0.656059	0.669131	0.681998	0.694658	0.707107	0.71934	0.731354
	69	0	0.0174524	0.0348995	0.052336	0.0697565	0.0871557	0.104528	0.121869	0.139173	0.156434	0.173648	0.190809	0.207912	0.224951	0.241922	0.258819	0.275637	0.292372	0.309017	0.325568	0.34202	0.358368	0.374607	0.390731	0.406737	0.422618	0.438371	0.45399	0.469472	0.48481	0.5	0.515038	0.529919	0.544639	0.559193	0.573576	0.587785	0.601815	0.615661	0.62932	0.642788	0.656059	0.669131	0.681998	0.694658	0.707107	0.71934	0.731354
	69.5	0	0.0174524	0.0348995	0.052336	0.0697565	0.0871557	0.104528	0.121869	0.139173	0.156434	0.173648	0.190809	0.207912	0.224951	0.241922	0.258819	0.275637	0.292372	0.309017	0.325568	0.34202	0.358368	0.374607	0.390731	0.406737	0.422618	0.438371	0.45399	0.469472	0.48481	0.5	0.515038	0.529919	0.544639	0.559193	0.573576	0.587785	0.601815	0.615661	0.62932	0.642788	0.656059	0.669131	0.681998	0.694658	0.707107	0.71934	0.731354
	70	0	0.0174524	0.0348995	0.052336	0.0697565	0.0871557	0.104528	0.121869	0.139173	0.156434	0.173648	0.190809	0.207912	0.224951	0.241922	0.258819	0.275637	0.292372	0.309017	0.325568	0.34202	0.358368	0.374607	0.390731	0.406737	0.422618	0.438371	0.45399	0.469472	0.48481	0.5	0.515038	0.529919	0.544639	0.559193	0.573576	0.587785	0.601815	0.615661	0.62932	0.642788	0.656059	0.669131	0.681998	0.694658	0.707107	0.71934	0.731354
	70.5	0	0.0174524	0.0348995	0.052336	0.0697565	0.0871557	0.104528	0.121869	0.139173	0.156434	0.173648	0.190809	0.207912	0.224951	0.241922	0.258819	0.275637	0.292372	0.309017	0.325568	0.34202	0.358368	0.374607	0.390731	0.406737	0.422618	0.438371	0.45399	0.469472	0.48481	0.5	0.515038	0.529919	0.544639	0.559193	0.573576	0.587785	0.601815	0.615661	0.62932	0.642788	0.656059	0.669131	0.681998	0.694658	0.707107	0.71934	0.731354
	71	0	0.0174524	0.0348995	0.052336	0.0697565	0.0871557	0.104528	0.121869	0.139173	0.156434	0.173648	0.190809	0.207912	0.224951	0.241922	0.258819	0.275637	0.292372	0.309017	0.325568	0.34202	0.358368	0.374607	0.390731	0.406737	0.422618	0.438371	0.45399	0.469472	0.48481	0.5	0.515038	0.529919	0.544639	0.559193	0.573576	0.587785	0.601815	0.615661	0.62932	0.642788	0.656059	0.669131	0.681998	0.694658	0.707107	0.71934	0.731354
	71.5	0	0.0174524	0.0348995	0.052336	0.0697565	0.0871557	0.104528	0.121869	0.139173	0.156434	0.173648	0.190809	0.207912	0.224951	0.241922	0.258819	0.275637	0.292372	0.309017	0.325568	0.34202	0.358368	0.374607	0.390731	0.406737	0.422618	0.438371	0.45399	0.469472	0.48481	0.5	0.515038	0.529919	0.544639	0.559193	0.573576	0.587785	0.601815	0.615661	0.62932	0.642788	0.656059	0.669131	0.681998	0.694658	0.707107	0.71934	0.731354
	72	0	0.0174524	0.0348995	0.052336	0.0697565	0.0871557	0.104528	0.121869	0.139173	0.156434	0.173648	0.190809	0.207912	0.224951	0.241922	0.258819	0.275637	0.292372	0.309017	0.325568	0.34202	0.358368	0.374607	0.390731	0.406737	0.422618	0.438371	0.45399	0.469472	0.48481	0.5	0.515038	0.529919	0.544639	0.559193	0.573576	0.587785	0.601815	0.615661	0.62932	0.642788	0.656059	0.669131	0.681998	0.694658	0.707107	0.71934	0.731354
	72.5	0	0.0174524	0.0348995	0.052336	0.0697565	0.0871557	0.104528	0.121869	0.139173	0.156434	0.173648	0.190809	0.207912	0.224951	0.241922	0.258819	0.275637	0.292372	0.309017	0.325568	0.34202	0.358368	0.374607	0.390731	0.406737	0.422618	0.438371	0.45399	0.469472	0.48481	0.5	0.515038	0.529919	0.544639	0.559193	0.573576	0.587785	0.601815	0.615661	0.62932	0.642788	0.656059	0.669131	0.681998	0.694658	0.707107	0.71934	0.731354
	73	0	0.0174524	0.0348995	0.052336	0.0697565	0.0871557	0.104528	0.121869	0.139173	0.156434	0.173648	0.190809	0.207912	0.224951	0.241922	0.258819	0.275637	0.292372	0.309017	0.325568	0.34202	0.358368	0.374607	0.390731	0.406737	0.422618	0.438371	0.45399	0.469472	0.48481	0.5	0.515038	0.529919	0.544639	0.559193	0.573576	0.587785	0.601815	0.615661	0.62932	0.642788	0.656059	0.669131	0.681998	0.694658	0.707107	0.71934	0.731354
	73.5	0	0.0174524	0.0348995	0.052336	0.0697565	0.0871557	0.104528	0.121869	0.139173	0.156434	0.173648	0.190809	0.207912	0.224951	0.241922	0.258819	0.275637	0.292372	0.309017	0.325568	0.34202	0.358368	0.374607	0.390731	0.406737	0.422618	0.438371	0.45399	0.469472	0.48481	0.5	0.515038	0.529919	0.544639	0.559193	0.573576	0.587785	0.601815	0.615661	0.62932	0.642788	0.656059	0.669131	0.681998	0.694658	0.707107	0.71934	0.731354
	74	0	0.0174524	0.0348995	0.052336	0.0697565	0.0871557	0.104528	0.121869	0.139173	0.156434	0.173648	0.190809	0.207912	0.224951	0.241922	0.258819	0.275637	0.292372	0.309017	0.325568	0.34202	0.358368	0.374607	0.390731	0.406737	0.422618	0.438371	0.45399	0.469472	0.48481	0.5	0.515038	0.529919	0.544639	0.559193	0.573576	0.587785	0.601815	0.615661	0.62932	0.642788	0.656059	0.669131	0.681998	0.694658	0.707107	0.71934	0.731354
	74.5	0	0.0174524	0.0348995	0.052336	0.0697565	0.0871557	0.104528	0.121869	0.139173	0.156434	0.173648	0.190809	0.207912	0.224951	0.241922	0.258819	0.275637	0.292372	0.309017	0.325568	0.34202	0.358368	0.374607	0.390731	0.406737	0.422618	0.438371	0.45399	0.469472	0.48481	0.5	0.515038	0.529919	0.544639	0.559193	0.573576	0.587785	0.601815	0.615661	0.62932	0.642788	0.656059	0.669131	0.681998	0.694658	0.707107	0.71934	0.731354
	75	0	0.0174524	0.0348995	0.052336	0.0697565	0.0871557	0.104528	0.121869	0.139173	0.156434	0.173648	0.190809	0.207912	0.224951	0.241922	0.258819	0.275637	0.292372	0.309017	0.325568	0.34202	0.358368	0.374607	0.390731	0.406737	0.422618	0.438371	0.45399	0.469472	0.48481	0.5	0.515038	0.529919	0.544639	0.559193	0.573576	0.587785	0.601815	0.615661	0.62932	0.642788	0.656059	0.669131	0.681998	0.694658	0.707107	0.71934	0.731354
	75.5	0	0.0174524	0.0348995	0.052336	0.0697565	0.0871557	0.104528	0.121869	0.139173	0.156434	0.173648	0.190809	0.207912	0.224951	0.241922	0.258819	0.275637	0.292372	0.309017	0.325568	0.34202	0.358368	0.374607	0.390731	0.406737	0.422618	0.438371	0.45399	0.469472	0.48481	0.5	0.515038	0.529919	0.544639	0.559193	0.573576	0.587785	0.601815	0.615661	0.62932	0.642788	0.656059	0.669131	0.681998	0.694658	0.707107	0.71934	0.731354
	76	0	0.0174524	0.0348995	0.052336	0.0697565	0.0871557	0.104528	0.121869	0.139173	0.156434	0.173648	0.190809	0.207912	0.224951	0.241922	0.258819	0.275637	0.292372	0.309017	0.325568	0.34202	0.358368	0.374607	0.390731	0.406737	0.422618	0.438371	0.45399	0.469472	0.48481	0.5	0.515038	0.529919	0.544639	0.559193	0.573576	0.587785	0.601815	0.615661	0.62932	0.642788	0.656059	0.669131	0.681998	0.694658	0.707107	0.71934	0.731354
	76.5	0	0.0174524	0.0348995	0.052336	0.0697565	0.0871557	0.104528	0.121869	0.139173	0.156434	0.173648	0.190809	0.207912	0.224951	0.241922	0.258819	0.275637	0.292372	0.309017	0.325568	0.34202	0.358368	0.374607	0.390731	0.406737	0.422618	0.438371	0.45399	0.469472	0.48481	0.5	0.515038	0.529919	0.544639	0.559193	0.573576	0.587785	0.601815	0.615661	0.62932	0.642788	0.656059	0.669131	0.681998	0.694658	0.707107	0.71934	0.731354
	77	0	0.0174524	0.0348995	0.052336	0.0697565	0.0871557	0.104528	0.121869	0.139173	0.156434	0.173648	0.190809	0.207912	0.224951	0.241922	0.258819	0.275637	0.292372	0.309017	0.325568	0.34202	0.358368	0.374607	0.390731	0.406737	0.422618	0.438371	0.45399	0.469472	0.48481	0.5	0.515038	0.529919	0.544639	0.559193	0.573576	0.587785	0.601815	0.615661	0.62932	0.642788	0.656059	0.669131	0.681998	0.694658	0.707107	0.71934	0.731354
	77.5	0	0.0174524	0.0348995	0.052336	0.0697565	0.0871557	0.104528	0.121869	0.139173	0.156434	0.173648	0.190809	0.207912	0.224951	0.241922	0.258819	0.275637	0.292372	0.309017	0.325568	0.34202	0.358368	0.374607	0.390731	0.406737	0.422618	0.438371	0.45399	0.469472	0.48481	0.5	0.515038	0.529919	0.544639	0.559193	0.573576	0.587785	0.601815	0.615661	0.62932	0.642788	0.656059	0.669131	0.681998	0.694658	0.707107	0.71934	0.731354
	78	0	0.0174524	0.0348995	0.052336	0.0697565	0.0871557	0.104528	0.121869	0.139173	0.156434	0.173648	0.190809	0.207912	0.224951	0.241922	0.258819	0.275637	0.292372	0.309017	0.325568	0.34202	0.358368	0.374607	0.390731	0.406737	0.422618	0.438371	0.45399	0.469472	0.48481	0.5	0.515038	0.529919	0.544639	0.559193	0.573576	0.587785	0.601815	0.615661	0.62932	0.642788	0.656059	0.669131	0.681998	0.694658	0.707107	0.71934	0.731354
	78.5	0	0.0174524	0.0348995	0.052336	0.0697565	0.0871557	0.104528	0.121869	0.139173	0.156434	0.173648	0.190809	0.207912	0.224951	0.241922	0.258819	0.275637	0.292372	0.309017	0.325568	0.34202	0.358368	0.374607	0.390731	0.406737	0.422618	0.438371	0.45399	0.469472	0.48481	0.5	0.515038	0.529919	0.544639	0.559193	0.573576	0.587785	0.601815	0.615661	0.62932	0.642788	0.656059	0.669131	0.681998	0.694658	0.707107	0.71934	0.731354
	79	0	0.0174524	0.0348995	0.052336	0.0697565	0.0871557	0.104528	0.121869	0.139173	0.156434	0.173648	0.190809	0.207912	0.224951	0.241922	0.258819	0.275637	0.292372	0.309017	0.325568	0.34202	0.358368	0.374607	0.390731	0.406737	0.422618	0.438371	0.45399	0.469472	0.48481	0.5	0.515038	0.529919	0.544639	0.559193	0.573576	0.587785	0.601815	0.615661	0.62932	0.642788	0.656059	0.669131	0.681998	0.694658	0.707107	0.71934	0.731354
	79.5	0	0.0174524	0.0348995	0.052336	0.0697565	0.0871557	0.104528	0.121869	0.139173	0.156434	0.173648	0.190809	0.207912	0.224951	0.241922	0.258819	0.275637	0.292372	0.309017	0.325568	0.34202	0.358368	0.374607	0.390731	0.406737	0.422618	0.438371	0.45399	0.469472	0.48481	0.5	0.515038	0.529919	0.544639	0.559193	0.573576	0.587785	0.601815	0.615661	0.62932	0.642788	0.656059	0.669131	0.681998	0.694658	0.707107	0.71934	0.731354
	80	0	0.0174524	0.0348995	0.052336	0.0697565	0.0871557	0.104528	0.121869	0.139173	0.156434	0.173648	0.190809	0.207912	0.224951	0.241922	0.258819	0.275637	0.292372	0.309017	0.325568	0.34202	0.358368	0.374607	0.390731	0.406737	0.422618	0.438371	0.45399	0.469472	0.48481	0.5	0.515038	0.529919	0.544639	0.559193	0.573576	0.587785	0.601815	0.615661	0.62932	0.642788	0.656059	0.669131	0.681998	0.694658	0.707107	0.71934	0.731354
	80.5	0	0.0174524	0.0348995	0.052336	0.0697565	0.0871557	0.104528	0.121869	0.139173	0.156434	0.173648	0.190809	0.207912	0.224951	0.241922	0.258819	0.275637	0.292372	0.309017	0.325568	0.34202	0.358368	0.374607	0.390731	0.406737	0.422618	0.438371	0.45399	0.469472	0.48481	0.5	0.515038	0.529919	0.544639	0.559193	0.573576	0.587785	0.601815	0.615661	0.62932	0.642788	0.656059	0.669131	0.681998	0.694658	0.707107	0.71934	0.731354
	81	0	0.0174524	0.0348995	0.052336	0.0697565	0.0871557	0.104528	0.121869	0.139173	0.156434	0.173648	0.190809	0.207912	0.224951	0.241922	0.258819	0.275637	0.292372	0.309017	0.325568	0.34202	0.358368	0.374607	0.390731	0.406737	0.422618	0.438371	0.45399	0.469472	0.48481	0.5	0.515038	0.529919	0.544639	0.559193	0.573576	0.587785	0.601815	0.615661	0.62932	0.642788	0.656059	0.669131	0.681998	0.694658	0.707107	0.71934	0.731354
	81.5	0	0.0174524	0.0348995	0.052336	0.0697565	0.0871557	0.104528	0.121869	0.139173	0.156434	0.173648	0.190809	0.207912	0.224951	0.241922	0.258819	0.275637	0.292372	0.309017	0.325568	0.34202	0.358368	0.374607	0.390731	0.406737	0.422618	0.438371	0.45399	0.469472	0.48481	0.5	0.515038	0.529919	0.544639	0.559193	0.573576	0.587785	0.601815	0.615661	0.62932	0.642788	0.656059	0.669131	0.681998	0.694658	0.707107	0.71934	0.731354
	82	0	0.0174524	0.0348995	0.052336	0.0697565	0.0871557	0.104528	0.121869	0.139173	0.156434	0.173648	0.190809	0.207912	0.224951	0.241922	0.258819	0.275637	0.292372	0.309017	0.325568	0.34202	0.358368	0.374607	0.390731	0.406737	0.422618	0.438371	0.45399	0.469472	0.48481	0.5	0.515038	0.529919	0.544639	0.559193	0.573576	0.587785	0.601815	0.615661	0.62932	0.642788	0.656059	0.669131	0.681998	0.694658	0.707107	0.71934	0.731354
	82.5	0	0.0174524	0.0348995	0.052336	0.0697565	0.0871557	0.104528	0.121869	0.139173	0.156434	0.173648	0.190809	0.207912	0.224951	0.241922	0.258819	0.275637	0.292372	0.309017	0.325568	0.34202	0.358368	0.374607	0.390731	0.406737	0.422618	0.438371	0.45399	0.469472	0.48481	0.5	0.515038	0.529919	0.544639	0.559193	0.573576	0.587785	0.601815	0.615661	0.62932	0.642788	0.656059	0.669131	0.681998	0.694658	0.707107	0.71934	0.731354
	83	0	0.0174524	0.0348995	0.052336	0.0697565	0.0871557	0.104528	0.121869	0.139173	0.156434	0.173648	0.190809	0.207912	0.224951	0.241922	0.258819	0.275637	0.292372	0.309017	0.325568	0.34202	0.358368	0.374607	0.390731	0.406737	0.422618	0.438371	0.45399	0.469472	0.48481	0.5	0.515038	0.529919	0.544639	0.559193	0.573576	0.587785	0.601815	0.615661	0.62932	0.642788	0.656059	0.669131	0.681998	0.694658	0.707107	0.71934	0.731354
	83.5	0	0.0174524	0.0348995	0.052336	0.0697565	0.0871557	0.104528	0.121869	0.139173	0.156434	0.173648	0.190809	0.207912	0.224951	0.241922	0.258819	0.275637	0.292372	0.309017	0.325568	0.34202	0.358368	0.374607	0.390731	0.406737	0.422618	0.438371	0.45399	0.469472	0.48481	0.5	0.515038	0.529919	0.544639	0.559193	0.573576	0.587785	0.601815	0.615661	0.62932	0.642788	0.656059	0.669131	0.681998	0.694658	0.707107	0.71934	0.731354
	84	0	0.0174524	0.0348995	0.052336	0.0697565	0.0871557	0.104528	0.121869	0.139173	0.156434	0.173648	0.190809	0.207912	0.224951	0.241922	0.258819	0.275637	0.292372	0.309017	0.325568	0.34202	0.358368	0.374607	0.390731	0.406737	0.422618	0.438371	0.45399	0.469472	0.48481	0.5	0.515038	0.529919	0.544639	0.559193	0.573576	0.587785	0.601815	0.615661	0.62932	0.642788	0.656059	0.669131	0.681998	0.694658	0.707107	0.71934	0.731354
	84.5	0	0.0174524	0.0348995	0.052336	0.0697565	0.0871557	0.104528	0.121869	0.139173	0.156434	0.173648	0.190809	0.207912	0.224951	0.241922	0.258819	0.275637	0.292372	0.309017	0.325568	0.34202	0.358368	0.374607	0.390731	0.406737	0.422618	0.438371	0.45399	0.469472	0.48481	0.5	0.515038	0.529919	0.544639	0.559193	0.573576	0.587785	0.601815	0.615661	0.62932	0.642788	0.656059	0.669131	0.681998	0.694658	0.707107	0.71934	0.731354
	85	0	0.0174524	0.0348995	0.052336	0.0697565	0.0871557	0.104528	0.121869	0.139173	0.156434	0.173648	0.190809	0.207912	0.224951	0.241922	0.258819	0.275637	0.292372	0.309017	0.325568	0.34202	0.358368	0.374607	0.390731	0.406737	0.422618	0.438371	0.45399	0.469472	0.48481	0.5	0.515038	0.529919	0.544639	0.559193	0.573576	0.587785	0.601815	0.615661	0.62932	0.642788	0.656059	0.669131	0.681998	0.694658	0.707107	0.71934	0.731354
	85.5	0	0.0174524	0.0348995	0.052336	0.0697565	0.0871557	0.104528	0.121869	0.139173	0.156434	0.173648	0.190809	0.207912	0.224951	0.241922	0.258819	0.275637	0.292372	0.309017	0.325568	0.34202	0.358368	0.374607	0.390731	0.406737	0.422618	0.438371	0.45399	0.469472	0.48481	0.5	0.515038	0.529919	0.544639	0.559193	0.573576	0.587785	0.601815	0.615661	0.62932	0.642788	0.656059	0.669131	0.681998	0.694658	0.707107	0.71934	0.731354
	86	0	0.0174524	0.0348995	0.052336	0.0697565	0.0871557	0.104528	0.121869	0.139173	0.156434	0.173648	0.190809	0.207912	0.224951	0.241922	0.258819	0.275637	0.292372	0.309017	0.325568	0.34202	0.358368	0.374607	0.390731	0.406737	0.422618	0.438371	0.45399	0.469472	0.48481	0.5	0.515038	0.529919	0.544639	0.559193	0.573576	0.587785	0.601815	0.615661	0.62932	0.642788	0.656059	0.669131	0.681998	0.694658	0.707107	0.71934	0.731354
	86.5	0	0.0174524	0.0348995	0.052336	0.0697565	0.0871557	0.104528	0.121869	0.139173	0.156434	0.173648	0.190809	0.207912	0.224951	0.241922	0.258819	0.275637	0.292372	0.309017	0.325568	0.34202	0.358368	0.374607	0.390731	0.406737	0.422618	0.438371	0.45399	0.469472	0.48481	0.5	0.515038	0.529919	0.544639	0.559193	0.573576	0.587785	0.601815	0.615661	0.62932	0.642788	0.656059	0.669131	0.681998	0.694658	0.707107	0.71934	0.731354
	87	0	0.0174524	0.0348995	0.052336	0.0697565	0.0871557	0.104528	0.121869	0.139173	0.156434	0.173648	0.190809	0.207912	0.224951	0.241922	0.258819	0.275637	0.292372	0.309017	0.325568	0.34202	0.358368	0.374607	0.390731	0.406737	0.422618	0.438371	0.45399	0.469472	0.48481	0.5	0.515038	0.529919	0.544639	0.559193	0.573576	0.587785	0.601815	0.615661	0.62932	0.642788	0.656059	0.669131	0.681998	0.694658	0.707107	0.71934	0.731354
	87.5	0	0.0174524	0.0348995	0.052336	0.0697565	0.0871557	0.104528	0.121869	0.139173	0.156434	0.173648	0.190809	0.207912	0.224951	0.241922	0.258819	0.275637	0.292372	0.309017	0.325568	0.34202	0.358368	0.374607	0.390731	0.406737	0.422618	0.438371	0.45399	0.469472	0.48481	0.5	0.515038	0.529919	0.544639	0.559193	0.573576	0.587785	0.601815	0.615661	0.62932	0.642788	0.656059	0.669131	0.681998	0.694658	0.707107	0.71934	0.731354
	88	0	0.0174524	0.0348995	0.052336	0.0697565	0.0871557	0.104528	0.121869	0.139173	0.156434	0.173648	0.190809	0.207912	0.224951	0.241922	0.258819	0.275637	0.292372	0.309017	0.325568	0.34202	0.358368	0.374607	0.390731	0.406737	0.422618	0.438371	0.45399	0.469472	0.48481	0.5	0.515038	0.529919	0.544639	0.559193	0.573576	0.587785	0.601815	0.615661	0.62932	0.642788	0.656059	0.669131	0.681998	0.694658	0.707107	0.71934	0.731354
	88.5	0	0.0174524	0.0348995	0.052336	0.0697565	0.0871557	0.104528	0.121869	0.139173	0.156434	0.173648	0.190809	0.207912	0.224951	0.241922	0.258819	0.275637	0.292372	0.309017	0.325568	0.34202	0.358368	0.374607	0.390731	0.406737	0.422618	0.438371	0.45399	0.469472	0.48481	0.5	0.515038	0.529919	0.544639	0.559193	0.573576	0.587785	0.601815	0.615661	0.62932	0.642788	0.656059	0.669131	0.681998	0.694658	0.707107	0.71934	0.731354
	89	0	0.0174524	0.0348995	0.052336	0.0697565	0.0871557	0.104528	0.121869	0.139173	0.156434	0.173648	0.190809	0.207912	0.224951	0.241922	0.258819	0.275637	0.292372	0.309017	0.325568	0.34202	0.358368	0.374607	0.390731	0.406737	0.422618	0.438371	0.45399	0.469472	0.48481	0.5	0.515038	0.529919	0.544639	0.559193	0.573576	0.587785	0.601815	0.615661	0.62932	0.642788	0.656059	0.669131	0.681998	0.694658	0.707107	0.71934	0.731354
	89.5	0	0.0174524	0.0348995	0.052336	0.0697565	0.0871557	0.104528	0.121869	0.139173	0.156434	0.173648	0.190809	0.207912	0.224951	0.241922	0.258819	0.275637	0.292372	0.309017	0.325568	0.34202	0.358368	0.374607	0.390731	0.406737	0.422618	0.438371	0.45399	0.469472	0.48481	0.5	0.515038	0.529919	0.544639	0.559193	0.573576	0.587785	0.601815	0.615661	0.62932	0.642788	0.656059	0.669131	0.681998	0.694658	0.707107	0.71934	0.731354
	90	0	0.0174524	0.0348995	0.052336	0.0697565	0.0871557	0.104528	0.121869	0.139173	0.156434	0.173648	0.190809	0.207912	0.224951	0.241922	0.258819	0.275637	0.292372	0.309017	0.325568	0.34202	0.358368	0.374607	0.390731	0.406737	0.422618	0.438371	0.45399	0.469472	0.48481	0.5	0.515038	0.529919	0.544639	0.559193	0.573576	0.587785	0.601815	0.615661	0.62932	0.642788	0.656059	0.669131	0.681998	0.694658	0.707107	0.71934	0.731354
	90.5	0	0.0174524	0.0348995	0.052336	0.0697565	0.0871557	0.104528	0.121869	0.139173	0.156434	0.173648	0.190809	0.207912	0.224951	0.241922	0.258819	0.275637	0.292372	0.309017	0.325568	0.34202	0.358368	0.374607	0.390731	0.406737	0.422618	0.438371	0.45399	0.469472	0.48481	0.5	0.515038	0.529919	0.544639	0.559193	0.573576	0.587785	0.601815	0.615661	0.62932	0.642788	0.656059	0.669131	0.681998	0.694658	0.707107	0.71934	0.731354
	91	0	0.0174524	0.0348995	0.052336	0.0697565	0.0871557	0.104528	0.121869	0.139173	0.156434	0.173648	0.190809	0.207912	0.224951	0.241922	0.258819	0.275637	0.292372	0.309017	0.325568	0.34202	0.358368	0.374607	0.390731	0.406737	0.422618	0.438371	0.45399	0.469472	0.48481	0.5	0.515038	0.529919	0.544639	0.559193	0.573576	0.587785	0.601815	0.615661	0.62932	0.642788	0.656059	0.669131	0.681998	0.694658	0.707107	0.71934	0.731354
	91.5	0	0.0174524	0.0348995	0.052336	0.0697565	0.0871557	0.104528	0.121869	0.139173	0.156434	0.173648	0.190809	0.207912	0.224951	0.241922	0.258819	0.275637	0.292372	0.309017	0.325568	0.34202	0.358368	0.374607	0.390731	0.406737	0.422618	0.438371	0.45399	0.469472	0.48481	0.5	0.515038	0.529919	0.544639	0.559193	0.573576	0.587785	0.601815	0.615661	0.62932	0.642788	0.656059	0.669131	0.681998	0.694658	0.707107	0.71934	0.731354
	92	0	0.0174524	0.0348995	0.052336	0.0697565	0.0871557	0.104528	0.121869	0.139173	0.156434	0.173648	0.190809	0.207912	0.224951	0.241922	0.258819	0.275637	0.292372	0.309017	0.325568	0.34202	0.358368	0.374607	0.390731	0.406737	0.422618	0.438371	0.45399	0.469472	0.48481	0.5	0.515038	0.529919	0.544639	0.559193	0.573576	0.587785	0.601815	0.615661	0.62932	0.642788	0.656059	0.669131	0.681998	0.694658	0.707107	0.71934	0.731354
	92.5	0	0.0174524	0.0348995	0.052336	0.0697565	0.0871557	0.104528	0.121869	0.139173	0.156434	0.173648	0.190809	0.207912	0.224951	0.241922	0.258819	0.275637	0.292372	0.309017	0.325568	0.34202	0.358368	0.374607	0.390731	0.406737	0.422618	0.438371	0.45399	0.469472	0.48481	0.5	0.515038	0.529919	0.544639	0.559193	0.573576	0.587785	0.601815	0.615661	0.62932	0.642788	0.656059	0.669131	0.681998	0.694658	0.707107	0.71934	0.731354
	93	0	0.0174524	0.0348995	0.052336	0.0697565	0.0871557	0.104528	0.121869	0.139173	0.156434	0.173648	0.190809	0.207912	0.224951	0.241922	0.258819	0.275637	0.292372	0.309017	0.325568	0.34202	0.358368	0.374607	0.390731	0.406737	0.422618	0.438371	0.45399	0.469472	0.48481	0.5	0.515038	0.529919	0.544639	0.559193	0.573576	0.587785	0.601815	0.615661	0.62932	0.642788	0.656059	0.669131	0.681998	0.694658	0.707107	0.71934	0.731354
	93.5	0	0.0174524	0.0348995	0.052336	0.0697565	0.0871557	0.104528	0.121869	0.139173	0.156434	0.173648	0.190809	0.207912	0.224951	0.241922	0.258819	0.275637	0.292372	0.309017	0.325568	0.34202	0.358368	0.374607	0.390731	0.406737	0.422618	0.438371	0.45399	0.469472	0.48481	0.5	0.515038	0.529919	0.544639	0.559193	0.573576	0.587785	0.601815	0.615661	0.62932	0.642788	0.656059	0.669131	0.681998	0.694658	0.707107	0.71934	0.731354
	94	0	0.0174524	0.0348995	0.052336	0.0697565	0.0871557	0.104528	0.121869	0.139173	0.156434	0.173648	0.190809	0.207912	0.224951	0.241922	0.258819	0.275637	0.292372	0.309017	0.325568	0.34202	0.358368	0.374607	0.390731	0.406737	0.422618	0.438371	0.45399	0.469472	0.48481	0.5	0.515038	0.529919	0.544639	0.559193	0.573576	0.587785	0.601815	0.615661	0.62932	0.642788	0.656059	0.669131	0.681998	0.694658	0.707107	0.71934	0.731354
	94.5	0	0.0174524	0.0348995	0.052336	0.0697565	0.0871557	0.104528	0.121869	0.139173	0.156434	0.173648	0.190809	0.207912	0.224951	0.241922	0.258819	0.275637	0.292372	0.309017	0.325568	0.34202	0.358368	0.374607	0.390731	0.406737	0.422618	0.438371	0.45399	0.469472	0.48481	0.5	0.515038	0.529919	0.544639	0.559193	0.573576	0.587785	0.601815	0.615661	0.62932	0.642788	0.656059	0.669131	0.681998	0.694658	0.707107	0.71934	0.731354
	95	0	0.0174524	0.0348995	0.052336	0.0697565	0.0871557	0.104528	0.121869	0.139173	0.156434	0.173648	0.190809	0.207912	0.224951	0.241922	0.258819	0.275637	0.292372	0.309017	0.325568	0.34202	0.358368	0.374607	0.390731	0.406737	0.422618	0.438371	0.45399	0.469472	0.48481	0.5	0.515038	0.529919	0.544639	0.559193	0.573576	0.587785	0.601815	0.615661	0.62932	0.642788	0.656059	0.669131	0.681998	0.694658	0.707107	0.71934	0.731354
	95.5	0	0.0174524	0.0348995	0.052336	0.0697565	0.0871557	0.104528	0.121869	0.139173	0.156434	0.173648	0.190809	0.207912	0.224951	0.241922	0.258819	0.275637	0.292372	0.309017	0.325568	0.34202	0.358368	0.374607	0.390731	0.406737	0.422618	0.438371	0.45399	0.469472	0.48481	0.5	0.515038	0.529919	0.544639	0.559193	0.573576	0.587785	0.601815	0.615661	0.62932	0.642788	0.656059	0.669131	0.681998	0.694658	0.707107	0.71934	0.731354
	96	0	0.0174524	0.0348995	0.052336	0.0697565	0.0871557	0.104528	0.121869	0.139173	0.156434	0.173648	0.190809	0.207912	0.224951	0.241922	0.258819	0.275637	0.292372	0.309017	0.325568	0.34202	0.358368	0.374607	0.390731	0.406737	0.422618	0.438371	0.45399	0.469472	0.48481	0.5	0.515038	0.529919	0.544639	0.559193	0.573576	0.587785	0.601815	0.615661	0.62932	0.642788	0.656059	0.669131	0.681998	0.694658	0.707107	0.71934	0.731354
	96.5	0	0.0174524	0.0348995	0.052336	0.0697565	0.0871557	0.104528	0.121869	0.139173	0.156434	0.173648	0.190809	0.207912	0.224951	0.241922	0.258819	0.275637	0.292372	0.309017	0.325568	0.34202	0.358368	0.374607	0.390731	0.406737	0.422618	0.438371	0.45399	0.469472	0.48481	0.5	0.515038	0.529919	0.544639	0.559193	0.573576	0.587785	0.601815	0.615661	0.62932	0.642788	0.656059	0.669131	0.681998	0.694658	0.707107	0.71934	0.731354
	97	0	0.0174524	0.0348995	0.052336	0.0697565	0.0871557	0.104528	0.121869	0.139173	0.156434	0.173648	0.190809	0.207912	0.224951	0.241922	0.258819	0.275637	0.292372	0.309017	0.325568	0.34202	0.358368	0.374607	0.390731	0.406737	0.422618	0.438371	0.45399	0.469472	0.48481	0.5	0.515038	0.529919	0.544639	0.559193	0.573576	0.587785	0.601815	0.615661	0.62932	0.642788	0.656059	0.669131	0.681998	0.694658	0.707107	0.71934	0.731354
	97.5	0	0.0174524	0.0348995	0.052336	0.0697565	0.0871557	0.104528	0.121869	0.139173	0.156434	0.173648	0.190809	0.207912	0.224951	0.241922	0.258819	0.275637	0.292372	0.309017	0.325568	0.34202	0.358368	0.374607	0.390731	0.406737	0.422618	0.438371	0.45399	0.469472	0.48481	0.5	0.515038	0.529919	0.544639	0.559193	0.573576	0.587785	0.601815	0.615661	0.62932	0.642788	0.656059	0.669131	0.681998	0.694658	0.707107	0.71934	0.731354
	98	0	0.0174524	0.0348995	0.052336	0.0697565	0.0871557	0.104528	0.121869	0.139173	0.156434	0.173648	0.190809	0.207912	0.224951	0.241922	0.258819	0.275637	0.292372	0.309017	0.325568	0.34202	0.358368	0.374607	0.390731	0.406737	0.422618	0.438371	0.45399	0.469472	0.48481	0.5	0.515038	0.529919	0.544639	0.559193	0.573576	0.587785	0.601815	0.615661	0.62932	0.642788	0.656059	0.669131	0.681998	0.694658	0.707107	0.71934	0.731354
	98.5	0	0.0174524	0.0348995	0.052336	0.0697565	0.0871557	0.104528	0.121869	0.139173	0.156434	0.173648	0.190809	0.207912	0.224951	0.241922	0.258819	0.275637	0.292372	0.309017	0.325568	0.34202	0.358368	0.374607	0.390731	0.406737	0.422618	0.438371	0.45399	0.469472	0.48481	0.5	0.515038	0.529919	0.544639	0.559193	0.573576	0.587785	0.601815	0.615661	0.62932	0.642788	0.656059	0.669131	0.681998	0.694658	0.707107	0.71934	0.731354
	99	0	0.0174524	0.0348995	0.052336	0.0697565	0.0871557	0.104528	0.121869	0.139173	0.156434	0.173648	0.190809	0.207912	0.224951	0.241922	0.258819	0.275637	0.292372	0.309017	0.325568	0.34202	0.358368	0.374607	0.390731	0.406737	0.422618	0.438371	0.45399	0.469472	0.48481	0.5	0.515038	0.529919	0.544639	0.559193	0.573576	0.587785	0.601815	0.615661	0.62932	0.642788	0.656059	0.669131	0.681998	0.694658	0.707107	0.71934	0.731354
	99.5	0	0.0174524	0.0348995	0.052336	0.0697565	0.0871557	0.104528	0.121869	0.139173	0.156434	0.173648	0.190809	0.207912	0.224951	0.241922	0.258819	0.275637	0.292372	0.309017	0.325568	0.34202	0.358368	0.374607	0.390731	0.406737	0.422618	0.438371	0.45399	0.469472	0.48481	0.5	0.515038	0.529919	0.544639	0.559193	0.573576	0.587785	0.601815	0.615661	0.62932	0.642788	0.656059	0.669131	0.681998	0.694658	0.707107	0.71934	0.731354
	100	0	0.0174524	0.0348995	0.052336	0.0697565	0.0871557	0.104528	0.121869	0.139173	0.156434	0.173648	0.190809	0.207912	0.224951	0.241922	0.258819	0.275637	0.292372	0.309017	0.325568	0.34202	0.358368	0.374607	0.390731	0.406737	0.422618	0.438371	0.45399	0.469472	0.48481	0.5	0.515038	0.529919	0.544639	0.559193	0.573576	0.587785	0.601815	0.615661	0.62932	0.642788	0.656059	0.669131	0.681998	0.694658	0.707107	0.71934	0.731354
	100.5	0	0.0174524	0.0348995	0.052336	0.0697565	0.0871557	0.104528	0.121869	0.139173	0.156434	0.173648	0.190809	0.207912	0.224951	0.241922	0.258819	0.275637	0.292372	0.309017	0.325568	0.34202	0.358368	0.374607	0.390731	0.406737	0.422618	0.438371	0.45399	0.469472	0.48481	0.5	0.515038	0.529919	0.544639	0.559193	0.573576	0.587785	0.601815	0.615661	0.62932	0.642788	0.656059	0.669131	0.681998	0.694658	0.707107	0.71934	0.731354
	101	0	0.0174524	0.0348995	0.052336	0.0697565	0.0871557	0.104528	0.121869	0.139173	0.156434	0.173648	0.190809	0.207912	0.224951	0.241922	0.258819	0.275637	0.292372	0.309017	0.325568	0.34202	0.358368	0.374607	0.390731	0.406737	0.422618	0.438371	0.45399	0.469472	0.48481	0.5	0.515038	0.529919	0.544639	0.559193	0.573576	0.587785	0.601815	0.615661	0.62932	0.642788	0.656059	0.669131	0.681998	0.694658	0.707107	0.71934	0.731354
	101.5	0	0.0174524	0.0348995	0.052336	0.0697565	0.0871557	0.104528	0.121869	0.139173	0.156434	0.173648	0.190809	0.207912	0.224951	0.241922	0.258819	0.275637	0.292372	0.309017	0.325568	0.34202	0.358368	0.374607	0.390731	0.406737	0.422618	0.438371	0.45399	0.469472	0.48481	0.5	0.515038	0.529919	0.544639	0.559193	0.573576	0.587785	0.601815	0.615661	0.62932	0.642788	0.656059	0.669131	0.681998	0.694658	0.707107	0.71934	0.731354
	102	0	0.0174524	0.0348995	0.052336	0.0697565	0.0871557	0.104528	0.121869	0.139173	0.156434	0.173648	0.190809	0.207912	0.224951	0.241922	0.258819	0.275637	0.292372	0.309017	0.325568	0.34202	0.358368	0.374607	0.390731	0.406737	0.422618	0.438371	0.45399	0.469472	0.48481	0.5	0.515038	0.529919	0.544639	0.559193	0.573576	0.587785	0.601815	0.615661	0.62932	0.642788	0.656059	0.669131	0.681998	0.694658	0.707107	0.71934	0.731354
	102.5	0	0.0174524	0.0348995	0.052336	0.0697565	0.0871557	0.104528	0.121869	0.139173	0.156434	0.173648	0.190809	0.207912	0.224951	0.241922	0.258819	0.275637	0.292372	0.309017	0.325568	0.34202	0.358368	0.374607	0.390731	0.406737	0.422618	0.438371	0.45399	0.469472	0.48481	0.5	0.515038	0.529919	0.544639	0.559193	0.573576	0.587785	0.601815	0.615661	0.62932	0.642788	0.656059	0.669131	0.681998	0.694658	0.707107	0.71934	0.731354
	103	0	0.0174524	0.0348995	0.052336	0.0697565	0.0871557	0.104528	0.121869	0.139173	0.156434	0.173648	0.190809	0.207912	0.224951	0.241922	0.258819	0.275637	0.292372	0.309017	0.325568	0.34202	0.358368	0.374607	0.390731	0.406737	0.422618	0.438371	0.45399	0.469472	0.48481	0.5	0.515038	0.529919	0.544639	0.559193	0.573576	0.587785	0.601815	0.615661	0.62932	0.642788	0.656059	0.669131	0.681998	0.694658	0.707107	0.71934	0.731354
	103.5	0	0.0174524	0.0348995	0.052336	0.0697565	0.0871557	0.104528	0.121869	0.139173	0.156434	0.173648	0.190809	0.207912	0.224951	0.241922	0.258819	0.275637	0.292372	0.309017	0.325568	0.34202	0.358368	0.374607	0.390731	0.406737	0.422618	0.438371	0.45399	0.469472	0.48481	0.5	0.515038	0.529919	0.544639	0.559193	0.573576	0.587785	0.601815	0.615661	0.62932	0.642788	0.656059	0.669131	0.681998	0.694658	0.707107	0.71934	0.731354
	104	0	0.0174524	0.0348995	0.052336	0.0697565	0.0871557	0.104528	0.121869	0.139173	0.156434	0.173648	0.190809	0.207912	0.224951	0.241922	0.258819	0.275637	0.292372	0.309017	0.325568	0.34202	0.358368	0.374607	0.390731	0.406737	0.422618	0.438371	0.45399	0.469472	0.48481	0.5	0.515038	0.529919	0.544639	0.559193	0.573576	0.587785	0.601815	0.615661	0.62932	0.642788	0.656059	0.669131	0.681998	0.694658	0.707107	0.71934	0.731354
	104.5	0	0.0174524	0.0348995	0.052336	0.0697565	0.0871557	0.104528	0.121869	0.139173	0.156434	0.173648	0.190809	0.207912	0.224951	0.241922	0.258819	0.275637	0.292372	0.309017	0.325568	0.34202	0.358368	0.374607	0.390731	0.406737	0.422618	0.438371	0.45399	0.469472	0.48481	0.5	0.515038	0.529919	0.544639	0.559193	0.573576	0.587785	0.601815	0.615661	0.62932	0.642788	0.656059	0.669131	0.681998	0.694658	0.707107	0.71934	0.731354
	105	0	0.0174524	0.0348995	0.052336	0.0697565	0.0871557	0.104528	0.121869	0.139173	0.156434	0.173648	0.190809	0.207912	0.224951	0.241922	0.258819	0.275637	0.292372	0.309017	0.325568	0.34202	0.358368	0.374607	0.390731	0.406737	0.422618	0.438371	0.45399	0.469472	0.48481	0.5	0.515038	0.529919	0.544639	0.559193	0.573576	0.587785	0.601815	0.615661	0.62932	0.642788	0.656059	0.669131	0.681998	0.694658	0.707107	0.71934	0.731354
	105.5	0	0.0174524	0.0348995	0.052336	0.0697565	0.0871557	0.104528	0.121869	0.139173	0.156434	0.173648	0.190809	0.207912	0.224951	0.241922	0.258819	0.275637	0.292372	0.309017	0.325568	0.34202	0.358368	0.374607	0.390731	0.406737	0.422618	0.438371	0.45399	0.469472	0.48481	0.5	0.515038	0.529919	0.544639	0.559193	0.573576	0.587785	0.601815	0.615661	0.62932	0.642788	0.656059	0.669131	0.681998	0.694658	0.707107	0.71934	0.731354
	106	0	0.0174524	0.0348995	0.052336	0.0697565	0.0871557	0.104528	0.121869	0.139173	0.156434	0.173648	0.190809	0.207912	0.224951	0.241922	0.258819	0.275637	0.292372	0.309017	0.325568	0.34202	0.358368	0.374607	0.390731	0.406737	0.422618	0.438371	0.45399	0.469472	0.48481	0.5	0.515038	0.529919	0.544639	0.559193	0.573576	0.587785	0.601815	0.615661	0.62932	0.642788	0.656059	0.669131	0.681998	0.694658	0.707107	0.71934	0.731354
	106.5	0	0.0174524	0.0348995	0.052336	0.0697565	0.0871557	0.104528	0.121869	0.139173	0.156434	0.173648	0.190809	0.207912	0.224951	0.241922	0.258819	0.275637	0.292372	0.309017	0.325568	0.34202	0.358368	0.374607	0.390731	0.406737	0.422618	0.438371	0.45399	0.469472	0.48481	0.5	0.515038	0.529919	0.544639	0.559193	0.573576	0.587785	0.601815	0.615661	0.62932	0.642788	0.656059	0.669131	0.681998	0.694658	0.707107	0.71934	0.731354
	107	0	0.0174524	0.0348995	0.052336	0.0697565	0.0871557	0.104528	0.121869	0.139173	0.156434	0.173648	0.190809	0.207912	0.224951	0.241922	0.258819	0.275637	0.292372	0.309017	0.325568	0.34202	0.358368	0.374607	0.390731	0.406737	0.422618	0.438371	0.45399	0.469472	0.48481	0.5	0.515038	0.529919	0.544639	0.559193	0.573576	0.587785	0.601815	0.615661	0.62932	0.642788	0.656059	0.669131	0.681998	0.694658	0.707107	0.71934	0.731354
	107.5	0	0.0174524	0.0348995	0.052336	0.0697565	0.0871557	0.104528	0.121869	0.139173	0.156434	0.173648	0.190809	0.207912	0.224951	0.241922	0.258819	0.275637	0.292372	0.309017	0.325568	0.34202	0.358368	0.374607	0.390731	0.406737	0.422618	0.438371	0.45399	0.469472	0.48481	0.5	0.515038	0.529919	0.544639	0.559193	0.573576	0.587785	0.601815	0.615661	0.62932	0.642788	0.656059	0.669131	0.681998	0.694658	0.707107	0.71934	0.731354
	108	0	0.0174524	0.0348995	0.052336	0.0697565	0.0871557	0.104528	0.121869	0.139173	0.156434	0.173648	0.190809	0.207912	0.224951	0.241922	0.258819	0.275637	0.292372	0.309017	0.325568	0.34202	0.358368	0.374607	0.390731	0.406737	0.422618	0.438371	0.45399	0.469472	0.48481	0.5	0.515038	0.529919	0.544639	0.559193	0.573576	0.587785	0.601815	0.615661	0.62932	0.642788	0.656059	0.669131	0.681998	0.694658	0.707107	0.71934	0.731354
	108.5	0	0.0174524	0.0348995	0.052336	0.0697565	0.0871557	0.104528	0.121869	0.139173	0.156434	0.173648	0.190809	0.207912	0.224951	0.241922	0.258819	0.275637	0.292372	0.309017	0.325568	0.34202	0.358368	0.374607	0.390731	0.406737	0.422618	0.438371	0.45399	0.469472	0.48481	0.5	0.515038	0.529919	0.544639	0.559193	0.573576	0.587785	0.601815	0.615661	0.62932	0.642788	0.656059	0.669131	0.681998	0.694658	0.707107	0.71934	0.731354
	109	0	0.0174524	0.0348995	0.052336	0.0697565	0.0871557	0.104528	0.121869	0.139173	0.156434	0.173648	0.190809	0.207912	0.224951	0.241922	0.258819	0.275637	0.292372	0.309017	0.325568	0.34202	0.358368	0.374607	0.390731	0.406737	0.422618	0.438371	0.45399	0.469472	0.48481	0.5	0.515038	0.529919	0.544639	0.559193	0.573576	0.587785	0.601815	0.615661	0.62932	0.642788	0.656059	0.669131	0.681998	0.694658	0.707107	0.71934	0.731354
	109.5	0	0.0174524	0.0348995	0.052336	0.0697565	0.0871557	0.104528	0.121869	0.139173	0.156434	0.173648	0.190809	0.207912	0.224951	0.241922	0.258819	0.275637	0.292372	0.309017	0.325568	0.34202	0.358368	0.374607	0.390731	0.406737	0.422618	0.438371	0.45399	0.469472	0.48481	0.5	0.515038	0.529919	0.544639	0.559193	0.573576	0.587785	0.601815	0.615661	0.62932	0.642788	0.656059	0.669131	0.681998	0.694658	0.707107	0.71934	0.731354
	110	0	0.0174524	0.0348995	0.052336	0.0697565	0.0871557	0.104528	0.121869	0.139173	0.156434	0.173648	0.190809	0.207912	0.224951	0.241922	0.258819	0.275637	0.292372	0.309017	0.325568	0.34202	0.358368	0.374607	0.390731	0.406737	0.422618	0.438371	0.45399	0.469472	0.48481	0.5	0.515038	0.529919	0.544639	0.559193	0.573576	0.587785	0.601815	0.615661	0.62932	0.642788	0.656059	0.669131	0.681998	0.694658	0.707107	0.71934	0.731354
	110.5	0	0.0174524	0.0348995	0.052336	0.0697565	0.0871557	0.104528	0.121869	0.139173	0.156434	0.173648	0.190809	0.207912	0.224951	0.241922	0.258819	0.275637	0.292372	0.309017	0.325568	0.34202	0.358368	0.374607	0.390731	0.406737	0.422618	0.438371	0.45399	0.469472	0.48481	0.5	0.515038	0.529919	0.544639	0.559193	0.573576	0.587785	0.601815	0.615661	0.62932	0.642788	0.656059	0.669131	0.681998	0.694658	0.707107	0.71934	0.731354
	111	0	0.0174524	0.0348995	0.052336	0.0697565	0.0871557	0.104528	0.121869	0.139173	0.156434	0.173648	0.190809	0.207912	0.224951	0.241922	0.258819	0.275637	0.292372	0.309017	0.325568	0.34202	0.358368	0.374607	0.390731	0.406737	0.422618	0.438371	0.45399	0.469472	0.48481	0.5	0.515038	0.529919	0.544639	0.559193	0.573576	0.587785	0.601815	0.615661	0.62932	0.642788	0.656059	0.669131	0.681998	0.694658	0.707107	0.71934	0.731354
	111.5	0	0.0174524	0.0348995	0.052336	0.0697565	0.0871557	0.104528	0.121869	0.139173	0.156434	0.173648	0.190809	0.207912	0.224951	0.241922	0.258819	0.275637	0.292372	0.309017	0.325568	0.34202	0.358368	0.374607	0.390731	0.406737	0.422618	0.438371	0.45399	0.469472	0.48481	0.5	0.515038	0.529919	0.544639	0.559193	0.573576	0.587785	0.601815	0.615661	0.62932	0.642788	0.656059	0.669131	0.681998	0.694658	0.707107	0.71934	0.731354
	112	0	0.0174524	0.0348995	0.052336	0.0697565	0.0871557	0.104528	0.121869	0.139173	0.156434	0.173648	0.190809	0.207912	0.224951	0.241922	0.258819	0.275637	0.292372	0.309017	0.325568	0.34202	0.358368	0.374607	0.390731	0.406737	0.422618	0.438371	0.45399	0.469472	0.48481	0.5	0.515038	0.529919	0.544639	0.559193	0.573576	0.587785	0.601815	0.615661	0.62932	0.642788	0.656059	0.669131	0.681998	0.694658	0.707107	0.71934	0.731354
	112.5	0	0.0174524	0.0348995	0.052336	0.0697565	0.0871557	0.104528	0.121869	0.139173	0.156434	0.173648	0.190809	0.207912	0.224951	0.241922	0.258819	0.275637	0.292372	0.309017	0.325568	0.34202	0.358368	0.374607	0.390731	0.406737	0.422618	0.438371	0.45399	0.469472	0.48481	0.5	0.515038	0.529919	0.544639	0.559193	0.573576	0.587785	0.601815	0.615661	0.62932	0.642788	0.656059	0.669131	0.681998	0.694658	0.707107	0.71934	0.731354
	113	0	0.0174524	0.0348995	0.052336	0.0697565	0.0871557	0.104528	0.121869	0.139173	0.156434	0.173648	0.190809	0.207912	0.224951	0.241922	0.258819	0.275637	0.292372	0.309017	0.325568	0.34202	0.358368	0.374607	0.390731	0.406737	0.422618	0.438371	0.45399	0.469472	0.48481	0.5	0.515038	0.529919	0.544639	0.559193	0.573576	0.587785	0.601815	0.615661	0.62932	0.642788	0.656059	0.669131	0.681998	0.694658	0.707107	0.71934	0.731354
	113.5	0	0.0174524	0.0348995	0.052336	0.0697565	0.0871557	0.104528	0.121869	0.139173	0.156434	0.173648	0.190809	0.207912	0.224951	0.241922	0.258819	0.275637	0.292372	0.309017	0.325568	0.34202	0.358368	0.374607	0.390731	0.406737	0.422618	0.438371	0.45399	0.469472	0.48481	0.5	0.515038	0.529919	0.544639	0.559193	0.573576	0.587785	0.601815	0.615661	0.62932	0.642788	0.656059	0.669131	0.681998	0.694658	0.707107	0.71934	0.731354
	114	0	0.0174524	0.0348995	0.052336	0.0697565	0.0871557	0.104528	0.121869	0.139173	0.156434	0.173648	0.190809	0.207912	0.224951	0.241922	0.258819	0.275637	0.292372	0.309017	0.325568	0.34202	0.358368	0.374607	0.390731	0.406737	0.422618	0.438371	0.45399	0.469472	0.48481	0.5	0.515038	0.529919	0.544639	0.559193	0.573576	0.587785	0.601815	0.615661	0.62932	0.642788	0.656059	0.669131	0.681998	0.694658	0.707107	0.71934	0.731354
	114.5	0	0.0174524	0.0348995	0.052336	0.0697565	0.0871557	0.104528	0.121869	0.139173	0.156434	0.173648	0.190809	0.207912	0.224951	0.241922	0.258819	0.275637	0.292372	0.309017	0.325568	0.34202	0.358368	0.374607	0.390731	0.406737	0.422618	0.438371	0.45399	0.469472	0.48481	0.5	0.515038	0.529919	0.544639	0.559193	0.573576	0.587785	0.601815	0.615661	0.62932	0.642788	0.656059	0.669131	0.681998	0.694658	0.707107	0.71934	0.731354
	115	0	0.0174524	0.0348995	0.052336	0.0697565	0.0871557	0.104528	0.121869	0.139173	0.156434	0.173648	0.190809	0.207912	0.224951	0.241922	0.258819	0.275637	0.292372	0.309017	0.325568	0.34202	0.358368	0.374607	0.390731	0.406737	0.422618	0.438371	0.45399	0.469472	0.48481	0.5	0.515038	0.529919	0.544639	0.559193	0.573576	0.587785	0.601815	0.615661	0.62932	0.642788	0.656059	0.669131	0.681998	0.694658	0.707107	0.71934	0.731354
	115.5	0	0.0174524	0.0348995	0.052336	0.0697565	0.0871557	0.104528	0.121869	0.139173	0.156434	0.173648	0.190809	0.207912	0.224951	0.241922	0.258819	0.275637	0.292372	0.309017	0.325568	0.34202	0.358368	0.374607	0.390731	0.406737	0.422618	0.438371	0.45399	0.469472	0.48481	0.5	0.515038	0.529919	0.544639	0.559193	0.573576	0.587785	0.601815	0.615661	0.62932	0.642788	0.656059	0.669131	0.681998	0.694658	0.707107	0.71934	0.731354
	116	0	0.0174524	0.0348995	0.052336	0.0697565	0.0871557	0.104528	0.121869	0.139173	0.156434	0.173648	0.190809	0.207912	0.224951	0.241922	0.258819	0.275637	0.292372	0.309017	0.325568	0.34202	0.358368	0.374607	0.390731	0.406737	0.422618	0.438371	0.45399	0.469472	0.48481	0.5	0.515038	0.529919	0.544639	0.559193	0.573576	0.587785	0.601815	0.615661	0.62932	0.642788	0.656059	0.669131	0.681998	0.694658	0.707107	0.71934	0.731354
	116.5	0	0.0174524	0.0348995	0.052336	0.0697565	0.0871557	0.104528	0.121869	0.139173	0.156434	0.173648	0.190809	0.207912	0.224951	0.241922	0.258819	0.275637	0.292372	0.309017	0.325568	0.34202	0.358368	0.374607	0.390731	0.406737	0.422618	0.438371	0.45399	0.469472	0.48481	0.5	0.515038	0.529919	0.544639	0.559193	0.573576	0.587785	0.601815	0.615661	0.62932	0.642788	0.656059	0.669131	0.681998	0.694658	0.707107	0.71934	0.731354
	117	0	0.0174524	0.0348995	0.052336	0.0697565	0.0871557	0.104528	0.121869	0.139173	0.156434	0.173648	0.190809	0.207912	0.224951	0.241922	0.258819	0.275637	0.292372	0.309017	0.325568	0.34202	0.358368	0.374607	0.390731	0.406737	0.422618	0.438371	0.45399	0.469472	0.48481	0.5	0.515038	0.529919	0.544639	0.559193	0.573576	0.587785	0.601815	0.615661	0.62932	0.642788	0.656059	0.669131	0.681998	0.694658	0.707107	0.71934	0.731354
	117.5	0	0.0174524	0.0348995	0.052336	0.0697565	0.0871557	0.104528	0.121869	0.139173	0.156434	0.173648	0.190809	0.207912	0.224951	0.241922	0.258819	0.275637	0.292372	0.309017	0.325568	0.34202	0.358368	0.374607	0.390731	0.406737	0.422618	0.438371	0.45399	0.469472	0.48481	0.5	0.515038	0.529919	0.544639	0.559193	0.573576	0.587785	0.601815	0.615661	0.62932	0.642788	0.656059	0.669131	0.681998	0.694658	0.707107	0.71934	0.731354
	118	0	0.0174524	0.0348995	0.052336	0.0697565	0.0871557	0.104528	0.121869	0.139173	0.156434	0.173648	0.190809	0.207912	0.224951	0.241922	0.258819	0.275637	0.292372	0.309017	0.325568	0.34202	0.358368	0.374607	0.390731	0.406737	0.422618	0.438371	0.45399	0.469472	0.48481	0.5	0.515038	0.529919	0.544639	0.559193	0.573576	0.587785	0.601815	0.615661	0.62932	0.642788	0.656059	0.669131	0.681998	0.694658	0.707107	0.71934	0.731354
	118.5	0	0.0174524	0.0348995	0.052336	0.0697565	0.0871557	0.104528	0.121869	0.139173	0.156434	0.173648	0.190809	0.207912	0.224951	0.241922	0.258819	0.275637	0.292372	0.309017	0.325568	0.34202	0.358368	0.374607	0.390731	0.406737	0.422618	0.438371	0.45399	0.469472	0.48481	0.5	0.515038	0.529919	0.544639	0.559193	0.573576	0.587785	0.601815	0.615661	0.62932	0.642788	0.656059	0.669131	0.681998	0.694658	0.707107	0.71934	0.731354
	119	0	0.0174524	0.0348995	0.052336	0.0697565	0.0871557	0.104528	0.121869	0.139173	0.156434	0.173648	0.190809	0.207912	0.224951	0.241922	0.258819	0.275637	0.292372	0.309017	0.325568	0.34202	0.358368	0.374607	0.390731	0.406737	0.422618	0.438371	0.45399	0.469472	0.48481	0.5	0.515038	0.529919	0.544639	0.559193	0.573576	0.587785	0.601815	0.615661	0.62932	0.642788	0.656059	0.669131	0.681998	0.694658	0.707107	0.71934	0.731354
	119.5	0	0.0174524	0.0348995	0.052336	0.0697565	0.0871557	0.104528	0.121869	0.139173	0.156434	0.173648	0.190809	0.207912	0.224951	0.241922	0.258819	0.275637	0.292372	0.309017	0.325568	0.34202	0.358368	0.374607	0.390731	0.406737	0.422618	0.438371	0.45399	0.469472	0.48481	0.5	0.515038	0.529919	0.544639	0.559193	0.573576	0.587785	0.601815	0.615661	0.62932	0.642788	0.656059	0.669131	0.681998	0.694658	0.707107	0.71934	0.731354
	120	0	0.0174524	0.0348995	0.052336	0.0697565	0.0871557	0.104528	0.121869	0.139173	0.156434	0.173648	0.190809	0.207912	0.224951	0.241922	0.258819	0.275637	0.292372	0.309017	0.325568	0.34202	0.358368	0.374607	0.390731	0.406737	0.422618	0.438371	0.45399	0.469472	0.48481	0.5	0.515038	0.529919	0.544639	0.559193	0.573576	0.587785	0.601815	0.615661	0.62932	0.642788	0.656059	0.669131	0.681998	0.694658	0.707107	0.71934	0.731354
	120.5	0	0.0174524	0.0348995	0.052336	0.0697565	0.0871557	0.104528	0.121869	0.139173	0.156434	0.173648	0.190809	0.207912	0.224951	0.241922	0.258819	0.275637	0.292372	0.309017	0.325568	0.34202	0.358368	0.374607	0.390731	0.406737	0.422618	0.438371	0.45399	0.469472	0.48481	0.5	0.515038	0.529919	0.544639	0.559193	0.573576	0.587785	0.601815	0.615661	0.62932	0.642788	0.656059	0.669131	0.681998	0.694658	0.707107	0.71934	0.731354
	121	0	0.0174524	0.0348995	0.052336	0.0697565	0.0871557	0.104528	0.121869	0.139173	0.156434	0.173648	0.190809	0.207912	0.224951	0.241922	0.258819	0.275637	0.292372	0.309017	0.325568	0.34202	0.358368	0.374607	0.390731	0.406737	0.422618	0.438371	0.45399	0.469472	0.48481	0.5	0.515038	0.529919	0.544639	0.559193	0.573576	0.587785	0.601815	0.615661	0.62932	0.642788	0.656059	0.669131	0.681998	0.694658	0.707107	0.71934	0.731354
	121.5	0	0.0174524	0.0348995	0.052336	0.0697565	0.0871557	0.104528	0.121869	0.139173	0.156434	0.173648	0.190809	0.207912	0.224951	0.241922	0.258819	0.275637	0.292372	0.309017	0.325568	0.34202	0.358368	0.374607	0.390731	0.406737	0.422618	0.438371	0.45399	0.469472	0.48481	0.5	0.515038	0.529919	0.544639	0.559193	0.573576	0.587785	0.601815	0.615661	0.62932	0.642788	0.656059	0.669131	0.681998	0.694658	0.707107	0.71934	0.731354
	122	0	0.0174524	0.0348995	0.052336	0.0697565	0.0871557	0.104528	0.121869	0.139173	0.156434	0.173648	0.190809	0.207912	0.224951	0.241922	0.258819	0.275637	0.292372	0.309017	0.325568	0.34202	0.358368	0.374607	0.390731	0.406737	0.422618	0.438371	0.45399	0.469472	0.48481	0.5	0.515038	0.529919	0.544639	0.559193	0.573576	0.587785	0.601815	0.615661	0.62932	0.642788	0.656059	0.669131	0.681998	0.694658	0.707107	0.71934	0.731354
	122.5	0	0.0174524	0.0348995	0.052336	0.0697565	0.0871557	0.104528	0.121869	0.139173	0.156434	0.173648	0.190809	0.207912	0.224951	0.241922	0.258819	0.275637	0.292372	0.309017	0.325568	0.34202	0.358368	0.374607	0.390731	0.406737	0.422618	0.438371	0.45399	0.469472	0.48481	0.5	0.515038	0.529919	0.544639	0.559193	0.573576	0.587785	0.601815	0.615661	0.62932	0.642788	0.656059	0.669131	0.681998	0.694658	0.707107	0.71934	0.731354
	123	0	0.0174524	0.0348995	0.052336	0.0697565	0.0871557	0.104528	0.121869	0.139173	0.156434	0.173648	0.190809	0.207912	0.224951	0.241922	0.258819	0.275637	0.292372	0.309017	0.325568	0.34202	0.358368	0.374607	0.390731	0.406737	0.422618	0.438371	0.45399	0.469472	0.48481	0.5	0.515038	0.529919	0.544639	0.559193	0.573576	0.587785	0.601815	0.615661	0.62932	0.642788	0.656059	0.669131	0.681998	0.694658	0.707107	0.71934	0.731354
	123.5	0	0.0174524	0.0348995	0.052336	0.0697565	0.0871557	0.104528	0.121869	0.139173	0.156434	0.173648	0.190809	0.207912	0.224951	0.241922	0.258819	0.275637	0.292372	0.309017	0.325568	0.34202	0.358368	0.374607	0.390731	0.406737	0.422618	0.438371	0.45399	0.469472	0.48481	0.5	0.515038	0.529919	0.544639	0.559193	0.573576	0.587785	0.601815	0.615661	0.62932	0.642788	0.656059	0.669131	0.681998	0.694658	0.707107	0.71934	0.731354
	124	0	0.0174524	0.0348995	0.052336	0.0697565	0.0871557	0.104528	0.121869	0.139173	0.156434	0.173648	0.190809	0.207912	0.224951	0.241922	0.258819	0.275637	0.292372	0.309017	0.325568	0.34202	0.358368	0.374607	0.390731	0.406737	0.422618	0.438371	0.45399	0.469472	0.48481	0.5	0.515038	0.529919	0.544639	0.559193	0.573576	0.587785	0.601815	0.615661	0.62932	0.642788	0.656059	0.669131	0.681998	0.694658	0.707107	0.71934	0.731354
	124.5	0	0.0174524	0.0348995	0.052336	0.0697565	0.0871557	0.104528	0.121869	0.139173	0.156434	0.173648	0.190809	0.207912	0.224951	0.241922	0.258819	0.275637	0.292372	0.309017	0.325568	0.34202	0.358368	0.374607	0.390731	0.406737	0.422618	0.438371	0.45399	0.469472	0.48481	0.5	0.515038	0.529919	0.544639	0.559193	0.573576	0.587785	0.601815	0.615661	0.62932	0.642788	0.656059	0.669131	0.681998	0.694658	0.707107	0.71934	0.731354
	125	0	0.0174524	0.0348995	0.052336	0.0697565	0.0871557	0.104528	0.121869	0.139173	0.156434	0.173648	0.190809	0.207912	0.224951	0.241922	0.258819	0.275637	0.292372	0.309017	0.325568	0.34202	0.358368	0.374607	0.390731	0.406737	0.422618	0.438371	0.45399	0.469472	0.48481	0.5	0.515038	0.529919	0.544639	0.559193	0.573576	0.587785	0.601815	0.615661	0.62932	0.642788	0.656059	0.669131	0.681998	0.694658	0.707107	0.71934	0.731354
	125.5	0	0.0174524	0.0348995	0.052336	0.0697565	0.0871557	0.104528	0.121869	0.139173	0.156434	0.173648	0.190809	0.207912	0.224951	0.241922	0.258819	0.275637	0.292372	0.309017	0.325568	0.34202	0.358368	0.374607	0.390731	0.406737	0.422618	0.438371	0.45399	0.469472	0.48481	0.5	0.515038	0.529919	0.544639	0.559193	0.573576	0.587785	0.601815	0.615661	0.62932	0.642788	0.656059	0.669131	0.681998	0.694658	0.707107	0.71934	0.731354
	126	0	0.0174524	0.0348995	0.052336	0.0697565	0.0871557	0.104528	0.121869	0.139173	0.156434	0.173648	0.190809	0.207912	0.224951	0.241922	0.258819	0.275637	0.292372	0.309017	0.325568	0.34202	0.358368	0.374607	0.390731	0.406737	0.422618	0.438371	0.45399	0.469472	0.48481	0.5	0.515038	0.529919	0.544639	0.559193	0.573576	0.587785	0.601815	0.615661	0.62932	0.642788	0.656059	0.669131	0.681998	0.694658	0.707107	0.71934	0.731354
	126.5	0	0.0174524	0.0348995	0.052336	0.0697565	0.0871557	0.104528	0.121869	0.139173	0.156434	0.173648	0.190809	0.207912	0.224951	0.241922	0.258819	0.275637	0.292372	0.309017	0.325568	0.34202	0.358368	0.374607	0.390731	0.406737	0.422618	0.438371	0.45399	0.469472	0.48481	0.5	0.515038	0.529919	0.544639	0.559193	0.573576	0.587785	0.601815	0.615661	0.62932	0.642788	0.656059	0.669131	0.681998	0.694658	0.707107	0.71934	0.731354
	127	0	0.0174524	0.0348995	0.052336	0.0697565	0.0871557	0.104528	0.121869	0.139173	0.156434	0.173648	0.190809	0.207912	0.224951	0.241922	0.258819	0.275637	0.292372	0.309017	0.325568	0.34202	0.358368	0.374607	0.390731	0.406737	0.422618	0.438371	0.45399	0.469472	0.48481	0.5	0.515038	0.529919	0.544639	0.559193	0.573576	0.587785	0.601815	0.615661	0.62932	0.642788	0.656059	0.669131	0.681998	0.694658	0.707107	0.71934	0.731354
	127.5	0	0.0174524	0.0348995	0.052336	0.0697565	0.0871557	0.104528	0.121869	0.139173	0.156434	0.173648	0.190809	0.207912	0.224951	0.241922	0.258819	0.275637	0.292372	0.309017	0.325568	0.34202	0.358368	0.374607	0.390731	0.406737	0.422618	0.438371	0.45399	0.469472	0.48481	0.5	0.515038	0.529919	0.544639	0.559193	0.573576	0.587785	0.601815	0.615661	0.62932	0.642788	0.656059	0.669131	0.681998	0.694658	0.707107	0.71934	0.731354
	128	0	0.0174524	0.0348995	0.052336	0.0697565	0.0871557	0.104528	0.121869	0.139173	0.156434	0.173648	0.190809	0.207912	0.224951	0.241922	0.258819	0.275637	0.292372	0.309017	0.325568	0.34202	0.358368	0.374607	0.390731	0.406737	0.422618	0.438371	0.45399	0.469472	0.48481	0.5	0.515038	0.529919	0.544639	0.559193	0.573576	0.587785	0.601815	0.615661	0.62932	0.642788	0.656059	0.669131	0.681998	0.694658	0.707107	0.71934	0.731354
	128.5	0	0.0174524	0.0348995	0.052336	0.0697565	0.0871557	0.104528	0.121869	0.139173	0.156434	0.173648	0.190809	0.207912	0.224951	0.241922	0.258819	0.275637	0.292372	0.309017	0.325568	0.34202	0.358368	0.374607	0.390731	0.406737	0.422618	0.438371	0.45399	0.469472	0.48481	0.5	0.515038	0.529919	0.544639	0.559193	0.573576	0.587785	0.601815	0.615661	0.62932	0.642788	0.656059	0.669131	0.681998	0.694658	0.707107	0.71934	0.731354
	129	0	0.0174524	0.0348995	0.052336	0.0697565	0.0871557	0.104528	0.121869	0.139173	0.156434	0.173648	0.190809	0.207912	0.224951	0.241922	0.258819	0.275637	0.292372	0.309017	0.325568	0.34202	0.358368	0.374607	0.390731	0.406737	0.422618	0.438371	0.45399	0.469472	0.48481	0.5	0.515038	0.529919	0.544639	0.559193	0.573576	0.587785	0.601815	0.615661	0.62932	0.642788	0.656059	0.669131	0.681998	0.694658	0.707107	0.71934	0.731354
	129.5	0	0.0174524	0.0348995	0.052336	0.0697565	0.0871557	0.104528	0.121869	0.139173	0.156434	0.173648	0.190809	0.207912	0.224951	0.241922	0.258819	0.275637	0.292372	0.309017	0.325568	0.34202	0.358368	0.374607	0.390731	0.406737	0.422618	0.438371	0.45399	0.469472	0.48481	0.5	0.515038	0.529919	0.544639	0.559193	0.573576	0.587785	0.601815	0.615661	0.62932	0.642788	0.656059	0.669131	0.681998	0.694658	0.707107	0.71934	0.731354
	130	0	0.0174524	0.0348995	0.052336	0.0697565	0.0871557	0.104528	0.121869	0.139173	0.156434	0.173648	0.190809	0.207912	0.224951	0.241922	0.258819	0.275637	0.292372	0.309017	0.325568	0.34202	0.358368	0.374607	0.390731	0.406737	0.422618	0.438371	0.45399	0.469472	0.48481	0.5	0.515038	0.529919	0.544639	0.559193	0.573576	0.587785	0.601815	0.615661	0.62932	0.642788	0.656059	0.669131	0.681998	0.694658	0.707107	0.71934	0.731354
	130.5	0	0.0174524	0.0348995	0.052336	0.0697565	0.0871557	0.104528	0.121869	0.139173	0.156434	0.173648	0.190809	0.207912	0.224951	0.241922	0.258819	0.275637	0.292372	0.309017	0.325568	0.34202	0.358368	0.374607	0.390731	0.406737	0.422618	0.438371	0.45399	0.469472	0.48481	0.5	0.515038	0.529919	0.544639	0.559193	0.573576	0.587785	0.601815	0.615661	0.62932	0.642788	0.656059	0.669131	0.681998	0.694658	0.707107	0.71934	0.731354
	131	0	0.0174524	0.0348995	0.052336	0.0697565	0.0871557	0.104528	0.121869	0.139173	0.156434	0.173648	0.190809	0.207912	0.224951	0.241922	0.258819	0.275637	0.292372	0.309017	0.325568	0.34202	0.358368	0.374607	0.390731	0.406737	0.422618	0.438371	0.45399	0.469472	0.48481	0.5	0.515038	0.529919	0.544639	0.559193	0.573576	0.587785	0.601815	0.615661	0.62932	0.642788	0.656059	0.669131	0.681998	0.694658	0.707107	0.71934	0.731354
	131.5	0	0.0174524	0.0348995	0.052336	0.0697565	0.0871557	0.104528	0.121869	0.139173	0.156434	0.173648	0.190809	0.207912	0.224951	0.241922	0.258819	0.275637	0.292372	0.309017	0.325568	0.34202	0.358368	0.374607	0.390731	0.406737	0.422618	0.438371	0.45399	0.469472	0.48481	0.5	0.515038	0.529919	0.544639	0.559193	0.573576	0.587785	0.601815	0.615661	0.62932	0.642788	0.656059	0.669131	0.681998	0.694658	0.707107	0.71934	0.731354
	132	0	0.0174524	0.0348995	0.052336	0.0697565	0.0871557	0.104528	0.121869	0.139173	0.156434	0.173648	0.190809	0.207912	0.224951	0.241922	0.258819	0.275637	0.292372	0.309017	0.325568	0.34202	0.358368	0.374607	0.390731	0.406737	0.422618	0.438371	0.45399	0.469472	0.48481	0.5	0.515038	0.529919	0.544639	0.559193	0.573576	0.587785	0.601815	0.615661	0.62932	0.642788	0.656059	0.669131	0.681998	0.694658	0.707107	0.71934	0.731354
	132.5	0	0.0174524	0.0348995	0.052336	0.0697565	0.0871557	0.104528	0.121869	0.139173	0.156434	0.173648	0.190809	0.207912	0.224951	0.241922	0.258819	0.275637	0.292372	0.309017	0.325568	0.34202	0.358368	0.374607	0.390731	0.406737	0.422618	0.438371	0.45399	0.469472	0.48481	0.5	0.515038	0.529919	0.544639	0.559193	0.573576	0.587785	0.601815	0.615661	0.62932	0.642788	0.656059	0.669131	0.681998	0.694658	0.707107	0.71934	0.731354
	133	0	0.0174524	0.0348995	0.052336	0.0697565	0.0871557	0.104528	0.121869	0.139173	0.156434	0.173648	0.190809	0.207912	0.224951	0.241922	0.258819	0.275637	0.292372	0.309017	0.325568	0.34202	0.358368	0.374607	0.390731	0.406737	0.422618	0.438371	0.45399	0.469472	0.48481	0.5	0.515038	0.529919	0.544639	0.559193	0.573576	0.587785	0.601815	0.615661	0.62932	0.642788	0.656059	0.669131	0.681998	0.694658	0.707107	0.71934	0.731354
	133.5	0	0.0174524	0.0348995	0.052336	0.0697565	0.0871557	0.104528	0.121869	0.139173	0.156434	0.173648	0.190809	0.207912	0.224951	0.241922	0.258819	0.275637	0.292372	0.309017	0.325568	0.34202	0.358368	0.374607	0.390731	0.406737	0.422618	0.438371	0.45399	0.469472	0.48481	0.5	0.515038	0.529919	0.544639	0.559193	0.573576	0.587785	0.601815	0.615661	0.62932	0.642788	0.656059	0.669131	0.681998	0.694658	0.707107	0.71934	0.731354
	134	0	0.0174524	0.0348995	0.052336	0.0697565	0.0871557	0.104528	0.121869	0.139173	0.156434	0.173648	0.190809	0.207912	0.224951	0.241922	0.258819	0.275637	0.292372	0.309017	0.325568	0.34202	0.358368	0.374607	0.390731	0.406737	0.422618	0.438371	0.45399	0.469472	0.48481	0.5	0.515038	0.529919	0.544639	0.559193	0.573576	0.587785	0.601815	0.615661	0.62932	0.642788	0.656059	0.669131	0.681998	0.694658	0.707107	0.71934	0.731354
	134.5	0	0.0174524	0.0348995	0.052336	0.0697565	0.0871557	0.104528	0.121869	0.139173	0.156434	0.173648	0.190809	0.207912	0.224951	0.241922	0.258819	0.275637	0.292372	0.309017	0.325568	0.34202	0.358368	0.374607	0.390731	0.406737	0.422618	0.438371	0.45399	0.469472	0.48481	0.5	0.515038	0.529919	0.544639	0.559193	0.573576	0.587785	0.601815	0.615661	0.62932	0.642788	0.656059	0.669131	0.681998	0.694658	0.707107	0.71934	0.731354
	135	0	0.0174524	0.0348995	0.052336	0.0697565	0.0871557	0.104528	0.121869	0.139173	0.156434	0.173648	0.190809	0.207912	0.224951	0.241922	0.258819	0.275637	0.292372	0.309017	0.325568	0.34202	0.358368	0.374607	0.390731	0.406737	0.422618	0.438371	0.45399	0.469472	0.48481	0.5	0.515038	0.529919	0.544639	0.559193	0.573576	0.587785	0.601815	0.615661	0.62932	0.642788	0.656059	0.669131	0.681998	0.694658	0.707107	0.71934	0.731354
	135.5	0	0.0174524	0.0348995	0.052336	0.0697565	0.0871557	0.104528	0.121869	0.139173	0.156434	0.173648	0.190809	0.207912	0.224951	0.241922	0.258819	0.275637	0.292372	0.309017	0.325568	0.34202	0.358368	0.374607	0.390731	0.406737	0.422618	0.438371	0.45399	0.469472	0.48481	0.5	0.515038	0.529919	0.544639	0.559193	0.573576	0.587785	0.601815	0.615661	0.62932	0.642788	0.656059	0.669131	0.681998	0.694658	0.707107	0.71934	0.731354
	136	0	0.0174524	0.0348995	0.052336	0.0697565	0.0871557	0.104528	0.121869	0.139173	0.156434	0.173648	0.190809	0.207912	0.224951	0.241922	0.258819	0.275637	0.292372	0.309017	0.325568	0.34202	0.358368	0.374607	0.390731	0.406737	0.422618	0.438371	0.45399	0.469472	0.48481	0.5	0.515038	0.529919	0.544639	0.559193	0.573576	0.587785	0.601815	0.615661	0.62932	0.642788	0.656059	0.669131	0.681998	0.694658	0.707107	0.71934	0.731354
	136.5	0	0.0174524	0.0348995	0.052336	0.0697565	0.0871557	0.104528	0.121869	0.139173	0.156434	0.173648	0.190809	0.207912	0.224951	0.241922	0.258819	0.275637	0.292372	0.309017	0.325568	0.34202	0.358368	0.374607	0.390731	0.406737	0.422618	0.438371	0.45399	0.469472	0.48481	0.5	0.515038	0.529919	0.544639	0.559193	0.573576	0.587785	0.601815	0.615661	0.62932	0.642788	0.656059	0.669131	0.681998	0.694658	0.707107	0.71934	0.731354
	137	0	0.0174524	0.0348995	0.052336	0.0697565	0.0871557	0.104528	0.121869	0.139173	0.156434	0.173648	0.190809	0.207912	0.224951	0.241922	0.258819	0.275637	0.292372	0.309017	0.325568	0.34202	0.358368	0.374607	0.390731	0.406737	0.422618	0.438371	0.45399	0.469472	0.48481	0.5	0.515038	0.529919	0.544639	0.559193	0.573576	0.587785	0.601815	0.615661	0.62932	0.642788	0.656059	0.669131	0.681998	0.694658	0.707107	0.71934	0.731354
	137.5	0	0.0174524	0.0348995	0.052336	0.0697565	0.0871557	0.104528	0.121869	0.139173	0.156434	0.173648	0.190809	0.207912	0.224951	0.241922	0.258819	0.275637	0.292372	0.309017	0.325568	0.34202	0.358368	0.374607	0.390731	0.406737	0.422618	0.438371	0.45399	0.469472	0.48481	0.5	0.515038	0.529919	0.544639	0.559193	0.573576	0.587785	0.601815	0.615661	0.62932	0.642788	0.656059	0.669131	0.681998	0.694658	0.707107	0.71934	0.731354
	138	0	0.0174524	0.0348995	0.052336	0.0697565	0.0871557	0.104528	0.121869	0.139173	0.156434	0.173648	0.190809	0.207912	0.224951	0.241922	0.258819	0.275637	0.292372	0.309017	0.325568	0.34202	0.358368	0.374607	0.390731	0.406737	0.422618	0.438371	0.45399	0.469472	0.48481	0.5	0.515038	0.529919	0.544639	0.559193	0.573576	0.587785	0.601815	0.615661	0.62932	0.642788	0.656059	0.669131	0.681998	0.694658	0.707107	0.71934	0.731354
	138.5	0	0.0174524	0.0348995	0.052336	0.0697565	0.0871557	0.104528	0.121869	0.139173	0.156434	0.173648	0.190809	0.207912	0.224951	0.241922	0.258819	0.275637	0.292372	0.309017	0.325568	0.34202	0.358368	0.374607	0.390731	0.406737	0.422618	0.438371	0.45399	0.469472	0.48481	0.5	0.515038	0.529919	0.544639	0.559193	0.573576	0.587785	0.601815	0.615661	0.62932	0.642788	0.656059	0.669131	0.681998	0.694658	0.707107	0.71934	0.731354
	139	0	0.0174524	0.0348995	0.052336	0.0697565	0.0871557	0.104528	0.121869	0.139173	0.156434	0.173648	0.190809	0.207912	0.224951	0.241922	0.258819	0.275637	0.292372	0.309017	0.325568	0.34202	0.358368	0.374607	0.390731	0.406737	0.422618	0.438371	0.45399	0.469472	0.48481	0.5	0.515038	0.529919	0.544639	0.559193	0.573576	0.587785	0.601815	0.615661	0.62932	0.642788	0.656059	0.669131	0.681998	0.694658	0.707107	0.71934	0.731354
	139.5	0	0.0174524	0.0348995	0.052336	0.0697565	0.0871557	0.104528	0.121869	0.139173	0.156434	0.173648	0.190809	0.207912	0.224951	0.241922	0.258819	0.275637	0.292372	0.309017	0.325568	0.34202	0.358368	0.374607	0.390731	0.406737	0.422618	0.438371	0.45399	0.469472	0.48481	0.5	0.515038	0.529919	0.544639	0.559193	0.573576	0.587785	0.601815	0.615661	0.62932	0.642788	0.656059	0.669131	0.681998	0.694658	0.707107	0.71934	0.731354
	140	0	0.0174524	0.0348995	0.052336	0.0697565	0.0871557	0.104528	0.121869	0.139173	0.156434	0.173648	0.190809	0.207912	0.224951	0.241922	0.258819	0.275637	0.292372	0.309017	0.325568	0.34202	0.358368	0.374607	0.390731	0.406737	0.422618	0.438371	0.45399	0.469472	0.48481	0.5	0.515038	0.529919	0.544639	0.559193	0.573576	0.587785	0.601815	0.615661	0.62932	0.642788	0.656059	0.669131	0.681998	0.694658	0.707107	0.71934	0.731354
	140.5	0	0.0174524	0.0348995	0.052336	0.0697565	0.0871557	0.104528	0.121869	0.139173	0.156434	0.173648	0.190809	0.207912	0.224951	0.241922	0.258819	0.275637	0.292372	0.309017	0.325568	0.34202	0.358368	0.374607	0.390731	0.406737	0.422618	0.438371	0.45399	0.469472	0.48481	0.5	0.515038	0.529919	0.544639	0.559193	0.573576	0.587785	0.601815	0.615661	0.62932	0.642788	0.656059	0.669131	0.681998	0.694658	0.707107	0.71934	0.731354
	141	0	0.0174524	0.0348995	0.052336	0.0697565	0.0871557	0.104528	0.121869	0.139173	0.156434	0.173648	0.190809	0.207912	0.224951	0.241922	0.258819	0.275637	0.292372	0.309017	0.325568	0.34202	0.358368	0.374607	0.390731	0.406737	0.422618	0.438371	0.45399	0.469472	0.48481	0.5	0.515038	0.529919	0.544639	0.559193	0.573576	0.587785	0.601815	0.615661	0.62932	0.642788	0.656059	0.669131	0.681998	0.694658	0.707107	0.71934	0.731354
	141.5	0	0.0174524	0.0348995	0.052336	0.0697565	0.0871557	0.104528	0.121869	0.139173	0.156434	0.173648	0.190809	0.207912	0.224951	0.241922	0.258819	0.275637	0.292372	0.309017	0.325568	0.34202	0.358368	0.374607	0.390731	0.406737	0.422618	0.438371	0.45399	0.469472	0.48481	0.5	0.515038	0.529919	0.544639	0.559193	0.573576	0.587785	0.601815	0.615661	0.62932	0.642788	0.656059	0.669131	0.681998	0.694658	0.707107	0.71934	0.731354
	142	0	0.0174524	0.0348995	0.052336	0.0697565	0.0871557	0.104528	0.121869	0.139173	0.156434	0.173648	0.190809	0.207912	0.224951	0.241922	0.258819	0.275637	0.292372	0.309017	0.325568	0.34202	0.358368	0.374607	0.390731	0.406737	0.422618	0.438371	0.45399	0.469472	0.48481	0.5	0.515038	0.529919	0.544639	0.559193	0.573576	0.587785	0.601815	0.615661	0.62932	0.642788	0.656059	0.669131	0.681998	0.694658	0.707107	0.71934	0.731354
	142.5	0	0.0174524	0.0348995	0.052336	0.0697565	0.0871557	0.104528	0.121869	0.139173	0.156434	0.173648	0.190809	0.207912	0.224951	0.241922	0.258819	0.275637	0.292372	0.309017	0.325568	0.34202	0.358368	0.374607	0.390731	0.406737	0.422618	0.438371	0.45399	0.469472	0.48481	0.5	0.515038	0.529919	0.544639	0.559193	0.573576	0.587785	0.601815	0.615661	0.62932	0.642788	0.656059	0.669131	0.681998	0.694658	0.707107	0.71934	0.731354
	143	0	0.0174524	0.0348995	0.052336	0.0697565	0.0871557	0.104528	0.121869	0.139173	0.156434	0.173648	0.190809	0.207912	0.224951	0.241922	0.258819	0.275637	0.292372	0.309017	0.325568	0.34202	0.358368	0.374607	0.390731	0.406737	0.422618	0.438371	0.45399	0.469472	0.48481	0.5	0.515038	0.529919	0.544639	0.559193	0.573576	0.587785	0.601815	0.615661	0.62932	0.642788	0.656059	0.669131	0.681998	0.694658	0.707107	0.71934	0.731354
	143.5	0	0.0174524	0.0348995	0.052336	0.0697565	0.0871557	0.104528	0.121869	0.139173	0.156434	0.173648	0.190809	0.207912	0.224951	0.241922	0.258819	0.275637	0.292372	0.309017	0.325568	0.34202	0.358368	0.374607	0.390731	0.406737	0.422618	0.438371	0.45399	0.469472	0.48481	0.5	0.515038	0.529919	0.544639	0.559193	0.573576	0.587785	0.601815	0.615661	0.62932	0.642788	0.656059	0.669131	0.681998	0.694658	0.707107	0.71934	0.731354
	144	0	0.0174524	0.0348995	0.052336	0.0697565	0.0871557	0.104528	0.121869	0.139173	0.156434	0.173648	0.190809	0.207912	0.224951	0.241922	0.258819	0.275637	0.292372	0.309017	0.325568	0.34202	0.358368	0.374607	0.390731	0.406737	0.422618	0.438371	0.45399	0.469472	0.48481	0.5	0.515038	0.529919	0.544639	0.559193	0.573576	0.587785	0.601815	0.615661	0.62932	0.642788	0.656059	0.669131	0.681998	0.694658	0.707107	0.71934	0.731354
	144.5	0	0.0174524	0.0348995	0.052336	0.0697565	0.0871557	0.104528	0.121869	0.139173	0.156434	0.173648	0.190809	0.207912	0.224951	0.241922	0.258819	0.275637	0.292372	0.309017	0.325568	0.34202	0.358368	0.374607	0.390731	0.406737	0.422618	0.438371	0.45399	0.469472	0.48481	0.5	0.515038	0.529919	0.544639	0.559193	0.573576	0.587785	0.601815	0.615661	0.62932	0.642788	0.656059	0.669131	0.681998	0.694658	0.707107	0.71934	0.731354
	145	0	0.0174524	0.0348995	0.052336	0.0697565	0.0871557	0.104528	0.121869	0.139173	0.156434	0.173648	0.190809	0.207912	0.224951	0.241922	0.258819	0.275637	0.292372	0.309017	0.325568	0.34202	0.358368	0.374607	0.390731	0.406737	0.422618	0.438371	0.45399	0.469472	0.48481	0.5	0.515038	0.529919	0.544639	0.559193	0.573576	0.587785	0.601815	0.615661	0.62932	0.642788	0.656059	0.669131	0.681998	0.694658	0.707107	0.71934	0.731354
	145.5	0	0.0174524	0.0348995	0.052336	0.0697565	0.0871557	0.104528	0.121869	0.139173	0.156434	0.173648	0.190809	0.207912	0.224951	0.241922	0.258819	0.275637	0.292372	0.309017	0.325568	0.34202	0.358368	0.374607	0.390731	0.406737	0.422618	0.438371	0.45399	0.469472	0.48481	0.5	0.515038	0.529919	0.544639	0.559193	0.573576	0.587785	0.601815	0.615661	0.62932	0.642788	0.656059	0.669131	0.681998	0.694658	0.707107	0.71934	0.731354
	146	0	0.0174524	0.0348995	0.052336	0.0697565	0.0871557	0.104528	0.121869	0.139173	0.156434	0.173648	0.190809	0.207912	0.224951	0.241922	0.258819	0.275637	0.292372	0.309017	0.325568	0.34202	0.358368	0.374607	0.390731	0.406737	0.422618	0.438371	0.45399	0.469472	0.48481	0.5	0.515038	0.529919	0.544639	0.559193	0.573576	0.587785	0.601815	0.615661	0.62932	0.642788	0.656059	0.669131	0.681998	0.694658	0.707107	0.71934	0.731354
	146.5	0	0.0174524	0.0348995	0.052336	0.0697565	0.0871557	0.104528	0.121869	0.139173	0.156434	0.173648	0.190809	0.207912	0.224951	0.241922	0.258819	0.275637	0.292372	0.309017	0.325568	0.34202	0.358368	0.374607	0.390731	0.406737	0.422618	0.438371	0.45399	0.469472	0.48481	0.5	0.515038	0.529919	0.544639	0.559193	0.573576	0.587785	0.601815	0.615661	0.62932	0.642788	0.656059	0.669131	0.681998	0.694658	0.707107	0.71934	0.731354
	147	0	0.0174524	0.0348995	0.052336	0.0697565	0.0871557	0.104528	0.121869	0.139173	0.156434	0.173648	0.190809	0.207912	0.224951	0.241922	0.258819	0.275637	0.292372	0.309017	0.325568	0.34202	0.358368	0.374607	0.390731	0.406737	0.422618	0.438371	0.45399	0.469472	0.48481	0.5	0.515038	0.529919	0.544639	0.559193	0.573576	0.587785	0.601815	0.615661	0.62932	0.642788	0.656059	0.669131	0.681998	0.694658	0.707107	0.71934	0.731354
	147.5	0	0.0174524	0.0348995	0.052336	0.0697565	0.0871557	0.104528	0.121869	0.139173	0.156434	0.173648	0.190809	0.207912	0.224951	0.241922	0.258819	0.275637	0.292372	0.309017	0.325568	0.34202	0.358368	0.374607	0.390731	0.406737	0.422618	0.438371	0.45399	0.469472	0.48481	0.5	0.515038	0.529919	0.544639	0.559193	0.573576	0.587785	0.601815	0.615661	0.62932	0.642788	0.656059	0.669131	0.681998	0.694658	0.707107	0.71934	0.731354
	148	0	0.0174524	0.0348995	0.052336	0.0697565	0.0871557	0.104528	0.121869	0.139173	0.156434	0.173648	0.190809	0.207912	0.224951	0.241922	0.258819	0.275637	0.292372	0.309017	0.325568	0.34202	0.358368	0.374607	0.390731	0.406737	0.422618	0.438371	0.45399	0.469472	0.48481	0.5	0.515038	0.529919	0.544639	0.559193	0.573576	0.587785	0.601815	0.615661	0.62932	0.642788	0.656059	0.669131	0.681998	0.694658	0.707107	0.71934	0.731354
	148.5	0	0.0174524	0.0348995	0.052336	0.0697565	0.0871557	0.104528	0.121869	0.139173	0.156434	0.173648	0.190809	0.207912	0.224951	0.241922	0.258819	0.275637	0.292372	0.309017	0.325568	0.34202	0.358368	0.374607	0.390731	0.406737	0.422618	0.438371	0.45399	0.469472	0.48481	0.5	0.515038	0.529919	0.544639	0.559193	0.573576	0.587785	0.601815	0.615661	0.62932	0.642788	0.656059	0.669131	0.681998	0.694658	0.707107	0.71934	0.731354
	149	0	0.0174524	0.0348995	0.052336	0.0697565	0.0871557	0.104528	0.121869	0.139173	0.156434	0.173648	0.190809	0.207912	0.224951	0.241922	0.258819	0.275637	0.292372	0.309017	0.325568	0.34202	0.358368	0.374607	0.390731	0.406737	0.422618	0.438371	0.45399	0.469472	0.48481	0.5	0.515038	0.529919	0.544639	0.559193	0.573576	0.587785	0.601815	0.615661	0.62932	0.642788	0.656059	0.669131	0.681998	0.694658	0.707107	0.71934	0.731354
	149.5	0	0.0174524	0.0348995	0.052336	0.0697565	0.0871557	0.104528	0.121869	0.139173	0.156434	0.173648	0.190809	0.207912	0.224951	0.241922	0.258819	0.275637	0.292372	0.309017	0.325568	0.34202	0.358368	0.374607	0.390731	0.406737	0.422618	0.438371	0.45399	0.469472	0.48481	0.5	0.515038	0.529919	0.544639	0.559193	0.573576	0.587785	0.601815	0.615661	0.62932	0.642788	0.656059	0.669131	0.681998	0.694658	0.707107	0.71934	0.731354
	150	0	0.0174524	0.0348995	0.052336	0.0697565	0.0871557	0.104528	0.121869	0.139173	0.156434	0.173648	0.190809	0.207912	0.224951	0.241922	0.258819	0.275637	0.292372	0.309017	0.325568	0.34202	0.358368	0.374607	0.390731	0.406737	0.422618	0.438371	0.45399	0.469472	0.48481	0.5	0.515038	0.529919	0.544639	0.559193	0.573576	0.587785	0.601815	0.615661	0.62932	0.642788	0.656059	0.669131	0.681998	0.694658	0.707107	0.71934	0.731354
	150.5	0	0.0174524	0.0348995	0.052336	0.0697565	0.0871557	0.104528	0.121869	0.139173	0.156434	0.173648	0.190809	0.207912	0.224951	0.241922	0.258819	0.275637	0.292372	0.309017	0.325568	0.34202	0.358368	0.374607	0.390731	0.406737	0.422618	0.438371	0.45399	0.469472	0.48481	0.5	0.515038	0.529919	0.544639	0.559193	0.573576	0.587785	0.601815	0.615661	0.62932	0.642788	0.656059	0.669131	0.681998	0.694658	0.707107	0.71934	0.731354
	151	0	0.0174524	0.0348995	0.052336	0.0697565	0.0871557	0.104528	0.121869	0.139173	0.156434	0.173648	0.190809	0.207912	0.224951	0.241922	0.258819	0.275637	0.292372	0.309017	0.325568	0.34202	0.358368	0.374607	0.390731	0.406737	0.422618	0.438371	0.45399	0.469472	0.48481	0.5	0.515038	0.529919	0.544639	0.559193	0.573576	0.587785	0.601815	0.615661	0.62932	0.642788	0.656059	0.669131	0.681998	0.694658	0.707107	0.71934	0.731354
	151.5	0	0.0174524	0.0348995	0.052336	0.0697565	0.0871557	0.104528	0.121869	0.139173	0.156434	0.173648	0.190809	0.207912	0.224951	0.241922	0.258819	0.275637	0.292372	0.309017	0.325568	0.34202	0.358368	0.374607	0.390731	0.406737	0.422618	0.438371	0.45399	0.469472	0.48481	0.5	0.515038	0.529919	0.544639	0.559193	0.573576	0.587785	0.601815	0.615661	0.62932	0.642788	0.656059	0.669131	0.681998	0.694658	0.707107	0.71934	0.731354
	152	0	0.0174524	0.0348995	0.052336	0.0697565	0.0871557	0.104528	0.121869	0.139173	0.156434	0.173648	0.190809	0.207912	0.224951	0.241922	0.258819	0.275637	0.292372	0.309017	0.325568	0.34202	0.358368	0.374607	0.390731	0.406737	0.422618	0.438371	0.45399	0.469472	0.48481	0.5	0.515038	0.529919	0.544639	0.559193	0.573576	0.587785	0.601815	0.615661	0.62932	0.642788	0.656059	0.669131	0.681998	0.694658	0.707107	0.71934	0.731354
	152.5	0	0.0174524	0.0348995	0.052336	0.0697565	0.0871557	0.104528	0.121869	0.139173	0.156434	0.173648	0.190809	0.207912	0.224951	0.241922	0.258819	0.275637	0.292372	0.309017	0.325568	0.34202	0.358368	0.374607	0.390731	0.406737	0.422618	0.438371	0.45399	0.469472	0.48481	0.5	0.515038	0.529919	0.544639	0.559193	0.573576	0.587785	0.601815	0.615661	0.62932	0.642788	0.656059	0.669131	0.681998	0.694658	0.707107	0.71934	0.731354
	153	0	0.0174524	0.0348995	0.052336	0.0697565	0.0871557	0.104528	0.121869	0.139173	0.156434	0.173648	0.190809	0.207912	0.224951	0.241922	0.258819	0.275637	0.292372	0.309017	0.325568	0.34202	0.358368	0.374607	0.390731	0.406737	0.422618	0.438371	0.45399	0.469472	0.48481	0.5	0.515038	0.529919	0.544639	0.559193	0.573576	0.587785	0.601815	0.615661	0.62932	0.642788	0.656059	0.669131	0.681998	0.694658	0.707107	0.71934	0.731354
	153.5	0	0.0174524	0.0348995	0.052336	0.0697565	0.0871557	0.104528	0.121869	0.139173	0.156434	0.173648	0.190809	0.207912	0.224951	0.241922	0.258819	0.275637	0.292372	0.309017	0.325568	0.34202	0.358368	0.374607	0.390731	0.406737	0.422618	0.438371	0.45399	0.469472	0.48481	0.5	0.515038	0.529919	0.544639	0.559193	0.573576	0.587785	0.601815	0.615661	0.62932	0.642788	0.656059	0.669131	0.681998	0.694658	0.707107	0.71934	0.731354
	154	0	0.0174524	0.0348995	0.052336	0.0697565	0.0871557	0.104528	0.121869	0.139173	0.156434	0.173648	0.190809	0.207912	0.224951	0.241922	0.258819	0.275637	0.292372	0.309017	0.325568	0.34202	0.358368	0.374607	0.390731	0.406737	0.422618	0.438371	0.45399	0.469472	0.48481	0.5	0.515038	0.529919	0.544639	0.559193	0.573576	0.587785	0.601815	0.615661	0.62932	0.642788	0.656059	0.669131	0.681998	0.694658	0.707107	0.71934	0.731354
	154.5	0	0.0174524	0.0348995	0.052336	0.0697565	0.0871557	0.104528	0.121869	0.139173	0.156434	0.173648	0.190809	0.207912	0.224951	0.241922	0.258819	0.275637	0.292372	0.309017	0.325568	0.34202	0.358368	0.374607	0.390731	0.406737	0.422618	0.438371	0.45399	0.469472	0.48481	0.5	0.515038	0.529919	0.544639	0.559193	0.573576	0.587785	0.601815	0.615661	0.62932	0.642788	0.656059	0.669131	0.681998	0.694658	0.707107	0.71934	0.731354
	155	0	0.0174524	0.0348995	0.052336	0.0697565	0.0871557	0.104528	0.121869	0.139173	0.156434	0.173648	0.190809	0.207912	0.224951	0.241922	0.258819	0.275637	0.292372	0.309017	0.325568	0.34202	0.358368	0.374607	0.390731	0.406737	0.422618	0.438371	0.45399	0.469472	0.48481	0.5	0.515038	0.529919	0.544639	0.559193	0.573576	0.587785	0.601815	0.615661	0.62932	0.642788	0.656059	0.669131	0.681998	0.694658	0.707107	0.71934	0.731354
	155.5	0	0.0174524	0.0348995	0.052336	0.0697565	0.0871557	0.104528	0.121869	0.139173	0.156434	0.173648	0.190809	0.207912	0.224951	0.241922	0.258819	0.275637	0.292372	0.309017	0.325568	0.34202	0.358368	0.374607	0.390731	0.406737	0.422618	0.438371	0.45399	0.469472	0.48481	0.5	0.515038	0.529919	0.544639	0.559193	0.573576	0.587785	0.601815	0.615661	0.62932	0.642788	0.656059	0.669131	0.681998	0.694658	0.707107	0.71934	0.731354
	156	0	0.0174524	0.0348995	0.052336	0.0697565	0.0871557	0.104528	0.121869	0.139173	0.156434	0.173648	0.190809	0.207912	0.224951	0.241922	0.258819	0.275637	0.292372	0.309017	0.325568	0.34202	0.358368	0.374607	0.390731	0.406737	0.422618	0.438371	0.45399	0.469472	0.48481	0.5	0.515038	0.529919	0.544639	0.559193	0.573576	0.587785	0.601815	0.615661	0.62932	0.642788	0.656059	0.669131	0.681998	0.694658	0.707107	0.71934	0.731354
	156.5	0	0.0174524	0.0348995	0.052336	0.0697565	0.0871557	0.104528	0.121869	0.139173	0.156434	0.173648	0.190809	0.207912	0.224951	0.241922	0.258819	0.275637	0.292372	0.309017	0.325568	0.34202	0.358368	0.374607	0.390731	0.406737	0.422618	0.438371	0.45399	0.469472	0.48481	0.5	0.515038	0.529919	0.544639	0.559193	0.573576	0.587785	0.601815	0.615661	0.62932	0.642788	0.656059	0.669131	0.681998	0.694658	0.707107	0.71934	0.731354
	157	0	0.0174524	0.0348995	0.052336	0.0697565	0.0871557	0.104528	0.121869	0.139173	0.156434	0.173648	0.190809	0.207912	0.224951	0.241922	0.258819	0.275637	0.292372	0.309017	0.325568	0.34202	0.358368	0.374607	0.390731	0.406737	0.422618	0.438371	0.45399	0.469472	0.48481	0.5	0.515038	0.529919	0.544639	0.559193	0.573576	0.587785	0.601815	0.615661	0.62932	0.642788	0.656059	0.669131	0.681998	0.694658	0.707107	0.71934	0.731354
	157.5	0	0.0174524	0.0348995	0.052336	0.0697565	0.0871557	0.104528	0.121869	0.139173	0.156434	0.173648	0.190809	0.207912	0.224951	0.241922	0.258819	0.275637	0.292372	0.309017	0.325568	0.34202	0.358368	0.374607	0.390731	0.406737	0.422618	0.438371	0.45399	0.469472	0.48481	0.5	0.515038	0.529919	0.544639	0.559193	0.573576	0.587785	0.601815	0.615661	0.62932	0.642788	0.656059	0.669131	0.681998	0.694658	0.707107	0.71934	0.731354
	158	0	0.0174524	0.0348995	0.052336	0.0697565	0.0871557	0.104528	0.121869	0.139173	0.156434	0.173648	0.190809	0.207912	0.224951	0.241922	0.258819	0.275637	0.292372	0.309017	0.325568	0.34202	0.358368	0.374607	0.390731	0.406737	0.422618	0.438371	0.45399	0.469472	0.48481	0.5	0.515038	0.529919	0.544639	0.559193	0.573576	0.587785	0.601815	0.615661	0.62932	0.642788	0.656059	0.669131	0.681998	0.694658	0.707107	0.71934	0.731354
	158.5	0	0.0174524	0.0348995	0.052336	0.0697565	0.0871557	0.104528	0.121869	0.139173	0.156434	0.173648	0.190809	0.207912	0.224951	0.241922	0.258819	0.275637	0.292372	0.309017	0.325568	0.34202	0.358368	0.374607	0.390731	0.406737	0.422618	0.438371	0.45399	0.469472	0.48481	0.5	0.515038	0.529919	0.544639	0.559193	0.573576	0.587785	0.601815	0.615661	0.62932	0.642788	0.656059	0.669131	0.681998	0.694658	0.707107	0.71934	0.731354
	159	0	0.0174524	0.0348995	0.052336	0.0697565	0.0871557	0.104528	0.121869	0.139173	0.156434	0.173648	0.190809	0.207912	0.224951	0.241922	0.258819	0.275637	0.292372	0.309017	0.325568	0.34202	0.358368	0.374607	0.390731	0.406737	0.422618	0.438371	0.45399	0.469472	0.48481	0.5	0.515038	0.529919	0.544639	0.559193	0.573576	0.587785	0.601815	0.615661	0.62932	0.642788	0.656059	0.669131	0.681998	0.694658	0.707107	0.71934	0.731354
	159.5	0	0.0174524	0.0348995	0.052336	0.0697565	0.0871557	0.104528	0.121869	0.139173	0.156434	0.173648	0.190809	0.207912	0.224951	0.241922	0.258819	0.275637	0.292372	0.309017	0.325568	0.34202	0.358368	0.374607	0.390731	0.406737	0.422618	0.438371	0.45399	0.469472	0.48481	0.5	0.515038	0.529919	0.544639	0.559193	0.573576	0.587785	0.601815	0.615661	0.62932	0.642788	0.656059	0.669131	0.681998	0.694658	0.707107	0.71934	0.731354
	160	0	0.0174524	0.0348995	0.052336	0.0697565	0.0871557	0.104528	0.121869	0.139173	0.156434	0.173648	0.190809	0.207912	0.224951	0.241922	0.258819	0.275637	0.292372	0.309017	0.325568	0.34202	0.358368	0.374607	0.390731	0.406737	0.422618	0.438371	0.45399	0.469472	0.48481	0.5	0.515038	0.529919	0.544639	0.559193	0.573576	0.587785	0.601815	0.615661	0.62932	0.642788	0.656059	0.669131	0.681998	0.694658	0.707107	0.71934	0.731354
	160.5	0	0.0174524	0.0348995	0.052336	0.0697565	0.0871557	0.104528	0.121869	0.139173	0.156434	0.173648	0.190809	0.207912	0.224951	0.241922	0.258819	0.275637	0.292372	0.309017	0.325568	0.34202	0.358368	0.374607	0.390731	0.406737	0.422618	0.438371	0.45399	0.469472	0.48481	0.5	0.515038	0.529919	0.544639	0.559193	0.573576	0.587785	0.601815	0.615661	0.62932	0.642788	0.656059	0.669131	0.681998	0.694658	0.707107	0.71934	0.731354
	161	0	0.0174524	0.0348995	0.052336	0.0697565	0.0871557	0.104528	0.121869	0.139173	0.156434	0.173648	0.190809	0.207912	0.224951	0.241922	0.258819	0.275637	0.292372	0.309017	0.325568	0.34202	0.358368	0.374607	0.390731	0.406737	0.422618	0.438371	0.45399	0.469472	0.48481	0.5	0.515038	0.529919	0.544639	0.559193	0.573576	0.587785	0.601815	0.615661	0.62932	0.642788	0.656059	0.669131	0.681998	0.694658	0.707107	0.71934	0.731354
	161.5	0	0.0174524	0.0348995	0.052336	0.0697565	0.0871557	0.104528	0.121869	0.139173	0.156434	0.173648	0.190809	0.207912	0.224951	0.241922	0.258819	0.275637	0.292372	0.309017	0.325568	0.34202	0.358368	0.374607	0.390731	0.406737	0.422618	0.438371	0.45399	0.469472	0.48481	0.5	0.515038	0.529919	0.544639	0.559193	0.573576	0.587785	0.601815	0.615661	0.62932	0.642788	0.656059	0.669131	0.681998	0.694658	0.707107	0.71934	0.731354
	162	0	0.0174524	0.0348995	0.052336	0.0697565	0.0871557	0.104528	0.121869	0.139173	0.156434	0.173648	0.190809	0.207912	0.224951	0.241922	0.258819	0.275637	0.292372	0.309017	0.325568	0.34202	0.358368	0.374607	0.390731	0.406737	0.422618	0.438371	0.45399	0.469472	0.48481	0.5	0.515038	0.529919	0.544639	0.559193	0.573576	0.587785	0.601815	0.615661	0.62932	0.642788	0.656059	0.669131	0.681998	0.694658	0.707107	0.71934	0.731354
	162.5	0	0.0174524	0.0348995	0.052336	0.0697565	0.0871557	0.104528	0.121869	0.139173	0.156434	0.173648	0.190809	0.207912	0.224951	0.241922	0.258819	0.275637	0.292372	0.309017	0.325568	0.34202	0.358368	0.374607	0.390731	0.406737	0.422618	0.438371	0.45399	0.469472	0.48481	0.5	0.515038	0.529919	0.544639	0.559193	0.573576	0.587785	0.601815	0.615661	0.62932	0.642788	0.656059	0.669131	0.681998	0.694658	0.707107	0.71934	0.731354
	163	0	0.0174524	0.0348995	0.052336	0.0697565	0.0871557	0.104528	0.121869	0.139173	0.156434	0.173648	0.190809	0.207912	0.224951	0.241922	0.258819	0.275637	0.292372	0.309017	0.325568	0.34202	0.358368	0.374607	0.390731	0.406737	0.422618	0.438371	0.45399	0.469472	0.48481	0.5	0.515038	0.529919	0.544639	0.559193	0.573576	0.587785	0.601815	0.615661	0.62932	0.642788	0.656059	0.669131	0.681998	0.694658	0.707107	0.71934	0.731354
	163.5	0	0.0174524	0.0348995	0.052336	0.0697565	0.0871557	0.104528	0.121869	0.139173	0.156434	0.173648	0.190809	0.207912	0.224951	0.241922	0.258819	0.275637	0.292372	0.309017	0.325568	0.34202	0.358368	0.374607	0.390731	0.406737	0.422618	0.438371	0.45399	0.469472	0.48481	0.5	0.515038	0.529919	0.544639	0.559193	0.573576	0.587785	0.601815	0.615661	0.62932	0.642788	0.656059	0.669131	0.681998	0.694658	0.707107	0.71934	0.731354
	164	0	0.0174524	0.0348995	0.052336	0.0697565	0.0871557	0.104528	0.121869	0.139173	0.156434	0.173648	0.190809	0.207912	0.224951	0.241922	0.258819	0.275637	0.292372	0.309017	0.325568	0.34202	0.358368	0.374607	0.390731	0.406737	0.422618	0.438371	0.45399	0.469472	0.48481	0.5	0.515038	0.529919	0.544639	0.559193	0.573576	0.587785	0.601815	0.615661	0.62932	0.642788	0.656059	0.669131	0.681998	0.694658	0.707107	0.71934	0.731354
	164.5	0	0.0174524	0.0348995	0.052336	0.0697565	0.0871557	0.104528	0.121869	0.139173	0.156434	0.173648	0.190809	0.207912	0.224951	0.241922	0.258819	0.275637	0.292372	0.309017	0.325568	0.34202	0.358368	0.374607	0.390731	0.406737	0.422618	0.438371	0.45399	0.469472	0.48481	0.5	0.515038	0.529919	0.544639	0.559193	0.573576	0.587785	0.601815	0.615661	0.62932	0.642788	0.656059	0.669131	0.681998	0.694658	0.707107	0.71934	0.731354
	165	0	0.0174524	0.0348995	0.052336	0.0697565	0.0871557	0.104528	0.121869	0.139173	0.156434	0.173648	0.190809	0.207912	0.224951	0.241922	0.258819	0.275637	0.292372	0.309017	0.325568	0.34202	0.358368	0.374607	0.390731	0.406737	0.422618	0.438371	0.45399	0.469472	0.48481	0.5	0.515038	0.529919	0.544639	0.559193	0.573576	0.587785	0.601815	0.615661	0.62932	0.642788	0.656059	0.669131	0.681998	0.694658	0.707107	0.71934	0.731354
	165.5	0	0.0174524	0.0348995	0.052336	0.0697565	0.0871557	0.104528	0.121869	0.139173	0.156434	0.173648	0.190809	0.207912	0.224951	0.241922	0.258819	0.275637	0.292372	0.309017	0.325568	0.34202	0.358368	0.374607	0.390731	0.406737	0.422618	0.438371	0.45399	0.469472	0.48481	0.5	0.515038	0.529919	0.544639	0.559193	0.573576	0.587785	0.601815	0.615661	0.62932	0.642788	0.656059	0.669131	0.681998	0.694658	0.707107	0.71934	0.731354
	166	0	0.0174524	0.0348995	0.052336	0.0697565	0.0871557	0.104528	0.121869	0.139173	0.156434	0.173648	0.190809	0.207912	0.224951	0.241922	0.258819	0.275637	0.292372	0.309017	0.325568	0.34202	0.358368	0.374607	0.390731	0.406737	0.422618	0.438371	0.45399	0.469472	0.48481	0.5	0.515038	0.529919	0.544639	0.559193	0.573576	0.587785	0.601815	0.615661	0.62932	0.642788	0.656059	0.669131	0.681998	0.694658	0.707107	0.71934	0.731354
	166.5	0	0.0174524	0.0348995	0.052336	0.0697565	0.0871557	0.104528	0.121869	0.139173	0.156434	0.173648	0.190809	0.207912	0.224951	0.241922	0.258819	0.275637	0.292372	0.309017	0.325568	0.34202	0.358368	0.374607	0.390731	0.406737	0.422618	0.438371	0.45399	0.469472	0.48481	0.5	0.515038	0.529919	0.544639	0.559193	0.573576	0.587785	0.601815	0.615661	0.62932	0.642788	0.656059	0.669131	0.681998	0.694658	0.707107	0.71934	0.731354
	167	0	0.0174524	0.0348995	0.052336	0.0697565	0.0871557	0.104528	0.121869	0.139173	0.156434	0.173648	0.190809	0.207912	0.224951	0.241922	0.258819	0.275637	0.292372	0.309017	0.325568	0.34202	0.358368	0.374607	0.390731	0.406737	0.422618	0.438371	0.45399	0.469472	0.48481	0.5	0.515038	0.529919	0.544639	0.559193	0.573576	0.587785	0.601815	0.615661	0.62932	0.642788	0.656059	0.669131	0.681998	0.694658	0.707107	0.71934	0.731354
	167.5	0	0.0174524	0.0348995	0.052336	0.0697565	0.0871557	0.104528	0.121869	0.139173	0.156434	0.173648	0.190809	0.207912	0.224951	0.241922	0.258819	0.275637	0.292372	0.309017	0.325568	0.34202	0.358368	0.374607	0.390731	0.406737	0.422618	0.438371	0.45399	0.469472	0.48481	0.5	0.515038	0.529919	0.544639	0.559193	0.573576	0.587785	0.601815	0.615661	0.62932	0.642788	0.656059	0.669131	0.681998	0.694658	0.707107	0.71934	0.731354
	168	0	0.0174524	0.0348995	0.052336	0.0697565	0.0871557	0.104528	0.121869	0.139173	0.156434	0.173648	0.190809	0.207912	0.224951	0.241922	0.258819	0.275637	0.292372	0.309017	0.325568	0.34202	0.358368	0.374607	0.390731	0.406737	0.422618	0.438371	0.45399	0.469472	0.48481	0.5	0.515038	0.529919	0.544639	0.559193	0.573576	0.587785	0.601815	0.615661	0.62932	0.642788	0.656059	0.669131	0.681998	0.694658	0.707107	0.71934	0.731354
	168.5	0	0.0174524	0.0348995	0.052336	0.0697565	0.0871557	0.104528	0.121869	0.139173	0.156434	0.173648	0.190809	0.207912	0.224951	0.241922	0.258819	0.275637	0.292372	0.309017	0.325568	0.34202	0.358368	0.374607	0.390731	0.406737	0.422618	0.438371	0.45399	0.469472	0.48481	0.5	0.515038	0.529919	0.544639	0.559193	0.573576	0.587785	0.601815	0.615661	0.62932	0.642788	0.656059	0.669131	0.681998	0.694658	0.707107	0.71934	0.731354
	169	0	0.0174524	0.0348995	0.052336	0.0697565	0.0871557	0.104528	0.121869	0.139173	0.156434	0.173648	0.190809	0.207912	0.224951	0.241922	0.258819	0.275637	0.292372	0.309017	0.325568	0.34202	0.358368	0.374607	0.390731	0.406737	0.422618	0.438371	0.45399	0.469472	0.48481	0.5	0.515038	0.529919	0.544639	0.559193	0.573576	0.587785	0.601815	0.615661	0.62932	0.642788	0.656059	0.669131	0.681998	0.694658	0.707107	0.71934	0.731354
	169.5	0	0.0174524	0.0348995	0.052336	0.0697565	0.0871557	0.104528	0.121869	0.139173	0.156434	0.173648	0.190809	0.207912	0.224951	0.241922	0.258819	0.275637	0.292372	0.309017	0.325568	0.34202	0.358368	0.374607	0.390731	0.406737	0.422618	0.438371	0.45399	0.469472	0.48481	0.5	0.515038	0.529919	0.544639	0.559193	0.573576	0.587785	0.601815	0.615661	0.62932	0.642788	0.656059	0.669131	0.681998	0.694658	0.707107	0.71934	0.731354
	170	0	0.0174524	0.0348995	0.052336	0.0697565	0.0871557	0.104528	0.121869	0.139173	0.156434	0.173648	0.190809	0.207912	0.224951	0.241922	0.258819	0.275637	0.292372	0.309017	0.325568	0.34202	0.358368	0.374607	0.390731	0.406737	0.422618	0.438371	0.45399	0.469472	0.48481	0.5	0.515038	0.529919	0.544639	0.559193	0.573576	0.587785	0.601815	0.615661	0.62932	0.642788	0.656059	0.669131	0.681998	0.694658	0.707107	0.71934	0.731354
	170.5	0	0.0174524	0.0348995	0.052336	0.0697565	0.0871557	0.104528	0.121869	0.139173	0.156434	0.173648	0.190809	0.207912	0.224951	0.241922	0.258819	0.275637	0.292372	0.309017	0.325568	0.34202	0.358368	0.374607	0.390731	0.406737	0.422618	0.438371	0.45399	0.469472	0.48481	0.5	0.515038	0.529919	0.544639	0.559193	0.573576	0.587785	0.601815	0.615661	0.62932	0.642788	0.656059	0.669131	0.681998	0.694658	0.707107	0.71934	0.731354
	171	0	0.0174524	0.0348995	0.052336	0.0697565	0.0871557	0.104528	0.121869	0.139173	0.156434	0.173648	0.190809	0.207912	0.224951	0.241922	0.258819	0.275637	0.292372	0.309017	0.325568	0.34202	0.358368	0.374607	0.390731	0.406737	0.422618	0.438371	0.45399	0.469472	0.48481	0.5	0.515038	0.529919	0.544639	0.559193	0.573576	0.587785	0.601815	0.615661	0.62932	0.642788	0.656059	0.669131	0.681998	0.694658	0.707107	0.71934	0.731354
	171.5	0	0.0174524	0.0348995	0.052336	0.0697565	0.0871557	0.104528	0.121869	0.139173	0.156434	0.173648	0.190809	0.207912	0.224951	0.241922	0.258819	0.275637	0.292372	0.309017	0.325568	0.34202	0.358368	0.374607	0.390731	0.406737	0.422618	0.438371	0.45399	0.469472	0.48481	0.5	0.515038	0.529919	0.544639	0.559193	0.573576	0.587785	0.601815	0.615661	0.62932	0.642788	0.656059	0.669131	0.681998	0.694658	0.707107	0.71934	0.731354
	172	0	0.0174524	0.0348995	0.052336	0.0697565	0.0871557	0.104528	0.121869	0.139173	0.156434	0.173648	0.190809	0.207912	0.224951	0.241922	0.258819	0.275637	0.292372	0.309017	0.325568	0.34202	0.358368	0.374607	0.390731	0.406737	0.422618	0.438371	0.45399	0.469472	0.48481	0.5	0.515038	0.529919	0.544639	0.559193	0.573576	0.587785	0.601815	0.615661	0.62932	0.642788	0.656059	0.669131	0.681998	0.694658	0.707107	0.71934	0.731354
	172.5	0	0.0174524	0.0348995	0.052336	0.0697565	0.0871557	0.104528	0.121869	0.139173	0.156434	0.173648	0.190809	0.207912	0.224951	0.241922	0.258819	0.275637	0.292372	0.309017	0.325568	0.34202	0.358368	0.374607	0.390731	0.406737	0.422618	0.438371	0.45399	0.469472	0.48481	0.5	0.515038	0.529919	0.544639	0.559193	0.573576	0.587785	0.601815	0.615661	0.62932	0.642788	0.656059	0.669131	0.681998	0.694658	0.707107	0.71934	0.731354
	173	0	0.0174524	0.0348995	0.052336	0.0697565	0.0871557	0.104528	0.121869	0.139173	0.156434	0.173648	0.190809	0.207912	0.224951	0.241922	0.258819	0.275637	0.292372	0.309017	0.325568	0.34202	0.358368	0.374607	0.390731	0.406737	0.422618	0.438371	0.45399	0.469472	0.48481	0.5	0.515038	0.529919	0.544639	0.559193	0.573576	0.587785	0.601815	0.615661	0.62932	0.642788	0.656059	0.669131	0.681998	0.694658	0.707107	0.71934	0.731354
	173.5	0	0.0174524	0.0348995	0.052336	0.0697565	0.0871557	0.104528	0.121869	0.139173	0.156434	0.173648	0.190809	0.207912	0.224951	0.241922	0.258819	0.275637	0.292372	0.309017	0.325568	0.34202	0.358368	0.374607	0.390731	0.406737	0.422618	0.438371	0.45399	0.469472	0.48481	0.5	0.515038	0.529919	0.544639	0.559193	0.573576	0.587785	0.601815	0.615661	0.62932	0.642788	0.656059	0.669131	0.681998	0.694658	0.707107	0.71934	0.731354
	174	0	0.0174524	0.0348995	0.052336	0.0697565	0.0871557	0.104528	0.121869	0.139173	0.156434	0.173648	0.190809	0.207912	0.224951	0.241922	0.258819	0.275637	0.292372	0.309017	0.325568	0.34202	0.358368	0.374607	0.390731	0.406737	0.422618	0.438371	0.45399	0.469472	0.48481	0.5	0.515038	0.529919	0.544639	0.559193	0.573576	0.587785	0.601815	0.615661	0.62932	0.642788	0.656059	0.669131	0.681998	0.694658	0.707107	0.71934	0.731354
	174.5	0	0.0174524	0.0348995	0.052336	0.0697565	0.0871557	0.104528	0.121869	0.139173	0.156434	0.173648	0.190809	0.207912	0.224951	0.241922	0.258819	0.275637	0.292372	0.309017	0.325568	0.34202	0.358368	0.374607	0.390731	0.406737	0.422618	0.438371	0.45399	0.469472	0.48481	0.5	0.515038	0.529919	0.544639	0.559193	0.573576	0.587785	0.601815	0.615661	0.62932	0.642788	0.656059	0.669131	0.681998	0.694658	0.707107	0.71934	0.731354
	175	0	0.0174524	0.0348995	0.052336	0.0697565	0.0871557	0.104528	0.121869	0.139173	0.156434	0.173648	0.190809	0.207912	0.224951	0.241922	0.258819	0.275637	0.292372	0.309017	0.325568	0.34202	0.358368	0.374607	0.390731	0.406737	0.422618	0.438371	0.45399	0.469472	0.48481	0.5	0.515038	0.529919	0.544639	0.559193	0.573576	0.587785	0.601815	0.615661	0.62932	0.642788	0.656059	0.669131	0.681998	0.694658	0.707107	0.71934	0.731354
	175.5	0	0.0174524	0.0348995	0.052336	0.0697565	0.0871557	0.104528	0.121869	0.139173	0.156434	0.173648	0.190809	0.207912	0.224951	0.241922	0.258819	0.275637	0.292372	0.309017	0.325568	0.34202	0.358368	0.374607	0.390731	0.406737	0.422618	0.438371	0.45399	0.469472	0.48481	0.5	0.515038	0.529919	0.544639	0.559193	0.573576	0.587785	0.601815	0.615661	0.62932	0.642788	0.656059	0.669131	0.681998	0.694658	0.707107	0.71934	0.731354
	176	0	0.0174524	0.0348995	0.052336	0.0697565	0.0871557	0.104528	0.121869	0.139173	0.156434	0.173648	0.190809	0.207912	0.224951	0.241922	0.258819	0.275637	0.292372	0.309017	0.325568	0.34202	0.358368	0.374607	0.390731	0.406737	0.422618	0.438371	0.45399	0.469472	0.48481	0.5	0.515038	0.529919	0.544639	0.559193	0.573576	0.587785	0.601815	0.615661	0.62932	0.642788	0.656059	0.669131	0.681998	0.694658	0.707107	0.71934	0.731354
	176.5	0	0.0174524	0.0348995	0.052336	0.0697565	0.0871557	0.104528	0.121869	0.139173	0.156434	0.173648	0.190809	0.207912	0.224951	0.241922	0.258819	0.275637	0.292372	0.309017	0.325568	0.34202	0.358368	0.374607	0.390731	0.406737	0.422618	0.438371	0.45399	0.469472	0.48481	0.5	0.515038	0.529919	0.544639	0.559193	0.573576	0.587785	0.601815	0.615661	0.62932	0.642788	0.656059	0.669131	0.681998	0.694658	0.707107	0.71934	0.731354
	177	0	0.0174524	0.0348995	0.052336	0.0697565	0.0871557	0.104528	0.121869	0.139173	0.156434	0.173648	0.190809	0.207912	0.224951	0.241922	0.258819	0.275637	0.292372	0.309017	0.325568	0.34202	0.358368	0.374607	0.390731	0.406737	0.422618	0.438371	0.45399	0.469472	0.48481	0.5	0.515038	0.529919	0.544639	0.559193	0.573576	0.587785	0.601815	0.615661	0.62932	0.642788	0.656059	0.669131	0.681998	0.694658	0.707107	0.71934	0.731354
	177.5	0	0.0174524	0.0348995	0.052336	0.0697565	0.0871557	0.104528	0.121869	0.139173	0.156434	0.173648	0.190809	0.207912	0.224951	0.241922	0.258819	0.275637	0.292372	0.309017	0.325568	0.34202	0.358368	0.374607	0.390731	0.406737	0.422618	0.438371	0.45399	0.469472	0.48481	0.5	0.515038	0.529919	0.544639	0.559193	0.573576	0.587785	0.601815	0.615661	0.62932	0.642788	0.656059	0.669131	0.681998	0.694658	0.707107	0.71934	0.731354
	178	0	0.0174524	0.0348995	0.052336	0.0697565	0.0871557	0.104528	0.121869	0.139173	0.156434	0.173648	0.190809	0.207912	0.224951	0.241922	0.258819	0.275637	0.292372	0.309017	0.325568	0.34202	0.358368	0.374607	0.390731	0.406737	0.422618	0.438371	0.45399	0.469472	0.48481	0.5	0.515038	0.529919	0.544639	0.559193	0.573576	0.587785	0.601815	0.615661	0.62932	0.642788	0.656059	0.669131	0.681998	0.694658	0.707107	0.71934	0.731354
	178.5	0	0.0174524	0.0348995	0.052336	0.0697565	0.0871557	0.104528	0.121869	0.139173	0.156434	0.173648	0.190809	0.207912	0.224951	0.241922	0.258819	0.275637	0.292372	0.309017	0.325568	0.34202	0.358368	0.374607	0.390731	0.406737	0.422618	0.438371	0.45399	0.469472	0.48481	0.5	0.515038	0.529919	0.544639	0.559193	0.573576	0.587785	0.601815	0.615661	0.62932	0.642788	0.656059	0.669131	0.681998	0.694658	0.707107	0.71934	0.731354
	179	0	0.0174524	0.0348995	0.052336	0.0697565	0.0871557	0.104528	0.121869	0.139173	0.156434	0.173648	0.190809	0.207912	0.224951	0.241922	0.258819	0.275637	0.292372	0.309017	0.325568	0.34202	0.358368	0.374607	0.390731	0.406737	0.422618	0.438371	0.45399	0.469472	0.48481	0.5	0.515038	0.529919	0.544639	0.559193	0.573576	0.587785	0.601815	0.615661	0.62932	0.642788	0.656059	0.669131	0.681998	0.694658	0.707107	0.71934	0.731354
	179.5	0	0.0174524	0.0348995	0.052336	0.0697565	0.0871557	0.104528	0.121869	0.139173	0.156434	0.173648	0.190809	0.207912	0.224951	0.241922	0.258819	0.275637	0.292372	0.309017	0.325568	0.34202	0.358368	0.374607	0.390731	0.406737	0.422618	0.438371	0.45399	0.469472	0.48481	0.5	0.515038	0.529919	0.544639	0.559193	0.573576	0.587785	0.601815	0.615661	0.62932	0.642788	0.656059	0.669131	0.681998	0.694658	0.707107	0.71934	0.731354
	180	0	0.0174524	0.0348995	0.052336	0.0697565	0.0871557	0.104528	0.121869	0.139173	0.156434	0.173648	0.190809	0.207912	0.224951	0.241922	0.258819	0.275637	0.292372	0.309017	0.325568	0.34202	0.358368	0.374607	0.390731	0.406737	0.422618	0.438371	0.45399	0.469472	0.48481	0.5	0.515038	0.529919	0.544639	0.559193	0.573576	0.587785	0.601815	0.615661	0.62932	0.642788	0.656059	0.669131	0.681998	0.694658	0.707107	0.71934	0.731354
[truncated: 673 more columns]

## Sheet: c_LCP
	HWP_theta
QWP_theta		0	0.5	1	1.5	2	2.5	3	3.5	4	4.5	5	5.5	6	6.5	7	7.5	8	8.5	9	9.5	10	10.5	11	11.5	12	12.5	13	13.5	14	14.5	15	15.5	16	16.5	17	17.5	18	18.5	19	19.5	20	20.5	21	21.5	22	22.5	23	23.5
	0	0	-0.0174524	-0.0348995	-0.052336	-0.0697565	-0.0871557	-0.104528	-0.121869	-0.139173	-0.156434	-0.173648	-0.190809	-0.207912	-0.224951	-0.241922	-0.258819	-0.275637	-0.292372	-0.309017	-0.325568	-0.34202	-0.358368	-0.374607	-0.390731	-0.406737	-0.422618	-0.438371	-0.45399	-0.469472	-0.48481	-0.5	-0.515038	-0.529919	-0.544639	-0.559193	-0.573576	-0.587785	-0.601815	-0.615661	-0.62932	-0.642788	-0.656059	-0.669131	-0.681998	-0.694658	-0.707107	-0.71934	-0.731354
	0.5	0	-0.0174524	-0.0348995	-0.052336	-0.0697565	-0.0871557	-0.104528	-0.121869	-0.139173	-0.156434	-0.173648	-0.190809	-0.207912	-0.224951	-0.241922	-0.258819	-0.275637	-0.292372	-0.309017	-0.325568	-0.34202	-0.358368	-0.374607	-0.390731	-0.406737	-0.422618	-0.438371	-0.45399	-0.469472	-0.48481	-0.5	-0.515038	-0.529919	-0.544639	-0.559193	-0.573576	-0.587785	-0.601815	-0.615661	-0.62932	-0.642788	-0.656059	-0.669131	-0.681998	-0.694658	-0.707107	-0.71934	-0.731354
	1	0	-0.0174524	-0.0348995	-0.052336	-0.0697565	-0.0871557	-0.104528	-0.121869	-0.139173	-0.156434	-0.173648	-0.190809	-0.207912	-0.224951	-0.241922	-0.258819	-0.275637	-0.292372	-0.309017	-0.325568	-0.34202	-0.358368	-0.374607	-0.390731	-0.406737	-0.422618	-0.438371	-0.45399	-0.469472	-0.48481	-0.5	-0.515038	-0.529919	-0.544639	-0.559193	-0.573576	-0.587785	-0.601815	-0.615661	-0.62932	-0.642788	-0.656059	-0.669131	-0.681998	-0.694658	-0.707107	-0.71934	-0.731354
	1.5	0	-0.0174524	-0.0348995	-0.052336	-0.0697565	-0.0871557	-0.104528	-0.121869	-0.139173	-0.156434	-0.173648	-0.190809	-0.207912	-0.224951	-0.241922	-0.258819	-0.275637	-0.292372	-0.309017	-0.325568	-0.34202	-0.358368	-0.374607	-0.390731	-0.406737	-0.422618	-0.438371	-0.45399	-0.469472	-0.48481	-0.5	-0.515038	-0.529919	-0.544639	-0.559193	-0.573576	-0.587785	-0.601815	-0.615661	-0.62932	-0.642788	-0.656059	-0.669131	-0.681998	-0.694658	-0.707107	-0.71934	-0.731354
	2	0	-0.0174524	-0.0348995	-0.052336	-0.0697565	-0.0871557	-0.104528	-0.121869	-0.139173	-0.156434	-0.173648	-0.190809	-0.207912	-0.224951	-0.241922	-0.258819	-0.275637	-0.292372	-0.309017	-0.325568	-0.34202	-0.358368	-0.374607	-0.390731	-0.406737	-0.422618	-0.438371	-0.45399	-0.469472	-0.48481	-0.5	-0.515038	-0.529919	-0.544639	-0.559193	-0.573576	-0.587785	-0.601815	-0.615661	-0.62932	-0.642788	-0.656059	-0.669131	-0.681998	-0.694658	-0.707107	-0.71934	-0.731354
	2.5	0	-0.0174524	-0.0348995	-0.052336	-0.0697565	-0.0871557	-0.104528	-0.121869	-0.139173	-0.156434	-0.173648	-0.190809	-0.207912	-0.224951	-0.241922	-0.258819	-0.275637	-0.292372	-0.309017	-0.325568	-0.34202	-0.358368	-0.374607	-0.390731	-0.406737	-0.422618	-0.438371	-0.45399	-0.469472	-0.48481	-0.5	-0.515038	-0.529919	-0.544639	-0.559193	-0.573576	-0.587785	-0.601815	-0.615661	-0.62932	-0.642788	-0.656059	-0.669131	-0.681998	-0.694658	-0.707107	-0.71934	-0.731354
	3	0	-0.0174524	-0.0348995	-0.052336	-0.0697565	-0.0871557	-0.104528	-0.121869	-0.139173	-0.156434	-0.173648	-0.190809	-0.207912	-0.224951	-0.241922	-0.258819	-0.275637	-0.292372	-0.309017	-0.325568	-0.34202	-0.358368	-0.374607	-0.390731	-0.406737	-0.422618	-0.438371	-0.45399	-0.469472	-0.48481	-0.5	-0.515038	-0.529919	-0.544639	-0.559193	-0.573576	-0.587785	-0.601815	-0.615661	-0.62932	-0.642788	-0.656059	-0.669131	-0.681998	-0.694658	-0.707107	-0.71934	-0.731354
	3.5	0	-0.0174524	-0.0348995	-0.052336	-0.0697565	-0.0871557	-0.104528	-0.121869	-0.139173	-0.156434	-0.173648	-0.190809	-0.207912	-0.224951	-0.241922	-0.258819	-0.275637	-0.292372	-0.309017	-0.325568	-0.34202	-0.358368	-0.374607	-0.390731	-0.406737	-0.422618	-0.438371	-0.45399	-0.469472	-0.48481	-0.5	-0.515038	-0.529919	-0.544639	-0.559193	-0.573576	-0.587785	-0.601815	-0.615661	-0.62932	-0.642788	-0.656059	-0.669131	-0.681998	-0.694658	-0.707107	-0.71934	-0.731354
	4	0	-0.0174524	-0.0348995	-0.052336	-0.0697565	-0.0871557	-0.104528	-0.121869	-0.139173	-0.156434	-0.173648	-0.190809	-0.207912	-0.224951	-0.241922	-0.258819	-0.275637	-0.292372	-0.309017	-0.325568	-0.34202	-0.358368	-0.374607	-0.390731	-0.406737	-0.422618	-0.438371	-0.45399	-0.469472	-0.48481	-0.5	-0.515038	-0.529919	-0.544639	-0.559193	-0.573576	-0.587785	-0.601815	-0.615661	-0.62932	-0.642788	-0.656059	-0.669131	-0.681998	-0.694658	-0.707107	-0.71934	-0.731354
	4.5	0	-0.0174524	-0.0348995	-0.052336	-0.0697565	-0.0871557	-0.104528	-0.121869	-0.139173	-0.156434	-0.173648	-0.190809	-0.207912	-0.224951	-0.241922	-0.258819	-0.275637	-0.292372	-0.309017	-0.325568	-0.34202	-0.358368	-0.374607	-0.390731	-0.406737	-0.422618	-0.438371	-0.45399	-0.469472	-0.48481	-0.5	-0.515038	-0.529919	-0.544639	-0.559193	-0.573576	-0.587785	-0.601815	-0.615661	-0.62932	-0.642788	-0.656059	-0.669131	-0.681998	-0.694658	-0.707107	-0.71934	-0.731354
	5	0	-0.0174524	-0.0348995	-0.052336	-0.0697565	-0.0871557	-0.104528	-0.121869	-0.139173	-0.156434	-0.173648	-0.190809	-0.207912	-0.224951	-0.241922	-0.258819	-0.275637	-0.292372	-0.309017	-0.325568	-0.34202	-0.358368	-0.374607	-0.390731	-0.406737	-0.422618	-0.438371	-0.45399	-0.469472	-0.48481	-0.5	-0.515038	-0.529919	-0.544639	-0.559193	-0.573576	-0.587785	-0.601815	-0.615661	-0.62932	-0.642788	-0.656059	-0.669131	-0.681998	-0.694658	-0.707107	-0.71934	-0.731354
	5.5	0	-0.0174524	-0.0348995	-0.052336	-0.0697565	-0.0871557	-0.104528	-0.121869	-0.139173	-0.156434	-0.173648	-0.190809	-0.207912	-0.224951	-0.241922	-0.258819	-0.275637	-0.292372	-0.309017	-0.325568	-0.34202	-0.358368	-0.374607	-0.390731	-0.406737	-0.422618	-0.438371	-0.45399	-0.469472	-0.48481	-0.5	-0.515038	-0.529919	-0.544639	-0.559193	-0.573576	-0.587785	-0.601815	-0.615661	-0.62932	-0.642788	-0.656059	-0.669131	-0.681998	-0.694658	-0.707107	-0.71934	-0.731354
	6	0	-0.0174524	-0.0348995	-0.052336	-0.0697565	-0.0871557	-0.104528	-0.121869	-0.139173	-0.156434	-0.173648	-0.190809	-0.207912	-0.224951	-0.241922	-0.258819	-0.275637	-0.292372	-0.309017	-0.325568	-0.34202	-0.358368	-0.374607	-0.390731	-0.406737	-0.422618	-0.438371	-0.45399	-0.469472	-0.48481	-0.5	-0.515038	-0.529919	-0.544639	-0.559193	-0.573576	-0.587785	-0.601815	-0.615661	-0.62932	-0.642788	-0.656059	-0.669131	-0.681998	-0.694658	-0.707107	-0.71934	-0.731354
	6.5	0	-0.0174524	-0.0348995	-0.052336	-0.0697565	-0.0871557	-0.104528	-0.121869	-0.139173	-0.156434	-0.173648	-0.190809	-0.207912	-0.224951	-0.241922	-0.258819	-0.275637	-0.292372	-0.309017	-0.325568	-0.34202	-0.358368	-0.374607	-0.390731	-0.406737	-0.422618	-0.438371	-0.45399	-0.469472	-0.48481	-0.5	-0.515038	-0.529919	-0.544639	-0.559193	-0.573576	-0.587785	-0.601815	-0.615661	-0.62932	-0.642788	-0.656059	-0.669131	-0.681998	-0.694658	-0.707107	-0.71934	-0.731354
	7	0	-0.0174524	-0.0348995	-0.052336	-0.0697565	-0.0871557	-0.104528	-0.121869	-0.139173	-0.156434	-0.173648	-0.190809	-0.207912	-0.224951	-0.241922	-0.258819	-0.275637	-0.292372	-0.309017	-0.325568	-0.34202	-0.358368	-0.374607	-0.390731	-0.406737	-0.422618	-0.438371	-0.45399	-0.469472	-0.48481	-0.5	-0.515038	-0.529919	-0.544639	-0.559193	-0.573576	-0.587785	-0.601815	-0.615661	-0.62932	-0.642788	-0.656059	-0.669131	-0.681998	-0.694658	-0.707107	-0.71934	-0.731354
	7.5	0	-0.0174524	-0.0348995	-0.052336	-0.0697565	-0.0871557	-0.104528	-0.121869	-0.139173	-0.156434	-0.173648	-0.190809	-0.207912	-0.224951	-0.241922	-0.258819	-0.275637	-0.292372	-0.309017	-0.325568	-0.34202	-0.358368	-0.374607	-0.390731	-0.406737	-0.422618	-0.438371	-0.45399	-0.469472	-0.48481	-0.5	-0.515038	-0.529919	-0.544639	-0.559193	-0.573576	-0.587785	-0.601815	-0.615661	-0.62932	-0.642788	-0.656059	-0.669131	-0.681998	-0.694658	-0.707107	-0.71934	-0.731354
	8	0	-0.0174524	-0.0348995	-0.052336	-0.0697565	-0.0871557	-0.104528	-0.121869	-0.139173	-0.156434	-0.173648	-0.190809	-0.207912	-0.224951	-0.241922	-0.258819	-0.275637	-0.292372	-0.309017	-0.325568	-0.34202	-0.358368	-0.374607	-0.390731	-0.406737	-0.422618	-0.438371	-0.45399	-0.469472	-0.48481	-0.5	-0.515038	-0.529919	-0.544639	-0.559193	-0.573576	-0.587785	-0.601815	-0.615661	-0.62932	-0.642788	-0.656059	-0.669131	-0.681998	-0.694658	-0.707107	-0.71934	-0.731354
	8.5	0	-0.0174524	-0.0348995	-0.052336	-0.0697565	-0.0871557	-0.104528	-0.121869	-0.139173	-0.156434	-0.173648	-0.190809	-0.207912	-0.224951	-0.241922	-0.258819	-0.275637	-0.292372	-0.309017	-0.325568	-0.34202	-0.358368	-0.374607	-0.390731	-0.406737	-0.422618	-0.438371	-0.45399	-0.469472	-0.48481	-0.5	-0.515038	-0.529919	-0.544639	-0.559193	-0.573576	-0.587785	-0.601815	-0.615661	-0.62932	-0.642788	-0.656059	-0.669131	-0.681998	-0.694658	-0.707107	-0.71934	-0.731354
	9	0	-0.0174524	-0.0348995	-0.052336	-0.0697565	-0.0871557	-0.104528	-0.121869	-0.139173	-0.156434	-0.173648	-0.190809	-0.207912	-0.224951	-0.241922	-0.258819	-0.275637	-0.292372	-0.309017	-0.325568	-0.34202	-0.358368	-0.374607	-0.390731	-0.406737	-0.422618	-0.438371	-0.45399	-0.469472	-0.48481	-0.5	-0.515038	-0.529919	-0.544639	-0.559193	-0.573576	-0.587785	-0.601815	-0.615661	-0.62932	-0.642788	-0.656059	-0.669131	-0.681998	-0.694658	-0.707107	-0.71934	-0.731354
	9.5	0	-0.0174524	-0.0348995	-0.052336	-0.0697565	-0.0871557	-0.104528	-0.121869	-0.139173	-0.156434	-0.173648	-0.190809	-0.207912	-0.224951	-0.241922	-0.258819	-0.275637	-0.292372	-0.309017	-0.325568	-0.34202	-0.358368	-0.374607	-0.390731	-0.406737	-0.422618	-0.438371	-0.45399	-0.469472	-0.48481	-0.5	-0.515038	-0.529919	-0.544639	-0.559193	-0.573576	-0.587785	-0.601815	-0.615661	-0.62932	-0.642788	-0.656059	-0.669131	-0.681998	-0.694658	-0.707107	-0.71934	-0.731354
	10	0	-0.0174524	-0.0348995	-0.052336	-0.0697565	-0.0871557	-0.104528	-0.121869	-0.139173	-0.156434	-0.173648	-0.190809	-0.207912	-0.224951	-0.241922	-0.258819	-0.275637	-0.292372	-0.309017	-0.325568	-0.34202	-0.358368	-0.374607	-0.390731	-0.406737	-0.422618	-0.438371	-0.45399	-0.469472	-0.48481	-0.5	-0.515038	-0.529919	-0.544639	-0.559193	-0.573576	-0.587785	-0.601815	-0.615661	-0.62932	-0.642788	-0.656059	-0.669131	-0.681998	-0.694658	-0.707107	-0.71934	-0.731354
	10.5	0	-0.0174524	-0.0348995	-0.052336	-0.0697565	-0.0871557	-0.104528	-0.121869	-0.139173	-0.156434	-0.173648	-0.190809	-0.207912	-0.224951	-0.241922	-0.258819	-0.275637	-0.292372	-0.309017	-0.325568	-0.34202	-0.358368	-0.374607	-0.390731	-0.406737	-0.422618	-0.438371	-0.45399	-0.469472	-0.48481	-0.5	-0.515038	-0.529919	-0.544639	-0.559193	-0.573576	-0.587785	-0.601815	-0.615661	-0.62932	-0.642788	-0.656059	-0.669131	-0.681998	-0.694658	-0.707107	-0.71934	-0.731354
	11	0	-0.0174524	-0.0348995	-0.052336	-0.0697565	-0.0871557	-0.104528	-0.121869	-0.139173	-0.156434	-0.173648	-0.190809	-0.207912	-0.224951	-0.241922	-0.258819	-0.275637	-0.292372	-0.309017	-0.325568	-0.34202	-0.358368	-0.374607	-0.390731	-0.406737	-0.422618	-0.438371	-0.45399	-0.469472	-0.48481	-0.5	-0.515038	-0.529919	-0.544639	-0.559193	-0.573576	-0.587785	-0.601815	-0.615661	-0.62932	-0.642788	-0.656059	-0.669131	-0.681998	-0.694658	-0.707107	-0.71934	-0.731354
	11.5	0	-0.0174524	-0.0348995	-0.052336	-0.0697565	-0.0871557	-0.104528	-0.121869	-0.139173	-0.156434	-0.173648	-0.190809	-0.207912	-0.224951	-0.241922	-0.258819	-0.275637	-0.292372	-0.309017	-0.325568	-0.34202	-0.358368	-0.374607	-0.390731	-0.406737	-0.422618	-0.438371	-0.45399	-0.469472	-0.48481	-0.5	-0.515038	-0.529919	-0.544639	-0.559193	-0.573576	-0.587785	-0.601815	-0.615661	-0.62932	-0.642788	-0.656059	-0.669131	-0.681998	-0.694658	-0.707107	-0.71934	-0.731354
	12	0	-0.0174524	-0.0348995	-0.052336	-0.0697565	-0.0871557	-0.104528	-0.121869	-0.139173	-0.156434	-0.173648	-0.190809	-0.207912	-0.224951	-0.241922	-0.258819	-0.275637	-0.292372	-0.309017	-0.325568	-0.34202	-0.358368	-0.374607	-0.390731	-0.406737	-0.422618	-0.438371	-0.45399	-0.469472	-0.48481	-0.5	-0.515038	-0.529919	-0.544639	-0.559193	-0.573576	-0.587785	-0.601815	-0.615661	-0.62932	-0.642788	-0.656059	-0.669131	-0.681998	-0.694658	-0.707107	-0.71934	-0.731354
	12.5	0	-0.0174524	-0.0348995	-0.052336	-0.0697565	-0.0871557	-0.104528	-0.121869	-0.139173	-0.156434	-0.173648	-0.190809	-0.207912	-0.224951	-0.241922	-0.258819	-0.275637	-0.292372	-0.309017	-0.325568	-0.34202	-0.358368	-0.374607	-0.390731	-0.406737	-0.422618	-0.438371	-0.45399	-0.469472	-0.48481	-0.5	-0.515038	-0.529919	-0.544639	-0.559193	-0.573576	-0.587785	-0.601815	-0.615661	-0.62932	-0.642788	-0.656059	-0.669131	-0.681998	-0.694658	-0.707107	-0.71934	-0.731354
	13	0	-0.0174524	-0.0348995	-0.052336	-0.0697565	-0.0871557	-0.104528	-0.121869	-0.139173	-0.156434	-0.173648	-0.190809	-0.207912	-0.224951	-0.241922	-0.258819	-0.275637	-0.292372	-0.309017	-0.325568	-0.34202	-0.358368	-0.374607	-0.390731	-0.406737	-0.422618	-0.438371	-0.45399	-0.469472	-0.48481	-0.5	-0.515038	-0.529919	-0.544639	-0.559193	-0.573576	-0.587785	-0.601815	-0.615661	-0.62932	-0.642788	-0.656059	-0.669131	-0.681998	-0.694658	-0.707107	-0.71934	-0.731354
	13.5	0	-0.0174524	-0.0348995	-0.052336	-0.0697565	-0.0871557	-0.104528	-0.121869	-0.139173	-0.156434	-0.173648	-0.190809	-0.207912	-0.224951	-0.241922	-0.258819	-0.275637	-0.292372	-0.309017	-0.325568	-0.34202	-0.358368	-0.374607	-0.390731	-0.406737	-0.422618	-0.438371	-0.45399	-0.469472	-0.48481	-0.5	-0.515038	-0.529919	-0.544639	-0.559193	-0.573576	-0.587785	-0.601815	-0.615661	-0.62932	-0.642788	-0.656059	-0.669131	-0.681998	-0.694658	-0.707107	-0.71934	-0.731354
	14	0	-0.0174524	-0.0348995	-0.052336	-0.0697565	-0.0871557	-0.104528	-0.121869	-0.139173	-0.156434	-0.173648	-0.190809	-0.207912	-0.224951	-0.241922	-0.258819	-0.275637	-0.292372	-0.309017	-0.325568	-0.34202	-0.358368	-0.374607	-0.390731	-0.406737	-0.422618	-0.438371	-0.45399	-0.469472	-0.48481	-0.5	-0.515038	-0.529919	-0.544639	-0.559193	-0.573576	-0.587785	-0.601815	-0.615661	-0.62932	-0.642788	-0.656059	-0.669131	-0.681998	-0.694658	-0.707107	-0.71934	-0.731354
	14.5	0	-0.0174524	-0.0348995	-0.052336	-0.0697565	-0.0871557	-0.104528	-0.121869	-0.139173	-0.156434	-0.173648	-0.190809	-0.207912	-0.224951	-0.241922	-0.258819	-0.275637	-0.292372	-0.309017	-0.325568	-0.34202	-0.358368	-0.374607	-0.390731	-0.406737	-0.422618	-0.438371	-0.45399	-0.469472	-0.48481	-0.5	-0.515038	-0.529919	-0.544639	-0.559193	-0.573576	-0.587785	-0.601815	-0.615661	-0.62932	-0.642788	-0.656059	-0.669131	-0.681998	-0.694658	-0.707107	-0.71934	-0.731354
	15	0	-0.0174524	-0.0348995	-0.052336	-0.0697565	-0.0871557	-0.104528	-0.121869	-0.139173	-0.156434	-0.173648	-0.190809	-0.207912	-0.224951	-0.241922	-0.258819	-0.275637	-0.292372	-0.309017	-0.325568	-0.34202	-0.358368	-0.374607	-0.390731	-0.406737	-0.422618	-0.438371	-0.45399	-0.469472	-0.48481	-0.5	-0.515038	-0.529919	-0.544639	-0.559193	-0.573576	-0.587785	-0.601815	-0.615661	-0.62932	-0.642788	-0.656059	-0.669131	-0.681998	-0.694658	-0.707107	-0.71934	-0.731354
	15.5	0	-0.0174524	-0.0348995	-0.052336	-0.0697565	-0.0871557	-0.104528	-0.121869	-0.139173	-0.156434	-0.173648	-0.190809	-0.207912	-0.224951	-0.241922	-0.258819	-0.275637	-0.292372	-0.309017	-0.325568	-0.34202	-0.358368	-0.374607	-0.390731	-0.406737	-0.422618	-0.438371	-0.45399	-0.469472	-0.48481	-0.5	-0.515038	-0.529919	-0.544639	-0.559193	-0.573576	-0.587785	-0.601815	-0.615661	-0.62932	-0.642788	-0.656059	-0.669131	-0.681998	-0.694658	-0.707107	-0.71934	-0.731354
	16	0	-0.0174524	-0.0348995	-0.052336	-0.0697565	-0.0871557	-0.104528	-0.121869	-0.139173	-0.156434	-0.173648	-0.190809	-0.207912	-0.224951	-0.241922	-0.258819	-0.275637	-0.292372	-0.309017	-0.325568	-0.34202	-0.358368	-0.374607	-0.390731	-0.406737	-0.422618	-0.438371	-0.45399	-0.469472	-0.48481	-0.5	-0.515038	-0.529919	-0.544639	-0.559193	-0.573576	-0.587785	-0.601815	-0.615661	-0.62932	-0.642788	-0.656059	-0.669131	-0.681998	-0.694658	-0.707107	-0.71934	-0.731354
	16.5	0	-0.0174524	-0.0348995	-0.052336	-0.0697565	-0.0871557	-0.104528	-0.121869	-0.139173	-0.156434	-0.173648	-0.190809	-0.207912	-0.224951	-0.241922	-0.258819	-0.275637	-0.292372	-0.309017	-0.325568	-0.34202	-0.358368	-0.374607	-0.390731	-0.406737	-0.422618	-0.438371	-0.45399	-0.469472	-0.48481	-0.5	-0.515038	-0.529919	-0.544639	-0.559193	-0.573576	-0.587785	-0.601815	-0.615661	-0.62932	-0.642788	-0.656059	-0.669131	-0.681998	-0.694658	-0.707107	-0.71934	-0.731354
	17	0	-0.0174524	-0.0348995	-0.052336	-0.0697565	-0.0871557	-0.104528	-0.121869	-0.139173	-0.156434	-0.173648	-0.190809	-0.207912	-0.224951	-0.241922	-0.258819	-0.275637	-0.292372	-0.309017	-0.325568	-0.34202	-0.358368	-0.374607	-0.390731	-0.406737	-0.422618	-0.438371	-0.45399	-0.469472	-0.48481	-0.5	-0.515038	-0.529919	-0.544639	-0.559193	-0.573576	-0.587785	-0.601815	-0.615661	-0.62932	-0.642788	-0.656059	-0.669131	-0.681998	-0.694658	-0.707107	-0.71934	-0.731354
	17.5	0	-0.0174524	-0.0348995	-0.052336	-0.0697565	-0.0871557	-0.104528	-0.121869	-0.139173	-0.156434	-0.173648	-0.190809	-0.207912	-0.224951	-0.241922	-0.258819	-0.275637	-0.292372	-0.309017	-0.325568	-0.34202	-0.358368	-0.374607	-0.390731	-0.406737	-0.422618	-0.438371	-0.45399	-0.469472	-0.48481	-0.5	-0.515038	-0.529919	-0.544639	-0.559193	-0.573576	-0.587785	-0.601815	-0.615661	-0.62932	-0.642788	-0.656059	-0.669131	-0.681998	-0.694658	-0.707107	-0.71934	-0.731354
	18	0	-0.0174524	-0.0348995	-0.052336	-0.0697565	-0.0871557	-0.104528	-0.121869	-0.139173	-0.156434	-0.173648	-0.190809	-0.207912	-0.224951	-0.241922	-0.258819	-0.275637	-0.292372	-0.309017	-0.325568	-0.34202	-0.358368	-0.374607	-0.390731	-0.406737	-0.422618	-0.438371	-0.45399	-0.469472	-0.48481	-0.5	-0.515038	-0.529919	-0.544639	-0.559193	-0.573576	-0.587785	-0.601815	-0.615661	-0.62932	-0.642788	-0.656059	-0.669131	-0.681998	-0.694658	-0.707107	-0.71934	-0.731354
	18.5	0	-0.0174524	-0.0348995	-0.052336	-0.0697565	-0.0871557	-0.104528	-0.121869	-0.139173	-0.156434	-0.173648	-0.190809	-0.207912	-0.224951	-0.241922	-0.258819	-0.275637	-0.292372	-0.309017	-0.325568	-0.34202	-0.358368	-0.374607	-0.390731	-0.406737	-0.422618	-0.438371	-0.45399	-0.469472	-0.48481	-0.5	-0.515038	-0.529919	-0.544639	-0.559193	-0.573576	-0.587785	-0.601815	-0.615661	-0.62932	-0.642788	-0.656059	-0.669131	-0.681998	-0.694658	-0.707107	-0.71934	-0.731354
	19	0	-0.0174524	-0.0348995	-0.052336	-0.0697565	-0.0871557	-0.104528	-0.121869	-0.139173	-0.156434	-0.173648	-0.190809	-0.207912	-0.224951	-0.241922	-0.258819	-0.275637	-0.292372	-0.309017	-0.325568	-0.34202	-0.358368	-0.374607	-0.390731	-0.406737	-0.422618	-0.438371	-0.45399	-0.469472	-0.48481	-0.5	-0.515038	-0.529919	-0.544639	-0.559193	-0.573576	-0.587785	-0.601815	-0.615661	-0.62932	-0.642788	-0.656059	-0.669131	-0.681998	-0.694658	-0.707107	-0.71934	-0.731354
	19.5	0	-0.0174524	-0.0348995	-0.052336	-0.0697565	-0.0871557	-0.104528	-0.121869	-0.139173	-0.156434	-0.173648	-0.190809	-0.207912	-0.224951	-0.241922	-0.258819	-0.275637	-0.292372	-0.309017	-0.325568	-0.34202	-0.358368	-0.374607	-0.390731	-0.406737	-0.422618	-0.438371	-0.45399	-0.469472	-0.48481	-0.5	-0.515038	-0.529919	-0.544639	-0.559193	-0.573576	-0.587785	-0.601815	-0.615661	-0.62932	-0.642788	-0.656059	-0.669131	-0.681998	-0.694658	-0.707107	-0.71934	-0.731354
	20	0	-0.0174524	-0.0348995	-0.052336	-0.0697565	-0.0871557	-0.104528	-0.121869	-0.139173	-0.156434	-0.173648	-0.190809	-0.207912	-0.224951	-0.241922	-0.258819	-0.275637	-0.292372	-0.309017	-0.325568	-0.34202	-0.358368	-0.374607	-0.390731	-0.406737	-0.422618	-0.438371	-0.45399	-0.469472	-0.48481	-0.5	-0.515038	-0.529919	-0.544639	-0.559193	-0.573576	-0.587785	-0.601815	-0.615661	-0.62932	-0.642788	-0.656059	-0.669131	-0.681998	-0.694658	-0.707107	-0.71934	-0.731354
	20.5	0	-0.0174524	-0.0348995	-0.052336	-0.0697565	-0.0871557	-0.104528	-0.121869	-0.139173	-0.156434	-0.173648	-0.190809	-0.207912	-0.224951	-0.241922	-0.258819	-0.275637	-0.292372	-0.309017	-0.325568	-0.34202	-0.358368	-0.374607	-0.390731	-0.406737	-0.422618	-0.438371	-0.45399	-0.469472	-0.48481	-0.5	-0.515038	-0.529919	-0.544639	-0.559193	-0.573576	-0.587785	-0.601815	-0.615661	-0.62932	-0.642788	-0.656059	-0.669131	-0.681998	-0.694658	-0.707107	-0.71934	-0.731354
	21	0	-0.0174524	-0.0348995	-0.052336	-0.0697565	-0.0871557	-0.104528	-0.121869	-0.139173	-0.156434	-0.173648	-0.190809	-0.207912	-0.224951	-0.241922	-0.258819	-0.275637	-0.292372	-0.309017	-0.325568	-0.34202	-0.358368	-0.374607	-0.390731	-0.406737	-0.422618	-0.438371	-0.45399	-0.469472	-0.48481	-0.5	-0.515038	-0.529919	-0.544639	-0.559193	-0.573576	-0.587785	-0.601815	-0.615661	-0.62932	-0.642788	-0.656059	-0.669131	-0.681998	-0.694658	-0.707107	-0.71934	-0.731354
	21.5	0	-0.0174524	-0.0348995	-0.052336	-0.0697565	-0.0871557	-0.104528	-0.121869	-0.139173	-0.156434	-0.173648	-0.190809	-0.207912	-0.224951	-0.241922	-0.258819	-0.275637	-0.292372	-0.309017	-0.325568	-0.34202	-0.358368	-0.374607	-0.390731	-0.406737	-0.422618	-0.438371	-0.45399	-0.469472	-0.48481	-0.5	-0.515038	-0.529919	-0.544639	-0.559193	-0.573576	-0.587785	-0.601815	-0.615661	-0.62932	-0.642788	-0.656059	-0.669131	-0.681998	-0.694658	-0.707107	-0.71934	-0.731354
	22	0	-0.0174524	-0.0348995	-0.052336	-0.0697565	-0.0871557	-0.104528	-0.121869	-0.139173	-0.156434	-0.173648	-0.190809	-0.207912	-0.224951	-0.241922	-0.258819	-0.275637	-0.292372	-0.309017	-0.325568	-0.34202	-0.358368	-0.374607	-0.390731	-0.406737	-0.422618	-0.438371	-0.45399	-0.469472	-0.48481	-0.5	-0.515038	-0.529919	-0.544639	-0.559193	-0.573576	-0.587785	-0.601815	-0.615661	-0.62932	-0.642788	-0.656059	-0.669131	-0.681998	-0.694658	-0.707107	-0.71934	-0.731354
	22.5	0	-0.0174524	-0.0348995	-0.052336	-0.0697565	-0.0871557	-0.104528	-0.121869	-0.139173	-0.156434	-0.173648	-0.190809	-0.207912	-0.224951	-0.241922	-0.258819	-0.275637	-0.292372	-0.309017	-0.325568	-0.34202	-0.358368	-0.374607	-0.390731	-0.406737	-0.422618	-0.438371	-0.45399	-0.469472	-0.48481	-0.5	-0.515038	-0.529919	-0.544639	-0.559193	-0.573576	-0.587785	-0.601815	-0.615661	-0.62932	-0.642788	-0.656059	-0.669131	-0.681998	-0.694658	-0.707107	-0.71934	-0.731354
	23	0	-0.0174524	-0.0348995	-0.052336	-0.0697565	-0.0871557	-0.104528	-0.121869	-0.139173	-0.156434	-0.173648	-0.190809	-0.207912	-0.224951	-0.241922	-0.258819	-0.275637	-0.292372	-0.309017	-0.325568	-0.34202	-0.358368	-0.374607	-0.390731	-0.406737	-0.422618	-0.438371	-0.45399	-0.469472	-0.48481	-0.5	-0.515038	-0.529919	-0.544639	-0.559193	-0.573576	-0.587785	-0.601815	-0.615661	-0.62932	-0.642788	-0.656059	-0.669131	-0.681998	-0.694658	-0.707107	-0.71934	-0.731354
	23.5	0	-0.0174524	-0.0348995	-0.052336	-0.0697565	-0.0871557	-0.104528	-0.121869	-0.139173	-0.156434	-0.173648	-0.190809	-0.207912	-0.224951	-0.241922	-0.258819	-0.275637	-0.292372	-0.309017	-0.325568	-0.34202	-0.358368	-0.374607	-0.390731	-0.406737	-0.422618	-0.438371	-0.45399	-0.469472	-0.48481	-0.5	-0.515038	-0.529919	-0.544639	-0.559193	-0.573576	-0.587785	-0.601815	-0.615661	-0.62932	-0.642788	-0.656059	-0.669131	-0.681998	-0.694658	-0.707107	-0.71934	-0.731354
	24	0	-0.0174524	-0.0348995	-0.052336	-0.0697565	-0.0871557	-0.104528	-0.121869	-0.139173	-0.156434	-0.173648	-0.190809	-0.207912	-0.224951	-0.241922	-0.258819	-0.275637	-0.292372	-0.309017	-0.325568	-0.34202	-0.358368	-0.374607	-0.390731	-0.406737	-0.422618	-0.438371	-0.45399	-0.469472	-0.48481	-0.5	-0.515038	-0.529919	-0.544639	-0.559193	-0.573576	-0.587785	-0.601815	-0.615661	-0.62932	-0.642788	-0.656059	-0.669131	-0.681998	-0.694658	-0.707107	-0.71934	-0.731354
	24.5	0	-0.0174524	-0.0348995	-0.052336	-0.0697565	-0.0871557	-0.104528	-0.121869	-0.139173	-0.156434	-0.173648	-0.190809	-0.207912	-0.224951	-0.241922	-0.258819	-0.275637	-0.292372	-0.309017	-0.325568	-0.34202	-0.358368	-0.374607	-0.390731	-0.406737	-0.422618	-0.438371	-0.45399	-0.469472	-0.48481	-0.5	-0.515038	-0.529919	-0.544639	-0.559193	-0.573576	-0.587785	-0.601815	-0.615661	-0.62932	-0.642788	-0.656059	-0.669131	-0.681998	-0.694658	-0.707107	-0.71934	-0.731354
	25	0	-0.0174524	-0.0348995	-0.052336	-0.0697565	-0.0871557	-0.104528	-0.121869	-0.139173	-0.156434	-0.173648	-0.190809	-0.207912	-0.224951	-0.241922	-0.258819	-0.275637	-0.292372	-0.309017	-0.325568	-0.34202	-0.358368	-0.374607	-0.390731	-0.406737	-0.422618	-0.438371	-0.45399	-0.469472	-0.48481	-0.5	-0.515038	-0.529919	-0.544639	-0.559193	-0.573576	-0.587785	-0.601815	-0.615661	-0.62932	-0.642788	-0.656059	-0.669131	-0.681998	-0.694658	-0.707107	-0.71934	-0.731354
	25.5	0	-0.0174524	-0.0348995	-0.052336	-0.0697565	-0.0871557	-0.104528	-0.121869	-0.139173	-0.156434	-0.173648	-0.190809	-0.207912	-0.224951	-0.241922	-0.258819	-0.275637	-0.292372	-0.309017	-0.325568	-0.34202	-0.358368	-0.374607	-0.390731	-0.406737	-0.422618	-0.438371	-0.45399	-0.469472	-0.48481	-0.5	-0.515038	-0.529919	-0.544639	-0.559193	-0.573576	-0.587785	-0.601815	-0.615661	-0.62932	-0.642788	-0.656059	-0.669131	-0.681998	-0.694658	-0.707107	-0.71934	-0.731354
	26	0	-0.0174524	-0.0348995	-0.052336	-0.0697565	-0.0871557	-0.104528	-0.121869	-0.139173	-0.156434	-0.173648	-0.190809	-0.207912	-0.224951	-0.241922	-0.258819	-0.275637	-0.292372	-0.309017	-0.325568	-0.34202	-0.358368	-0.374607	-0.390731	-0.406737	-0.422618	-0.438371	-0.45399	-0.469472	-0.48481	-0.5	-0.515038	-0.529919	-0.544639	-0.559193	-0.573576	-0.587785	-0.601815	-0.615661	-0.62932	-0.642788	-0.656059	-0.669131	-0.681998	-0.694658	-0.707107	-0.71934	-0.731354
	26.5	0	-0.0174524	-0.0348995	-0.052336	-0.0697565	-0.0871557	-0.104528	-0.121869	-0.139173	-0.156434	-0.173648	-0.190809	-0.207912	-0.224951	-0.241922	-0.258819	-0.275637	-0.292372	-0.309017	-0.325568	-0.34202	-0.358368	-0.374607	-0.390731	-0.406737	-0.422618	-0.438371	-0.45399	-0.469472	-0.48481	-0.5	-0.515038	-0.529919	-0.544639	-0.559193	-0.573576	-0.587785	-0.601815	-0.615661	-0.62932	-0.642788	-0.656059	-0.669131	-0.681998	-0.694658	-0.707107	-0.71934	-0.731354
	27	0	-0.0174524	-0.0348995	-0.052336	-0.0697565	-0.0871557	-0.104528	-0.121869	-0.139173	-0.156434	-0.173648	-0.190809	-0.207912	-0.224951	-0.241922	-0.258819	-0.275637	-0.292372	-0.309017	-0.325568	-0.34202	-0.358368	-0.374607	-0.390731	-0.406737	-0.422618	-0.438371	-0.45399	-0.469472	-0.48481	-0.5	-0.515038	-0.529919	-0.544639	-0.559193	-0.573576	-0.587785	-0.601815	-0.615661	-0.62932	-0.642788	-0.656059	-0.669131	-0.681998	-0.694658	-0.707107	-0.71934	-0.731354
	27.5	0	-0.0174524	-0.0348995	-0.052336	-0.0697565	-0.0871557	-0.104528	-0.121869	-0.139173	-0.156434	-0.173648	-0.190809	-0.207912	-0.224951	-0.241922	-0.258819	-0.275637	-0.292372	-0.309017	-0.325568	-0.34202	-0.358368	-0.374607	-0.390731	-0.406737	-0.422618	-0.438371	-0.45399	-0.469472	-0.48481	-0.5	-0.515038	-0.529919	-0.544639	-0.559193	-0.573576	-0.587785	-0.601815	-0.615661	-0.62932	-0.642788	-0.656059	-0.669131	-0.681998	-0.694658	-0.707107	-0.71934	-0.731354
	28	0	-0.0174524	-0.0348995	-0.052336	-0.0697565	-0.0871557	-0.104528	-0.121869	-0.139173	-0.156434	-0.173648	-0.190809	-0.207912	-0.224951	-0.241922	-0.258819	-0.275637	-0.292372	-0.309017	-0.325568	-0.34202	-0.358368	-0.374607	-0.390731	-0.406737	-0.422618	-0.438371	-0.45399	-0.469472	-0.48481	-0.5	-0.515038	-0.529919	-0.544639	-0.559193	-0.573576	-0.587785	-0.601815	-0.615661	-0.62932	-0.642788	-0.656059	-0.669131	-0.681998	-0.694658	-0.707107	-0.71934	-0.731354
	28.5	0	-0.0174524	-0.0348995	-0.052336	-0.0697565	-0.0871557	-0.104528	-0.121869	-0.139173	-0.156434	-0.173648	-0.190809	-0.207912	-0.224951	-0.241922	-0.258819	-0.275637	-0.292372	-0.309017	-0.325568	-0.34202	-0.358368	-0.374607	-0.390731	-0.406737	-0.422618	-0.438371	-0.45399	-0.469472	-0.48481	-0.5	-0.515038	-0.529919	-0.544639	-0.559193	-0.573576	-0.587785	-0.601815	-0.615661	-0.62932	-0.642788	-0.656059	-0.669131	-0.681998	-0.694658	-0.707107	-0.71934	-0.731354
	29	0	-0.0174524	-0.0348995	-0.052336	-0.0697565	-0.0871557	-0.104528	-0.121869	-0.139173	-0.156434	-0.173648	-0.190809	-0.207912	-0.224951	-0.241922	-0.258819	-0.275637	-0.292372	-0.309017	-0.325568	-0.34202	-0.358368	-0.374607	-0.390731	-0.406737	-0.422618	-0.438371	-0.45399	-0.469472	-0.48481	-0.5	-0.515038	-0.529919	-0.544639	-0.559193	-0.573576	-0.587785	-0.601815	-0.615661	-0.62932	-0.642788	-0.656059	-0.669131	-0.681998	-0.694658	-0.707107	-0.71934	-0.731354
	29.5	0	-0.0174524	-0.0348995	-0.052336	-0.0697565	-0.0871557	-0.104528	-0.121869	-0.139173	-0.156434	-0.173648	-0.190809	-0.207912	-0.224951	-0.241922	-0.258819	-0.275637	-0.292372	-0.309017	-0.325568	-0.34202	-0.358368	-0.374607	-0.390731	-0.406737	-0.422618	-0.438371	-0.45399	-0.469472	-0.48481	-0.5	-0.515038	-0.529919	-0.544639	-0.559193	-0.573576	-0.587785	-0.601815	-0.615661	-0.62932	-0.642788	-0.656059	-0.669131	-0.681998	-0.694658	-0.707107	-0.71934	-0.731354
	30	0	-0.0174524	-0.0348995	-0.052336	-0.0697565	-0.0871557	-0.104528	-0.121869	-0.139173	-0.156434	-0.173648	-0.190809	-0.207912	-0.224951	-0.241922	-0.258819	-0.275637	-0.292372	-0.309017	-0.325568	-0.34202	-0.358368	-0.374607	-0.390731	-0.406737	-0.422618	-0.438371	-0.45399	-0.469472	-0.48481	-0.5	-0.515038	-0.529919	-0.544639	-0.559193	-0.573576	-0.587785	-0.601815	-0.615661	-0.62932	-0.642788	-0.656059	-0.669131	-0.681998	-0.694658	-0.707107	-0.71934	-0.731354
	30.5	0	-0.0174524	-0.0348995	-0.052336	-0.0697565	-0.0871557	-0.104528	-0.121869	-0.139173	-0.156434	-0.173648	-0.190809	-0.207912	-0.224951	-0.241922	-0.258819	-0.275637	-0.292372	-0.309017	-0.325568	-0.34202	-0.358368	-0.374607	-0.390731	-0.406737	-0.422618	-0.438371	-0.45399	-0.469472	-0.48481	-0.5	-0.515038	-0.529919	-0.544639	-0.559193	-0.573576	-0.587785	-0.601815	-0.615661	-0.62932	-0.642788	-0.656059	-0.669131	-0.681998	-0.694658	-0.707107	-0.71934	-0.731354
	31	0	-0.0174524	-0.0348995	-0.052336	-0.0697565	-0.0871557	-0.104528	-0.121869	-0.139173	-0.156434	-0.173648	-0.190809	-0.207912	-0.224951	-0.241922	-0.258819	-0.275637	-0.292372	-0.309017	-0.325568	-0.34202	-0.358368	-0.374607	-0.390731	-0.406737	-0.422618	-0.438371	-0.45399	-0.469472	-0.48481	-0.5	-0.515038	-0.529919	-0.544639	-0.559193	-0.573576	-0.587785	-0.601815	-0.615661	-0.62932	-0.642788	-0.656059	-0.669131	-0.681998	-0.694658	-0.707107	-0.71934	-0.731354
	31.5	0	-0.0174524	-0.0348995	-0.052336	-0.0697565	-0.0871557	-0.104528	-0.121869	-0.139173	-0.156434	-0.173648	-0.190809	-0.207912	-0.224951	-0.241922	-0.258819	-0.275637	-0.292372	-0.309017	-0.325568	-0.34202	-0.358368	-0.374607	-0.390731	-0.406737	-0.422618	-0.438371	-0.45399	-0.469472	-0.48481	-0.5	-0.515038	-0.529919	-0.544639	-0.559193	-0.573576	-0.587785	-0.601815	-0.615661	-0.62932	-0.642788	-0.656059	-0.669131	-0.681998	-0.694658	-0.707107	-0.71934	-0.731354
	32	0	-0.0174524	-0.0348995	-0.052336	-0.0697565	-0.0871557	-0.104528	-0.121869	-0.139173	-0.156434	-0.173648	-0.190809	-0.207912	-0.224951	-0.241922	-0.258819	-0.275637	-0.292372	-0.309017	-0.325568	-0.34202	-0.358368	-0.374607	-0.390731	-0.406737	-0.422618	-0.438371	-0.45399	-0.469472	-0.48481	-0.5	-0.515038	-0.529919	-0.544639	-0.559193	-0.573576	-0.587785	-0.601815	-0.615661	-0.62932	-0.642788	-0.656059	-0.669131	-0.681998	-0.694658	-0.707107	-0.71934	-0.731354
	32.5	0	-0.0174524	-0.0348995	-0.052336	-0.0697565	-0.0871557	-0.104528	-0.121869	-0.139173	-0.156434	-0.173648	-0.190809	-0.207912	-0.224951	-0.241922	-0.258819	-0.275637	-0.292372	-0.309017	-0.325568	-0.34202	-0.358368	-0.374607	-0.390731	-0.406737	-0.422618	-0.438371	-0.45399	-0.469472	-0.48481	-0.5	-0.515038	-0.529919	-0.544639	-0.559193	-0.573576	-0.587785	-0.601815	-0.615661	-0.62932	-0.642788	-0.656059	-0.669131	-0.681998	-0.694658	-0.707107	-0.71934	-0.731354
	33	0	-0.0174524	-0.0348995	-0.052336	-0.0697565	-0.0871557	-0.104528	-0.121869	-0.139173	-0.156434	-0.173648	-0.190809	-0.207912	-0.224951	-0.241922	-0.258819	-0.275637	-0.292372	-0.309017	-0.325568	-0.34202	-0.358368	-0.374607	-0.390731	-0.406737	-0.422618	-0.438371	-0.45399	-0.469472	-0.48481	-0.5	-0.515038	-0.529919	-0.544639	-0.559193	-0.573576	-0.587785	-0.601815	-0.615661	-0.62932	-0.642788	-0.656059	-0.669131	-0.681998	-0.694658	-0.707107	-0.71934	-0.731354
	33.5	0	-0.0174524	-0.0348995	-0.052336	-0.0697565	-0.0871557	-0.104528	-0.121869	-0.139173	-0.156434	-0.173648	-0.190809	-0.207912	-0.224951	-0.241922	-0.258819	-0.275637	-0.292372	-0.309017	-0.325568	-0.34202	-0.358368	-0.374607	-0.390731	-0.406737	-0.422618	-0.438371	-0.45399	-0.469472	-0.48481	-0.5	-0.515038	-0.529919	-0.544639	-0.559193	-0.573576	-0.587785	-0.601815	-0.615661	-0.62932	-0.642788	-0.656059	-0.669131	-0.681998	-0.694658	-0.707107	-0.71934	-0.731354
	34	0	-0.0174524	-0.0348995	-0.052336	-0.0697565	-0.0871557	-0.104528	-0.121869	-0.139173	-0.156434	-0.173648	-0.190809	-0.207912	-0.224951	-0.241922	-0.258819	-0.275637	-0.292372	-0.309017	-0.325568	-0.34202	-0.358368	-0.374607	-0.390731	-0.406737	-0.422618	-0.438371	-0.45399	-0.469472	-0.48481	-0.5	-0.515038	-0.529919	-0.544639	-0.559193	-0.573576	-0.587785	-0.601815	-0.615661	-0.62932	-0.642788	-0.656059	-0.669131	-0.681998	-0.694658	-0.707107	-0.71934	-0.731354
	34.5	0	-0.0174524	-0.0348995	-0.052336	-0.0697565	-0.0871557	-0.104528	-0.121869	-0.139173	-0.156434	-0.173648	-0.190809	-0.207912	-0.224951	-0.241922	-0.258819	-0.275637	-0.292372	-0.309017	-0.325568	-0.34202	-0.358368	-0.374607	-0.390731	-0.406737	-0.422618	-0.438371	-0.45399	-0.469472	-0.48481	-0.5	-0.515038	-0.529919	-0.544639	-0.559193	-0.573576	-0.587785	-0.601815	-0.615661	-0.62932	-0.642788	-0.656059	-0.669131	-0.681998	-0.694658	-0.707107	-0.71934	-0.731354
	35	0	-0.0174524	-0.0348995	-0.052336	-0.0697565	-0.0871557	-0.104528	-0.121869	-0.139173	-0.156434	-0.173648	-0.190809	-0.207912	-0.224951	-0.241922	-0.258819	-0.275637	-0.292372	-0.309017	-0.325568	-0.34202	-0.358368	-0.374607	-0.390731	-0.406737	-0.422618	-0.438371	-0.45399	-0.469472	-0.48481	-0.5	-0.515038	-0.529919	-0.544639	-0.559193	-0.573576	-0.587785	-0.601815	-0.615661	-0.62932	-0.642788	-0.656059	-0.669131	-0.681998	-0.694658	-0.707107	-0.71934	-0.731354
	35.5	0	-0.0174524	-0.0348995	-0.052336	-0.0697565	-0.0871557	-0.104528	-0.121869	-0.139173	-0.156434	-0.173648	-0.190809	-0.207912	-0.224951	-0.241922	-0.258819	-0.275637	-0.292372	-0.309017	-0.325568	-0.34202	-0.358368	-0.374607	-0.390731	-0.406737	-0.422618	-0.438371	-0.45399	-0.469472	-0.48481	-0.5	-0.515038	-0.529919	-0.544639	-0.559193	-0.573576	-0.587785	-0.601815	-0.615661	-0.62932	-0.642788	-0.656059	-0.669131	-0.681998	-0.694658	-0.707107	-0.71934	-0.731354
	36	0	-0.0174524	-0.0348995	-0.052336	-0.0697565	-0.0871557	-0.104528	-0.121869	-0.139173	-0.156434	-0.173648	-0.190809	-0.207912	-0.224951	-0.241922	-0.258819	-0.275637	-0.292372	-0.309017	-0.325568	-0.34202	-0.358368	-0.374607	-0.390731	-0.406737	-0.422618	-0.438371	-0.45399	-0.469472	-0.48481	-0.5	-0.515038	-0.529919	-0.544639	-0.559193	-0.573576	-0.587785	-0.601815	-0.615661	-0.62932	-0.642788	-0.656059	-0.669131	-0.681998	-0.694658	-0.707107	-0.71934	-0.731354
	36.5	0	-0.0174524	-0.0348995	-0.052336	-0.0697565	-0.0871557	-0.104528	-0.121869	-0.139173	-0.156434	-0.173648	-0.190809	-0.207912	-0.224951	-0.241922	-0.258819	-0.275637	-0.292372	-0.309017	-0.325568	-0.34202	-0.358368	-0.374607	-0.390731	-0.406737	-0.422618	-0.438371	-0.45399	-0.469472	-0.48481	-0.5	-0.515038	-0.529919	-0.544639	-0.559193	-0.573576	-0.587785	-0.601815	-0.615661	-0.62932	-0.642788	-0.656059	-0.669131	-0.681998	-0.694658	-0.707107	-0.71934	-0.731354
	37	0	-0.0174524	-0.0348995	-0.052336	-0.0697565	-0.0871557	-0.104528	-0.121869	-0.139173	-0.156434	-0.173648	-0.190809	-0.207912	-0.224951	-0.241922	-0.258819	-0.275637	-0.292372	-0.309017	-0.325568	-0.34202	-0.358368	-0.374607	-0.390731	-0.406737	-0.422618	-0.438371	-0.45399	-0.469472	-0.48481	-0.5	-0.515038	-0.529919	-0.544639	-0.559193	-0.573576	-0.587785	-0.601815	-0.615661	-0.62932	-0.642788	-0.656059	-0.669131	-0.681998	-0.694658	-0.707107	-0.71934	-0.731354
	37.5	0	-0.0174524	-0.0348995	-0.052336	-0.0697565	-0.0871557	-0.104528	-0.121869	-0.139173	-0.156434	-0.173648	-0.190809	-0.207912	-0.224951	-0.241922	-0.258819	-0.275637	-0.292372	-0.309017	-0.325568	-0.34202	-0.358368	-0.374607	-0.390731	-0.406737	-0.422618	-0.438371	-0.45399	-0.469472	-0.48481	-0.5	-0.515038	-0.529919	-0.544639	-0.559193	-0.573576	-0.587785	-0.601815	-0.615661	-0.62932	-0.642788	-0.656059	-0.669131	-0.681998	-0.694658	-0.707107	-0.71934	-0.731354
	38	0	-0.0174524	-0.0348995	-0.052336	-0.0697565	-0.0871557	-0.104528	-0.121869	-0.139173	-0.156434	-0.173648	-0.190809	-0.207912	-0.224951	-0.241922	-0.258819	-0.275637	-0.292372	-0.309017	-0.325568	-0.34202	-0.358368	-0.374607	-0.390731	-0.406737	-0.422618	-0.438371	-0.45399	-0.469472	-0.48481	-0.5	-0.515038	-0.529919	-0.544639	-0.559193	-0.573576	-0.587785	-0.601815	-0.615661	-0.62932	-0.642788	-0.656059	-0.669131	-0.681998	-0.694658	-0.707107	-0.71934	-0.731354
	38.5	0	-0.0174524	-0.0348995	-0.052336	-0.0697565	-0.0871557	-0.104528	-0.121869	-0.139173	-0.156434	-0.173648	-0.190809	-0.207912	-0.224951	-0.241922	-0.258819	-0.275637	-0.292372	-0.309017	-0.325568	-0.34202	-0.358368	-0.374607	-0.390731	-0.406737	-0.422618	-0.438371	-0.45399	-0.469472	-0.48481	-0.5	-0.515038	-0.529919	-0.544639	-0.559193	-0.573576	-0.587785	-0.601815	-0.615661	-0.62932	-0.642788	-0.656059	-0.669131	-0.681998	-0.694658	-0.707107	-0.71934	-0.731354
	39	0	-0.0174524	-0.0348995	-0.052336	-0.0697565	-0.0871557	-0.104528	-0.121869	-0.139173	-0.156434	-0.173648	-0.190809	-0.207912	-0.224951	-0.241922	-0.258819	-0.275637	-0.292372	-0.309017	-0.325568	-0.34202	-0.358368	-0.374607	-0.390731	-0.406737	-0.422618	-0.438371	-0.45399	-0.469472	-0.48481	-0.5	-0.515038	-0.529919	-0.544639	-0.559193	-0.573576	-0.587785	-0.601815	-0.615661	-0.62932	-0.642788	-0.656059	-0.669131	-0.681998	-0.694658	-0.707107	-0.71934	-0.731354
	39.5	0	-0.0174524	-0.0348995	-0.052336	-0.0697565	-0.0871557	-0.104528	-0.121869	-0.139173	-0.156434	-0.173648	-0.190809	-0.207912	-0.224951	-0.241922	-0.258819	-0.275637	-0.292372	-0.309017	-0.325568	-0.34202	-0.358368	-0.374607	-0.390731	-0.406737	-0.422618	-0.438371	-0.45399	-0.469472	-0.48481	-0.5	-0.515038	-0.529919	-0.544639	-0.559193	-0.573576	-0.587785	-0.601815	-0.615661	-0.62932	-0.642788	-0.656059	-0.669131	-0.681998	-0.694658	-0.707107	-0.71934	-0.731354
	40	0	-0.0174524	-0.0348995	-0.052336	-0.0697565	-0.0871557	-0.104528	-0.121869	-0.139173	-0.156434	-0.173648	-0.190809	-0.207912	-0.224951	-0.241922	-0.258819	-0.275637	-0.292372	-0.309017	-0.325568	-0.34202	-0.358368	-0.374607	-0.390731	-0.406737	-0.422618	-0.438371	-0.45399	-0.469472	-0.48481	-0.5	-0.515038	-0.529919	-0.544639	-0.559193	-0.573576	-0.587785	-0.601815	-0.615661	-0.62932	-0.642788	-0.656059	-0.669131	-0.681998	-0.694658	-0.707107	-0.71934	-0.731354
	40.5	0	-0.0174524	-0.0348995	-0.052336	-0.0697565	-0.0871557	-0.104528	-0.121869	-0.139173	-0.156434	-0.173648	-0.190809	-0.207912	-0.224951	-0.241922	-0.258819	-0.275637	-0.292372	-0.309017	-0.325568	-0.34202	-0.358368	-0.374607	-0.390731	-0.406737	-0.422618	-0.438371	-0.45399	-0.469472	-0.48481	-0.5	-0.515038	-0.529919	-0.544639	-0.559193	-0.573576	-0.587785	-0.601815	-0.615661	-0.62932	-0.642788	-0.656059	-0.669131	-0.681998	-0.694658	-0.707107	-0.71934	-0.731354
	41	0	-0.0174524	-0.0348995	-0.052336	-0.0697565	-0.0871557	-0.104528	-0.121869	-0.139173	-0.156434	-0.173648	-0.190809	-0.207912	-0.224951	-0.241922	-0.258819	-0.275637	-0.292372	-0.309017	-0.325568	-0.34202	-0.358368	-0.374607	-0.390731	-0.406737	-0.422618	-0.438371	-0.45399	-0.469472	-0.48481	-0.5	-0.515038	-0.529919	-0.544639	-0.559193	-0.573576	-0.587785	-0.601815	-0.615661	-0.62932	-0.642788	-0.656059	-0.669131	-0.681998	-0.694658	-0.707107	-0.71934	-0.731354
	41.5	0	-0.0174524	-0.0348995	-0.052336	-0.0697565	-0.0871557	-0.104528	-0.121869	-0.139173	-0.156434	-0.173648	-0.190809	-0.207912	-0.224951	-0.241922	-0.258819	-0.275637	-0.292372	-0.309017	-0.325568	-0.34202	-0.358368	-0.374607	-0.390731	-0.406737	-0.422618	-0.438371	-0.45399	-0.469472	-0.48481	-0.5	-0.515038	-0.529919	-0.544639	-0.559193	-0.573576	-0.587785	-0.601815	-0.615661	-0.62932	-0.642788	-0.656059	-0.669131	-0.681998	-0.694658	-0.707107	-0.71934	-0.731354
	42	0	-0.0174524	-0.0348995	-0.052336	-0.0697565	-0.0871557	-0.104528	-0.121869	-0.139173	-0.156434	-0.173648	-0.190809	-0.207912	-0.224951	-0.241922	-0.258819	-0.275637	-0.292372	-0.309017	-0.325568	-0.34202	-0.358368	-0.374607	-0.390731	-0.406737	-0.422618	-0.438371	-0.45399	-0.469472	-0.48481	-0.5	-0.515038	-0.529919	-0.544639	-0.559193	-0.573576	-0.587785	-0.601815	-0.615661	-0.62932	-0.642788	-0.656059	-0.669131	-0.681998	-0.694658	-0.707107	-0.71934	-0.731354
	42.5	0	-0.0174524	-0.0348995	-0.052336	-0.0697565	-0.0871557	-0.104528	-0.121869	-0.139173	-0.156434	-0.173648	-0.190809	-0.207912	-0.224951	-0.241922	-0.258819	-0.275637	-0.292372	-0.309017	-0.325568	-0.34202	-0.358368	-0.374607	-0.390731	-0.406737	-0.422618	-0.438371	-0.45399	-0.469472	-0.48481	-0.5	-0.515038	-0.529919	-0.544639	-0.559193	-0.573576	-0.587785	-0.601815	-0.615661	-0.62932	-0.642788	-0.656059	-0.669131	-0.681998	-0.694658	-0.707107	-0.71934	-0.731354
	43	0	-0.0174524	-0.0348995	-0.052336	-0.0697565	-0.0871557	-0.104528	-0.121869	-0.139173	-0.156434	-0.173648	-0.190809	-0.207912	-0.224951	-0.241922	-0.258819	-0.275637	-0.292372	-0.309017	-0.325568	-0.34202	-0.358368	-0.374607	-0.390731	-0.406737	-0.422618	-0.438371	-0.45399	-0.469472	-0.48481	-0.5	-0.515038	-0.529919	-0.544639	-0.559193	-0.573576	-0.587785	-0.601815	-0.615661	-0.62932	-0.642788	-0.656059	-0.669131	-0.681998	-0.694658	-0.707107	-0.71934	-0.731354
	43.5	0	-0.0174524	-0.0348995	-0.052336	-0.0697565	-0.0871557	-0.104528	-0.121869	-0.139173	-0.156434	-0.173648	-0.190809	-0.207912	-0.224951	-0.241922	-0.258819	-0.275637	-0.292372	-0.309017	-0.325568	-0.34202	-0.358368	-0.374607	-0.390731	-0.406737	-0.422618	-0.438371	-0.45399	-0.469472	-0.48481	-0.5	-0.515038	-0.529919	-0.544639	-0.559193	-0.573576	-0.587785	-0.601815	-0.615661	-0.62932	-0.642788	-0.656059	-0.669131	-0.681998	-0.694658	-0.707107	-0.71934	-0.731354
	44	0	-0.0174524	-0.0348995	-0.052336	-0.0697565	-0.0871557	-0.104528	-0.121869	-0.139173	-0.156434	-0.173648	-0.190809	-0.207912	-0.224951	-0.241922	-0.258819	-0.275637	-0.292372	-0.309017	-0.325568	-0.34202	-0.358368	-0.374607	-0.390731	-0.406737	-0.422618	-0.438371	-0.45399	-0.469472	-0.48481	-0.5	-0.515038	-0.529919	-0.544639	-0.559193	-0.573576	-0.587785	-0.601815	-0.615661	-0.62932	-0.642788	-0.656059	-0.669131	-0.681998	-0.694658	-0.707107	-0.71934	-0.731354
	44.5	0	-0.0174524	-0.0348995	-0.052336	-0.0697565	-0.0871557	-0.104528	-0.121869	-0.139173	-0.156434	-0.173648	-0.190809	-0.207912	-0.224951	-0.241922	-0.258819	-0.275637	-0.292372	-0.309017	-0.325568	-0.34202	-0.358368	-0.374607	-0.390731	-0.406737	-0.422618	-0.438371	-0.45399	-0.469472	-0.48481	-0.5	-0.515038	-0.529919	-0.544639	-0.559193	-0.573576	-0.587785	-0.601815	-0.615661	-0.62932	-0.642788	-0.656059	-0.669131	-0.681998	-0.694658	-0.707107	-0.71934	-0.731354
	45	0	-0.0174524	-0.0348995	-0.052336	-0.0697565	-0.0871557	-0.104528	-0.121869	-0.139173	-0.156434	-0.173648	-0.190809	-0.207912	-0.224951	-0.241922	-0.258819	-0.275637	-0.292372	-0.309017	-0.325568	-0.34202	-0.358368	-0.374607	-0.390731	-0.406737	-0.422618	-0.438371	-0.45399	-0.469472	-0.48481	-0.5	-0.515038	-0.529919	-0.544639	-0.559193	-0.573576	-0.587785	-0.601815	-0.615661	-0.62932	-0.642788	-0.656059	-0.669131	-0.681998	-0.694658	-0.707107	-0.71934	-0.731354
	45.5	0	-0.0174524	-0.0348995	-0.052336	-0.0697565	-0.0871557	-0.104528	-0.121869	-0.139173	-0.156434	-0.173648	-0.190809	-0.207912	-0.224951	-0.241922	-0.258819	-0.275637	-0.292372	-0.309017	-0.325568	-0.34202	-0.358368	-0.374607	-0.390731	-0.406737	-0.422618	-0.438371	-0.45399	-0.469472	-0.48481	-0.5	-0.515038	-0.529919	-0.544639	-0.559193	-0.573576	-0.587785	-0.601815	-0.615661	-0.62932	-0.642788	-0.656059	-0.669131	-0.681998	-0.694658	-0.707107	-0.71934	-0.731354
	46	0	-0.0174524	-0.0348995	-0.052336	-0.0697565	-0.0871557	-0.104528	-0.121869	-0.139173	-0.156434	-0.173648	-0.190809	-0.207912	-0.224951	-0.241922	-0.258819	-0.275637	-0.292372	-0.309017	-0.325568	-0.34202	-0.358368	-0.374607	-0.390731	-0.406737	-0.422618	-0.438371	-0.45399	-0.469472	-0.48481	-0.5	-0.515038	-0.529919	-0.544639	-0.559193	-0.573576	-0.587785	-0.601815	-0.615661	-0.62932	-0.642788	-0.656059	-0.669131	-0.681998	-0.694658	-0.707107	-0.71934	-0.731354
	46.5	0	-0.0174524	-0.0348995	-0.052336	-0.0697565	-0.0871557	-0.104528	-0.121869	-0.139173	-0.156434	-0.173648	-0.190809	-0.207912	-0.224951	-0.241922	-0.258819	-0.275637	-0.292372	-0.309017	-0.325568	-0.34202	-0.358368	-0.374607	-0.390731	-0.406737	-0.422618	-0.438371	-0.45399	-0.469472	-0.48481	-0.5	-0.515038	-0.529919	-0.544639	-0.559193	-0.573576	-0.587785	-0.601815	-0.615661	-0.62932	-0.642788	-0.656059	-0.669131	-0.681998	-0.694658	-0.707107	-0.71934	-0.731354
	47	0	-0.0174524	-0.0348995	-0.052336	-0.0697565	-0.0871557	-0.104528	-0.121869	-0.139173	-0.156434	-0.173648	-0.190809	-0.207912	-0.224951	-0.241922	-0.258819	-0.275637	-0.292372	-0.309017	-0.325568	-0.34202	-0.358368	-0.374607	-0.390731	-0.406737	-0.422618	-0.438371	-0.45399	-0.469472	-0.48481	-0.5	-0.515038	-0.529919	-0.544639	-0.559193	-0.573576	-0.587785	-0.601815	-0.615661	-0.62932	-0.642788	-0.656059	-0.669131	-0.681998	-0.694658	-0.707107	-0.71934	-0.731354
	47.5	0	-0.0174524	-0.0348995	-0.052336	-0.0697565	-0.0871557	-0.104528	-0.121869	-0.139173	-0.156434	-0.173648	-0.190809	-0.207912	-0.224951	-0.241922	-0.258819	-0.275637	-0.292372	-0.309017	-0.325568	-0.34202	-0.358368	-0.374607	-0.390731	-0.406737	-0.422618	-0.438371	-0.45399	-0.469472	-0.48481	-0.5	-0.515038	-0.529919	-0.544639	-0.559193	-0.573576	-0.587785	-0.601815	-0.615661	-0.62932	-0.642788	-0.656059	-0.669131	-0.681998	-0.694658	-0.707107	-0.71934	-0.731354
	48	0	-0.0174524	-0.0348995	-0.052336	-0.0697565	-0.0871557	-0.104528	-0.121869	-0.139173	-0.156434	-0.173648	-0.190809	-0.207912	-0.224951	-0.241922	-0.258819	-0.275637	-0.292372	-0.309017	-0.325568	-0.34202	-0.358368	-0.374607	-0.390731	-0.406737	-0.422618	-0.438371	-0.45399	-0.469472	-0.48481	-0.5	-0.515038	-0.529919	-0.544639	-0.559193	-0.573576	-0.587785	-0.601815	-0.615661	-0.62932	-0.642788	-0.656059	-0.669131	-0.681998	-0.694658	-0.707107	-0.71934	-0.731354
	48.5	0	-0.0174524	-0.0348995	-0.052336	-0.0697565	-0.0871557	-0.104528	-0.121869	-0.139173	-0.156434	-0.173648	-0.190809	-0.207912	-0.224951	-0.241922	-0.258819	-0.275637	-0.292372	-0.309017	-0.325568	-0.34202	-0.358368	-0.374607	-0.390731	-0.406737	-0.422618	-0.438371	-0.45399	-0.469472	-0.48481	-0.5	-0.515038	-0.529919	-0.544639	-0.559193	-0.573576	-0.587785	-0.601815	-0.615661	-0.62932	-0.642788	-0.656059	-0.669131	-0.681998	-0.694658	-0.707107	-0.71934	-0.731354
	49	0	-0.0174524	-0.0348995	-0.052336	-0.0697565	-0.0871557	-0.104528	-0.121869	-0.139173	-0.156434	-0.173648	-0.190809	-0.207912	-0.224951	-0.241922	-0.258819	-0.275637	-0.292372	-0.309017	-0.325568	-0.34202	-0.358368	-0.374607	-0.390731	-0.406737	-0.422618	-0.438371	-0.45399	-0.469472	-0.48481	-0.5	-0.515038	-0.529919	-0.544639	-0.559193	-0.573576	-0.587785	-0.601815	-0.615661	-0.62932	-0.642788	-0.656059	-0.669131	-0.681998	-0.694658	-0.707107	-0.71934	-0.731354
	49.5	0	-0.0174524	-0.0348995	-0.052336	-0.0697565	-0.0871557	-0.104528	-0.121869	-0.139173	-0.156434	-0.173648	-0.190809	-0.207912	-0.224951	-0.241922	-0.258819	-0.275637	-0.292372	-0.309017	-0.325568	-0.34202	-0.358368	-0.374607	-0.390731	-0.406737	-0.422618	-0.438371	-0.45399	-0.469472	-0.48481	-0.5	-0.515038	-0.529919	-0.544639	-0.559193	-0.573576	-0.587785	-0.601815	-0.615661	-0.62932	-0.642788	-0.656059	-0.669131	-0.681998	-0.694658	-0.707107	-0.71934	-0.731354
	50	0	-0.0174524	-0.0348995	-0.052336	-0.0697565	-0.0871557	-0.104528	-0.121869	-0.139173	-0.156434	-0.173648	-0.190809	-0.207912	-0.224951	-0.241922	-0.258819	-0.275637	-0.292372	-0.309017	-0.325568	-0.34202	-0.358368	-0.374607	-0.390731	-0.406737	-0.422618	-0.438371	-0.45399	-0.469472	-0.48481	-0.5	-0.515038	-0.529919	-0.544639	-0.559193	-0.573576	-0.587785	-0.601815	-0.615661	-0.62932	-0.642788	-0.656059	-0.669131	-0.681998	-0.694658	-0.707107	-0.71934	-0.731354
	50.5	0	-0.0174524	-0.0348995	-0.052336	-0.0697565	-0.0871557	-0.104528	-0.121869	-0.139173	-0.156434	-0.173648	-0.190809	-0.207912	-0.224951	-0.241922	-0.258819	-0.275637	-0.292372	-0.309017	-0.325568	-0.34202	-0.358368	-0.374607	-0.390731	-0.406737	-0.422618	-0.438371	-0.45399	-0.469472	-0.48481	-0.5	-0.515038	-0.529919	-0.544639	-0.559193	-0.573576	-0.587785	-0.601815	-0.615661	-0.62932	-0.642788	-0.656059	-0.669131	-0.681998	-0.694658	-0.707107	-0.71934	-0.731354
	51	0	-0.0174524	-0.0348995	-0.052336	-0.0697565	-0.0871557	-0.104528	-0.121869	-0.139173	-0.156434	-0.173648	-0.190809	-0.207912	-0.224951	-0.241922	-0.258819	-0.275637	-0.292372	-0.309017	-0.325568	-0.34202	-0.358368	-0.374607	-0.390731	-0.406737	-0.422618	-0.438371	-0.45399	-0.469472	-0.48481	-0.5	-0.515038	-0.529919	-0.544639	-0.559193	-0.573576	-0.587785	-0.601815	-0.615661	-0.62932	-0.642788	-0.656059	-0.669131	-0.681998	-0.694658	-0.707107	-0.71934	-0.731354
	51.5	0	-0.0174524	-0.0348995	-0.052336	-0.0697565	-0.0871557	-0.104528	-0.121869	-0.139173	-0.156434	-0.173648	-0.190809	-0.207912	-0.224951	-0.241922	-0.258819	-0.275637	-0.292372	-0.309017	-0.325568	-0.34202	-0.358368	-0.374607	-0.390731	-0.406737	-0.422618	-0.438371	-0.45399	-0.469472	-0.48481	-0.5	-0.515038	-0.529919	-0.544639	-0.559193	-0.573576	-0.587785	-0.601815	-0.615661	-0.62932	-0.642788	-0.656059	-0.669131	-0.681998	-0.694658	-0.707107	-0.71934	-0.731354
	52	0	-0.0174524	-0.0348995	-0.052336	-0.0697565	-0.0871557	-0.104528	-0.121869	-0.139173	-0.156434	-0.173648	-0.190809	-0.207912	-0.224951	-0.241922	-0.258819	-0.275637	-0.292372	-0.309017	-0.325568	-0.34202	-0.358368	-0.374607	-0.390731	-0.406737	-0.422618	-0.438371	-0.45399	-0.469472	-0.48481	-0.5	-0.515038	-0.529919	-0.544639	-0.559193	-0.573576	-0.587785	-0.601815	-0.615661	-0.62932	-0.642788	-0.656059	-0.669131	-0.681998	-0.694658	-0.707107	-0.71934	-0.731354
	52.5	0	-0.0174524	-0.0348995	-0.052336	-0.0697565	-0.0871557	-0.104528	-0.121869	-0.139173	-0.156434	-0.173648	-0.190809	-0.207912	-0.224951	-0.241922	-0.258819	-0.275637	-0.292372	-0.309017	-0.325568	-0.34202	-0.358368	-0.374607	-0.390731	-0.406737	-0.422618	-0.438371	-0.45399	-0.469472	-0.48481	-0.5	-0.515038	-0.529919	-0.544639	-0.559193	-0.573576	-0.587785	-0.601815	-0.615661	-0.62932	-0.642788	-0.656059	-0.669131	-0.681998	-0.694658	-0.707107	-0.71934	-0.731354
	53	0	-0.0174524	-0.0348995	-0.052336	-0.0697565	-0.0871557	-0.104528	-0.121869	-0.139173	-0.156434	-0.173648	-0.190809	-0.207912	-0.224951	-0.241922	-0.258819	-0.275637	-0.292372	-0.309017	-0.325568	-0.34202	-0.358368	-0.374607	-0.390731	-0.406737	-0.422618	-0.438371	-0.45399	-0.469472	-0.48481	-0.5	-0.515038	-0.529919	-0.544639	-0.559193	-0.573576	-0.587785	-0.601815	-0.615661	-0.62932	-0.642788	-0.656059	-0.669131	-0.681998	-0.694658	-0.707107	-0.71934	-0.731354
	53.5	0	-0.0174524	-0.0348995	-0.052336	-0.0697565	-0.0871557	-0.104528	-0.121869	-0.139173	-0.156434	-0.173648	-0.190809	-0.207912	-0.224951	-0.241922	-0.258819	-0.275637	-0.292372	-0.309017	-0.325568	-0.34202	-0.358368	-0.374607	-0.390731	-0.406737	-0.422618	-0.438371	-0.45399	-0.469472	-0.48481	-0.5	-0.515038	-0.529919	-0.544639	-0.559193	-0.573576	-0.587785	-0.601815	-0.615661	-0.62932	-0.642788	-0.656059	-0.669131	-0.681998	-0.694658	-0.707107	-0.71934	-0.731354
	54	0	-0.0174524	-0.0348995	-0.052336	-0.0697565	-0.0871557	-0.104528	-0.121869	-0.139173	-0.156434	-0.173648	-0.190809	-0.207912	-0.224951	-0.241922	-0.258819	-0.275637	-0.292372	-0.309017	-0.325568	-0.34202	-0.358368	-0.374607	-0.390731	-0.406737	-0.422618	-0.438371	-0.45399	-0.469472	-0.48481	-0.5	-0.515038	-0.529919	-0.544639	-0.559193	-0.573576	-0.587785	-0.601815	-0.615661	-0.62932	-0.642788	-0.656059	-0.669131	-0.681998	-0.694658	-0.707107	-0.71934	-0.731354
	54.5	0	-0.0174524	-0.0348995	-0.052336	-0.0697565	-0.0871557	-0.104528	-0.121869	-0.139173	-0.156434	-0.173648	-0.190809	-0.207912	-0.224951	-0.241922	-0.258819	-0.275637	-0.292372	-0.309017	-0.325568	-0.34202	-0.358368	-0.374607	-0.390731	-0.406737	-0.422618	-0.438371	-0.45399	-0.469472	-0.48481	-0.5	-0.515038	-0.529919	-0.544639	-0.559193	-0.573576	-0.587785	-0.601815	-0.615661	-0.62932	-0.642788	-0.656059	-0.669131	-0.681998	-0.694658	-0.707107	-0.71934	-0.731354
	55	0	-0.0174524	-0.0348995	-0.052336	-0.0697565	-0.0871557	-0.104528	-0.121869	-0.139173	-0.156434	-0.173648	-0.190809	-0.207912	-0.224951	-0.241922	-0.258819	-0.275637	-0.292372	-0.309017	-0.325568	-0.34202	-0.358368	-0.374607	-0.390731	-0.406737	-0.422618	-0.438371	-0.45399	-0.469472	-0.48481	-0.5	-0.515038	-0.529919	-0.544639	-0.559193	-0.573576	-0.587785	-0.601815	-0.615661	-0.62932	-0.642788	-0.656059	-0.669131	-0.681998	-0.694658	-0.707107	-0.71934	-0.731354
	55.5	0	-0.0174524	-0.0348995	-0.052336	-0.0697565	-0.0871557	-0.104528	-0.121869	-0.139173	-0.156434	-0.173648	-0.190809	-0.207912	-0.224951	-0.241922	-0.258819	-0.275637	-0.292372	-0.309017	-0.325568	-0.34202	-0.358368	-0.374607	-0.390731	-0.406737	-0.422618	-0.438371	-0.45399	-0.469472	-0.48481	-0.5	-0.515038	-0.529919	-0.544639	-0.559193	-0.573576	-0.587785	-0.601815	-0.615661	-0.62932	-0.642788	-0.656059	-0.669131	-0.681998	-0.694658	-0.707107	-0.71934	-0.731354
	56	0	-0.0174524	-0.0348995	-0.052336	-0.0697565	-0.0871557	-0.104528	-0.121869	-0.139173	-0.156434	-0.173648	-0.190809	-0.207912	-0.224951	-0.241922	-0.258819	-0.275637	-0.292372	-0.309017	-0.325568	-0.34202	-0.358368	-0.374607	-0.390731	-0.406737	-0.422618	-0.438371	-0.45399	-0.469472	-0.48481	-0.5	-0.515038	-0.529919	-0.544639	-0.559193	-0.573576	-0.587785	-0.601815	-0.615661	-0.62932	-0.642788	-0.656059	-0.669131	-0.681998	-0.694658	-0.707107	-0.71934	-0.731354
	56.5	0	-0.0174524	-0.0348995	-0.052336	-0.0697565	-0.0871557	-0.104528	-0.121869	-0.139173	-0.156434	-0.173648	-0.190809	-0.207912	-0.224951	-0.241922	-0.258819	-0.275637	-0.292372	-0.309017	-0.325568	-0.34202	-0.358368	-0.374607	-0.390731	-0.406737	-0.422618	-0.438371	-0.45399	-0.469472	-0.48481	-0.5	-0.515038	-0.529919	-0.544639	-0.559193	-0.573576	-0.587785	-0.601815	-0.615661	-0.62932	-0.642788	-0.656059	-0.669131	-0.681998	-0.694658	-0.707107	-0.71934	-0.731354
	57	0	-0.0174524	-0.0348995	-0.052336	-0.0697565	-0.0871557	-0.104528	-0.121869	-0.139173	-0.156434	-0.173648	-0.190809	-0.207912	-0.224951	-0.241922	-0.258819	-0.275637	-0.292372	-0.309017	-0.325568	-0.34202	-0.358368	-0.374607	-0.390731	-0.406737	-0.422618	-0.438371	-0.45399	-0.469472	-0.48481	-0.5	-0.515038	-0.529919	-0.544639	-0.559193	-0.573576	-0.587785	-0.601815	-0.615661	-0.62932	-0.642788	-0.656059	-0.669131	-0.681998	-0.694658	-0.707107	-0.71934	-0.731354
	57.5	0	-0.0174524	-0.0348995	-0.052336	-0.0697565	-0.0871557	-0.104528	-0.121869	-0.139173	-0.156434	-0.173648	-0.190809	-0.207912	-0.224951	-0.241922	-0.258819	-0.275637	-0.292372	-0.309017	-0.325568	-0.34202	-0.358368	-0.374607	-0.390731	-0.406737	-0.422618	-0.438371	-0.45399	-0.469472	-0.48481	-0.5	-0.515038	-0.529919	-0.544639	-0.559193	-0.573576	-0.587785	-0.601815	-0.615661	-0.62932	-0.642788	-0.656059	-0.669131	-0.681998	-0.694658	-0.707107	-0.71934	-0.731354
	58	0	-0.0174524	-0.0348995	-0.052336	-0.0697565	-0.0871557	-0.104528	-0.121869	-0.139173	-0.156434	-0.173648	-0.190809	-0.207912	-0.224951	-0.241922	-0.258819	-0.275637	-0.292372	-0.309017	-0.325568	-0.34202	-0.358368	-0.374607	-0.390731	-0.406737	-0.422618	-0.438371	-0.45399	-0.469472	-0.48481	-0.5	-0.515038	-0.529919	-0.544639	-0.559193	-0.573576	-0.587785	-0.601815	-0.615661	-0.62932	-0.642788	-0.656059	-0.669131	-0.681998	-0.694658	-0.707107	-0.71934	-0.731354
	58.5	0	-0.0174524	-0.0348995	-0.052336	-0.0697565	-0.0871557	-0.104528	-0.121869	-0.139173	-0.156434	-0.173648	-0.190809	-0.207912	-0.224951	-0.241922	-0.258819	-0.275637	-0.292372	-0.309017	-0.325568	-0.34202	-0.358368	-0.374607	-0.390731	-0.406737	-0.422618	-0.438371	-0.45399	-0.469472	-0.48481	-0.5	-0.515038	-0.529919	-0.544639	-0.559193	-0.573576	-0.587785	-0.601815	-0.615661	-0.62932	-0.642788	-0.656059	-0.669131	-0.681998	-0.694658	-0.707107	-0.71934	-0.731354
	59	0	-0.0174524	-0.0348995	-0.052336	-0.0697565	-0.0871557	-0.104528	-0.121869	-0.139173	-0.156434	-0.173648	-0.190809	-0.207912	-0.224951	-0.241922	-0.258819	-0.275637	-0.292372	-0.309017	-0.325568	-0.34202	-0.358368	-0.374607	-0.390731	-0.406737	-0.422618	-0.438371	-0.45399	-0.469472	-0.48481	-0.5	-0.515038	-0.529919	-0.544639	-0.559193	-0.573576	-0.587785	-0.601815	-0.615661	-0.62932	-0.642788	-0.656059	-0.669131	-0.681998	-0.694658	-0.707107	-0.71934	-0.731354
	59.5	0	-0.0174524	-0.0348995	-0.052336	-0.0697565	-0.0871557	-0.104528	-0.121869	-0.139173	-0.156434	-0.173648	-0.190809	-0.207912	-0.224951	-0.241922	-0.258819	-0.275637	-0.292372	-0.309017	-0.325568	-0.34202	-0.358368	-0.374607	-0.390731	-0.406737	-0.422618	-0.438371	-0.45399	-0.469472	-0.48481	-0.5	-0.515038	-0.529919	-0.544639	-0.559193	-0.573576	-0.587785	-0.601815	-0.615661	-0.62932	-0.642788	-0.656059	-0.669131	-0.681998	-0.694658	-0.707107	-0.71934	-0.731354
	60	0	-0.0174524	-0.0348995	-0.052336	-0.0697565	-0.0871557	-0.104528	-0.121869	-0.139173	-0.156434	-0.173648	-0.190809	-0.207912	-0.224951	-0.241922	-0.258819	-0.275637	-0.292372	-0.309017	-0.325568	-0.34202	-0.358368	-0.374607	-0.390731	-0.406737	-0.422618	-0.438371	-0.45399	-0.469472	-0.48481	-0.5	-0.515038	-0.529919	-0.544639	-0.559193	-0.573576	-0.587785	-0.601815	-0.615661	-0.62932	-0.642788	-0.656059	-0.669131	-0.681998	-0.694658	-0.707107	-0.71934	-0.731354
	60.5	0	-0.0174524	-0.0348995	-0.052336	-0.0697565	-0.0871557	-0.104528	-0.121869	-0.139173	-0.156434	-0.173648	-0.190809	-0.207912	-0.224951	-0.241922	-0.258819	-0.275637	-0.292372	-0.309017	-0.325568	-0.34202	-0.358368	-0.374607	-0.390731	-0.406737	-0.422618	-0.438371	-0.45399	-0.469472	-0.48481	-0.5	-0.515038	-0.529919	-0.544639	-0.559193	-0.573576	-0.587785	-0.601815	-0.615661	-0.62932	-0.642788	-0.656059	-0.669131	-0.681998	-0.694658	-0.707107	-0.71934	-0.731354
	61	0	-0.0174524	-0.0348995	-0.052336	-0.0697565	-0.0871557	-0.104528	-0.121869	-0.139173	-0.156434	-0.173648	-0.190809	-0.207912	-0.224951	-0.241922	-0.258819	-0.275637	-0.292372	-0.309017	-0.325568	-0.34202	-0.358368	-0.374607	-0.390731	-0.406737	-0.422618	-0.438371	-0.45399	-0.469472	-0.48481	-0.5	-0.515038	-0.529919	-0.544639	-0.559193	-0.573576	-0.587785	-0.601815	-0.615661	-0.62932	-0.642788	-0.656059	-0.669131	-0.681998	-0.694658	-0.707107	-0.71934	-0.731354
	61.5	0	-0.0174524	-0.0348995	-0.052336	-0.0697565	-0.0871557	-0.104528	-0.121869	-0.139173	-0.156434	-0.173648	-0.190809	-0.207912	-0.224951	-0.241922	-0.258819	-0.275637	-0.292372	-0.309017	-0.325568	-0.34202	-0.358368	-0.374607	-0.390731	-0.406737	-0.422618	-0.438371	-0.45399	-0.469472	-0.48481	-0.5	-0.515038	-0.529919	-0.544639	-0.559193	-0.573576	-0.587785	-0.601815	-0.615661	-0.62932	-0.642788	-0.656059	-0.669131	-0.681998	-0.694658	-0.707107	-0.71934	-0.731354
	62	0	-0.0174524	-0.0348995	-0.052336	-0.0697565	-0.0871557	-0.104528	-0.121869	-0.139173	-0.156434	-0.173648	-0.190809	-0.207912	-0.224951	-0.241922	-0.258819	-0.275637	-0.292372	-0.309017	-0.325568	-0.34202	-0.358368	-0.374607	-0.390731	-0.406737	-0.422618	-0.438371	-0.45399	-0.469472	-0.48481	-0.5	-0.515038	-0.529919	-0.544639	-0.559193	-0.573576	-0.587785	-0.601815	-0.615661	-0.62932	-0.642788	-0.656059	-0.669131	-0.681998	-0.694658	-0.707107	-0.71934	-0.731354
	62.5	0	-0.0174524	-0.0348995	-0.052336	-0.0697565	-0.0871557	-0.104528	-0.121869	-0.139173	-0.156434	-0.173648	-0.190809	-0.207912	-0.224951	-0.241922	-0.258819	-0.275637	-0.292372	-0.309017	-0.325568	-0.34202	-0.358368	-0.374607	-0.390731	-0.406737	-0.422618	-0.438371	-0.45399	-0.469472	-0.48481	-0.5	-0.515038	-0.529919	-0.544639	-0.559193	-0.573576	-0.587785	-0.601815	-0.615661	-0.62932	-0.642788	-0.656059	-0.669131	-0.681998	-0.694658	-0.707107	-0.71934	-0.731354
	63	0	-0.0174524	-0.0348995	-0.052336	-0.0697565	-0.0871557	-0.104528	-0.121869	-0.139173	-0.156434	-0.173648	-0.190809	-0.207912	-0.224951	-0.241922	-0.258819	-0.275637	-0.292372	-0.309017	-0.325568	-0.34202	-0.358368	-0.374607	-0.390731	-0.406737	-0.422618	-0.438371	-0.45399	-0.469472	-0.48481	-0.5	-0.515038	-0.529919	-0.544639	-0.559193	-0.573576	-0.587785	-0.601815	-0.615661	-0.62932	-0.642788	-0.656059	-0.669131	-0.681998	-0.694658	-0.707107	-0.71934	-0.731354
	63.5	0	-0.0174524	-0.0348995	-0.052336	-0.0697565	-0.0871557	-0.104528	-0.121869	-0.139173	-0.156434	-0.173648	-0.190809	-0.207912	-0.224951	-0.241922	-0.258819	-0.275637	-0.292372	-0.309017	-0.325568	-0.34202	-0.358368	-0.374607	-0.390731	-0.406737	-0.422618	-0.438371	-0.45399	-0.469472	-0.48481	-0.5	-0.515038	-0.529919	-0.544639	-0.559193	-0.573576	-0.587785	-0.601815	-0.615661	-0.62932	-0.642788	-0.656059	-0.669131	-0.681998	-0.694658	-0.707107	-0.71934	-0.731354
	64	0	-0.0174524	-0.0348995	-0.052336	-0.0697565	-0.0871557	-0.104528	-0.121869	-0.139173	-0.156434	-0.173648	-0.190809	-0.207912	-0.224951	-0.241922	-0.258819	-0.275637	-0.292372	-0.309017	-0.325568	-0.34202	-0.358368	-0.374607	-0.390731	-0.406737	-0.422618	-0.438371	-0.45399	-0.469472	-0.48481	-0.5	-0.515038	-0.529919	-0.544639	-0.559193	-0.573576	-0.587785	-0.601815	-0.615661	-0.62932	-0.642788	-0.656059	-0.669131	-0.681998	-0.694658	-0.707107	-0.71934	-0.731354
	64.5	0	-0.0174524	-0.0348995	-0.052336	-0.0697565	-0.0871557	-0.104528	-0.121869	-0.139173	-0.156434	-0.173648	-0.190809	-0.207912	-0.224951	-0.241922	-0.258819	-0.275637	-0.292372	-0.309017	-0.325568	-0.34202	-0.358368	-0.374607	-0.390731	-0.406737	-0.422618	-0.438371	-0.45399	-0.469472	-0.48481	-0.5	-0.515038	-0.529919	-0.544639	-0.559193	-0.573576	-0.587785	-0.601815	-0.615661	-0.62932	-0.642788	-0.656059	-0.669131	-0.681998	-0.694658	-0.707107	-0.71934	-0.731354
	65	0	-0.0174524	-0.0348995	-0.052336	-0.0697565	-0.0871557	-0.104528	-0.121869	-0.139173	-0.156434	-0.173648	-0.190809	-0.207912	-0.224951	-0.241922	-0.258819	-0.275637	-0.292372	-0.309017	-0.325568	-0.34202	-0.358368	-0.374607	-0.390731	-0.406737	-0.422618	-0.438371	-0.45399	-0.469472	-0.48481	-0.5	-0.515038	-0.529919	-0.544639	-0.559193	-0.573576	-0.587785	-0.601815	-0.615661	-0.62932	-0.642788	-0.656059	-0.669131	-0.681998	-0.694658	-0.707107	-0.71934	-0.731354
	65.5	0	-0.0174524	-0.0348995	-0.052336	-0.0697565	-0.0871557	-0.104528	-0.121869	-0.139173	-0.156434	-0.173648	-0.190809	-0.207912	-0.224951	-0.241922	-0.258819	-0.275637	-0.292372	-0.309017	-0.325568	-0.34202	-0.358368	-0.374607	-0.390731	-0.406737	-0.422618	-0.438371	-0.45399	-0.469472	-0.48481	-0.5	-0.515038	-0.529919	-0.544639	-0.559193	-0.573576	-0.587785	-0.601815	-0.615661	-0.62932	-0.642788	-0.656059	-0.669131	-0.681998	-0.694658	-0.707107	-0.71934	-0.731354
	66	0	-0.0174524	-0.0348995	-0.052336	-0.0697565	-0.0871557	-0.104528	-0.121869	-0.139173	-0.156434	-0.173648	-0.190809	-0.207912	-0.224951	-0.241922	-0.258819	-0.275637	-0.292372	-0.309017	-0.325568	-0.34202	-0.358368	-0.374607	-0.390731	-0.406737	-0.422618	-0.438371	-0.45399	-0.469472	-0.48481	-0.5	-0.515038	-0.529919	-0.544639	-0.559193	-0.573576	-0.587785	-0.601815	-0.615661	-0.62932	-0.642788	-0.656059	-0.669131	-0.681998	-0.694658	-0.707107	-0.71934	-0.731354
	66.5	0	-0.0174524	-0.0348995	-0.052336	-0.0697565	-0.0871557	-0.104528	-0.121869	-0.139173	-0.156434	-0.173648	-0.190809	-0.207912	-0.224951	-0.241922	-0.258819	-0.275637	-0.292372	-0.309017	-0.325568	-0.34202	-0.358368	-0.374607	-0.390731	-0.406737	-0.422618	-0.438371	-0.45399	-0.469472	-0.48481	-0.5	-0.515038	-0.529919	-0.544639	-0.559193	-0.573576	-0.587785	-0.601815	-0.615661	-0.62932	-0.642788	-0.656059	-0.669131	-0.681998	-0.694658	-0.707107	-0.71934	-0.731354
	67	0	-0.0174524	-0.0348995	-0.052336	-0.0697565	-0.0871557	-0.104528	-0.121869	-0.139173	-0.156434	-0.173648	-0.190809	-0.207912	-0.224951	-0.241922	-0.258819	-0.275637	-0.292372	-0.309017	-0.325568	-0.34202	-0.358368	-0.374607	-0.390731	-0.406737	-0.422618	-0.438371	-0.45399	-0.469472	-0.48481	-0.5	-0.515038	-0.529919	-0.544639	-0.559193	-0.573576	-0.587785	-0.601815	-0.615661	-0.62932	-0.642788	-0.656059	-0.669131	-0.681998	-0.694658	-0.707107	-0.71934	-0.731354
	67.5	0	-0.0174524	-0.0348995	-0.052336	-0.0697565	-0.0871557	-0.104528	-0.121869	-0.139173	-0.156434	-0.173648	-0.190809	-0.207912	-0.224951	-0.241922	-0.258819	-0.275637	-0.292372	-0.309017	-0.325568	-0.34202	-0.358368	-0.374607	-0.390731	-0.406737	-0.422618	-0.438371	-0.45399	-0.469472	-0.48481	-0.5	-0.515038	-0.529919	-0.544639	-0.559193	-0.573576	-0.587785	-0.601815	-0.615661	-0.62932	-0.642788	-0.656059	-0.669131	-0.681998	-0.694658	-0.707107	-0.71934	-0.731354
	68	0	-0.0174524	-0.0348995	-0.052336	-0.0697565	-0.0871557	-0.104528	-0.121869	-0.139173	-0.156434	-0.173648	-0.190809	-0.207912	-0.224951	-0.241922	-0.258819	-0.275637	-0.292372	-0.309017	-0.325568	-0.34202	-0.358368	-0.374607	-0.390731	-0.406737	-0.422618	-0.438371	-0.45399	-0.469472	-0.48481	-0.5	-0.515038	-0.529919	-0.544639	-0.559193	-0.573576	-0.587785	-0.601815	-0.615661	-0.62932	-0.642788	-0.656059	-0.669131	-0.681998	-0.694658	-0.707107	-0.71934	-0.731354
	68.5	0	-0.0174524	-0.0348995	-0.052336	-0.0697565	-0.0871557	-0.104528	-0.121869	-0.139173	-0.156434	-0.173648	-0.190809	-0.207912	-0.224951	-0.241922	-0.258819	-0.275637	-0.292372	-0.309017	-0.325568	-0.34202	-0.358368	-0.374607	-0.390731	-0.406737	-0.422618	-0.438371	-0.45399	-0.469472	-0.48481	-0.5	-0.515038	-0.529919	-0.544639	-0.559193	-0.573576	-0.587785	-0.601815	-0.615661	-0.62932	-0.642788	-0.656059	-0.669131	-0.681998	-0.694658	-0.707107	-0.71934	-0.731354
	69	0	-0.0174524	-0.0348995	-0.052336	-0.0697565	-0.0871557	-0.104528	-0.121869	-0.139173	-0.156434	-0.173648	-0.190809	-0.207912	-0.224951	-0.241922	-0.258819	-0.275637	-0.292372	-0.309017	-0.325568	-0.34202	-0.358368	-0.374607	-0.390731	-0.406737	-0.422618	-0.438371	-0.45399	-0.469472	-0.48481	-0.5	-0.515038	-0.529919	-0.544639	-0.559193	-0.573576	-0.587785	-0.601815	-0.615661	-0.62932	-0.642788	-0.656059	-0.669131	-0.681998	-0.694658	-0.707107	-0.71934	-0.731354
	69.5	0	-0.0174524	-0.0348995	-0.052336	-0.0697565	-0.0871557	-0.104528	-0.121869	-0.139173	-0.156434	-0.173648	-0.190809	-0.207912	-0.224951	-0.241922	-0.258819	-0.275637	-0.292372	-0.309017	-0.325568	-0.34202	-0.358368	-0.374607	-0.390731	-0.406737	-0.422618	-0.438371	-0.45399	-0.469472	-0.48481	-0.5	-0.515038	-0.529919	-0.544639	-0.559193	-0.573576	-0.587785	-0.601815	-0.615661	-0.62932	-0.642788	-0.656059	-0.669131	-0.681998	-0.694658	-0.707107	-0.71934	-0.731354
	70	0	-0.0174524	-0.0348995	-0.052336	-0.0697565	-0.0871557	-0.104528	-0.121869	-0.139173	-0.156434	-0.173648	-0.190809	-0.207912	-0.224951	-0.241922	-0.258819	-0.275637	-0.292372	-0.309017	-0.325568	-0.34202	-0.358368	-0.374607	-0.390731	-0.406737	-0.422618	-0.438371	-0.45399	-0.469472	-0.48481	-0.5	-0.515038	-0.529919	-0.544639	-0.559193	-0.573576	-0.587785	-0.601815	-0.615661	-0.62932	-0.642788	-0.656059	-0.669131	-0.681998	-0.694658	-0.707107	-0.71934	-0.731354
	70.5	0	-0.0174524	-0.0348995	-0.052336	-0.0697565	-0.0871557	-0.104528	-0.121869	-0.139173	-0.156434	-0.173648	-0.190809	-0.207912	-0.224951	-0.241922	-0.258819	-0.275637	-0.292372	-0.309017	-0.325568	-0.34202	-0.358368	-0.374607	-0.390731	-0.406737	-0.422618	-0.438371	-0.45399	-0.469472	-0.48481	-0.5	-0.515038	-0.529919	-0.544639	-0.559193	-0.573576	-0.587785	-0.601815	-0.615661	-0.62932	-0.642788	-0.656059	-0.669131	-0.681998	-0.694658	-0.707107	-0.71934	-0.731354
	71	0	-0.0174524	-0.0348995	-0.052336	-0.0697565	-0.0871557	-0.104528	-0.121869	-0.139173	-0.156434	-0.173648	-0.190809	-0.207912	-0.224951	-0.241922	-0.258819	-0.275637	-0.292372	-0.309017	-0.325568	-0.34202	-0.358368	-0.374607	-0.390731	-0.406737	-0.422618	-0.438371	-0.45399	-0.469472	-0.48481	-0.5	-0.515038	-0.529919	-0.544639	-0.559193	-0.573576	-0.587785	-0.601815	-0.615661	-0.62932	-0.642788	-0.656059	-0.669131	-0.681998	-0.694658	-0.707107	-0.71934	-0.731354
	71.5	0	-0.0174524	-0.0348995	-0.052336	-0.0697565	-0.0871557	-0.104528	-0.121869	-0.139173	-0.156434	-0.173648	-0.190809	-0.207912	-0.224951	-0.241922	-0.258819	-0.275637	-0.292372	-0.309017	-0.325568	-0.34202	-0.358368	-0.374607	-0.390731	-0.406737	-0.422618	-0.438371	-0.45399	-0.469472	-0.48481	-0.5	-0.515038	-0.529919	-0.544639	-0.559193	-0.573576	-0.587785	-0.601815	-0.615661	-0.62932	-0.642788	-0.656059	-0.669131	-0.681998	-0.694658	-0.707107	-0.71934	-0.731354
	72	0	-0.0174524	-0.0348995	-0.052336	-0.0697565	-0.0871557	-0.104528	-0.121869	-0.139173	-0.156434	-0.173648	-0.190809	-0.207912	-0.224951	-0.241922	-0.258819	-0.275637	-0.292372	-0.309017	-0.325568	-0.34202	-0.358368	-0.374607	-0.390731	-0.406737	-0.422618	-0.438371	-0.45399	-0.469472	-0.48481	-0.5	-0.515038	-0.529919	-0.544639	-0.559193	-0.573576	-0.587785	-0.601815	-0.615661	-0.62932	-0.642788	-0.656059	-0.669131	-0.681998	-0.694658	-0.707107	-0.71934	-0.731354
	72.5	0	-0.0174524	-0.0348995	-0.052336	-0.0697565	-0.0871557	-0.104528	-0.121869	-0.139173	-0.156434	-0.173648	-0.190809	-0.207912	-0.224951	-0.241922	-0.258819	-0.275637	-0.292372	-0.309017	-0.325568	-0.34202	-0.358368	-0.374607	-0.390731	-0.406737	-0.422618	-0.438371	-0.45399	-0.469472	-0.48481	-0.5	-0.515038	-0.529919	-0.544639	-0.559193	-0.573576	-0.587785	-0.601815	-0.615661	-0.62932	-0.642788	-0.656059	-0.669131	-0.681998	-0.694658	-0.707107	-0.71934	-0.731354
	73	0	-0.0174524	-0.0348995	-0.052336	-0.0697565	-0.0871557	-0.104528	-0.121869	-0.139173	-0.156434	-0.173648	-0.190809	-0.207912	-0.224951	-0.241922	-0.258819	-0.275637	-0.292372	-0.309017	-0.325568	-0.34202	-0.358368	-0.374607	-0.390731	-0.406737	-0.422618	-0.438371	-0.45399	-0.469472	-0.48481	-0.5	-0.515038	-0.529919	-0.544639	-0.559193	-0.573576	-0.587785	-0.601815	-0.615661	-0.62932	-0.642788	-0.656059	-0.669131	-0.681998	-0.694658	-0.707107	-0.71934	-0.731354
	73.5	0	-0.0174524	-0.0348995	-0.052336	-0.0697565	-0.0871557	-0.104528	-0.121869	-0.139173	-0.156434	-0.173648	-0.190809	-0.207912	-0.224951	-0.241922	-0.258819	-0.275637	-0.292372	-0.309017	-0.325568	-0.34202	-0.358368	-0.374607	-0.390731	-0.406737	-0.422618	-0.438371	-0.45399	-0.469472	-0.48481	-0.5	-0.515038	-0.529919	-0.544639	-0.559193	-0.573576	-0.587785	-0.601815	-0.615661	-0.62932	-0.642788	-0.656059	-0.669131	-0.681998	-0.694658	-0.707107	-0.71934	-0.731354
	74	0	-0.0174524	-0.0348995	-0.052336	-0.0697565	-0.0871557	-0.104528	-0.121869	-0.139173	-0.156434	-0.173648	-0.190809	-0.207912	-0.224951	-0.241922	-0.258819	-0.275637	-0.292372	-0.309017	-0.325568	-0.34202	-0.358368	-0.374607	-0.390731	-0.406737	-0.422618	-0.438371	-0.45399	-0.469472	-0.48481	-0.5	-0.515038	-0.529919	-0.544639	-0.559193	-0.573576	-0.587785	-0.601815	-0.615661	-0.62932	-0.642788	-0.656059	-0.669131	-0.681998	-0.694658	-0.707107	-0.71934	-0.731354
	74.5	0	-0.0174524	-0.0348995	-0.052336	-0.0697565	-0.0871557	-0.104528	-0.121869	-0.139173	-0.156434	-0.173648	-0.190809	-0.207912	-0.224951	-0.241922	-0.258819	-0.275637	-0.292372	-0.309017	-0.325568	-0.34202	-0.358368	-0.374607	-0.390731	-0.406737	-0.422618	-0.438371	-0.45399	-0.469472	-0.48481	-0.5	-0.515038	-0.529919	-0.544639	-0.559193	-0.573576	-0.587785	-0.601815	-0.615661	-0.62932	-0.642788	-0.656059	-0.669131	-0.681998	-0.694658	-0.707107	-0.71934	-0.731354
	75	0	-0.0174524	-0.0348995	-0.052336	-0.0697565	-0.0871557	-0.104528	-0.121869	-0.139173	-0.156434	-0.173648	-0.190809	-0.207912	-0.224951	-0.241922	-0.258819	-0.275637	-0.292372	-0.309017	-0.325568	-0.34202	-0.358368	-0.374607	-0.390731	-0.406737	-0.422618	-0.438371	-0.45399	-0.469472	-0.48481	-0.5	-0.515038	-0.529919	-0.544639	-0.559193	-0.573576	-0.587785	-0.601815	-0.615661	-0.62932	-0.642788	-0.656059	-0.669131	-0.681998	-0.694658	-0.707107	-0.71934	-0.731354
	75.5	0	-0.0174524	-0.0348995	-0.052336	-0.0697565	-0.0871557	-0.104528	-0.121869	-0.139173	-0.156434	-0.173648	-0.190809	-0.207912	-0.224951	-0.241922	-0.258819	-0.275637	-0.292372	-0.309017	-0.325568	-0.34202	-0.358368	-0.374607	-0.390731	-0.406737	-0.422618	-0.438371	-0.45399	-0.469472	-0.48481	-0.5	-0.515038	-0.529919	-0.544639	-0.559193	-0.573576	-0.587785	-0.601815	-0.615661	-0.62932	-0.642788	-0.656059	-0.669131	-0.681998	-0.694658	-0.707107	-0.71934	-0.731354
	76	0	-0.0174524	-0.0348995	-0.052336	-0.0697565	-0.0871557	-0.104528	-0.121869	-0.139173	-0.156434	-0.173648	-0.190809	-0.207912	-0.224951	-0.241922	-0.258819	-0.275637	-0.292372	-0.309017	-0.325568	-0.34202	-0.358368	-0.374607	-0.390731	-0.406737	-0.422618	-0.438371	-0.45399	-0.469472	-0.48481	-0.5	-0.515038	-0.529919	-0.544639	-0.559193	-0.573576	-0.587785	-0.601815	-0.615661	-0.62932	-0.642788	-0.656059	-0.669131	-0.681998	-0.694658	-0.707107	-0.71934	-0.731354
	76.5	0	-0.0174524	-0.0348995	-0.052336	-0.0697565	-0.0871557	-0.104528	-0.121869	-0.139173	-0.156434	-0.173648	-0.190809	-0.207912	-0.224951	-0.241922	-0.258819	-0.275637	-0.292372	-0.309017	-0.325568	-0.34202	-0.358368	-0.374607	-0.390731	-0.406737	-0.422618	-0.438371	-0.45399	-0.469472	-0.48481	-0.5	-0.515038	-0.529919	-0.544639	-0.559193	-0.573576	-0.587785	-0.601815	-0.615661	-0.62932	-0.642788	-0.656059	-0.669131	-0.681998	-0.694658	-0.707107	-0.71934	-0.731354
	77	0	-0.0174524	-0.0348995	-0.052336	-0.0697565	-0.0871557	-0.104528	-0.121869	-0.139173	-0.156434	-0.173648	-0.190809	-0.207912	-0.224951	-0.241922	-0.258819	-0.275637	-0.292372	-0.309017	-0.325568	-0.34202	-0.358368	-0.374607	-0.390731	-0.406737	-0.422618	-0.438371	-0.45399	-0.469472	-0.48481	-0.5	-0.515038	-0.529919	-0.544639	-0.559193	-0.573576	-0.587785	-0.601815	-0.615661	-0.62932	-0.642788	-0.656059	-0.669131	-0.681998	-0.694658	-0.707107	-0.71934	-0.731354
	77.5	0	-0.0174524	-0.0348995	-0.052336	-0.0697565	-0.0871557	-0.104528	-0.121869	-0.139173	-0.156434	-0.173648	-0.190809	-0.207912	-0.224951	-0.241922	-0.258819	-0.275637	-0.292372	-0.309017	-0.325568	-0.34202	-0.358368	-0.374607	-0.390731	-0.406737	-0.422618	-0.438371	-0.45399	-0.469472	-0.48481	-0.5	-0.515038	-0.529919	-0.544639	-0.559193	-0.573576	-0.587785	-0.601815	-0.615661	-0.62932	-0.642788	-0.656059	-0.669131	-0.681998	-0.694658	-0.707107	-0.71934	-0.731354
	78	0	-0.0174524	-0.0348995	-0.052336	-0.0697565	-0.0871557	-0.104528	-0.121869	-0.139173	-0.156434	-0.173648	-0.190809	-0.207912	-0.224951	-0.241922	-0.258819	-0.275637	-0.292372	-0.309017	-0.325568	-0.34202	-0.358368	-0.374607	-0.390731	-0.406737	-0.422618	-0.438371	-0.45399	-0.469472	-0.48481	-0.5	-0.515038	-0.529919	-0.544639	-0.559193	-0.573576	-0.587785	-0.601815	-0.615661	-0.62932	-0.642788	-0.656059	-0.669131	-0.681998	-0.694658	-0.707107	-0.71934	-0.731354
	78.5	0	-0.0174524	-0.0348995	-0.052336	-0.0697565	-0.0871557	-0.104528	-0.121869	-0.139173	-0.156434	-0.173648	-0.190809	-0.207912	-0.224951	-0.241922	-0.258819	-0.275637	-0.292372	-0.309017	-0.325568	-0.34202	-0.358368	-0.374607	-0.390731	-0.406737	-0.422618	-0.438371	-0.45399	-0.469472	-0.48481	-0.5	-0.515038	-0.529919	-0.544639	-0.559193	-0.573576	-0.587785	-0.601815	-0.615661	-0.62932	-0.642788	-0.656059	-0.669131	-0.681998	-0.694658	-0.707107	-0.71934	-0.731354
	79	0	-0.0174524	-0.0348995	-0.052336	-0.0697565	-0.0871557	-0.104528	-0.121869	-0.139173	-0.156434	-0.173648	-0.190809	-0.207912	-0.224951	-0.241922	-0.258819	-0.275637	-0.292372	-0.309017	-0.325568	-0.34202	-0.358368	-0.374607	-0.390731	-0.406737	-0.422618	-0.438371	-0.45399	-0.469472	-0.48481	-0.5	-0.515038	-0.529919	-0.544639	-0.559193	-0.573576	-0.587785	-0.601815	-0.615661	-0.62932	-0.642788	-0.656059	-0.669131	-0.681998	-0.694658	-0.707107	-0.71934	-0.731354
	79.5	0	-0.0174524	-0.0348995	-0.052336	-0.0697565	-0.0871557	-0.104528	-0.121869	-0.139173	-0.156434	-0.173648	-0.190809	-0.207912	-0.224951	-0.241922	-0.258819	-0.275637	-0.292372	-0.309017	-0.325568	-0.34202	-0.358368	-0.374607	-0.390731	-0.406737	-0.422618	-0.438371	-0.45399	-0.469472	-0.48481	-0.5	-0.515038	-0.529919	-0.544639	-0.559193	-0.573576	-0.587785	-0.601815	-0.615661	-0.62932	-0.642788	-0.656059	-0.669131	-0.681998	-0.694658	-0.707107	-0.71934	-0.731354
	80	0	-0.0174524	-0.0348995	-0.052336	-0.0697565	-0.0871557	-0.104528	-0.121869	-0.139173	-0.156434	-0.173648	-0.190809	-0.207912	-0.224951	-0.241922	-0.258819	-0.275637	-0.292372	-0.309017	-0.325568	-0.34202	-0.358368	-0.374607	-0.390731	-0.406737	-0.422618	-0.438371	-0.45399	-0.469472	-0.48481	-0.5	-0.515038	-0.529919	-0.544639	-0.559193	-0.573576	-0.587785	-0.601815	-0.615661	-0.62932	-0.642788	-0.656059	-0.669131	-0.681998	-0.694658	-0.707107	-0.71934	-0.731354
	80.5	0	-0.0174524	-0.0348995	-0.052336	-0.0697565	-0.0871557	-0.104528	-0.121869	-0.139173	-0.156434	-0.173648	-0.190809	-0.207912	-0.224951	-0.241922	-0.258819	-0.275637	-0.292372	-0.309017	-0.325568	-0.34202	-0.358368	-0.374607	-0.390731	-0.406737	-0.422618	-0.438371	-0.45399	-0.469472	-0.48481	-0.5	-0.515038	-0.529919	-0.544639	-0.559193	-0.573576	-0.587785	-0.601815	-0.615661	-0.62932	-0.642788	-0.656059	-0.669131	-0.681998	-0.694658	-0.707107	-0.71934	-0.731354
	81	0	-0.0174524	-0.0348995	-0.052336	-0.0697565	-0.0871557	-0.104528	-0.121869	-0.139173	-0.156434	-0.173648	-0.190809	-0.207912	-0.224951	-0.241922	-0.258819	-0.275637	-0.292372	-0.309017	-0.325568	-0.34202	-0.358368	-0.374607	-0.390731	-0.406737	-0.422618	-0.438371	-0.45399	-0.469472	-0.48481	-0.5	-0.515038	-0.529919	-0.544639	-0.559193	-0.573576	-0.587785	-0.601815	-0.615661	-0.62932	-0.642788	-0.656059	-0.669131	-0.681998	-0.694658	-0.707107	-0.71934	-0.731354
	81.5	0	-0.0174524	-0.0348995	-0.052336	-0.0697565	-0.0871557	-0.104528	-0.121869	-0.139173	-0.156434	-0.173648	-0.190809	-0.207912	-0.224951	-0.241922	-0.258819	-0.275637	-0.292372	-0.309017	-0.325568	-0.34202	-0.358368	-0.374607	-0.390731	-0.406737	-0.422618	-0.438371	-0.45399	-0.469472	-0.48481	-0.5	-0.515038	-0.529919	-0.544639	-0.559193	-0.573576	-0.587785	-0.601815	-0.615661	-0.62932	-0.642788	-0.656059	-0.669131	-0.681998	-0.694658	-0.707107	-0.71934	-0.731354
	82	0	-0.0174524	-0.0348995	-0.052336	-0.0697565	-0.0871557	-0.104528	-0.121869	-0.139173	-0.156434	-0.173648	-0.190809	-0.207912	-0.224951	-0.241922	-0.258819	-0.275637	-0.292372	-0.309017	-0.325568	-0.34202	-0.358368	-0.374607	-0.390731	-0.406737	-0.422618	-0.438371	-0.45399	-0.469472	-0.48481	-0.5	-0.515038	-0.529919	-0.544639	-0.559193	-0.573576	-0.587785	-0.601815	-0.615661	-0.62932	-0.642788	-0.656059	-0.669131	-0.681998	-0.694658	-0.707107	-0.71934	-0.731354
	82.5	0	-0.0174524	-0.0348995	-0.052336	-0.0697565	-0.0871557	-0.104528	-0.121869	-0.139173	-0.156434	-0.173648	-0.190809	-0.207912	-0.224951	-0.241922	-0.258819	-0.275637	-0.292372	-0.309017	-0.325568	-0.34202	-0.358368	-0.374607	-0.390731	-0.406737	-0.422618	-0.438371	-0.45399	-0.469472	-0.48481	-0.5	-0.515038	-0.529919	-0.544639	-0.559193	-0.573576	-0.587785	-0.601815	-0.615661	-0.62932	-0.642788	-0.656059	-0.669131	-0.681998	-0.694658	-0.707107	-0.71934	-0.731354
	83	0	-0.0174524	-0.0348995	-0.052336	-0.0697565	-0.0871557	-0.104528	-0.121869	-0.139173	-0.156434	-0.173648	-0.190809	-0.207912	-0.224951	-0.241922	-0.258819	-0.275637	-0.292372	-0.309017	-0.325568	-0.34202	-0.358368	-0.374607	-0.390731	-0.406737	-0.422618	-0.438371	-0.45399	-0.469472	-0.48481	-0.5	-0.515038	-0.529919	-0.544639	-0.559193	-0.573576	-0.587785	-0.601815	-0.615661	-0.62932	-0.642788	-0.656059	-0.669131	-0.681998	-0.694658	-0.707107	-0.71934	-0.731354
	83.5	0	-0.0174524	-0.0348995	-0.052336	-0.0697565	-0.0871557	-0.104528	-0.121869	-0.139173	-0.156434	-0.173648	-0.190809	-0.207912	-0.224951	-0.241922	-0.258819	-0.275637	-0.292372	-0.309017	-0.325568	-0.34202	-0.358368	-0.374607	-0.390731	-0.406737	-0.422618	-0.438371	-0.45399	-0.469472	-0.48481	-0.5	-0.515038	-0.529919	-0.544639	-0.559193	-0.573576	-0.587785	-0.601815	-0.615661	-0.62932	-0.642788	-0.656059	-0.669131	-0.681998	-0.694658	-0.707107	-0.71934	-0.731354
	84	0	-0.0174524	-0.0348995	-0.052336	-0.0697565	-0.0871557	-0.104528	-0.121869	-0.139173	-0.156434	-0.173648	-0.190809	-0.207912	-0.224951	-0.241922	-0.258819	-0.275637	-0.292372	-0.309017	-0.325568	-0.34202	-0.358368	-0.374607	-0.390731	-0.406737	-0.422618	-0.438371	-0.45399	-0.469472	-0.48481	-0.5	-0.515038	-0.529919	-0.544639	-0.559193	-0.573576	-0.587785	-0.601815	-0.615661	-0.62932	-0.642788	-0.656059	-0.669131	-0.681998	-0.694658	-0.707107	-0.71934	-0.731354
	84.5	0	-0.0174524	-0.0348995	-0.052336	-0.0697565	-0.0871557	-0.104528	-0.121869	-0.139173	-0.156434	-0.173648	-0.190809	-0.207912	-0.224951	-0.241922	-0.258819	-0.275637	-0.292372	-0.309017	-0.325568	-0.34202	-0.358368	-0.374607	-0.390731	-0.406737	-0.422618	-0.438371	-0.45399	-0.469472	-0.48481	-0.5	-0.515038	-0.529919	-0.544639	-0.559193	-0.573576	-0.587785	-0.601815	-0.615661	-0.62932	-0.642788	-0.656059	-0.669131	-0.681998	-0.694658	-0.707107	-0.71934	-0.731354
	85	0	-0.0174524	-0.0348995	-0.052336	-0.0697565	-0.0871557	-0.104528	-0.121869	-0.139173	-0.156434	-0.173648	-0.190809	-0.207912	-0.224951	-0.241922	-0.258819	-0.275637	-0.292372	-0.309017	-0.325568	-0.34202	-0.358368	-0.374607	-0.390731	-0.406737	-0.422618	-0.438371	-0.45399	-0.469472	-0.48481	-0.5	-0.515038	-0.529919	-0.544639	-0.559193	-0.573576	-0.587785	-0.601815	-0.615661	-0.62932	-0.642788	-0.656059	-0.669131	-0.681998	-0.694658	-0.707107	-0.71934	-0.731354
	85.5	0	-0.0174524	-0.0348995	-0.052336	-0.0697565	-0.0871557	-0.104528	-0.121869	-0.139173	-0.156434	-0.173648	-0.190809	-0.207912	-0.224951	-0.241922	-0.258819	-0.275637	-0.292372	-0.309017	-0.325568	-0.34202	-0.358368	-0.374607	-0.390731	-0.406737	-0.422618	-0.438371	-0.45399	-0.469472	-0.48481	-0.5	-0.515038	-0.529919	-0.544639	-0.559193	-0.573576	-0.587785	-0.601815	-0.615661	-0.62932	-0.642788	-0.656059	-0.669131	-0.681998	-0.694658	-0.707107	-0.71934	-0.731354
	86	0	-0.0174524	-0.0348995	-0.052336	-0.0697565	-0.0871557	-0.104528	-0.121869	-0.139173	-0.156434	-0.173648	-0.190809	-0.207912	-0.224951	-0.241922	-0.258819	-0.275637	-0.292372	-0.309017	-0.325568	-0.34202	-0.358368	-0.374607	-0.390731	-0.406737	-0.422618	-0.438371	-0.45399	-0.469472	-0.48481	-0.5	-0.515038	-0.529919	-0.544639	-0.559193	-0.573576	-0.587785	-0.601815	-0.615661	-0.62932	-0.642788	-0.656059	-0.669131	-0.681998	-0.694658	-0.707107	-0.71934	-0.731354
	86.5	0	-0.0174524	-0.0348995	-0.052336	-0.0697565	-0.0871557	-0.104528	-0.121869	-0.139173	-0.156434	-0.173648	-0.190809	-0.207912	-0.224951	-0.241922	-0.258819	-0.275637	-0.292372	-0.309017	-0.325568	-0.34202	-0.358368	-0.374607	-0.390731	-0.406737	-0.422618	-0.438371	-0.45399	-0.469472	-0.48481	-0.5	-0.515038	-0.529919	-0.544639	-0.559193	-0.573576	-0.587785	-0.601815	-0.615661	-0.62932	-0.642788	-0.656059	-0.669131	-0.681998	-0.694658	-0.707107	-0.71934	-0.731354
	87	0	-0.0174524	-0.0348995	-0.052336	-0.0697565	-0.0871557	-0.104528	-0.121869	-0.139173	-0.156434	-0.173648	-0.190809	-0.207912	-0.224951	-0.241922	-0.258819	-0.275637	-0.292372	-0.309017	-0.325568	-0.34202	-0.358368	-0.374607	-0.390731	-0.406737	-0.422618	-0.438371	-0.45399	-0.469472	-0.48481	-0.5	-0.515038	-0.529919	-0.544639	-0.559193	-0.573576	-0.587785	-0.601815	-0.615661	-0.62932	-0.642788	-0.656059	-0.669131	-0.681998	-0.694658	-0.707107	-0.71934	-0.731354
	87.5	0	-0.0174524	-0.0348995	-0.052336	-0.0697565	-0.0871557	-0.104528	-0.121869	-0.139173	-0.156434	-0.173648	-0.190809	-0.207912	-0.224951	-0.241922	-0.258819	-0.275637	-0.292372	-0.309017	-0.325568	-0.34202	-0.358368	-0.374607	-0.390731	-0.406737	-0.422618	-0.438371	-0.45399	-0.469472	-0.48481	-0.5	-0.515038	-0.529919	-0.544639	-0.559193	-0.573576	-0.587785	-0.601815	-0.615661	-0.62932	-0.642788	-0.656059	-0.669131	-0.681998	-0.694658	-0.707107	-0.71934	-0.731354
	88	0	-0.0174524	-0.0348995	-0.052336	-0.0697565	-0.0871557	-0.104528	-0.121869	-0.139173	-0.156434	-0.173648	-0.190809	-0.207912	-0.224951	-0.241922	-0.258819	-0.275637	-0.292372	-0.309017	-0.325568	-0.34202	-0.358368	-0.374607	-0.390731	-0.406737	-0.422618	-0.438371	-0.45399	-0.469472	-0.48481	-0.5	-0.515038	-0.529919	-0.544639	-0.559193	-0.573576	-0.587785	-0.601815	-0.615661	-0.62932	-0.642788	-0.656059	-0.669131	-0.681998	-0.694658	-0.707107	-0.71934	-0.731354
	88.5	0	-0.0174524	-0.0348995	-0.052336	-0.0697565	-0.0871557	-0.104528	-0.121869	-0.139173	-0.156434	-0.173648	-0.190809	-0.207912	-0.224951	-0.241922	-0.258819	-0.275637	-0.292372	-0.309017	-0.325568	-0.34202	-0.358368	-0.374607	-0.390731	-0.406737	-0.422618	-0.438371	-0.45399	-0.469472	-0.48481	-0.5	-0.515038	-0.529919	-0.544639	-0.559193	-0.573576	-0.587785	-0.601815	-0.615661	-0.62932	-0.642788	-0.656059	-0.669131	-0.681998	-0.694658	-0.707107	-0.71934	-0.731354
	89	0	-0.0174524	-0.0348995	-0.052336	-0.0697565	-0.0871557	-0.104528	-0.121869	-0.139173	-0.156434	-0.173648	-0.190809	-0.207912	-0.224951	-0.241922	-0.258819	-0.275637	-0.292372	-0.309017	-0.325568	-0.34202	-0.358368	-0.374607	-0.390731	-0.406737	-0.422618	-0.438371	-0.45399	-0.469472	-0.48481	-0.5	-0.515038	-0.529919	-0.544639	-0.559193	-0.573576	-0.587785	-0.601815	-0.615661	-0.62932	-0.642788	-0.656059	-0.669131	-0.681998	-0.694658	-0.707107	-0.71934	-0.731354
	89.5	0	-0.0174524	-0.0348995	-0.052336	-0.0697565	-0.0871557	-0.104528	-0.121869	-0.139173	-0.156434	-0.173648	-0.190809	-0.207912	-0.224951	-0.241922	-0.258819	-0.275637	-0.292372	-0.309017	-0.325568	-0.34202	-0.358368	-0.374607	-0.390731	-0.406737	-0.422618	-0.438371	-0.45399	-0.469472	-0.48481	-0.5	-0.515038	-0.529919	-0.544639	-0.559193	-0.573576	-0.587785	-0.601815	-0.615661	-0.62932	-0.642788	-0.656059	-0.669131	-0.681998	-0.694658	-0.707107	-0.71934	-0.731354
	90	0	-0.0174524	-0.0348995	-0.052336	-0.0697565	-0.0871557	-0.104528	-0.121869	-0.139173	-0.156434	-0.173648	-0.190809	-0.207912	-0.224951	-0.241922	-0.258819	-0.275637	-0.292372	-0.309017	-0.325568	-0.34202	-0.358368	-0.374607	-0.390731	-0.406737	-0.422618	-0.438371	-0.45399	-0.469472	-0.48481	-0.5	-0.515038	-0.529919	-0.544639	-0.559193	-0.573576	-0.587785	-0.601815	-0.615661	-0.62932	-0.642788	-0.656059	-0.669131	-0.681998	-0.694658	-0.707107	-0.71934	-0.731354
	90.5	0	-0.0174524	-0.0348995	-0.052336	-0.0697565	-0.0871557	-0.104528	-0.121869	-0.139173	-0.156434	-0.173648	-0.190809	-0.207912	-0.224951	-0.241922	-0.258819	-0.275637	-0.292372	-0.309017	-0.325568	-0.34202	-0.358368	-0.374607	-0.390731	-0.406737	-0.422618	-0.438371	-0.45399	-0.469472	-0.48481	-0.5	-0.515038	-0.529919	-0.544639	-0.559193	-0.573576	-0.587785	-0.601815	-0.615661	-0.62932	-0.642788	-0.656059	-0.669131	-0.681998	-0.694658	-0.707107	-0.71934	-0.731354
	91	0	-0.0174524	-0.0348995	-0.052336	-0.0697565	-0.0871557	-0.104528	-0.121869	-0.139173	-0.156434	-0.173648	-0.190809	-0.207912	-0.224951	-0.241922	-0.258819	-0.275637	-0.292372	-0.309017	-0.325568	-0.34202	-0.358368	-0.374607	-0.390731	-0.406737	-0.422618	-0.438371	-0.45399	-0.469472	-0.48481	-0.5	-0.515038	-0.529919	-0.544639	-0.559193	-0.573576	-0.587785	-0.601815	-0.615661	-0.62932	-0.642788	-0.656059	-0.669131	-0.681998	-0.694658	-0.707107	-0.71934	-0.731354
	91.5	0	-0.0174524	-0.0348995	-0.052336	-0.0697565	-0.0871557	-0.104528	-0.121869	-0.139173	-0.156434	-0.173648	-0.190809	-0.207912	-0.224951	-0.241922	-0.258819	-0.275637	-0.292372	-0.309017	-0.325568	-0.34202	-0.358368	-0.374607	-0.390731	-0.406737	-0.422618	-0.438371	-0.45399	-0.469472	-0.48481	-0.5	-0.515038	-0.529919	-0.544639	-0.559193	-0.573576	-0.587785	-0.601815	-0.615661	-0.62932	-0.642788	-0.656059	-0.669131	-0.681998	-0.694658	-0.707107	-0.71934	-0.731354
	92	0	-0.0174524	-0.0348995	-0.052336	-0.0697565	-0.0871557	-0.104528	-0.121869	-0.139173	-0.156434	-0.173648	-0.190809	-0.207912	-0.224951	-0.241922	-0.258819	-0.275637	-0.292372	-0.309017	-0.325568	-0.34202	-0.358368	-0.374607	-0.390731	-0.406737	-0.422618	-0.438371	-0.45399	-0.469472	-0.48481	-0.5	-0.515038	-0.529919	-0.544639	-0.559193	-0.573576	-0.587785	-0.601815	-0.615661	-0.62932	-0.642788	-0.656059	-0.669131	-0.681998	-0.694658	-0.707107	-0.71934	-0.731354
	92.5	0	-0.0174524	-0.0348995	-0.052336	-0.0697565	-0.0871557	-0.104528	-0.121869	-0.139173	-0.156434	-0.173648	-0.190809	-0.207912	-0.224951	-0.241922	-0.258819	-0.275637	-0.292372	-0.309017	-0.325568	-0.34202	-0.358368	-0.374607	-0.390731	-0.406737	-0.422618	-0.438371	-0.45399	-0.469472	-0.48481	-0.5	-0.515038	-0.529919	-0.544639	-0.559193	-0.573576	-0.587785	-0.601815	-0.615661	-0.62932	-0.642788	-0.656059	-0.669131	-0.681998	-0.694658	-0.707107	-0.71934	-0.731354
	93	0	-0.0174524	-0.0348995	-0.052336	-0.0697565	-0.0871557	-0.104528	-0.121869	-0.139173	-0.156434	-0.173648	-0.190809	-0.207912	-0.224951	-0.241922	-0.258819	-0.275637	-0.292372	-0.309017	-0.325568	-0.34202	-0.358368	-0.374607	-0.390731	-0.406737	-0.422618	-0.438371	-0.45399	-0.469472	-0.48481	-0.5	-0.515038	-0.529919	-0.544639	-0.559193	-0.573576	-0.587785	-0.601815	-0.615661	-0.62932	-0.642788	-0.656059	-0.669131	-0.681998	-0.694658	-0.707107	-0.71934	-0.731354
	93.5	0	-0.0174524	-0.0348995	-0.052336	-0.0697565	-0.0871557	-0.104528	-0.121869	-0.139173	-0.156434	-0.173648	-0.190809	-0.207912	-0.224951	-0.241922	-0.258819	-0.275637	-0.292372	-0.309017	-0.325568	-0.34202	-0.358368	-0.374607	-0.390731	-0.406737	-0.422618	-0.438371	-0.45399	-0.469472	-0.48481	-0.5	-0.515038	-0.529919	-0.544639	-0.559193	-0.573576	-0.587785	-0.601815	-0.615661	-0.62932	-0.642788	-0.656059	-0.669131	-0.681998	-0.694658	-0.707107	-0.71934	-0.731354
	94	0	-0.0174524	-0.0348995	-0.052336	-0.0697565	-0.0871557	-0.104528	-0.121869	-0.139173	-0.156434	-0.173648	-0.190809	-0.207912	-0.224951	-0.241922	-0.258819	-0.275637	-0.292372	-0.309017	-0.325568	-0.34202	-0.358368	-0.374607	-0.390731	-0.406737	-0.422618	-0.438371	-0.45399	-0.469472	-0.48481	-0.5	-0.515038	-0.529919	-0.544639	-0.559193	-0.573576	-0.587785	-0.601815	-0.615661	-0.62932	-0.642788	-0.656059	-0.669131	-0.681998	-0.694658	-0.707107	-0.71934	-0.731354
	94.5	0	-0.0174524	-0.0348995	-0.052336	-0.0697565	-0.0871557	-0.104528	-0.121869	-0.139173	-0.156434	-0.173648	-0.190809	-0.207912	-0.224951	-0.241922	-0.258819	-0.275637	-0.292372	-0.309017	-0.325568	-0.34202	-0.358368	-0.374607	-0.390731	-0.406737	-0.422618	-0.438371	-0.45399	-0.469472	-0.48481	-0.5	-0.515038	-0.529919	-0.544639	-0.559193	-0.573576	-0.587785	-0.601815	-0.615661	-0.62932	-0.642788	-0.656059	-0.669131	-0.681998	-0.694658	-0.707107	-0.71934	-0.731354
	95	0	-0.0174524	-0.0348995	-0.052336	-0.0697565	-0.0871557	-0.104528	-0.121869	-0.139173	-0.156434	-0.173648	-0.190809	-0.207912	-0.224951	-0.241922	-0.258819	-0.275637	-0.292372	-0.309017	-0.325568	-0.34202	-0.358368	-0.374607	-0.390731	-0.406737	-0.422618	-0.438371	-0.45399	-0.469472	-0.48481	-0.5	-0.515038	-0.529919	-0.544639	-0.559193	-0.573576	-0.587785	-0.601815	-0.615661	-0.62932	-0.642788	-0.656059	-0.669131	-0.681998	-0.694658	-0.707107	-0.71934	-0.731354
	95.5	0	-0.0174524	-0.0348995	-0.052336	-0.0697565	-0.0871557	-0.104528	-0.121869	-0.139173	-0.156434	-0.173648	-0.190809	-0.207912	-0.224951	-0.241922	-0.258819	-0.275637	-0.292372	-0.309017	-0.325568	-0.34202	-0.358368	-0.374607	-0.390731	-0.406737	-0.422618	-0.438371	-0.45399	-0.469472	-0.48481	-0.5	-0.515038	-0.529919	-0.544639	-0.559193	-0.573576	-0.587785	-0.601815	-0.615661	-0.62932	-0.642788	-0.656059	-0.669131	-0.681998	-0.694658	-0.707107	-0.71934	-0.731354
	96	0	-0.0174524	-0.0348995	-0.052336	-0.0697565	-0.0871557	-0.104528	-0.121869	-0.139173	-0.156434	-0.173648	-0.190809	-0.207912	-0.224951	-0.241922	-0.258819	-0.275637	-0.292372	-0.309017	-0.325568	-0.34202	-0.358368	-0.374607	-0.390731	-0.406737	-0.422618	-0.438371	-0.45399	-0.469472	-0.48481	-0.5	-0.515038	-0.529919	-0.544639	-0.559193	-0.573576	-0.587785	-0.601815	-0.615661	-0.62932	-0.642788	-0.656059	-0.669131	-0.681998	-0.694658	-0.707107	-0.71934	-0.731354
	96.5	0	-0.0174524	-0.0348995	-0.052336	-0.0697565	-0.0871557	-0.104528	-0.121869	-0.139173	-0.156434	-0.173648	-0.190809	-0.207912	-0.224951	-0.241922	-0.258819	-0.275637	-0.292372	-0.309017	-0.325568	-0.34202	-0.358368	-0.374607	-0.390731	-0.406737	-0.422618	-0.438371	-0.45399	-0.469472	-0.48481	-0.5	-0.515038	-0.529919	-0.544639	-0.559193	-0.573576	-0.587785	-0.601815	-0.615661	-0.62932	-0.642788	-0.656059	-0.669131	-0.681998	-0.694658	-0.707107	-0.71934	-0.731354
	97	0	-0.0174524	-0.0348995	-0.052336	-0.0697565	-0.0871557	-0.104528	-0.121869	-0.139173	-0.156434	-0.173648	-0.190809	-0.207912	-0.224951	-0.241922	-0.258819	-0.275637	-0.292372	-0.309017	-0.325568	-0.34202	-0.358368	-0.374607	-0.390731	-0.406737	-0.422618	-0.438371	-0.45399	-0.469472	-0.48481	-0.5	-0.515038	-0.529919	-0.544639	-0.559193	-0.573576	-0.587785	-0.601815	-0.615661	-0.62932	-0.642788	-0.656059	-0.669131	-0.681998	-0.694658	-0.707107	-0.71934	-0.731354
	97.5	0	-0.0174524	-0.0348995	-0.052336	-0.0697565	-0.0871557	-0.104528	-0.121869	-0.139173	-0.156434	-0.173648	-0.190809	-0.207912	-0.224951	-0.241922	-0.258819	-0.275637	-0.292372	-0.309017	-0.325568	-0.34202	-0.358368	-0.374607	-0.390731	-0.406737	-0.422618	-0.438371	-0.45399	-0.469472	-0.48481	-0.5	-0.515038	-0.529919	-0.544639	-0.559193	-0.573576	-0.587785	-0.601815	-0.615661	-0.62932	-0.642788	-0.656059	-0.669131	-0.681998	-0.694658	-0.707107	-0.71934	-0.731354
	98	0	-0.0174524	-0.0348995	-0.052336	-0.0697565	-0.0871557	-0.104528	-0.121869	-0.139173	-0.156434	-0.173648	-0.190809	-0.207912	-0.224951	-0.241922	-0.258819	-0.275637	-0.292372	-0.309017	-0.325568	-0.34202	-0.358368	-0.374607	-0.390731	-0.406737	-0.422618	-0.438371	-0.45399	-0.469472	-0.48481	-0.5	-0.515038	-0.529919	-0.544639	-0.559193	-0.573576	-0.587785	-0.601815	-0.615661	-0.62932	-0.642788	-0.656059	-0.669131	-0.681998	-0.694658	-0.707107	-0.71934	-0.731354
	98.5	0	-0.0174524	-0.0348995	-0.052336	-0.0697565	-0.0871557	-0.104528	-0.121869	-0.139173	-0.156434	-0.173648	-0.190809	-0.207912	-0.224951	-0.241922	-0.258819	-0.275637	-0.292372	-0.309017	-0.325568	-0.34202	-0.358368	-0.374607	-0.390731	-0.406737	-0.422618	-0.438371	-0.45399	-0.469472	-0.48481	-0.5	-0.515038	-0.529919	-0.544639	-0.559193	-0.573576	-0.587785	-0.601815	-0.615661	-0.62932	-0.642788	-0.656059	-0.669131	-0.681998	-0.694658	-0.707107	-0.71934	-0.731354
	99	0	-0.0174524	-0.0348995	-0.052336	-0.0697565	-0.0871557	-0.104528	-0.121869	-0.139173	-0.156434	-0.173648	-0.190809	-0.207912	-0.224951	-0.241922	-0.258819	-0.275637	-0.292372	-0.309017	-0.325568	-0.34202	-0.358368	-0.374607	-0.390731	-0.406737	-0.422618	-0.438371	-0.45399	-0.469472	-0.48481	-0.5	-0.515038	-0.529919	-0.544639	-0.559193	-0.573576	-0.587785	-0.601815	-0.615661	-0.62932	-0.642788	-0.656059	-0.669131	-0.681998	-0.694658	-0.707107	-0.71934	-0.731354
	99.5	0	-0.0174524	-0.0348995	-0.052336	-0.0697565	-0.0871557	-0.104528	-0.121869	-0.139173	-0.156434	-0.173648	-0.190809	-0.207912	-0.224951	-0.241922	-0.258819	-0.275637	-0.292372	-0.309017	-0.325568	-0.34202	-0.358368	-0.374607	-0.390731	-0.406737	-0.422618	-0.438371	-0.45399	-0.469472	-0.48481	-0.5	-0.515038	-0.529919	-0.544639	-0.559193	-0.573576	-0.587785	-0.601815	-0.615661	-0.62932	-0.642788	-0.656059	-0.669131	-0.681998	-0.694658	-0.707107	-0.71934	-0.731354
	100	0	-0.0174524	-0.0348995	-0.052336	-0.0697565	-0.0871557	-0.104528	-0.121869	-0.139173	-0.156434	-0.173648	-0.190809	-0.207912	-0.224951	-0.241922	-0.258819	-0.275637	-0.292372	-0.309017	-0.325568	-0.34202	-0.358368	-0.374607	-0.390731	-0.406737	-0.422618	-0.438371	-0.45399	-0.469472	-0.48481	-0.5	-0.515038	-0.529919	-0.544639	-0.559193	-0.573576	-0.587785	-0.601815	-0.615661	-0.62932	-0.642788	-0.656059	-0.669131	-0.681998	-0.694658	-0.707107	-0.71934	-0.731354
	100.5	0	-0.0174524	-0.0348995	-0.052336	-0.0697565	-0.0871557	-0.104528	-0.121869	-0.139173	-0.156434	-0.173648	-0.190809	-0.207912	-0.224951	-0.241922	-0.258819	-0.275637	-0.292372	-0.309017	-0.325568	-0.34202	-0.358368	-0.374607	-0.390731	-0.406737	-0.422618	-0.438371	-0.45399	-0.469472	-0.48481	-0.5	-0.515038	-0.529919	-0.544639	-0.559193	-0.573576	-0.587785	-0.601815	-0.615661	-0.62932	-0.642788	-0.656059	-0.669131	-0.681998	-0.694658	-0.707107	-0.71934	-0.731354
	101	0	-0.0174524	-0.0348995	-0.052336	-0.0697565	-0.0871557	-0.104528	-0.121869	-0.139173	-0.156434	-0.173648	-0.190809	-0.207912	-0.224951	-0.241922	-0.258819	-0.275637	-0.292372	-0.309017	-0.325568	-0.34202	-0.358368	-0.374607	-0.390731	-0.406737	-0.422618	-0.438371	-0.45399	-0.469472	-0.48481	-0.5	-0.515038	-0.529919	-0.544639	-0.559193	-0.573576	-0.587785	-0.601815	-0.615661	-0.62932	-0.642788	-0.656059	-0.669131	-0.681998	-0.694658	-0.707107	-0.71934	-0.731354
	101.5	0	-0.0174524	-0.0348995	-0.052336	-0.0697565	-0.0871557	-0.104528	-0.121869	-0.139173	-0.156434	-0.173648	-0.190809	-0.207912	-0.224951	-0.241922	-0.258819	-0.275637	-0.292372	-0.309017	-0.325568	-0.34202	-0.358368	-0.374607	-0.390731	-0.406737	-0.422618	-0.438371	-0.45399	-0.469472	-0.48481	-0.5	-0.515038	-0.529919	-0.544639	-0.559193	-0.573576	-0.587785	-0.601815	-0.615661	-0.62932	-0.642788	-0.656059	-0.669131	-0.681998	-0.694658	-0.707107	-0.71934	-0.731354
	102	0	-0.0174524	-0.0348995	-0.052336	-0.0697565	-0.0871557	-0.104528	-0.121869	-0.139173	-0.156434	-0.173648	-0.190809	-0.207912	-0.224951	-0.241922	-0.258819	-0.275637	-0.292372	-0.309017	-0.325568	-0.34202	-0.358368	-0.374607	-0.390731	-0.406737	-0.422618	-0.438371	-0.45399	-0.469472	-0.48481	-0.5	-0.515038	-0.529919	-0.544639	-0.559193	-0.573576	-0.587785	-0.601815	-0.615661	-0.62932	-0.642788	-0.656059	-0.669131	-0.681998	-0.694658	-0.707107	-0.71934	-0.731354
	102.5	0	-0.0174524	-0.0348995	-0.052336	-0.0697565	-0.0871557	-0.104528	-0.121869	-0.139173	-0.156434	-0.173648	-0.190809	-0.207912	-0.224951	-0.241922	-0.258819	-0.275637	-0.292372	-0.309017	-0.325568	-0.34202	-0.358368	-0.374607	-0.390731	-0.406737	-0.422618	-0.438371	-0.45399	-0.469472	-0.48481	-0.5	-0.515038	-0.529919	-0.544639	-0.559193	-0.573576	-0.587785	-0.601815	-0.615661	-0.62932	-0.642788	-0.656059	-0.669131	-0.681998	-0.694658	-0.707107	-0.71934	-0.731354
	103	0	-0.0174524	-0.0348995	-0.052336	-0.0697565	-0.0871557	-0.104528	-0.121869	-0.139173	-0.156434	-0.173648	-0.190809	-0.207912	-0.224951	-0.241922	-0.258819	-0.275637	-0.292372	-0.309017	-0.325568	-0.34202	-0.358368	-0.374607	-0.390731	-0.406737	-0.422618	-0.438371	-0.45399	-0.469472	-0.48481	-0.5	-0.515038	-0.529919	-0.544639	-0.559193	-0.573576	-0.587785	-0.601815	-0.615661	-0.62932	-0.642788	-0.656059	-0.669131	-0.681998	-0.694658	-0.707107	-0.71934	-0.731354
	103.5	0	-0.0174524	-0.0348995	-0.052336	-0.0697565	-0.0871557	-0.104528	-0.121869	-0.139173	-0.156434	-0.173648	-0.190809	-0.207912	-0.224951	-0.241922	-0.258819	-0.275637	-0.292372	-0.309017	-0.325568	-0.34202	-0.358368	-0.374607	-0.390731	-0.406737	-0.422618	-0.438371	-0.45399	-0.469472	-0.48481	-0.5	-0.515038	-0.529919	-0.544639	-0.559193	-0.573576	-0.587785	-0.601815	-0.615661	-0.62932	-0.642788	-0.656059	-0.669131	-0.681998	-0.694658	-0.707107	-0.71934	-0.731354
	104	0	-0.0174524	-0.0348995	-0.052336	-0.0697565	-0.0871557	-0.104528	-0.121869	-0.139173	-0.156434	-0.173648	-0.190809	-0.207912	-0.224951	-0.241922	-0.258819	-0.275637	-0.292372	-0.309017	-0.325568	-0.34202	-0.358368	-0.374607	-0.390731	-0.406737	-0.422618	-0.438371	-0.45399	-0.469472	-0.48481	-0.5	-0.515038	-0.529919	-0.544639	-0.559193	-0.573576	-0.587785	-0.601815	-0.615661	-0.62932	-0.642788	-0.656059	-0.669131	-0.681998	-0.694658	-0.707107	-0.71934	-0.731354
	104.5	0	-0.0174524	-0.0348995	-0.052336	-0.0697565	-0.0871557	-0.104528	-0.121869	-0.139173	-0.156434	-0.173648	-0.190809	-0.207912	-0.224951	-0.241922	-0.258819	-0.275637	-0.292372	-0.309017	-0.325568	-0.34202	-0.358368	-0.374607	-0.390731	-0.406737	-0.422618	-0.438371	-0.45399	-0.469472	-0.48481	-0.5	-0.515038	-0.529919	-0.544639	-0.559193	-0.573576	-0.587785	-0.601815	-0.615661	-0.62932	-0.642788	-0.656059	-0.669131	-0.681998	-0.694658	-0.707107	-0.71934	-0.731354
	105	0	-0.0174524	-0.0348995	-0.052336	-0.0697565	-0.0871557	-0.104528	-0.121869	-0.139173	-0.156434	-0.173648	-0.190809	-0.207912	-0.224951	-0.241922	-0.258819	-0.275637	-0.292372	-0.309017	-0.325568	-0.34202	-0.358368	-0.374607	-0.390731	-0.406737	-0.422618	-0.438371	-0.45399	-0.469472	-0.48481	-0.5	-0.515038	-0.529919	-0.544639	-0.559193	-0.573576	-0.587785	-0.601815	-0.615661	-0.62932	-0.642788	-0.656059	-0.669131	-0.681998	-0.694658	-0.707107	-0.71934	-0.731354
	105.5	0	-0.0174524	-0.0348995	-0.052336	-0.0697565	-0.0871557	-0.104528	-0.121869	-0.139173	-0.156434	-0.173648	-0.190809	-0.207912	-0.224951	-0.241922	-0.258819	-0.275637	-0.292372	-0.309017	-0.325568	-0.34202	-0.358368	-0.374607	-0.390731	-0.406737	-0.422618	-0.438371	-0.45399	-0.469472	-0.48481	-0.5	-0.515038	-0.529919	-0.544639	-0.559193	-0.573576	-0.587785	-0.601815	-0.615661	-0.62932	-0.642788	-0.656059	-0.669131	-0.681998	-0.694658	-0.707107	-0.71934	-0.731354
	106	0	-0.0174524	-0.0348995	-0.052336	-0.0697565	-0.0871557	-0.104528	-0.121869	-0.139173	-0.156434	-0.173648	-0.190809	-0.207912	-0.224951	-0.241922	-0.258819	-0.275637	-0.292372	-0.309017	-0.325568	-0.34202	-0.358368	-0.374607	-0.390731	-0.406737	-0.422618	-0.438371	-0.45399	-0.469472	-0.48481	-0.5	-0.515038	-0.529919	-0.544639	-0.559193	-0.573576	-0.587785	-0.601815	-0.615661	-0.62932	-0.642788	-0.656059	-0.669131	-0.681998	-0.694658	-0.707107	-0.71934	-0.731354
	106.5	0	-0.0174524	-0.0348995	-0.052336	-0.0697565	-0.0871557	-0.104528	-0.121869	-0.139173	-0.156434	-0.173648	-0.190809	-0.207912	-0.224951	-0.241922	-0.258819	-0.275637	-0.292372	-0.309017	-0.325568	-0.34202	-0.358368	-0.374607	-0.390731	-0.406737	-0.422618	-0.438371	-0.45399	-0.469472	-0.48481	-0.5	-0.515038	-0.529919	-0.544639	-0.559193	-0.573576	-0.587785	-0.601815	-0.615661	-0.62932	-0.642788	-0.656059	-0.669131	-0.681998	-0.694658	-0.707107	-0.71934	-0.731354
	107	0	-0.0174524	-0.0348995	-0.052336	-0.0697565	-0.0871557	-0.104528	-0.121869	-0.139173	-0.156434	-0.173648	-0.190809	-0.207912	-0.224951	-0.241922	-0.258819	-0.275637	-0.292372	-0.309017	-0.325568	-0.34202	-0.358368	-0.374607	-0.390731	-0.406737	-0.422618	-0.438371	-0.45399	-0.469472	-0.48481	-0.5	-0.515038	-0.529919	-0.544639	-0.559193	-0.573576	-0.587785	-0.601815	-0.615661	-0.62932	-0.642788	-0.656059	-0.669131	-0.681998	-0.694658	-0.707107	-0.71934	-0.731354
	107.5	0	-0.0174524	-0.0348995	-0.052336	-0.0697565	-0.0871557	-0.104528	-0.121869	-0.139173	-0.156434	-0.173648	-0.190809	-0.207912	-0.224951	-0.241922	-0.258819	-0.275637	-0.292372	-0.309017	-0.325568	-0.34202	-0.358368	-0.374607	-0.390731	-0.406737	-0.422618	-0.438371	-0.45399	-0.469472	-0.48481	-0.5	-0.515038	-0.529919	-0.544639	-0.559193	-0.573576	-0.587785	-0.601815	-0.615661	-0.62932	-0.642788	-0.656059	-0.669131	-0.681998	-0.694658	-0.707107	-0.71934	-0.731354
	108	0	-0.0174524	-0.0348995	-0.052336	-0.0697565	-0.0871557	-0.104528	-0.121869	-0.139173	-0.156434	-0.173648	-0.190809	-0.207912	-0.224951	-0.241922	-0.258819	-0.275637	-0.292372	-0.309017	-0.325568	-0.34202	-0.358368	-0.374607	-0.390731	-0.406737	-0.422618	-0.438371	-0.45399	-0.469472	-0.48481	-0.5	-0.515038	-0.529919	-0.544639	-0.559193	-0.573576	-0.587785	-0.601815	-0.615661	-0.62932	-0.642788	-0.656059	-0.669131	-0.681998	-0.694658	-0.707107	-0.71934	-0.731354
	108.5	0	-0.0174524	-0.0348995	-0.052336	-0.0697565	-0.0871557	-0.104528	-0.121869	-0.139173	-0.156434	-0.173648	-0.190809	-0.207912	-0.224951	-0.241922	-0.258819	-0.275637	-0.292372	-0.309017	-0.325568	-0.34202	-0.358368	-0.374607	-0.390731	-0.406737	-0.422618	-0.438371	-0.45399	-0.469472	-0.48481	-0.5	-0.515038	-0.529919	-0.544639	-0.559193	-0.573576	-0.587785	-0.601815	-0.615661	-0.62932	-0.642788	-0.656059	-0.669131	-0.681998	-0.694658	-0.707107	-0.71934	-0.731354
	109	0	-0.0174524	-0.0348995	-0.052336	-0.0697565	-0.0871557	-0.104528	-0.121869	-0.139173	-0.156434	-0.173648	-0.190809	-0.207912	-0.224951	-0.241922	-0.258819	-0.275637	-0.292372	-0.309017	-0.325568	-0.34202	-0.358368	-0.374607	-0.390731	-0.406737	-0.422618	-0.438371	-0.45399	-0.469472	-0.48481	-0.5	-0.515038	-0.529919	-0.544639	-0.559193	-0.573576	-0.587785	-0.601815	-0.615661	-0.62932	-0.642788	-0.656059	-0.669131	-0.681998	-0.694658	-0.707107	-0.71934	-0.731354
	109.5	0	-0.0174524	-0.0348995	-0.052336	-0.0697565	-0.0871557	-0.104528	-0.121869	-0.139173	-0.156434	-0.173648	-0.190809	-0.207912	-0.224951	-0.241922	-0.258819	-0.275637	-0.292372	-0.309017	-0.325568	-0.34202	-0.358368	-0.374607	-0.390731	-0.406737	-0.422618	-0.438371	-0.45399	-0.469472	-0.48481	-0.5	-0.515038	-0.529919	-0.544639	-0.559193	-0.573576	-0.587785	-0.601815	-0.615661	-0.62932	-0.642788	-0.656059	-0.669131	-0.681998	-0.694658	-0.707107	-0.71934	-0.731354
	110	0	-0.0174524	-0.0348995	-0.052336	-0.0697565	-0.0871557	-0.104528	-0.121869	-0.139173	-0.156434	-0.173648	-0.190809	-0.207912	-0.224951	-0.241922	-0.258819	-0.275637	-0.292372	-0.309017	-0.325568	-0.34202	-0.358368	-0.374607	-0.390731	-0.406737	-0.422618	-0.438371	-0.45399	-0.469472	-0.48481	-0.5	-0.515038	-0.529919	-0.544639	-0.559193	-0.573576	-0.587785	-0.601815	-0.615661	-0.62932	-0.642788	-0.656059	-0.669131	-0.681998	-0.694658	-0.707107	-0.71934	-0.731354
	110.5	0	-0.0174524	-0.0348995	-0.052336	-0.0697565	-0.0871557	-0.104528	-0.121869	-0.139173	-0.156434	-0.173648	-0.190809	-0.207912	-0.224951	-0.241922	-0.258819	-0.275637	-0.292372	-0.309017	-0.325568	-0.34202	-0.358368	-0.374607	-0.390731	-0.406737	-0.422618	-0.438371	-0.45399	-0.469472	-0.48481	-0.5	-0.515038	-0.529919	-0.544639	-0.559193	-0.573576	-0.587785	-0.601815	-0.615661	-0.62932	-0.642788	-0.656059	-0.669131	-0.681998	-0.694658	-0.707107	-0.71934	-0.731354
	111	0	-0.0174524	-0.0348995	-0.052336	-0.0697565	-0.0871557	-0.104528	-0.121869	-0.139173	-0.156434	-0.173648	-0.190809	-0.207912	-0.224951	-0.241922	-0.258819	-0.275637	-0.292372	-0.309017	-0.325568	-0.34202	-0.358368	-0.374607	-0.390731	-0.406737	-0.422618	-0.438371	-0.45399	-0.469472	-0.48481	-0.5	-0.515038	-0.529919	-0.544639	-0.559193	-0.573576	-0.587785	-0.601815	-0.615661	-0.62932	-0.642788	-0.656059	-0.669131	-0.681998	-0.694658	-0.707107	-0.71934	-0.731354
	111.5	0	-0.0174524	-0.0348995	-0.052336	-0.0697565	-0.0871557	-0.104528	-0.121869	-0.139173	-0.156434	-0.173648	-0.190809	-0.207912	-0.224951	-0.241922	-0.258819	-0.275637	-0.292372	-0.309017	-0.325568	-0.34202	-0.358368	-0.374607	-0.390731	-0.406737	-0.422618	-0.438371	-0.45399	-0.469472	-0.48481	-0.5	-0.515038	-0.529919	-0.544639	-0.559193	-0.573576	-0.587785	-0.601815	-0.615661	-0.62932	-0.642788	-0.656059	-0.669131	-0.681998	-0.694658	-0.707107	-0.71934	-0.731354
	112	0	-0.0174524	-0.0348995	-0.052336	-0.0697565	-0.0871557	-0.104528	-0.121869	-0.139173	-0.156434	-0.173648	-0.190809	-0.207912	-0.224951	-0.241922	-0.258819	-0.275637	-0.292372	-0.309017	-0.325568	-0.34202	-0.358368	-0.374607	-0.390731	-0.406737	-0.422618	-0.438371	-0.45399	-0.469472	-0.48481	-0.5	-0.515038	-0.529919	-0.544639	-0.559193	-0.573576	-0.587785	-0.601815	-0.615661	-0.62932	-0.642788	-0.656059	-0.669131	-0.681998	-0.694658	-0.707107	-0.71934	-0.731354
	112.5	0	-0.0174524	-0.0348995	-0.052336	-0.0697565	-0.0871557	-0.104528	-0.121869	-0.139173	-0.156434	-0.173648	-0.190809	-0.207912	-0.224951	-0.241922	-0.258819	-0.275637	-0.292372	-0.309017	-0.325568	-0.34202	-0.358368	-0.374607	-0.390731	-0.406737	-0.422618	-0.438371	-0.45399	-0.469472	-0.48481	-0.5	-0.515038	-0.529919	-0.544639	-0.559193	-0.573576	-0.587785	-0.601815	-0.615661	-0.62932	-0.642788	-0.656059	-0.669131	-0.681998	-0.694658	-0.707107	-0.71934	-0.731354
	113	0	-0.0174524	-0.0348995	-0.052336	-0.0697565	-0.0871557	-0.104528	-0.121869	-0.139173	-0.156434	-0.173648	-0.190809	-0.207912	-0.224951	-0.241922	-0.258819	-0.275637	-0.292372	-0.309017	-0.325568	-0.34202	-0.358368	-0.374607	-0.390731	-0.406737	-0.422618	-0.438371	-0.45399	-0.469472	-0.48481	-0.5	-0.515038	-0.529919	-0.544639	-0.559193	-0.573576	-0.587785	-0.601815	-0.615661	-0.62932	-0.642788	-0.656059	-0.669131	-0.681998	-0.694658	-0.707107	-0.71934	-0.731354
	113.5	0	-0.0174524	-0.0348995	-0.052336	-0.0697565	-0.0871557	-0.104528	-0.121869	-0.139173	-0.156434	-0.173648	-0.190809	-0.207912	-0.224951	-0.241922	-0.258819	-0.275637	-0.292372	-0.309017	-0.325568	-0.34202	-0.358368	-0.374607	-0.390731	-0.406737	-0.422618	-0.438371	-0.45399	-0.469472	-0.48481	-0.5	-0.515038	-0.529919	-0.544639	-0.559193	-0.573576	-0.587785	-0.601815	-0.615661	-0.62932	-0.642788	-0.656059	-0.669131	-0.681998	-0.694658	-0.707107	-0.71934	-0.731354
	114	0	-0.0174524	-0.0348995	-0.052336	-0.0697565	-0.0871557	-0.104528	-0.121869	-0.139173	-0.156434	-0.173648	-0.190809	-0.207912	-0.224951	-0.241922	-0.258819	-0.275637	-0.292372	-0.309017	-0.325568	-0.34202	-0.358368	-0.374607	-0.390731	-0.406737	-0.422618	-0.438371	-0.45399	-0.469472	-0.48481	-0.5	-0.515038	-0.529919	-0.544639	-0.559193	-0.573576	-0.587785	-0.601815	-0.615661	-0.62932	-0.642788	-0.656059	-0.669131	-0.681998	-0.694658	-0.707107	-0.71934	-0.731354
	114.5	0	-0.0174524	-0.0348995	-0.052336	-0.0697565	-0.0871557	-0.104528	-0.121869	-0.139173	-0.156434	-0.173648	-0.190809	-0.207912	-0.224951	-0.241922	-0.258819	-0.275637	-0.292372	-0.309017	-0.325568	-0.34202	-0.358368	-0.374607	-0.390731	-0.406737	-0.422618	-0.438371	-0.45399	-0.469472	-0.48481	-0.5	-0.515038	-0.529919	-0.544639	-0.559193	-0.573576	-0.587785	-0.601815	-0.615661	-0.62932	-0.642788	-0.656059	-0.669131	-0.681998	-0.694658	-0.707107	-0.71934	-0.731354
	115	0	-0.0174524	-0.0348995	-0.052336	-0.0697565	-0.0871557	-0.104528	-0.121869	-0.139173	-0.156434	-0.173648	-0.190809	-0.207912	-0.224951	-0.241922	-0.258819	-0.275637	-0.292372	-0.309017	-0.325568	-0.34202	-0.358368	-0.374607	-0.390731	-0.406737	-0.422618	-0.438371	-0.45399	-0.469472	-0.48481	-0.5	-0.515038	-0.529919	-0.544639	-0.559193	-0.573576	-0.587785	-0.601815	-0.615661	-0.62932	-0.642788	-0.656059	-0.669131	-0.681998	-0.694658	-0.707107	-0.71934	-0.731354
	115.5	0	-0.0174524	-0.0348995	-0.052336	-0.0697565	-0.0871557	-0.104528	-0.121869	-0.139173	-0.156434	-0.173648	-0.190809	-0.207912	-0.224951	-0.241922	-0.258819	-0.275637	-0.292372	-0.309017	-0.325568	-0.34202	-0.358368	-0.374607	-0.390731	-0.406737	-0.422618	-0.438371	-0.45399	-0.469472	-0.48481	-0.5	-0.515038	-0.529919	-0.544639	-0.559193	-0.573576	-0.587785	-0.601815	-0.615661	-0.62932	-0.642788	-0.656059	-0.669131	-0.681998	-0.694658	-0.707107	-0.71934	-0.731354
	116	0	-0.0174524	-0.0348995	-0.052336	-0.0697565	-0.0871557	-0.104528	-0.121869	-0.139173	-0.156434	-0.173648	-0.190809	-0.207912	-0.224951	-0.241922	-0.258819	-0.275637	-0.292372	-0.309017	-0.325568	-0.34202	-0.358368	-0.374607	-0.390731	-0.406737	-0.422618	-0.438371	-0.45399	-0.469472	-0.48481	-0.5	-0.515038	-0.529919	-0.544639	-0.559193	-0.573576	-0.587785	-0.601815	-0.615661	-0.62932	-0.642788	-0.656059	-0.669131	-0.681998	-0.694658	-0.707107	-0.71934	-0.731354
	116.5	0	-0.0174524	-0.0348995	-0.052336	-0.0697565	-0.0871557	-0.104528	-0.121869	-0.139173	-0.156434	-0.173648	-0.190809	-0.207912	-0.224951	-0.241922	-0.258819	-0.275637	-0.292372	-0.309017	-0.325568	-0.34202	-0.358368	-0.374607	-0.390731	-0.406737	-0.422618	-0.438371	-0.45399	-0.469472	-0.48481	-0.5	-0.515038	-0.529919	-0.544639	-0.559193	-0.573576	-0.587785	-0.601815	-0.615661	-0.62932	-0.642788	-0.656059	-0.669131	-0.681998	-0.694658	-0.707107	-0.71934	-0.731354
	117	0	-0.0174524	-0.0348995	-0.052336	-0.0697565	-0.0871557	-0.104528	-0.121869	-0.139173	-0.156434	-0.173648	-0.190809	-0.207912	-0.224951	-0.241922	-0.258819	-0.275637	-0.292372	-0.309017	-0.325568	-0.34202	-0.358368	-0.374607	-0.390731	-0.406737	-0.422618	-0.438371	-0.45399	-0.469472	-0.48481	-0.5	-0.515038	-0.529919	-0.544639	-0.559193	-0.573576	-0.587785	-0.601815	-0.615661	-0.62932	-0.642788	-0.656059	-0.669131	-0.681998	-0.694658	-0.707107	-0.71934	-0.731354
	117.5	0	-0.0174524	-0.0348995	-0.052336	-0.0697565	-0.0871557	-0.104528	-0.121869	-0.139173	-0.156434	-0.173648	-0.190809	-0.207912	-0.224951	-0.241922	-0.258819	-0.275637	-0.292372	-0.309017	-0.325568	-0.34202	-0.358368	-0.374607	-0.390731	-0.406737	-0.422618	-0.438371	-0.45399	-0.469472	-0.48481	-0.5	-0.515038	-0.529919	-0.544639	-0.559193	-0.573576	-0.587785	-0.601815	-0.615661	-0.62932	-0.642788	-0.656059	-0.669131	-0.681998	-0.694658	-0.707107	-0.71934	-0.731354
	118	0	-0.0174524	-0.0348995	-0.052336	-0.0697565	-0.0871557	-0.104528	-0.121869	-0.139173	-0.156434	-0.173648	-0.190809	-0.207912	-0.224951	-0.241922	-0.258819	-0.275637	-0.292372	-0.309017	-0.325568	-0.34202	-0.358368	-0.374607	-0.390731	-0.406737	-0.422618	-0.438371	-0.45399	-0.469472	-0.48481	-0.5	-0.515038	-0.529919	-0.544639	-0.559193	-0.573576	-0.587785	-0.601815	-0.615661	-0.62932	-0.642788	-0.656059	-0.669131	-0.681998	-0.694658	-0.707107	-0.71934	-0.731354
	118.5	0	-0.0174524	-0.0348995	-0.052336	-0.0697565	-0.0871557	-0.104528	-0.121869	-0.139173	-0.156434	-0.173648	-0.190809	-0.207912	-0.224951	-0.241922	-0.258819	-0.275637	-0.292372	-0.309017	-0.325568	-0.34202	-0.358368	-0.374607	-0.390731	-0.406737	-0.422618	-0.438371	-0.45399	-0.469472	-0.48481	-0.5	-0.515038	-0.529919	-0.544639	-0.559193	-0.573576	-0.587785	-0.601815	-0.615661	-0.62932	-0.642788	-0.656059	-0.669131	-0.681998	-0.694658	-0.707107	-0.71934	-0.731354
	119	0	-0.0174524	-0.0348995	-0.052336	-0.0697565	-0.0871557	-0.104528	-0.121869	-0.139173	-0.156434	-0.173648	-0.190809	-0.207912	-0.224951	-0.241922	-0.258819	-0.275637	-0.292372	-0.309017	-0.325568	-0.34202	-0.358368	-0.374607	-0.390731	-0.406737	-0.422618	-0.438371	-0.45399	-0.469472	-0.48481	-0.5	-0.515038	-0.529919	-0.544639	-0.559193	-0.573576	-0.587785	-0.601815	-0.615661	-0.62932	-0.642788	-0.656059	-0.669131	-0.681998	-0.694658	-0.707107	-0.71934	-0.731354
	119.5	0	-0.0174524	-0.0348995	-0.052336	-0.0697565	-0.0871557	-0.104528	-0.121869	-0.139173	-0.156434	-0.173648	-0.190809	-0.207912	-0.224951	-0.241922	-0.258819	-0.275637	-0.292372	-0.309017	-0.325568	-0.34202	-0.358368	-0.374607	-0.390731	-0.406737	-0.422618	-0.438371	-0.45399	-0.469472	-0.48481	-0.5	-0.515038	-0.529919	-0.544639	-0.559193	-0.573576	-0.587785	-0.601815	-0.615661	-0.62932	-0.642788	-0.656059	-0.669131	-0.681998	-0.694658	-0.707107	-0.71934	-0.731354
	120	0	-0.0174524	-0.0348995	-0.052336	-0.0697565	-0.0871557	-0.104528	-0.121869	-0.139173	-0.156434	-0.173648	-0.190809	-0.207912	-0.224951	-0.241922	-0.258819	-0.275637	-0.292372	-0.309017	-0.325568	-0.34202	-0.358368	-0.374607	-0.390731	-0.406737	-0.422618	-0.438371	-0.45399	-0.469472	-0.48481	-0.5	-0.515038	-0.529919	-0.544639	-0.559193	-0.573576	-0.587785	-0.601815	-0.615661	-0.62932	-0.642788	-0.656059	-0.669131	-0.681998	-0.694658	-0.707107	-0.71934	-0.731354
	120.5	0	-0.0174524	-0.0348995	-0.052336	-0.0697565	-0.0871557	-0.104528	-0.121869	-0.139173	-0.156434	-0.173648	-0.190809	-0.207912	-0.224951	-0.241922	-0.258819	-0.275637	-0.292372	-0.309017	-0.325568	-0.34202	-0.358368	-0.374607	-0.390731	-0.406737	-0.422618	-0.438371	-0.45399	-0.469472	-0.48481	-0.5	-0.515038	-0.529919	-0.544639	-0.559193	-0.573576	-0.587785	-0.601815	-0.615661	-0.62932	-0.642788	-0.656059	-0.669131	-0.681998	-0.694658	-0.707107	-0.71934	-0.731354
	121	0	-0.0174524	-0.0348995	-0.052336	-0.0697565	-0.0871557	-0.104528	-0.121869	-0.139173	-0.156434	-0.173648	-0.190809	-0.207912	-0.224951	-0.241922	-0.258819	-0.275637	-0.292372	-0.309017	-0.325568	-0.34202	-0.358368	-0.374607	-0.390731	-0.406737	-0.422618	-0.438371	-0.45399	-0.469472	-0.48481	-0.5	-0.515038	-0.529919	-0.544639	-0.559193	-0.573576	-0.587785	-0.601815	-0.615661	-0.62932	-0.642788	-0.656059	-0.669131	-0.681998	-0.694658	-0.707107	-0.71934	-0.731354
	121.5	0	-0.0174524	-0.0348995	-0.052336	-0.0697565	-0.0871557	-0.104528	-0.121869	-0.139173	-0.156434	-0.173648	-0.190809	-0.207912	-0.224951	-0.241922	-0.258819	-0.275637	-0.292372	-0.309017	-0.325568	-0.34202	-0.358368	-0.374607	-0.390731	-0.406737	-0.422618	-0.438371	-0.45399	-0.469472	-0.48481	-0.5	-0.515038	-0.529919	-0.544639	-0.559193	-0.573576	-0.587785	-0.601815	-0.615661	-0.62932	-0.642788	-0.656059	-0.669131	-0.681998	-0.694658	-0.707107	-0.71934	-0.731354
	122	0	-0.0174524	-0.0348995	-0.052336	-0.0697565	-0.0871557	-0.104528	-0.121869	-0.139173	-0.156434	-0.173648	-0.190809	-0.207912	-0.224951	-0.241922	-0.258819	-0.275637	-0.292372	-0.309017	-0.325568	-0.34202	-0.358368	-0.374607	-0.390731	-0.406737	-0.422618	-0.438371	-0.45399	-0.469472	-0.48481	-0.5	-0.515038	-0.529919	-0.544639	-0.559193	-0.573576	-0.587785	-0.601815	-0.615661	-0.62932	-0.642788	-0.656059	-0.669131	-0.681998	-0.694658	-0.707107	-0.71934	-0.731354
	122.5	0	-0.0174524	-0.0348995	-0.052336	-0.0697565	-0.0871557	-0.104528	-0.121869	-0.139173	-0.156434	-0.173648	-0.190809	-0.207912	-0.224951	-0.241922	-0.258819	-0.275637	-0.292372	-0.309017	-0.325568	-0.34202	-0.358368	-0.374607	-0.390731	-0.406737	-0.422618	-0.438371	-0.45399	-0.469472	-0.48481	-0.5	-0.515038	-0.529919	-0.544639	-0.559193	-0.573576	-0.587785	-0.601815	-0.615661	-0.62932	-0.642788	-0.656059	-0.669131	-0.681998	-0.694658	-0.707107	-0.71934	-0.731354
	123	0	-0.0174524	-0.0348995	-0.052336	-0.0697565	-0.0871557	-0.104528	-0.121869	-0.139173	-0.156434	-0.173648	-0.190809	-0.207912	-0.224951	-0.241922	-0.258819	-0.275637	-0.292372	-0.309017	-0.325568	-0.34202	-0.358368	-0.374607	-0.390731	-0.406737	-0.422618	-0.438371	-0.45399	-0.469472	-0.48481	-0.5	-0.515038	-0.529919	-0.544639	-0.559193	-0.573576	-0.587785	-0.601815	-0.615661	-0.62932	-0.642788	-0.656059	-0.669131	-0.681998	-0.694658	-0.707107	-0.71934	-0.731354
	123.5	0	-0.0174524	-0.0348995	-0.052336	-0.0697565	-0.0871557	-0.104528	-0.121869	-0.139173	-0.156434	-0.173648	-0.190809	-0.207912	-0.224951	-0.241922	-0.258819	-0.275637	-0.292372	-0.309017	-0.325568	-0.34202	-0.358368	-0.374607	-0.390731	-0.406737	-0.422618	-0.438371	-0.45399	-0.469472	-0.48481	-0.5	-0.515038	-0.529919	-0.544639	-0.559193	-0.573576	-0.587785	-0.601815	-0.615661	-0.62932	-0.642788	-0.656059	-0.669131	-0.681998	-0.694658	-0.707107	-0.71934	-0.731354
	124	0	-0.0174524	-0.0348995	-0.052336	-0.0697565	-0.0871557	-0.104528	-0.121869	-0.139173	-0.156434	-0.173648	-0.190809	-0.207912	-0.224951	-0.241922	-0.258819	-0.275637	-0.292372	-0.309017	-0.325568	-0.34202	-0.358368	-0.374607	-0.390731	-0.406737	-0.422618	-0.438371	-0.45399	-0.469472	-0.48481	-0.5	-0.515038	-0.529919	-0.544639	-0.559193	-0.573576	-0.587785	-0.601815	-0.615661	-0.62932	-0.642788	-0.656059	-0.669131	-0.681998	-0.694658	-0.707107	-0.71934	-0.731354
	124.5	0	-0.0174524	-0.0348995	-0.052336	-0.0697565	-0.0871557	-0.104528	-0.121869	-0.139173	-0.156434	-0.173648	-0.190809	-0.207912	-0.224951	-0.241922	-0.258819	-0.275637	-0.292372	-0.309017	-0.325568	-0.34202	-0.358368	-0.374607	-0.390731	-0.406737	-0.422618	-0.438371	-0.45399	-0.469472	-0.48481	-0.5	-0.515038	-0.529919	-0.544639	-0.559193	-0.573576	-0.587785	-0.601815	-0.615661	-0.62932	-0.642788	-0.656059	-0.669131	-0.681998	-0.694658	-0.707107	-0.71934	-0.731354
	125	0	-0.0174524	-0.0348995	-0.052336	-0.0697565	-0.0871557	-0.104528	-0.121869	-0.139173	-0.156434	-0.173648	-0.190809	-0.207912	-0.224951	-0.241922	-0.258819	-0.275637	-0.292372	-0.309017	-0.325568	-0.34202	-0.358368	-0.374607	-0.390731	-0.406737	-0.422618	-0.438371	-0.45399	-0.469472	-0.48481	-0.5	-0.515038	-0.529919	-0.544639	-0.559193	-0.573576	-0.587785	-0.601815	-0.615661	-0.62932	-0.642788	-0.656059	-0.669131	-0.681998	-0.694658	-0.707107	-0.71934	-0.731354
	125.5	0	-0.0174524	-0.0348995	-0.052336	-0.0697565	-0.0871557	-0.104528	-0.121869	-0.139173	-0.156434	-0.173648	-0.190809	-0.207912	-0.224951	-0.241922	-0.258819	-0.275637	-0.292372	-0.309017	-0.325568	-0.34202	-0.358368	-0.374607	-0.390731	-0.406737	-0.422618	-0.438371	-0.45399	-0.469472	-0.48481	-0.5	-0.515038	-0.529919	-0.544639	-0.559193	-0.573576	-0.587785	-0.601815	-0.615661	-0.62932	-0.642788	-0.656059	-0.669131	-0.681998	-0.694658	-0.707107	-0.71934	-0.731354
	126	0	-0.0174524	-0.0348995	-0.052336	-0.0697565	-0.0871557	-0.104528	-0.121869	-0.139173	-0.156434	-0.173648	-0.190809	-0.207912	-0.224951	-0.241922	-0.258819	-0.275637	-0.292372	-0.309017	-0.325568	-0.34202	-0.358368	-0.374607	-0.390731	-0.406737	-0.422618	-0.438371	-0.45399	-0.469472	-0.48481	-0.5	-0.515038	-0.529919	-0.544639	-0.559193	-0.573576	-0.587785	-0.601815	-0.615661	-0.62932	-0.642788	-0.656059	-0.669131	-0.681998	-0.694658	-0.707107	-0.71934	-0.731354
	126.5	0	-0.0174524	-0.0348995	-0.052336	-0.0697565	-0.0871557	-0.104528	-0.121869	-0.139173	-0.156434	-0.173648	-0.190809	-0.207912	-0.224951	-0.241922	-0.258819	-0.275637	-0.292372	-0.309017	-0.325568	-0.34202	-0.358368	-0.374607	-0.390731	-0.406737	-0.422618	-0.438371	-0.45399	-0.469472	-0.48481	-0.5	-0.515038	-0.529919	-0.544639	-0.559193	-0.573576	-0.587785	-0.601815	-0.615661	-0.62932	-0.642788	-0.656059	-0.669131	-0.681998	-0.694658	-0.707107	-0.71934	-0.731354
	127	0	-0.0174524	-0.0348995	-0.052336	-0.0697565	-0.0871557	-0.104528	-0.121869	-0.139173	-0.156434	-0.173648	-0.190809	-0.207912	-0.224951	-0.241922	-0.258819	-0.275637	-0.292372	-0.309017	-0.325568	-0.34202	-0.358368	-0.374607	-0.390731	-0.406737	-0.422618	-0.438371	-0.45399	-0.469472	-0.48481	-0.5	-0.515038	-0.529919	-0.544639	-0.559193	-0.573576	-0.587785	-0.601815	-0.615661	-0.62932	-0.642788	-0.656059	-0.669131	-0.681998	-0.694658	-0.707107	-0.71934	-0.731354
	127.5	0	-0.0174524	-0.0348995	-0.052336	-0.0697565	-0.0871557	-0.104528	-0.121869	-0.139173	-0.156434	-0.173648	-0.190809	-0.207912	-0.224951	-0.241922	-0.258819	-0.275637	-0.292372	-0.309017	-0.325568	-0.34202	-0.358368	-0.374607	-0.390731	-0.406737	-0.422618	-0.438371	-0.45399	-0.469472	-0.48481	-0.5	-0.515038	-0.529919	-0.544639	-0.559193	-0.573576	-0.587785	-0.601815	-0.615661	-0.62932	-0.642788	-0.656059	-0.669131	-0.681998	-0.694658	-0.707107	-0.71934	-0.731354
	128	0	-0.0174524	-0.0348995	-0.052336	-0.0697565	-0.0871557	-0.104528	-0.121869	-0.139173	-0.156434	-0.173648	-0.190809	-0.207912	-0.224951	-0.241922	-0.258819	-0.275637	-0.292372	-0.309017	-0.325568	-0.34202	-0.358368	-0.374607	-0.390731	-0.406737	-0.422618	-0.438371	-0.45399	-0.469472	-0.48481	-0.5	-0.515038	-0.529919	-0.544639	-0.559193	-0.573576	-0.587785	-0.601815	-0.615661	-0.62932	-0.642788	-0.656059	-0.669131	-0.681998	-0.694658	-0.707107	-0.71934	-0.731354
	128.5	0	-0.0174524	-0.0348995	-0.052336	-0.0697565	-0.0871557	-0.104528	-0.121869	-0.139173	-0.156434	-0.173648	-0.190809	-0.207912	-0.224951	-0.241922	-0.258819	-0.275637	-0.292372	-0.309017	-0.325568	-0.34202	-0.358368	-0.374607	-0.390731	-0.406737	-0.422618	-0.438371	-0.45399	-0.469472	-0.48481	-0.5	-0.515038	-0.529919	-0.544639	-0.559193	-0.573576	-0.587785	-0.601815	-0.615661	-0.62932	-0.642788	-0.656059	-0.669131	-0.681998	-0.694658	-0.707107	-0.71934	-0.731354
	129	0	-0.0174524	-0.0348995	-0.052336	-0.0697565	-0.0871557	-0.104528	-0.121869	-0.139173	-0.156434	-0.173648	-0.190809	-0.207912	-0.224951	-0.241922	-0.258819	-0.275637	-0.292372	-0.309017	-0.325568	-0.34202	-0.358368	-0.374607	-0.390731	-0.406737	-0.422618	-0.438371	-0.45399	-0.469472	-0.48481	-0.5	-0.515038	-0.529919	-0.544639	-0.559193	-0.573576	-0.587785	-0.601815	-0.615661	-0.62932	-0.642788	-0.656059	-0.669131	-0.681998	-0.694658	-0.707107	-0.71934	-0.731354
	129.5	0	-0.0174524	-0.0348995	-0.052336	-0.0697565	-0.0871557	-0.104528	-0.121869	-0.139173	-0.156434	-0.173648	-0.190809	-0.207912	-0.224951	-0.241922	-0.258819	-0.275637	-0.292372	-0.309017	-0.325568	-0.34202	-0.358368	-0.374607	-0.390731	-0.406737	-0.422618	-0.438371	-0.45399	-0.469472	-0.48481	-0.5	-0.515038	-0.529919	-0.544639	-0.559193	-0.573576	-0.587785	-0.601815	-0.615661	-0.62932	-0.642788	-0.656059	-0.669131	-0.681998	-0.694658	-0.707107	-0.71934	-0.731354
	130	0	-0.0174524	-0.0348995	-0.052336	-0.0697565	-0.0871557	-0.104528	-0.121869	-0.139173	-0.156434	-0.173648	-0.190809	-0.207912	-0.224951	-0.241922	-0.258819	-0.275637	-0.292372	-0.309017	-0.325568	-0.34202	-0.358368	-0.374607	-0.390731	-0.406737	-0.422618	-0.438371	-0.45399	-0.469472	-0.48481	-0.5	-0.515038	-0.529919	-0.544639	-0.559193	-0.573576	-0.587785	-0.601815	-0.615661	-0.62932	-0.642788	-0.656059	-0.669131	-0.681998	-0.694658	-0.707107	-0.71934	-0.731354
	130.5	0	-0.0174524	-0.0348995	-0.052336	-0.0697565	-0.0871557	-0.104528	-0.121869	-0.139173	-0.156434	-0.173648	-0.190809	-0.207912	-0.224951	-0.241922	-0.258819	-0.275637	-0.292372	-0.309017	-0.325568	-0.34202	-0.358368	-0.374607	-0.390731	-0.406737	-0.422618	-0.438371	-0.45399	-0.469472	-0.48481	-0.5	-0.515038	-0.529919	-0.544639	-0.559193	-0.573576	-0.587785	-0.601815	-0.615661	-0.62932	-0.642788	-0.656059	-0.669131	-0.681998	-0.694658	-0.707107	-0.71934	-0.731354
	131	0	-0.0174524	-0.0348995	-0.052336	-0.0697565	-0.0871557	-0.104528	-0.121869	-0.139173	-0.156434	-0.173648	-0.190809	-0.207912	-0.224951	-0.241922	-0.258819	-0.275637	-0.292372	-0.309017	-0.325568	-0.34202	-0.358368	-0.374607	-0.390731	-0.406737	-0.422618	-0.438371	-0.45399	-0.469472	-0.48481	-0.5	-0.515038	-0.529919	-0.544639	-0.559193	-0.573576	-0.587785	-0.601815	-0.615661	-0.62932	-0.642788	-0.656059	-0.669131	-0.681998	-0.694658	-0.707107	-0.71934	-0.731354
	131.5	0	-0.0174524	-0.0348995	-0.052336	-0.0697565	-0.0871557	-0.104528	-0.121869	-0.139173	-0.156434	-0.173648	-0.190809	-0.207912	-0.224951	-0.241922	-0.258819	-0.275637	-0.292372	-0.309017	-0.325568	-0.34202	-0.358368	-0.374607	-0.390731	-0.406737	-0.422618	-0.438371	-0.45399	-0.469472	-0.48481	-0.5	-0.515038	-0.529919	-0.544639	-0.559193	-0.573576	-0.587785	-0.601815	-0.615661	-0.62932	-0.642788	-0.656059	-0.669131	-0.681998	-0.694658	-0.707107	-0.71934	-0.731354
	132	0	-0.0174524	-0.0348995	-0.052336	-0.0697565	-0.0871557	-0.104528	-0.121869	-0.139173	-0.156434	-0.173648	-0.190809	-0.207912	-0.224951	-0.241922	-0.258819	-0.275637	-0.292372	-0.309017	-0.325568	-0.34202	-0.358368	-0.374607	-0.390731	-0.406737	-0.422618	-0.438371	-0.45399	-0.469472	-0.48481	-0.5	-0.515038	-0.529919	-0.544639	-0.559193	-0.573576	-0.587785	-0.601815	-0.615661	-0.62932	-0.642788	-0.656059	-0.669131	-0.681998	-0.694658	-0.707107	-0.71934	-0.731354
	132.5	0	-0.0174524	-0.0348995	-0.052336	-0.0697565	-0.0871557	-0.104528	-0.121869	-0.139173	-0.156434	-0.173648	-0.190809	-0.207912	-0.224951	-0.241922	-0.258819	-0.275637	-0.292372	-0.309017	-0.325568	-0.34202	-0.358368	-0.374607	-0.390731	-0.406737	-0.422618	-0.438371	-0.45399	-0.469472	-0.48481	-0.5	-0.515038	-0.529919	-0.544639	-0.559193	-0.573576	-0.587785	-0.601815	-0.615661	-0.62932	-0.642788	-0.656059	-0.669131	-0.681998	-0.694658	-0.707107	-0.71934	-0.731354
	133	0	-0.0174524	-0.0348995	-0.052336	-0.0697565	-0.0871557	-0.104528	-0.121869	-0.139173	-0.156434	-0.173648	-0.190809	-0.207912	-0.224951	-0.241922	-0.258819	-0.275637	-0.292372	-0.309017	-0.325568	-0.34202	-0.358368	-0.374607	-0.390731	-0.406737	-0.422618	-0.438371	-0.45399	-0.469472	-0.48481	-0.5	-0.515038	-0.529919	-0.544639	-0.559193	-0.573576	-0.587785	-0.601815	-0.615661	-0.62932	-0.642788	-0.656059	-0.669131	-0.681998	-0.694658	-0.707107	-0.71934	-0.731354
	133.5	0	-0.0174524	-0.0348995	-0.052336	-0.0697565	-0.0871557	-0.104528	-0.121869	-0.139173	-0.156434	-0.173648	-0.190809	-0.207912	-0.224951	-0.241922	-0.258819	-0.275637	-0.292372	-0.309017	-0.325568	-0.34202	-0.358368	-0.374607	-0.390731	-0.406737	-0.422618	-0.438371	-0.45399	-0.469472	-0.48481	-0.5	-0.515038	-0.529919	-0.544639	-0.559193	-0.573576	-0.587785	-0.601815	-0.615661	-0.62932	-0.642788	-0.656059	-0.669131	-0.681998	-0.694658	-0.707107	-0.71934	-0.731354
	134	0	-0.0174524	-0.0348995	-0.052336	-0.0697565	-0.0871557	-0.104528	-0.121869	-0.139173	-0.156434	-0.173648	-0.190809	-0.207912	-0.224951	-0.241922	-0.258819	-0.275637	-0.292372	-0.309017	-0.325568	-0.34202	-0.358368	-0.374607	-0.390731	-0.406737	-0.422618	-0.438371	-0.45399	-0.469472	-0.48481	-0.5	-0.515038	-0.529919	-0.544639	-0.559193	-0.573576	-0.587785	-0.601815	-0.615661	-0.62932	-0.642788	-0.656059	-0.669131	-0.681998	-0.694658	-0.707107	-0.71934	-0.731354
	134.5	0	-0.0174524	-0.0348995	-0.052336	-0.0697565	-0.0871557	-0.104528	-0.121869	-0.139173	-0.156434	-0.173648	-0.190809	-0.207912	-0.224951	-0.241922	-0.258819	-0.275637	-0.292372	-0.309017	-0.325568	-0.34202	-0.358368	-0.374607	-0.390731	-0.406737	-0.422618	-0.438371	-0.45399	-0.469472	-0.48481	-0.5	-0.515038	-0.529919	-0.544639	-0.559193	-0.573576	-0.587785	-0.601815	-0.615661	-0.62932	-0.642788	-0.656059	-0.669131	-0.681998	-0.694658	-0.707107	-0.71934	-0.731354
	135	0	-0.0174524	-0.0348995	-0.052336	-0.0697565	-0.0871557	-0.104528	-0.121869	-0.139173	-0.156434	-0.173648	-0.190809	-0.207912	-0.224951	-0.241922	-0.258819	-0.275637	-0.292372	-0.309017	-0.325568	-0.34202	-0.358368	-0.374607	-0.390731	-0.406737	-0.422618	-0.438371	-0.45399	-0.469472	-0.48481	-0.5	-0.515038	-0.529919	-0.544639	-0.559193	-0.573576	-0.587785	-0.601815	-0.615661	-0.62932	-0.642788	-0.656059	-0.669131	-0.681998	-0.694658	-0.707107	-0.71934	-0.731354
	135.5	0	-0.0174524	-0.0348995	-0.052336	-0.0697565	-0.0871557	-0.104528	-0.121869	-0.139173	-0.156434	-0.173648	-0.190809	-0.207912	-0.224951	-0.241922	-0.258819	-0.275637	-0.292372	-0.309017	-0.325568	-0.34202	-0.358368	-0.374607	-0.390731	-0.406737	-0.422618	-0.438371	-0.45399	-0.469472	-0.48481	-0.5	-0.515038	-0.529919	-0.544639	-0.559193	-0.573576	-0.587785	-0.601815	-0.615661	-0.62932	-0.642788	-0.656059	-0.669131	-0.681998	-0.694658	-0.707107	-0.71934	-0.731354
	136	0	-0.0174524	-0.0348995	-0.052336	-0.0697565	-0.0871557	-0.104528	-0.121869	-0.139173	-0.156434	-0.173648	-0.190809	-0.207912	-0.224951	-0.241922	-0.258819	-0.275637	-0.292372	-0.309017	-0.325568	-0.34202	-0.358368	-0.374607	-0.390731	-0.406737	-0.422618	-0.438371	-0.45399	-0.469472	-0.48481	-0.5	-0.515038	-0.529919	-0.544639	-0.559193	-0.573576	-0.587785	-0.601815	-0.615661	-0.62932	-0.642788	-0.656059	-0.669131	-0.681998	-0.694658	-0.707107	-0.71934	-0.731354
	136.5	0	-0.0174524	-0.0348995	-0.052336	-0.0697565	-0.0871557	-0.104528	-0.121869	-0.139173	-0.156434	-0.173648	-0.190809	-0.207912	-0.224951	-0.241922	-0.258819	-0.275637	-0.292372	-0.309017	-0.325568	-0.34202	-0.358368	-0.374607	-0.390731	-0.406737	-0.422618	-0.438371	-0.45399	-0.469472	-0.48481	-0.5	-0.515038	-0.529919	-0.544639	-0.559193	-0.573576	-0.587785	-0.601815	-0.615661	-0.62932	-0.642788	-0.656059	-0.669131	-0.681998	-0.694658	-0.707107	-0.71934	-0.731354
	137	0	-0.0174524	-0.0348995	-0.052336	-0.0697565	-0.0871557	-0.104528	-0.121869	-0.139173	-0.156434	-0.173648	-0.190809	-0.207912	-0.224951	-0.241922	-0.258819	-0.275637	-0.292372	-0.309017	-0.325568	-0.34202	-0.358368	-0.374607	-0.390731	-0.406737	-0.422618	-0.438371	-0.45399	-0.469472	-0.48481	-0.5	-0.515038	-0.529919	-0.544639	-0.559193	-0.573576	-0.587785	-0.601815	-0.615661	-0.62932	-0.642788	-0.656059	-0.669131	-0.681998	-0.694658	-0.707107	-0.71934	-0.731354
	137.5	0	-0.0174524	-0.0348995	-0.052336	-0.0697565	-0.0871557	-0.104528	-0.121869	-0.139173	-0.156434	-0.173648	-0.190809	-0.207912	-0.224951	-0.241922	-0.258819	-0.275637	-0.292372	-0.309017	-0.325568	-0.34202	-0.358368	-0.374607	-0.390731	-0.406737	-0.422618	-0.438371	-0.45399	-0.469472	-0.48481	-0.5	-0.515038	-0.529919	-0.544639	-0.559193	-0.573576	-0.587785	-0.601815	-0.615661	-0.62932	-0.642788	-0.656059	-0.669131	-0.681998	-0.694658	-0.707107	-0.71934	-0.731354
	138	0	-0.0174524	-0.0348995	-0.052336	-0.0697565	-0.0871557	-0.104528	-0.121869	-0.139173	-0.156434	-0.173648	-0.190809	-0.207912	-0.224951	-0.241922	-0.258819	-0.275637	-0.292372	-0.309017	-0.325568	-0.34202	-0.358368	-0.374607	-0.390731	-0.406737	-0.422618	-0.438371	-0.45399	-0.469472	-0.48481	-0.5	-0.515038	-0.529919	-0.544639	-0.559193	-0.573576	-0.587785	-0.601815	-0.615661	-0.62932	-0.642788	-0.656059	-0.669131	-0.681998	-0.694658	-0.707107	-0.71934	-0.731354
	138.5	0	-0.0174524	-0.0348995	-0.052336	-0.0697565	-0.0871557	-0.104528	-0.121869	-0.139173	-0.156434	-0.173648	-0.190809	-0.207912	-0.224951	-0.241922	-0.258819	-0.275637	-0.292372	-0.309017	-0.325568	-0.34202	-0.358368	-0.374607	-0.390731	-0.406737	-0.422618	-0.438371	-0.45399	-0.469472	-0.48481	-0.5	-0.515038	-0.529919	-0.544639	-0.559193	-0.573576	-0.587785	-0.601815	-0.615661	-0.62932	-0.642788	-0.656059	-0.669131	-0.681998	-0.694658	-0.707107	-0.71934	-0.731354
	139	0	-0.0174524	-0.0348995	-0.052336	-0.0697565	-0.0871557	-0.104528	-0.121869	-0.139173	-0.156434	-0.173648	-0.190809	-0.207912	-0.224951	-0.241922	-0.258819	-0.275637	-0.292372	-0.309017	-0.325568	-0.34202	-0.358368	-0.374607	-0.390731	-0.406737	-0.422618	-0.438371	-0.45399	-0.469472	-0.48481	-0.5	-0.515038	-0.529919	-0.544639	-0.559193	-0.573576	-0.587785	-0.601815	-0.615661	-0.62932	-0.642788	-0.656059	-0.669131	-0.681998	-0.694658	-0.707107	-0.71934	-0.731354
	139.5	0	-0.0174524	-0.0348995	-0.052336	-0.0697565	-0.0871557	-0.104528	-0.121869	-0.139173	-0.156434	-0.173648	-0.190809	-0.207912	-0.224951	-0.241922	-0.258819	-0.275637	-0.292372	-0.309017	-0.325568	-0.34202	-0.358368	-0.374607	-0.390731	-0.406737	-0.422618	-0.438371	-0.45399	-0.469472	-0.48481	-0.5	-0.515038	-0.529919	-0.544639	-0.559193	-0.573576	-0.587785	-0.601815	-0.615661	-0.62932	-0.642788	-0.656059	-0.669131	-0.681998	-0.694658	-0.707107	-0.71934	-0.731354
	140	0	-0.0174524	-0.0348995	-0.052336	-0.0697565	-0.0871557	-0.104528	-0.121869	-0.139173	-0.156434	-0.173648	-0.190809	-0.207912	-0.224951	-0.241922	-0.258819	-0.275637	-0.292372	-0.309017	-0.325568	-0.34202	-0.358368	-0.374607	-0.390731	-0.406737	-0.422618	-0.438371	-0.45399	-0.469472	-0.48481	-0.5	-0.515038	-0.529919	-0.544639	-0.559193	-0.573576	-0.587785	-0.601815	-0.615661	-0.62932	-0.642788	-0.656059	-0.669131	-0.681998	-0.694658	-0.707107	-0.71934	-0.731354
	140.5	0	-0.0174524	-0.0348995	-0.052336	-0.0697565	-0.0871557	-0.104528	-0.121869	-0.139173	-0.156434	-0.173648	-0.190809	-0.207912	-0.224951	-0.241922	-0.258819	-0.275637	-0.292372	-0.309017	-0.325568	-0.34202	-0.358368	-0.374607	-0.390731	-0.406737	-0.422618	-0.438371	-0.45399	-0.469472	-0.48481	-0.5	-0.515038	-0.529919	-0.544639	-0.559193	-0.573576	-0.587785	-0.601815	-0.615661	-0.62932	-0.642788	-0.656059	-0.669131	-0.681998	-0.694658	-0.707107	-0.71934	-0.731354
	141	0	-0.0174524	-0.0348995	-0.052336	-0.0697565	-0.0871557	-0.104528	-0.121869	-0.139173	-0.156434	-0.173648	-0.190809	-0.207912	-0.224951	-0.241922	-0.258819	-0.275637	-0.292372	-0.309017	-0.325568	-0.34202	-0.358368	-0.374607	-0.390731	-0.406737	-0.422618	-0.438371	-0.45399	-0.469472	-0.48481	-0.5	-0.515038	-0.529919	-0.544639	-0.559193	-0.573576	-0.587785	-0.601815	-0.615661	-0.62932	-0.642788	-0.656059	-0.669131	-0.681998	-0.694658	-0.707107	-0.71934	-0.731354
	141.5	0	-0.0174524	-0.0348995	-0.052336	-0.0697565	-0.0871557	-0.104528	-0.121869	-0.139173	-0.156434	-0.173648	-0.190809	-0.207912	-0.224951	-0.241922	-0.258819	-0.275637	-0.292372	-0.309017	-0.325568	-0.34202	-0.358368	-0.374607	-0.390731	-0.406737	-0.422618	-0.438371	-0.45399	-0.469472	-0.48481	-0.5	-0.515038	-0.529919	-0.544639	-0.559193	-0.573576	-0.587785	-0.601815	-0.615661	-0.62932	-0.642788	-0.656059	-0.669131	-0.681998	-0.694658	-0.707107	-0.71934	-0.731354
	142	0	-0.0174524	-0.0348995	-0.052336	-0.0697565	-0.0871557	-0.104528	-0.121869	-0.139173	-0.156434	-0.173648	-0.190809	-0.207912	-0.224951	-0.241922	-0.258819	-0.275637	-0.292372	-0.309017	-0.325568	-0.34202	-0.358368	-0.374607	-0.390731	-0.406737	-0.422618	-0.438371	-0.45399	-0.469472	-0.48481	-0.5	-0.515038	-0.529919	-0.544639	-0.559193	-0.573576	-0.587785	-0.601815	-0.615661	-0.62932	-0.642788	-0.656059	-0.669131	-0.681998	-0.694658	-0.707107	-0.71934	-0.731354
	142.5	0	-0.0174524	-0.0348995	-0.052336	-0.0697565	-0.0871557	-0.104528	-0.121869	-0.139173	-0.156434	-0.173648	-0.190809	-0.207912	-0.224951	-0.241922	-0.258819	-0.275637	-0.292372	-0.309017	-0.325568	-0.34202	-0.358368	-0.374607	-0.390731	-0.406737	-0.422618	-0.438371	-0.45399	-0.469472	-0.48481	-0.5	-0.515038	-0.529919	-0.544639	-0.559193	-0.573576	-0.587785	-0.601815	-0.615661	-0.62932	-0.642788	-0.656059	-0.669131	-0.681998	-0.694658	-0.707107	-0.71934	-0.731354
	143	0	-0.0174524	-0.0348995	-0.052336	-0.0697565	-0.0871557	-0.104528	-0.121869	-0.139173	-0.156434	-0.173648	-0.190809	-0.207912	-0.224951	-0.241922	-0.258819	-0.275637	-0.292372	-0.309017	-0.325568	-0.34202	-0.358368	-0.374607	-0.390731	-0.406737	-0.422618	-0.438371	-0.45399	-0.469472	-0.48481	-0.5	-0.515038	-0.529919	-0.544639	-0.559193	-0.573576	-0.587785	-0.601815	-0.615661	-0.62932	-0.642788	-0.656059	-0.669131	-0.681998	-0.694658	-0.707107	-0.71934	-0.731354
	143.5	0	-0.0174524	-0.0348995	-0.052336	-0.0697565	-0.0871557	-0.104528	-0.121869	-0.139173	-0.156434	-0.173648	-0.190809	-0.207912	-0.224951	-0.241922	-0.258819	-0.275637	-0.292372	-0.309017	-0.325568	-0.34202	-0.358368	-0.374607	-0.390731	-0.406737	-0.422618	-0.438371	-0.45399	-0.469472	-0.48481	-0.5	-0.515038	-0.529919	-0.544639	-0.559193	-0.573576	-0.587785	-0.601815	-0.615661	-0.62932	-0.642788	-0.656059	-0.669131	-0.681998	-0.694658	-0.707107	-0.71934	-0.731354
	144	0	-0.0174524	-0.0348995	-0.052336	-0.0697565	-0.0871557	-0.104528	-0.121869	-0.139173	-0.156434	-0.173648	-0.190809	-0.207912	-0.224951	-0.241922	-0.258819	-0.275637	-0.292372	-0.309017	-0.325568	-0.34202	-0.358368	-0.374607	-0.390731	-0.406737	-0.422618	-0.438371	-0.45399	-0.469472	-0.48481	-0.5	-0.515038	-0.529919	-0.544639	-0.559193	-0.573576	-0.587785	-0.601815	-0.615661	-0.62932	-0.642788	-0.656059	-0.669131	-0.681998	-0.694658	-0.707107	-0.71934	-0.731354
	144.5	0	-0.0174524	-0.0348995	-0.052336	-0.0697565	-0.0871557	-0.104528	-0.121869	-0.139173	-0.156434	-0.173648	-0.190809	-0.207912	-0.224951	-0.241922	-0.258819	-0.275637	-0.292372	-0.309017	-0.325568	-0.34202	-0.358368	-0.374607	-0.390731	-0.406737	-0.422618	-0.438371	-0.45399	-0.469472	-0.48481	-0.5	-0.515038	-0.529919	-0.544639	-0.559193	-0.573576	-0.587785	-0.601815	-0.615661	-0.62932	-0.642788	-0.656059	-0.669131	-0.681998	-0.694658	-0.707107	-0.71934	-0.731354
	145	0	-0.0174524	-0.0348995	-0.052336	-0.0697565	-0.0871557	-0.104528	-0.121869	-0.139173	-0.156434	-0.173648	-0.190809	-0.207912	-0.224951	-0.241922	-0.258819	-0.275637	-0.292372	-0.309017	-0.325568	-0.34202	-0.358368	-0.374607	-0.390731	-0.406737	-0.422618	-0.438371	-0.45399	-0.469472	-0.48481	-0.5	-0.515038	-0.529919	-0.544639	-0.559193	-0.573576	-0.587785	-0.601815	-0.615661	-0.62932	-0.642788	-0.656059	-0.669131	-0.681998	-0.694658	-0.707107	-0.71934	-0.731354
	145.5	0	-0.0174524	-0.0348995	-0.052336	-0.0697565	-0.0871557	-0.104528	-0.121869	-0.139173	-0.156434	-0.173648	-0.190809	-0.207912	-0.224951	-0.241922	-0.258819	-0.275637	-0.292372	-0.309017	-0.325568	-0.34202	-0.358368	-0.374607	-0.390731	-0.406737	-0.422618	-0.438371	-0.45399	-0.469472	-0.48481	-0.5	-0.515038	-0.529919	-0.544639	-0.559193	-0.573576	-0.587785	-0.601815	-0.615661	-0.62932	-0.642788	-0.656059	-0.669131	-0.681998	-0.694658	-0.707107	-0.71934	-0.731354
	146	0	-0.0174524	-0.0348995	-0.052336	-0.0697565	-0.0871557	-0.104528	-0.121869	-0.139173	-0.156434	-0.173648	-0.190809	-0.207912	-0.224951	-0.241922	-0.258819	-0.275637	-0.292372	-0.309017	-0.325568	-0.34202	-0.358368	-0.374607	-0.390731	-0.406737	-0.422618	-0.438371	-0.45399	-0.469472	-0.48481	-0.5	-0.515038	-0.529919	-0.544639	-0.559193	-0.573576	-0.587785	-0.601815	-0.615661	-0.62932	-0.642788	-0.656059	-0.669131	-0.681998	-0.694658	-0.707107	-0.71934	-0.731354
	146.5	0	-0.0174524	-0.0348995	-0.052336	-0.0697565	-0.0871557	-0.104528	-0.121869	-0.139173	-0.156434	-0.173648	-0.190809	-0.207912	-0.224951	-0.241922	-0.258819	-0.275637	-0.292372	-0.309017	-0.325568	-0.34202	-0.358368	-0.374607	-0.390731	-0.406737	-0.422618	-0.438371	-0.45399	-0.469472	-0.48481	-0.5	-0.515038	-0.529919	-0.544639	-0.559193	-0.573576	-0.587785	-0.601815	-0.615661	-0.62932	-0.642788	-0.656059	-0.669131	-0.681998	-0.694658	-0.707107	-0.71934	-0.731354
	147	0	-0.0174524	-0.0348995	-0.052336	-0.0697565	-0.0871557	-0.104528	-0.121869	-0.139173	-0.156434	-0.173648	-0.190809	-0.207912	-0.224951	-0.241922	-0.258819	-0.275637	-0.292372	-0.309017	-0.325568	-0.34202	-0.358368	-0.374607	-0.390731	-0.406737	-0.422618	-0.438371	-0.45399	-0.469472	-0.48481	-0.5	-0.515038	-0.529919	-0.544639	-0.559193	-0.573576	-0.587785	-0.601815	-0.615661	-0.62932	-0.642788	-0.656059	-0.669131	-0.681998	-0.694658	-0.707107	-0.71934	-0.731354
	147.5	0	-0.0174524	-0.0348995	-0.052336	-0.0697565	-0.0871557	-0.104528	-0.121869	-0.139173	-0.156434	-0.173648	-0.190809	-0.207912	-0.224951	-0.241922	-0.258819	-0.275637	-0.292372	-0.309017	-0.325568	-0.34202	-0.358368	-0.374607	-0.390731	-0.406737	-0.422618	-0.438371	-0.45399	-0.469472	-0.48481	-0.5	-0.515038	-0.529919	-0.544639	-0.559193	-0.573576	-0.587785	-0.601815	-0.615661	-0.62932	-0.642788	-0.656059	-0.669131	-0.681998	-0.694658	-0.707107	-0.71934	-0.731354
	148	0	-0.0174524	-0.0348995	-0.052336	-0.0697565	-0.0871557	-0.104528	-0.121869	-0.139173	-0.156434	-0.173648	-0.190809	-0.207912	-0.224951	-0.241922	-0.258819	-0.275637	-0.292372	-0.309017	-0.325568	-0.34202	-0.358368	-0.374607	-0.390731	-0.406737	-0.422618	-0.438371	-0.45399	-0.469472	-0.48481	-0.5	-0.515038	-0.529919	-0.544639	-0.559193	-0.573576	-0.587785	-0.601815	-0.615661	-0.62932	-0.642788	-0.656059	-0.669131	-0.681998	-0.694658	-0.707107	-0.71934	-0.731354
	148.5	0	-0.0174524	-0.0348995	-0.052336	-0.0697565	-0.0871557	-0.104528	-0.121869	-0.139173	-0.156434	-0.173648	-0.190809	-0.207912	-0.224951	-0.241922	-0.258819	-0.275637	-0.292372	-0.309017	-0.325568	-0.34202	-0.358368	-0.374607	-0.390731	-0.406737	-0.422618	-0.438371	-0.45399	-0.469472	-0.48481	-0.5	-0.515038	-0.529919	-0.544639	-0.559193	-0.573576	-0.587785	-0.601815	-0.615661	-0.62932	-0.642788	-0.656059	-0.669131	-0.681998	-0.694658	-0.707107	-0.71934	-0.731354
	149	0	-0.0174524	-0.0348995	-0.052336	-0.0697565	-0.0871557	-0.104528	-0.121869	-0.139173	-0.156434	-0.173648	-0.190809	-0.207912	-0.224951	-0.241922	-0.258819	-0.275637	-0.292372	-0.309017	-0.325568	-0.34202	-0.358368	-0.374607	-0.390731	-0.406737	-0.422618	-0.438371	-0.45399	-0.469472	-0.48481	-0.5	-0.515038	-0.529919	-0.544639	-0.559193	-0.573576	-0.587785	-0.601815	-0.615661	-0.62932	-0.642788	-0.656059	-0.669131	-0.681998	-0.694658	-0.707107	-0.71934	-0.731354
	149.5	0	-0.0174524	-0.0348995	-0.052336	-0.0697565	-0.0871557	-0.104528	-0.121869	-0.139173	-0.156434	-0.173648	-0.190809	-0.207912	-0.224951	-0.241922	-0.258819	-0.275637	-0.292372	-0.309017	-0.325568	-0.34202	-0.358368	-0.374607	-0.390731	-0.406737	-0.422618	-0.438371	-0.45399	-0.469472	-0.48481	-0.5	-0.515038	-0.529919	-0.544639	-0.559193	-0.573576	-0.587785	-0.601815	-0.615661	-0.62932	-0.642788	-0.656059	-0.669131	-0.681998	-0.694658	-0.707107	-0.71934	-0.731354
	150	0	-0.0174524	-0.0348995	-0.052336	-0.0697565	-0.0871557	-0.104528	-0.121869	-0.139173	-0.156434	-0.173648	-0.190809	-0.207912	-0.224951	-0.241922	-0.258819	-0.275637	-0.292372	-0.309017	-0.325568	-0.34202	-0.358368	-0.374607	-0.390731	-0.406737	-0.422618	-0.438371	-0.45399	-0.469472	-0.48481	-0.5	-0.515038	-0.529919	-0.544639	-0.559193	-0.573576	-0.587785	-0.601815	-0.615661	-0.62932	-0.642788	-0.656059	-0.669131	-0.681998	-0.694658	-0.707107	-0.71934	-0.731354
	150.5	0	-0.0174524	-0.0348995	-0.052336	-0.0697565	-0.0871557	-0.104528	-0.121869	-0.139173	-0.156434	-0.173648	-0.190809	-0.207912	-0.224951	-0.241922	-0.258819	-0.275637	-0.292372	-0.309017	-0.325568	-0.34202	-0.358368	-0.374607	-0.390731	-0.406737	-0.422618	-0.438371	-0.45399	-0.469472	-0.48481	-0.5	-0.515038	-0.529919	-0.544639	-0.559193	-0.573576	-0.587785	-0.601815	-0.615661	-0.62932	-0.642788	-0.656059	-0.669131	-0.681998	-0.694658	-0.707107	-0.71934	-0.731354
	151	0	-0.0174524	-0.0348995	-0.052336	-0.0697565	-0.0871557	-0.104528	-0.121869	-0.139173	-0.156434	-0.173648	-0.190809	-0.207912	-0.224951	-0.241922	-0.258819	-0.275637	-0.292372	-0.309017	-0.325568	-0.34202	-0.358368	-0.374607	-0.390731	-0.406737	-0.422618	-0.438371	-0.45399	-0.469472	-0.48481	-0.5	-0.515038	-0.529919	-0.544639	-0.559193	-0.573576	-0.587785	-0.601815	-0.615661	-0.62932	-0.642788	-0.656059	-0.669131	-0.681998	-0.694658	-0.707107	-0.71934	-0.731354
	151.5	0	-0.0174524	-0.0348995	-0.052336	-0.0697565	-0.0871557	-0.104528	-0.121869	-0.139173	-0.156434	-0.173648	-0.190809	-0.207912	-0.224951	-0.241922	-0.258819	-0.275637	-0.292372	-0.309017	-0.325568	-0.34202	-0.358368	-0.374607	-0.390731	-0.406737	-0.422618	-0.438371	-0.45399	-0.469472	-0.48481	-0.5	-0.515038	-0.529919	-0.544639	-0.559193	-0.573576	-0.587785	-0.601815	-0.615661	-0.62932	-0.642788	-0.656059	-0.669131	-0.681998	-0.694658	-0.707107	-0.71934	-0.731354
	152	0	-0.0174524	-0.0348995	-0.052336	-0.0697565	-0.0871557	-0.104528	-0.121869	-0.139173	-0.156434	-0.173648	-0.190809	-0.207912	-0.224951	-0.241922	-0.258819	-0.275637	-0.292372	-0.309017	-0.325568	-0.34202	-0.358368	-0.374607	-0.390731	-0.406737	-0.422618	-0.438371	-0.45399	-0.469472	-0.48481	-0.5	-0.515038	-0.529919	-0.544639	-0.559193	-0.573576	-0.587785	-0.601815	-0.615661	-0.62932	-0.642788	-0.656059	-0.669131	-0.681998	-0.694658	-0.707107	-0.71934	-0.731354
	152.5	0	-0.0174524	-0.0348995	-0.052336	-0.0697565	-0.0871557	-0.104528	-0.121869	-0.139173	-0.156434	-0.173648	-0.190809	-0.207912	-0.224951	-0.241922	-0.258819	-0.275637	-0.292372	-0.309017	-0.325568	-0.34202	-0.358368	-0.374607	-0.390731	-0.406737	-0.422618	-0.438371	-0.45399	-0.469472	-0.48481	-0.5	-0.515038	-0.529919	-0.544639	-0.559193	-0.573576	-0.587785	-0.601815	-0.615661	-0.62932	-0.642788	-0.656059	-0.669131	-0.681998	-0.694658	-0.707107	-0.71934	-0.731354
	153	0	-0.0174524	-0.0348995	-0.052336	-0.0697565	-0.0871557	-0.104528	-0.121869	-0.139173	-0.156434	-0.173648	-0.190809	-0.207912	-0.224951	-0.241922	-0.258819	-0.275637	-0.292372	-0.309017	-0.325568	-0.34202	-0.358368	-0.374607	-0.390731	-0.406737	-0.422618	-0.438371	-0.45399	-0.469472	-0.48481	-0.5	-0.515038	-0.529919	-0.544639	-0.559193	-0.573576	-0.587785	-0.601815	-0.615661	-0.62932	-0.642788	-0.656059	-0.669131	-0.681998	-0.694658	-0.707107	-0.71934	-0.731354
	153.5	0	-0.0174524	-0.0348995	-0.052336	-0.0697565	-0.0871557	-0.104528	-0.121869	-0.139173	-0.156434	-0.173648	-0.190809	-0.207912	-0.224951	-0.241922	-0.258819	-0.275637	-0.292372	-0.309017	-0.325568	-0.34202	-0.358368	-0.374607	-0.390731	-0.406737	-0.422618	-0.438371	-0.45399	-0.469472	-0.48481	-0.5	-0.515038	-0.529919	-0.544639	-0.559193	-0.573576	-0.587785	-0.601815	-0.615661	-0.62932	-0.642788	-0.656059	-0.669131	-0.681998	-0.694658	-0.707107	-0.71934	-0.731354
	154	0	-0.0174524	-0.0348995	-0.052336	-0.0697565	-0.0871557	-0.104528	-0.121869	-0.139173	-0.156434	-0.173648	-0.190809	-0.207912	-0.224951	-0.241922	-0.258819	-0.275637	-0.292372	-0.309017	-0.325568	-0.34202	-0.358368	-0.374607	-0.390731	-0.406737	-0.422618	-0.438371	-0.45399	-0.469472	-0.48481	-0.5	-0.515038	-0.529919	-0.544639	-0.559193	-0.573576	-0.587785	-0.601815	-0.615661	-0.62932	-0.642788	-0.656059	-0.669131	-0.681998	-0.694658	-0.707107	-0.71934	-0.731354
	154.5	0	-0.0174524	-0.0348995	-0.052336	-0.0697565	-0.0871557	-0.104528	-0.121869	-0.139173	-0.156434	-0.173648	-0.190809	-0.207912	-0.224951	-0.241922	-0.258819	-0.275637	-0.292372	-0.309017	-0.325568	-0.34202	-0.358368	-0.374607	-0.390731	-0.406737	-0.422618	-0.438371	-0.45399	-0.469472	-0.48481	-0.5	-0.515038	-0.529919	-0.544639	-0.559193	-0.573576	-0.587785	-0.601815	-0.615661	-0.62932	-0.642788	-0.656059	-0.669131	-0.681998	-0.694658	-0.707107	-0.71934	-0.731354
	155	0	-0.0174524	-0.0348995	-0.052336	-0.0697565	-0.0871557	-0.104528	-0.121869	-0.139173	-0.156434	-0.173648	-0.190809	-0.207912	-0.224951	-0.241922	-0.258819	-0.275637	-0.292372	-0.309017	-0.325568	-0.34202	-0.358368	-0.374607	-0.390731	-0.406737	-0.422618	-0.438371	-0.45399	-0.469472	-0.48481	-0.5	-0.515038	-0.529919	-0.544639	-0.559193	-0.573576	-0.587785	-0.601815	-0.615661	-0.62932	-0.642788	-0.656059	-0.669131	-0.681998	-0.694658	-0.707107	-0.71934	-0.731354
	155.5	0	-0.0174524	-0.0348995	-0.052336	-0.0697565	-0.0871557	-0.104528	-0.121869	-0.139173	-0.156434	-0.173648	-0.190809	-0.207912	-0.224951	-0.241922	-0.258819	-0.275637	-0.292372	-0.309017	-0.325568	-0.34202	-0.358368	-0.374607	-0.390731	-0.406737	-0.422618	-0.438371	-0.45399	-0.469472	-0.48481	-0.5	-0.515038	-0.529919	-0.544639	-0.559193	-0.573576	-0.587785	-0.601815	-0.615661	-0.62932	-0.642788	-0.656059	-0.669131	-0.681998	-0.694658	-0.707107	-0.71934	-0.731354
	156	0	-0.0174524	-0.0348995	-0.052336	-0.0697565	-0.0871557	-0.104528	-0.121869	-0.139173	-0.156434	-0.173648	-0.190809	-0.207912	-0.224951	-0.241922	-0.258819	-0.275637	-0.292372	-0.309017	-0.325568	-0.34202	-0.358368	-0.374607	-0.390731	-0.406737	-0.422618	-0.438371	-0.45399	-0.469472	-0.48481	-0.5	-0.515038	-0.529919	-0.544639	-0.559193	-0.573576	-0.587785	-0.601815	-0.615661	-0.62932	-0.642788	-0.656059	-0.669131	-0.681998	-0.694658	-0.707107	-0.71934	-0.731354
	156.5	0	-0.0174524	-0.0348995	-0.052336	-0.0697565	-0.0871557	-0.104528	-0.121869	-0.139173	-0.156434	-0.173648	-0.190809	-0.207912	-0.224951	-0.241922	-0.258819	-0.275637	-0.292372	-0.309017	-0.325568	-0.34202	-0.358368	-0.374607	-0.390731	-0.406737	-0.422618	-0.438371	-0.45399	-0.469472	-0.48481	-0.5	-0.515038	-0.529919	-0.544639	-0.559193	-0.573576	-0.587785	-0.601815	-0.615661	-0.62932	-0.642788	-0.656059	-0.669131	-0.681998	-0.694658	-0.707107	-0.71934	-0.731354
	157	0	-0.0174524	-0.0348995	-0.052336	-0.0697565	-0.0871557	-0.104528	-0.121869	-0.139173	-0.156434	-0.173648	-0.190809	-0.207912	-0.224951	-0.241922	-0.258819	-0.275637	-0.292372	-0.309017	-0.325568	-0.34202	-0.358368	-0.374607	-0.390731	-0.406737	-0.422618	-0.438371	-0.45399	-0.469472	-0.48481	-0.5	-0.515038	-0.529919	-0.544639	-0.559193	-0.573576	-0.587785	-0.601815	-0.615661	-0.62932	-0.642788	-0.656059	-0.669131	-0.681998	-0.694658	-0.707107	-0.71934	-0.731354
	157.5	0	-0.0174524	-0.0348995	-0.052336	-0.0697565	-0.0871557	-0.104528	-0.121869	-0.139173	-0.156434	-0.173648	-0.190809	-0.207912	-0.224951	-0.241922	-0.258819	-0.275637	-0.292372	-0.309017	-0.325568	-0.34202	-0.358368	-0.374607	-0.390731	-0.406737	-0.422618	-0.438371	-0.45399	-0.469472	-0.48481	-0.5	-0.515038	-0.529919	-0.544639	-0.559193	-0.573576	-0.587785	-0.601815	-0.615661	-0.62932	-0.642788	-0.656059	-0.669131	-0.681998	-0.694658	-0.707107	-0.71934	-0.731354
	158	0	-0.0174524	-0.0348995	-0.052336	-0.0697565	-0.0871557	-0.104528	-0.121869	-0.139173	-0.156434	-0.173648	-0.190809	-0.207912	-0.224951	-0.241922	-0.258819	-0.275637	-0.292372	-0.309017	-0.325568	-0.34202	-0.358368	-0.374607	-0.390731	-0.406737	-0.422618	-0.438371	-0.45399	-0.469472	-0.48481	-0.5	-0.515038	-0.529919	-0.544639	-0.559193	-0.573576	-0.587785	-0.601815	-0.615661	-0.62932	-0.642788	-0.656059	-0.669131	-0.681998	-0.694658	-0.707107	-0.71934	-0.731354
	158.5	0	-0.0174524	-0.0348995	-0.052336	-0.0697565	-0.0871557	-0.104528	-0.121869	-0.139173	-0.156434	-0.173648	-0.190809	-0.207912	-0.224951	-0.241922	-0.258819	-0.275637	-0.292372	-0.309017	-0.325568	-0.34202	-0.358368	-0.374607	-0.390731	-0.406737	-0.422618	-0.438371	-0.45399	-0.469472	-0.48481	-0.5	-0.515038	-0.529919	-0.544639	-0.559193	-0.573576	-0.587785	-0.601815	-0.615661	-0.62932	-0.642788	-0.656059	-0.669131	-0.681998	-0.694658	-0.707107	-0.71934	-0.731354
	159	0	-0.0174524	-0.0348995	-0.052336	-0.0697565	-0.0871557	-0.104528	-0.121869	-0.139173	-0.156434	-0.173648	-0.190809	-0.207912	-0.224951	-0.241922	-0.258819	-0.275637	-0.292372	-0.309017	-0.325568	-0.34202	-0.358368	-0.374607	-0.390731	-0.406737	-0.422618	-0.438371	-0.45399	-0.469472	-0.48481	-0.5	-0.515038	-0.529919	-0.544639	-0.559193	-0.573576	-0.587785	-0.601815	-0.615661	-0.62932	-0.642788	-0.656059	-0.669131	-0.681998	-0.694658	-0.707107	-0.71934	-0.731354
	159.5	0	-0.0174524	-0.0348995	-0.052336	-0.0697565	-0.0871557	-0.104528	-0.121869	-0.139173	-0.156434	-0.173648	-0.190809	-0.207912	-0.224951	-0.241922	-0.258819	-0.275637	-0.292372	-0.309017	-0.325568	-0.34202	-0.358368	-0.374607	-0.390731	-0.406737	-0.422618	-0.438371	-0.45399	-0.469472	-0.48481	-0.5	-0.515038	-0.529919	-0.544639	-0.559193	-0.573576	-0.587785	-0.601815	-0.615661	-0.62932	-0.642788	-0.656059	-0.669131	-0.681998	-0.694658	-0.707107	-0.71934	-0.731354
	160	0	-0.0174524	-0.0348995	-0.052336	-0.0697565	-0.0871557	-0.104528	-0.121869	-0.139173	-0.156434	-0.173648	-0.190809	-0.207912	-0.224951	-0.241922	-0.258819	-0.275637	-0.292372	-0.309017	-0.325568	-0.34202	-0.358368	-0.374607	-0.390731	-0.406737	-0.422618	-0.438371	-0.45399	-0.469472	-0.48481	-0.5	-0.515038	-0.529919	-0.544639	-0.559193	-0.573576	-0.587785	-0.601815	-0.615661	-0.62932	-0.642788	-0.656059	-0.669131	-0.681998	-0.694658	-0.707107	-0.71934	-0.731354
	160.5	0	-0.0174524	-0.0348995	-0.052336	-0.0697565	-0.0871557	-0.104528	-0.121869	-0.139173	-0.156434	-0.173648	-0.190809	-0.207912	-0.224951	-0.241922	-0.258819	-0.275637	-0.292372	-0.309017	-0.325568	-0.34202	-0.358368	-0.374607	-0.390731	-0.406737	-0.422618	-0.438371	-0.45399	-0.469472	-0.48481	-0.5	-0.515038	-0.529919	-0.544639	-0.559193	-0.573576	-0.587785	-0.601815	-0.615661	-0.62932	-0.642788	-0.656059	-0.669131	-0.681998	-0.694658	-0.707107	-0.71934	-0.731354
	161	0	-0.0174524	-0.0348995	-0.052336	-0.0697565	-0.0871557	-0.104528	-0.121869	-0.139173	-0.156434	-0.173648	-0.190809	-0.207912	-0.224951	-0.241922	-0.258819	-0.275637	-0.292372	-0.309017	-0.325568	-0.34202	-0.358368	-0.374607	-0.390731	-0.406737	-0.422618	-0.438371	-0.45399	-0.469472	-0.48481	-0.5	-0.515038	-0.529919	-0.544639	-0.559193	-0.573576	-0.587785	-0.601815	-0.615661	-0.62932	-0.642788	-0.656059	-0.669131	-0.681998	-0.694658	-0.707107	-0.71934	-0.731354
	161.5	0	-0.0174524	-0.0348995	-0.052336	-0.0697565	-0.0871557	-0.104528	-0.121869	-0.139173	-0.156434	-0.173648	-0.190809	-0.207912	-0.224951	-0.241922	-0.258819	-0.275637	-0.292372	-0.309017	-0.325568	-0.34202	-0.358368	-0.374607	-0.390731	-0.406737	-0.422618	-0.438371	-0.45399	-0.469472	-0.48481	-0.5	-0.515038	-0.529919	-0.544639	-0.559193	-0.573576	-0.587785	-0.601815	-0.615661	-0.62932	-0.642788	-0.656059	-0.669131	-0.681998	-0.694658	-0.707107	-0.71934	-0.731354
	162	0	-0.0174524	-0.0348995	-0.052336	-0.0697565	-0.0871557	-0.104528	-0.121869	-0.139173	-0.156434	-0.173648	-0.190809	-0.207912	-0.224951	-0.241922	-0.258819	-0.275637	-0.292372	-0.309017	-0.325568	-0.34202	-0.358368	-0.374607	-0.390731	-0.406737	-0.422618	-0.438371	-0.45399	-0.469472	-0.48481	-0.5	-0.515038	-0.529919	-0.544639	-0.559193	-0.573576	-0.587785	-0.601815	-0.615661	-0.62932	-0.642788	-0.656059	-0.669131	-0.681998	-0.694658	-0.707107	-0.71934	-0.731354
	162.5	0	-0.0174524	-0.0348995	-0.052336	-0.0697565	-0.0871557	-0.104528	-0.121869	-0.139173	-0.156434	-0.173648	-0.190809	-0.207912	-0.224951	-0.241922	-0.258819	-0.275637	-0.292372	-0.309017	-0.325568	-0.34202	-0.358368	-0.374607	-0.390731	-0.406737	-0.422618	-0.438371	-0.45399	-0.469472	-0.48481	-0.5	-0.515038	-0.529919	-0.544639	-0.559193	-0.573576	-0.587785	-0.601815	-0.615661	-0.62932	-0.642788	-0.656059	-0.669131	-0.681998	-0.694658	-0.707107	-0.71934	-0.731354
	163	0	-0.0174524	-0.0348995	-0.052336	-0.0697565	-0.0871557	-0.104528	-0.121869	-0.139173	-0.156434	-0.173648	-0.190809	-0.207912	-0.224951	-0.241922	-0.258819	-0.275637	-0.292372	-0.309017	-0.325568	-0.34202	-0.358368	-0.374607	-0.390731	-0.406737	-0.422618	-0.438371	-0.45399	-0.469472	-0.48481	-0.5	-0.515038	-0.529919	-0.544639	-0.559193	-0.573576	-0.587785	-0.601815	-0.615661	-0.62932	-0.642788	-0.656059	-0.669131	-0.681998	-0.694658	-0.707107	-0.71934	-0.731354
	163.5	0	-0.0174524	-0.0348995	-0.052336	-0.0697565	-0.0871557	-0.104528	-0.121869	-0.139173	-0.156434	-0.173648	-0.190809	-0.207912	-0.224951	-0.241922	-0.258819	-0.275637	-0.292372	-0.309017	-0.325568	-0.34202	-0.358368	-0.374607	-0.390731	-0.406737	-0.422618	-0.438371	-0.45399	-0.469472	-0.48481	-0.5	-0.515038	-0.529919	-0.544639	-0.559193	-0.573576	-0.587785	-0.601815	-0.615661	-0.62932	-0.642788	-0.656059	-0.669131	-0.681998	-0.694658	-0.707107	-0.71934	-0.731354
	164	0	-0.0174524	-0.0348995	-0.052336	-0.0697565	-0.0871557	-0.104528	-0.121869	-0.139173	-0.156434	-0.173648	-0.190809	-0.207912	-0.224951	-0.241922	-0.258819	-0.275637	-0.292372	-0.309017	-0.325568	-0.34202	-0.358368	-0.374607	-0.390731	-0.406737	-0.422618	-0.438371	-0.45399	-0.469472	-0.48481	-0.5	-0.515038	-0.529919	-0.544639	-0.559193	-0.573576	-0.587785	-0.601815	-0.615661	-0.62932	-0.642788	-0.656059	-0.669131	-0.681998	-0.694658	-0.707107	-0.71934	-0.731354
	164.5	0	-0.0174524	-0.0348995	-0.052336	-0.0697565	-0.0871557	-0.104528	-0.121869	-0.139173	-0.156434	-0.173648	-0.190809	-0.207912	-0.224951	-0.241922	-0.258819	-0.275637	-0.292372	-0.309017	-0.325568	-0.34202	-0.358368	-0.374607	-0.390731	-0.406737	-0.422618	-0.438371	-0.45399	-0.469472	-0.48481	-0.5	-0.515038	-0.529919	-0.544639	-0.559193	-0.573576	-0.587785	-0.601815	-0.615661	-0.62932	-0.642788	-0.656059	-0.669131	-0.681998	-0.694658	-0.707107	-0.71934	-0.731354
	165	0	-0.0174524	-0.0348995	-0.052336	-0.0697565	-0.0871557	-0.104528	-0.121869	-0.139173	-0.156434	-0.173648	-0.190809	-0.207912	-0.224951	-0.241922	-0.258819	-0.275637	-0.292372	-0.309017	-0.325568	-0.34202	-0.358368	-0.374607	-0.390731	-0.406737	-0.422618	-0.438371	-0.45399	-0.469472	-0.48481	-0.5	-0.515038	-0.529919	-0.544639	-0.559193	-0.573576	-0.587785	-0.601815	-0.615661	-0.62932	-0.642788	-0.656059	-0.669131	-0.681998	-0.694658	-0.707107	-0.71934	-0.731354
	165.5	0	-0.0174524	-0.0348995	-0.052336	-0.0697565	-0.0871557	-0.104528	-0.121869	-0.139173	-0.156434	-0.173648	-0.190809	-0.207912	-0.224951	-0.241922	-0.258819	-0.275637	-0.292372	-0.309017	-0.325568	-0.34202	-0.358368	-0.374607	-0.390731	-0.406737	-0.422618	-0.438371	-0.45399	-0.469472	-0.48481	-0.5	-0.515038	-0.529919	-0.544639	-0.559193	-0.573576	-0.587785	-0.601815	-0.615661	-0.62932	-0.642788	-0.656059	-0.669131	-0.681998	-0.694658	-0.707107	-0.71934	-0.731354
	166	0	-0.0174524	-0.0348995	-0.052336	-0.0697565	-0.0871557	-0.104528	-0.121869	-0.139173	-0.156434	-0.173648	-0.190809	-0.207912	-0.224951	-0.241922	-0.258819	-0.275637	-0.292372	-0.309017	-0.325568	-0.34202	-0.358368	-0.374607	-0.390731	-0.406737	-0.422618	-0.438371	-0.45399	-0.469472	-0.48481	-0.5	-0.515038	-0.529919	-0.544639	-0.559193	-0.573576	-0.587785	-0.601815	-0.615661	-0.62932	-0.642788	-0.656059	-0.669131	-0.681998	-0.694658	-0.707107	-0.71934	-0.731354
	166.5	0	-0.0174524	-0.0348995	-0.052336	-0.0697565	-0.0871557	-0.104528	-0.121869	-0.139173	-0.156434	-0.173648	-0.190809	-0.207912	-0.224951	-0.241922	-0.258819	-0.275637	-0.292372	-0.309017	-0.325568	-0.34202	-0.358368	-0.374607	-0.390731	-0.406737	-0.422618	-0.438371	-0.45399	-0.469472	-0.48481	-0.5	-0.515038	-0.529919	-0.544639	-0.559193	-0.573576	-0.587785	-0.601815	-0.615661	-0.62932	-0.642788	-0.656059	-0.669131	-0.681998	-0.694658	-0.707107	-0.71934	-0.731354
	167	0	-0.0174524	-0.0348995	-0.052336	-0.0697565	-0.0871557	-0.104528	-0.121869	-0.139173	-0.156434	-0.173648	-0.190809	-0.207912	-0.224951	-0.241922	-0.258819	-0.275637	-0.292372	-0.309017	-0.325568	-0.34202	-0.358368	-0.374607	-0.390731	-0.406737	-0.422618	-0.438371	-0.45399	-0.469472	-0.48481	-0.5	-0.515038	-0.529919	-0.544639	-0.559193	-0.573576	-0.587785	-0.601815	-0.615661	-0.62932	-0.642788	-0.656059	-0.669131	-0.681998	-0.694658	-0.707107	-0.71934	-0.731354
	167.5	0	-0.0174524	-0.0348995	-0.052336	-0.0697565	-0.0871557	-0.104528	-0.121869	-0.139173	-0.156434	-0.173648	-0.190809	-0.207912	-0.224951	-0.241922	-0.258819	-0.275637	-0.292372	-0.309017	-0.325568	-0.34202	-0.358368	-0.374607	-0.390731	-0.406737	-0.422618	-0.438371	-0.45399	-0.469472	-0.48481	-0.5	-0.515038	-0.529919	-0.544639	-0.559193	-0.573576	-0.587785	-0.601815	-0.615661	-0.62932	-0.642788	-0.656059	-0.669131	-0.681998	-0.694658	-0.707107	-0.71934	-0.731354
	168	0	-0.0174524	-0.0348995	-0.052336	-0.0697565	-0.0871557	-0.104528	-0.121869	-0.139173	-0.156434	-0.173648	-0.190809	-0.207912	-0.224951	-0.241922	-0.258819	-0.275637	-0.292372	-0.309017	-0.325568	-0.34202	-0.358368	-0.374607	-0.390731	-0.406737	-0.422618	-0.438371	-0.45399	-0.469472	-0.48481	-0.5	-0.515038	-0.529919	-0.544639	-0.559193	-0.573576	-0.587785	-0.601815	-0.615661	-0.62932	-0.642788	-0.656059	-0.669131	-0.681998	-0.694658	-0.707107	-0.71934	-0.731354
	168.5	0	-0.0174524	-0.0348995	-0.052336	-0.0697565	-0.0871557	-0.104528	-0.121869	-0.139173	-0.156434	-0.173648	-0.190809	-0.207912	-0.224951	-0.241922	-0.258819	-0.275637	-0.292372	-0.309017	-0.325568	-0.34202	-0.358368	-0.374607	-0.390731	-0.406737	-0.422618	-0.438371	-0.45399	-0.469472	-0.48481	-0.5	-0.515038	-0.529919	-0.544639	-0.559193	-0.573576	-0.587785	-0.601815	-0.615661	-0.62932	-0.642788	-0.656059	-0.669131	-0.681998	-0.694658	-0.707107	-0.71934	-0.731354
	169	0	-0.0174524	-0.0348995	-0.052336	-0.0697565	-0.0871557	-0.104528	-0.121869	-0.139173	-0.156434	-0.173648	-0.190809	-0.207912	-0.224951	-0.241922	-0.258819	-0.275637	-0.292372	-0.309017	-0.325568	-0.34202	-0.358368	-0.374607	-0.390731	-0.406737	-0.422618	-0.438371	-0.45399	-0.469472	-0.48481	-0.5	-0.515038	-0.529919	-0.544639	-0.559193	-0.573576	-0.587785	-0.601815	-0.615661	-0.62932	-0.642788	-0.656059	-0.669131	-0.681998	-0.694658	-0.707107	-0.71934	-0.731354
	169.5	0	-0.0174524	-0.0348995	-0.052336	-0.0697565	-0.0871557	-0.104528	-0.121869	-0.139173	-0.156434	-0.173648	-0.190809	-0.207912	-0.224951	-0.241922	-0.258819	-0.275637	-0.292372	-0.309017	-0.325568	-0.34202	-0.358368	-0.374607	-0.390731	-0.406737	-0.422618	-0.438371	-0.45399	-0.469472	-0.48481	-0.5	-0.515038	-0.529919	-0.544639	-0.559193	-0.573576	-0.587785	-0.601815	-0.615661	-0.62932	-0.642788	-0.656059	-0.669131	-0.681998	-0.694658	-0.707107	-0.71934	-0.731354
	170	0	-0.0174524	-0.0348995	-0.052336	-0.0697565	-0.0871557	-0.104528	-0.121869	-0.139173	-0.156434	-0.173648	-0.190809	-0.207912	-0.224951	-0.241922	-0.258819	-0.275637	-0.292372	-0.309017	-0.325568	-0.34202	-0.358368	-0.374607	-0.390731	-0.406737	-0.422618	-0.438371	-0.45399	-0.469472	-0.48481	-0.5	-0.515038	-0.529919	-0.544639	-0.559193	-0.573576	-0.587785	-0.601815	-0.615661	-0.62932	-0.642788	-0.656059	-0.669131	-0.681998	-0.694658	-0.707107	-0.71934	-0.731354
	170.5	0	-0.0174524	-0.0348995	-0.052336	-0.0697565	-0.0871557	-0.104528	-0.121869	-0.139173	-0.156434	-0.173648	-0.190809	-0.207912	-0.224951	-0.241922	-0.258819	-0.275637	-0.292372	-0.309017	-0.325568	-0.34202	-0.358368	-0.374607	-0.390731	-0.406737	-0.422618	-0.438371	-0.45399	-0.469472	-0.48481	-0.5	-0.515038	-0.529919	-0.544639	-0.559193	-0.573576	-0.587785	-0.601815	-0.615661	-0.62932	-0.642788	-0.656059	-0.669131	-0.681998	-0.694658	-0.707107	-0.71934	-0.731354
	171	0	-0.0174524	-0.0348995	-0.052336	-0.0697565	-0.0871557	-0.104528	-0.121869	-0.139173	-0.156434	-0.173648	-0.190809	-0.207912	-0.224951	-0.241922	-0.258819	-0.275637	-0.292372	-0.309017	-0.325568	-0.34202	-0.358368	-0.374607	-0.390731	-0.406737	-0.422618	-0.438371	-0.45399	-0.469472	-0.48481	-0.5	-0.515038	-0.529919	-0.544639	-0.559193	-0.573576	-0.587785	-0.601815	-0.615661	-0.62932	-0.642788	-0.656059	-0.669131	-0.681998	-0.694658	-0.707107	-0.71934	-0.731354
	171.5	0	-0.0174524	-0.0348995	-0.052336	-0.0697565	-0.0871557	-0.104528	-0.121869	-0.139173	-0.156434	-0.173648	-0.190809	-0.207912	-0.224951	-0.241922	-0.258819	-0.275637	-0.292372	-0.309017	-0.325568	-0.34202	-0.358368	-0.374607	-0.390731	-0.406737	-0.422618	-0.438371	-0.45399	-0.469472	-0.48481	-0.5	-0.515038	-0.529919	-0.544639	-0.559193	-0.573576	-0.587785	-0.601815	-0.615661	-0.62932	-0.642788	-0.656059	-0.669131	-0.681998	-0.694658	-0.707107	-0.71934	-0.731354
	172	0	-0.0174524	-0.0348995	-0.052336	-0.0697565	-0.0871557	-0.104528	-0.121869	-0.139173	-0.156434	-0.173648	-0.190809	-0.207912	-0.224951	-0.241922	-0.258819	-0.275637	-0.292372	-0.309017	-0.325568	-0.34202	-0.358368	-0.374607	-0.390731	-0.406737	-0.422618	-0.438371	-0.45399	-0.469472	-0.48481	-0.5	-0.515038	-0.529919	-0.544639	-0.559193	-0.573576	-0.587785	-0.601815	-0.615661	-0.62932	-0.642788	-0.656059	-0.669131	-0.681998	-0.694658	-0.707107	-0.71934	-0.731354
	172.5	0	-0.0174524	-0.0348995	-0.052336	-0.0697565	-0.0871557	-0.104528	-0.121869	-0.139173	-0.156434	-0.173648	-0.190809	-0.207912	-0.224951	-0.241922	-0.258819	-0.275637	-0.292372	-0.309017	-0.325568	-0.34202	-0.358368	-0.374607	-0.390731	-0.406737	-0.422618	-0.438371	-0.45399	-0.469472	-0.48481	-0.5	-0.515038	-0.529919	-0.544639	-0.559193	-0.573576	-0.587785	-0.601815	-0.615661	-0.62932	-0.642788	-0.656059	-0.669131	-0.681998	-0.694658	-0.707107	-0.71934	-0.731354
	173	0	-0.0174524	-0.0348995	-0.052336	-0.0697565	-0.0871557	-0.104528	-0.121869	-0.139173	-0.156434	-0.173648	-0.190809	-0.207912	-0.224951	-0.241922	-0.258819	-0.275637	-0.292372	-0.309017	-0.325568	-0.34202	-0.358368	-0.374607	-0.390731	-0.406737	-0.422618	-0.438371	-0.45399	-0.469472	-0.48481	-0.5	-0.515038	-0.529919	-0.544639	-0.559193	-0.573576	-0.587785	-0.601815	-0.615661	-0.62932	-0.642788	-0.656059	-0.669131	-0.681998	-0.694658	-0.707107	-0.71934	-0.731354
	173.5	0	-0.0174524	-0.0348995	-0.052336	-0.0697565	-0.0871557	-0.104528	-0.121869	-0.139173	-0.156434	-0.173648	-0.190809	-0.207912	-0.224951	-0.241922	-0.258819	-0.275637	-0.292372	-0.309017	-0.325568	-0.34202	-0.358368	-0.374607	-0.390731	-0.406737	-0.422618	-0.438371	-0.45399	-0.469472	-0.48481	-0.5	-0.515038	-0.529919	-0.544639	-0.559193	-0.573576	-0.587785	-0.601815	-0.615661	-0.62932	-0.642788	-0.656059	-0.669131	-0.681998	-0.694658	-0.707107	-0.71934	-0.731354
	174	0	-0.0174524	-0.0348995	-0.052336	-0.0697565	-0.0871557	-0.104528	-0.121869	-0.139173	-0.156434	-0.173648	-0.190809	-0.207912	-0.224951	-0.241922	-0.258819	-0.275637	-0.292372	-0.309017	-0.325568	-0.34202	-0.358368	-0.374607	-0.390731	-0.406737	-0.422618	-0.438371	-0.45399	-0.469472	-0.48481	-0.5	-0.515038	-0.529919	-0.544639	-0.559193	-0.573576	-0.587785	-0.601815	-0.615661	-0.62932	-0.642788	-0.656059	-0.669131	-0.681998	-0.694658	-0.707107	-0.71934	-0.731354
	174.5	0	-0.0174524	-0.0348995	-0.052336	-0.0697565	-0.0871557	-0.104528	-0.121869	-0.139173	-0.156434	-0.173648	-0.190809	-0.207912	-0.224951	-0.241922	-0.258819	-0.275637	-0.292372	-0.309017	-0.325568	-0.34202	-0.358368	-0.374607	-0.390731	-0.406737	-0.422618	-0.438371	-0.45399	-0.469472	-0.48481	-0.5	-0.515038	-0.529919	-0.544639	-0.559193	-0.573576	-0.587785	-0.601815	-0.615661	-0.62932	-0.642788	-0.656059	-0.669131	-0.681998	-0.694658	-0.707107	-0.71934	-0.731354
	175	0	-0.0174524	-0.0348995	-0.052336	-0.0697565	-0.0871557	-0.104528	-0.121869	-0.139173	-0.156434	-0.173648	-0.190809	-0.207912	-0.224951	-0.241922	-0.258819	-0.275637	-0.292372	-0.309017	-0.325568	-0.34202	-0.358368	-0.374607	-0.390731	-0.406737	-0.422618	-0.438371	-0.45399	-0.469472	-0.48481	-0.5	-0.515038	-0.529919	-0.544639	-0.559193	-0.573576	-0.587785	-0.601815	-0.615661	-0.62932	-0.642788	-0.656059	-0.669131	-0.681998	-0.694658	-0.707107	-0.71934	-0.731354
	175.5	0	-0.0174524	-0.0348995	-0.052336	-0.0697565	-0.0871557	-0.104528	-0.121869	-0.139173	-0.156434	-0.173648	-0.190809	-0.207912	-0.224951	-0.241922	-0.258819	-0.275637	-0.292372	-0.309017	-0.325568	-0.34202	-0.358368	-0.374607	-0.390731	-0.406737	-0.422618	-0.438371	-0.45399	-0.469472	-0.48481	-0.5	-0.515038	-0.529919	-0.544639	-0.559193	-0.573576	-0.587785	-0.601815	-0.615661	-0.62932	-0.642788	-0.656059	-0.669131	-0.681998	-0.694658	-0.707107	-0.71934	-0.731354
	176	0	-0.0174524	-0.0348995	-0.052336	-0.0697565	-0.0871557	-0.104528	-0.121869	-0.139173	-0.156434	-0.173648	-0.190809	-0.207912	-0.224951	-0.241922	-0.258819	-0.275637	-0.292372	-0.309017	-0.325568	-0.34202	-0.358368	-0.374607	-0.390731	-0.406737	-0.422618	-0.438371	-0.45399	-0.469472	-0.48481	-0.5	-0.515038	-0.529919	-0.544639	-0.559193	-0.573576	-0.587785	-0.601815	-0.615661	-0.62932	-0.642788	-0.656059	-0.669131	-0.681998	-0.694658	-0.707107	-0.71934	-0.731354
	176.5	0	-0.0174524	-0.0348995	-0.052336	-0.0697565	-0.0871557	-0.104528	-0.121869	-0.139173	-0.156434	-0.173648	-0.190809	-0.207912	-0.224951	-0.241922	-0.258819	-0.275637	-0.292372	-0.309017	-0.325568	-0.34202	-0.358368	-0.374607	-0.390731	-0.406737	-0.422618	-0.438371	-0.45399	-0.469472	-0.48481	-0.5	-0.515038	-0.529919	-0.544639	-0.559193	-0.573576	-0.587785	-0.601815	-0.615661	-0.62932	-0.642788	-0.656059	-0.669131	-0.681998	-0.694658	-0.707107	-0.71934	-0.731354
	177	0	-0.0174524	-0.0348995	-0.052336	-0.0697565	-0.0871557	-0.104528	-0.121869	-0.139173	-0.156434	-0.173648	-0.190809	-0.207912	-0.224951	-0.241922	-0.258819	-0.275637	-0.292372	-0.309017	-0.325568	-0.34202	-0.358368	-0.374607	-0.390731	-0.406737	-0.422618	-0.438371	-0.45399	-0.469472	-0.48481	-0.5	-0.515038	-0.529919	-0.544639	-0.559193	-0.573576	-0.587785	-0.601815	-0.615661	-0.62932	-0.642788	-0.656059	-0.669131	-0.681998	-0.694658	-0.707107	-0.71934	-0.731354
	177.5	0	-0.0174524	-0.0348995	-0.052336	-0.0697565	-0.0871557	-0.104528	-0.121869	-0.139173	-0.156434	-0.173648	-0.190809	-0.207912	-0.224951	-0.241922	-0.258819	-0.275637	-0.292372	-0.309017	-0.325568	-0.34202	-0.358368	-0.374607	-0.390731	-0.406737	-0.422618	-0.438371	-0.45399	-0.469472	-0.48481	-0.5	-0.515038	-0.529919	-0.544639	-0.559193	-0.573576	-0.587785	-0.601815	-0.615661	-0.62932	-0.642788	-0.656059	-0.669131	-0.681998	-0.694658	-0.707107	-0.71934	-0.731354
	178	0	-0.0174524	-0.0348995	-0.052336	-0.0697565	-0.0871557	-0.104528	-0.121869	-0.139173	-0.156434	-0.173648	-0.190809	-0.207912	-0.224951	-0.241922	-0.258819	-0.275637	-0.292372	-0.309017	-0.325568	-0.34202	-0.358368	-0.374607	-0.390731	-0.406737	-0.422618	-0.438371	-0.45399	-0.469472	-0.48481	-0.5	-0.515038	-0.529919	-0.544639	-0.559193	-0.573576	-0.587785	-0.601815	-0.615661	-0.62932	-0.642788	-0.656059	-0.669131	-0.681998	-0.694658	-0.707107	-0.71934	-0.731354
	178.5	0	-0.0174524	-0.0348995	-0.052336	-0.0697565	-0.0871557	-0.104528	-0.121869	-0.139173	-0.156434	-0.173648	-0.190809	-0.207912	-0.224951	-0.241922	-0.258819	-0.275637	-0.292372	-0.309017	-0.325568	-0.34202	-0.358368	-0.374607	-0.390731	-0.406737	-0.422618	-0.438371	-0.45399	-0.469472	-0.48481	-0.5	-0.515038	-0.529919	-0.544639	-0.559193	-0.573576	-0.587785	-0.601815	-0.615661	-0.62932	-0.642788	-0.656059	-0.669131	-0.681998	-0.694658	-0.707107	-0.71934	-0.731354
	179	0	-0.0174524	-0.0348995	-0.052336	-0.0697565	-0.0871557	-0.104528	-0.121869	-0.139173	-0.156434	-0.173648	-0.190809	-0.207912	-0.224951	-0.241922	-0.258819	-0.275637	-0.292372	-0.309017	-0.325568	-0.34202	-0.358368	-0.374607	-0.390731	-0.406737	-0.422618	-0.438371	-0.45399	-0.469472	-0.48481	-0.5	-0.515038	-0.529919	-0.544639	-0.559193	-0.573576	-0.587785	-0.601815	-0.615661	-0.62932	-0.642788	-0.656059	-0.669131	-0.681998	-0.694658	-0.707107	-0.71934	-0.731354
	179.5	0	-0.0174524	-0.0348995	-0.052336	-0.0697565	-0.0871557	-0.104528	-0.121869	-0.139173	-0.156434	-0.173648	-0.190809	-0.207912	-0.224951	-0.241922	-0.258819	-0.275637	-0.292372	-0.309017	-0.325568	-0.34202	-0.358368	-0.374607	-0.390731	-0.406737	-0.422618	-0.438371	-0.45399	-0.469472	-0.48481	-0.5	-0.515038	-0.529919	-0.544639	-0.559193	-0.573576	-0.587785	-0.601815	-0.615661	-0.62932	-0.642788	-0.656059	-0.669131	-0.681998	-0.694658	-0.707107	-0.71934	-0.731354
	180	0	-0.0174524	-0.0348995	-0.052336	-0.0697565	-0.0871557	-0.104528	-0.121869	-0.139173	-0.156434	-0.173648	-0.190809	-0.207912	-0.224951	-0.241922	-0.258819	-0.275637	-0.292372	-0.309017	-0.325568	-0.34202	-0.358368	-0.374607	-0.390731	-0.406737	-0.422618	-0.438371	-0.45399	-0.469472	-0.48481	-0.5	-0.515038	-0.529919	-0.544639	-0.559193	-0.573576	-0.587785	-0.601815	-0.615661	-0.62932	-0.642788	-0.656059	-0.669131	-0.681998	-0.694658	-0.707107	-0.71934	-0.731354
[truncated: 673 more columns]

## Sheet: c_LP+45
	HWP_theta
QWP_theta		0	0.5	1	1.5	2	2.5	3	3.5	4	4.5	5	5.5	6	6.5	7	7.5	8	8.5	9	9.5	10	10.5	11	11.5	12	12.5	13	13.5	14	14.5	15	15.5	16	16.5	17	17.5	18	18.5	19	19.5	20	20.5	21	21.5	22	22.5	23	23.5
	0	0	0.0174497	0.0348782	0.0522642	0.0695866	0.0868241	0.103956	0.120961	0.137819	0.154508	0.17101	0.187303	0.203368	0.219186	0.234736	0.25	0.26496	0.279596	0.293893	0.307831	0.321394	0.334565	0.347329	0.35967	0.371572	0.383022	0.394005	0.404508	0.414519	0.424024	0.433013	0.441474	0.449397	0.456773	0.463592	0.469846	0.475528	0.480631	0.485148	0.489074	0.492404	0.495134	0.497261	0.498782	0.499695	0.5	0.499695	0.498782
	0.5	-0.0348995	-0.0174497	0	0.0174285	0.0348145	0.0521368	0.0693743	0.0865061	0.103511	0.120369	0.137059	0.15356	0.169854	0.185919	0.201736	0.217286	0.23255	0.24751	0.262147	0.276443	0.290381	0.303944	0.317116	0.329879	0.34222	0.354123	0.365572	0.376556	0.387059	0.397069	0.406574	0.415563	0.424024	0.431947	0.439323	0.446142	0.452397	0.458079	0.463181	0.467698	0.471624	0.474954	0.477684	0.479811	0.481332	0.482246	0.48255	0.482246
	1	-0.0697565	-0.052328	-0.0348782	-0.0174285	0	0.017386	0.0347083	0.0519459	0.0690776	0.0860827	0.10294	0.11963	0.136132	0.152425	0.16849	0.184307	0.199858	0.215122	0.230081	0.244718	0.259014	0.272953	0.286516	0.299687	0.312451	0.324792	0.336694	0.348144	0.359127	0.36963	0.379641	0.389146	0.398134	0.406596	0.414519	0.421894	0.428714	0.434968	0.44065	0.445753	0.45027	0.454196	0.457526	0.460256	0.462383	0.463904	0.464817	0.465122
	1.5	-0.104528	-0.0871425	-0.069714	-0.0522642	-0.0348145	-0.017386	0	0.0173223	0.0345599	0.0516916	0.0686967	0.0855544	0.102244	0.118746	0.135039	0.151104	0.166921	0.182472	0.197736	0.212695	0.227332	0.241628	0.255567	0.26913	0.282301	0.295065	0.307406	0.319308	0.330758	0.341741	0.352244	0.362255	0.37176	0.380748	0.38921	0.397133	0.404508	0.411328	0.417582	0.423264	0.428367	0.432884	0.43681	0.44014	0.44287	0.444997	0.446518	0.447431
	2	-0.139173	-0.121851	-0.104465	-0.0870363	-0.0695866	-0.0521368	-0.0347083	-0.0173223	0	0.0172375	0.0343693	0.0513744	0.0682321	0.0849219	0.101424	0.117717	0.133782	0.149599	0.165149	0.180413	0.195373	0.21001	0.224306	0.238244	0.251807	0.264979	0.277743	0.290083	0.301986	0.313436	0.324419	0.334922	0.344932	0.354437	0.363426	0.371887	0.37981	0.387186	0.394005	0.40026	0.405942	0.411044	0.415561	0.419487	0.422817	0.425547	0.427674	0.429195
	2.5	-0.173648	-0.156411	-0.139088	-0.121702	-0.104274	-0.0868241	-0.0693743	-0.0519459	-0.0345599	-0.0172375	0	0.0171318	0.0341369	0.0509946	0.0676844	0.084186	0.100479	0.116544	0.132361	0.147912	0.163176	0.178136	0.192772	0.207069	0.221007	0.23457	0.247741	0.260505	0.272846	0.284748	0.296198	0.307181	0.317684	0.327695	0.3372	0.346189	0.35465	0.362573	0.369949	0.376768	0.383022	0.388704	0.393807	0.398324	0.40225	0.40558	0.40831	0.410437
	3	-0.207912	-0.19078	-0.173542	-0.15622	-0.138834	-0.121406	-0.103956	-0.0865061	-0.0690776	-0.0516916	-0.0343693	-0.0171318	0	0.0170051	0.0338628	0.0505527	0.0670542	0.0833475	0.0994125	0.11523	0.13078	0.146044	0.161004	0.175641	0.189937	0.203875	0.217438	0.230609	0.243373	0.255714	0.267617	0.279066	0.29005	0.300553	0.310563	0.320068	0.329057	0.337518	0.345441	0.352817	0.359636	0.36589	0.371572	0.376675	0.381192	0.385118	0.388448	0.391178
	3.5	-0.241922	-0.224917	-0.207785	-0.190547	-0.173225	-0.155839	-0.138411	-0.120961	-0.103511	-0.0860827	-0.0686967	-0.0513744	-0.0341369	-0.0170051	0	0.0168577	0.0335475	0.0500491	0.0663423	0.0824074	0.0982246	0.113775	0.129039	0.143999	0.158636	0.172932	0.18687	0.200433	0.213604	0.226368	0.238709	0.250611	0.262061	0.273044	0.283548	0.293558	0.303063	0.312052	0.320513	0.328436	0.335812	0.342631	0.348885	0.354567	0.35967	0.364187	0.368113	0.371443
	4	-0.275637	-0.25878	-0.241775	-0.224643	-0.207405	-0.190083	-0.172697	-0.155268	-0.137819	-0.120369	-0.10294	-0.0855544	-0.0682321	-0.0509946	-0.0338628	-0.0168577	0	0.0166898	0.0331914	0.0494846	0.0655496	0.0813669	0.0969171	0.112181	0.127141	0.141778	0.156074	0.170012	0.183575	0.196747	0.209511	0.221851	0.233754	0.245204	0.256187	0.26669	0.2767	0.286205	0.295194	0.303655	0.311578	0.318954	0.325773	0.332028	0.33771	0.342812	0.347329	0.351255
	4.5	-0.309017	-0.292327	-0.275469	-0.258464	-0.241333	-0.224095	-0.206773	-0.189387	-0.171958	-0.154508	-0.137059	-0.11963	-0.102244	-0.0849219	-0.0676844	-0.0505527	-0.0335475	-0.0166898	0	0.0165016	0.0327948	0.0488598	0.0646771	0.0802273	0.0954915	0.110451	0.125088	0.139384	0.153322	0.166885	0.180057	0.192821	0.205161	0.217064	0.228514	0.239497	0.25	0.26001	0.269516	0.278504	0.286965	0.294889	0.302264	0.309083	0.315338	0.32102	0.326122	0.330639
	5	-0.34202	-0.325519	-0.308829	-0.291971	-0.274966	-0.257834	-0.240597	-0.223274	-0.205888	-0.18846	-0.17101	-0.15356	-0.136132	-0.118746	-0.101424	-0.084186	-0.0670542	-0.0500491	-0.0331914	-0.0165016	0	0.0162932	0.0323582	0.0481755	0.0637257	0.0789899	0.0939496	0.108586	0.122883	0.136821	0.150384	0.163555	0.176319	0.18866	0.200562	0.212012	0.222995	0.233498	0.243509	0.253014	0.262003	0.270464	0.278387	0.285763	0.292582	0.298836	0.304518	0.309621
	5.5	-0.374607	-0.358313	-0.341812	-0.325122	-0.308264	-0.291259	-0.274127	-0.25689	-0.239568	-0.222182	-0.204753	-0.187303	-0.169854	-0.152425	-0.135039	-0.117717	-0.100479	-0.0833475	-0.0663423	-0.0494846	-0.0327948	-0.0162932	0	0.016065	0.0318823	0.0474325	0.0626967	0.0776563	0.0922932	0.106589	0.120527	0.134091	0.147262	0.160026	0.172367	0.184269	0.195719	0.206702	0.217205	0.227215	0.236721	0.245709	0.25417	0.262094	0.269469	0.276289	0.282543	0.288225
	6	-0.406737	-0.390672	-0.374378	-0.357877	-0.341187	-0.324329	-0.307324	-0.290192	-0.272955	-0.255633	-0.238247	-0.220818	-0.203368	-0.185919	-0.16849	-0.151104	-0.133782	-0.116544	-0.0994125	-0.0824074	-0.0655496	-0.0488598	-0.0323582	-0.016065	0	0.0158173	0.0313675	0.0466317	0.0615913	0.0762281	0.0905243	0.104462	0.118025	0.131197	0.143961	0.156302	0.168204	0.179654	0.190637	0.20114	0.21115	0.220656	0.229644	0.238105	0.246029	0.253404	0.260224	0.266478
	6.5	-0.438371	-0.422554	-0.406489	-0.390196	-0.373694	-0.357004	-0.340147	-0.323141	-0.30601	-0.288772	-0.27145	-0.254064	-0.236635	-0.219186	-0.201736	-0.184307	-0.166921	-0.149599	-0.132361	-0.11523	-0.0982246	-0.0813669	-0.0646771	-0.0481755	-0.0318823	-0.0158173	0	0.0155502	0.0308144	0.0457741	0.0604109	0.0747071	0.0886452	0.102208	0.11538	0.128144	0.140484	0.152387	0.163837	0.17482	0.185323	0.195333	0.204838	0.213827	0.222288	0.230211	0.237587	0.244406
	7	-0.469472	-0.453921	-0.438104	-0.422039	-0.405746	-0.389244	-0.372554	-0.355697	-0.338692	-0.32156	-0.304322	-0.287	-0.269614	-0.252186	-0.234736	-0.217286	-0.199858	-0.182472	-0.165149	-0.147912	-0.13078	-0.113775	-0.0969171	-0.0802273	-0.0637257	-0.0474325	-0.0313675	-0.0155502	0	0.0152642	0.0302239	0.0448607	0.0591568	0.073095	0.086658	0.0998295	0.112593	0.124934	0.136837	0.148286	0.15927	0.169773	0.179783	0.189288	0.198277	0.206738	0.214661	0.222037
	7.5	-0.5	-0.484736	-0.469186	-0.453368	-0.437303	-0.42101	-0.404508	-0.387819	-0.370961	-0.353956	-0.336824	-0.319587	-0.302264	-0.284878	-0.26745	-0.25	-0.23255	-0.215122	-0.197736	-0.180413	-0.163176	-0.146044	-0.129039	-0.112181	-0.0954915	-0.0789899	-0.0626967	-0.0466317	-0.0308144	-0.0152642	0	0.0149596	0.0295965	0.0438926	0.0578307	0.0713938	0.0845653	0.0973292	0.10967	0.121572	0.133022	0.144005	0.154508	0.164519	0.174024	0.183013	0.191474	0.199397
	8	-0.529919	-0.51496	-0.499695	-0.484145	-0.468328	-0.452263	-0.43597	-0.419468	-0.402778	-0.385921	-0.368915	-0.351784	-0.334546	-0.317224	-0.299838	-0.282409	-0.26496	-0.24751	-0.230081	-0.212695	-0.195373	-0.178136	-0.161004	-0.143999	-0.127141	-0.110451	-0.0939496	-0.0776563	-0.0615913	-0.0457741	-0.0302239	-0.0149596	0	0.0146368	0.028933	0.0428711	0.0564342	0.0696057	0.0823696	0.0947103	0.106613	0.118063	0.129046	0.139549	0.149559	0.159064	0.168053	0.176514
	8.5	-0.559193	-0.544556	-0.529596	-0.514332	-0.498782	-0.482965	-0.4669	-0.450607	-0.434105	-0.417415	-0.400557	-0.383552	-0.366421	-0.349183	-0.331861	-0.314475	-0.297046	-0.279596	-0.262147	-0.244718	-0.227332	-0.21001	-0.192772	-0.175641	-0.158636	-0.141778	-0.125088	-0.108586	-0.0922932	-0.0762281	-0.0604109	-0.0448607	-0.0295965	-0.0146368	0	0.0142962	0.0282343	0.0417974	0.0549689	0.0677327	0.0800734	0.091976	0.103426	0.114409	0.124912	0.134922	0.144428	0.153416
	9	-0.587785	-0.573489	-0.558852	-0.543893	-0.528628	-0.513078	-0.497261	-0.481196	-0.464903	-0.448401	-0.431711	-0.414854	-0.397848	-0.380717	-0.363479	-0.346157	-0.328771	-0.311342	-0.293893	-0.276443	-0.259014	-0.241628	-0.224306	-0.207069	-0.189937	-0.172932	-0.156074	-0.139384	-0.122883	-0.106589	-0.0905243	-0.0747071	-0.0591568	-0.0438926	-0.028933	-0.0142962	0	0.0139381	0.0275012	0.0406727	0.0534366	0.0657773	0.0776798	0.0891296	0.100113	0.110616	0.120626	0.130131
	9.5	-0.615661	-0.601723	-0.587427	-0.57279	-0.557831	-0.542567	-0.527016	-0.511199	-0.495134	-0.478841	-0.462339	-0.445649	-0.428792	-0.411787	-0.394655	-0.377417	-0.360095	-0.342709	-0.32528	-0.307831	-0.290381	-0.272953	-0.255567	-0.238244	-0.221007	-0.203875	-0.18687	-0.170012	-0.153322	-0.136821	-0.120527	-0.104462	-0.0886452	-0.073095	-0.0578307	-0.0428711	-0.0282343	-0.0139381	0	0.0135631	0.0267346	0.0394984	0.0518392	0.0637417	0.0751915	0.0861746	0.0966778	0.106688
	10	-0.642788	-0.629225	-0.615286	-0.60099	-0.586353	-0.571394	-0.55613	-0.540579	-0.524762	-0.508697	-0.492404	-0.475902	-0.459212	-0.442355	-0.42535	-0.408218	-0.39098	-0.373658	-0.356272	-0.338844	-0.321394	-0.303944	-0.286516	-0.26913	-0.251807	-0.23457	-0.217438	-0.200433	-0.183575	-0.166885	-0.150384	-0.134091	-0.118025	-0.102208	-0.086658	-0.0713938	-0.0564342	-0.0417974	-0.0275012	-0.0135631	0	0.0131715	0.0259354	0.0382761	0.0501786	0.0616284	0.0726116	0.0831147
	10.5	-0.669131	-0.655959	-0.642396	-0.628458	-0.614162	-0.599525	-0.584565	-0.569301	-0.553751	-0.537934	-0.521869	-0.505575	-0.489074	-0.472384	-0.455526	-0.438521	-0.421389	-0.404152	-0.38683	-0.369444	-0.352015	-0.334565	-0.317116	-0.299687	-0.282301	-0.264979	-0.247741	-0.230609	-0.213604	-0.196747	-0.180057	-0.163555	-0.147262	-0.131197	-0.11538	-0.0998295	-0.0845653	-0.0696057	-0.0549689	-0.0406727	-0.0267346	-0.0131715	0	0.0127639	0.0251046	0.0370071	0.0484569	0.0594401
	11	-0.694658	-0.681894	-0.668723	-0.65516	-0.641222	-0.626926	-0.612289	-0.597329	-0.582065	-0.566515	-0.550698	-0.534632	-0.518339	-0.501838	-0.485148	-0.46829	-0.451285	-0.434153	-0.416916	-0.399593	-0.382207	-0.364779	-0.347329	-0.329879	-0.312451	-0.295065	-0.277743	-0.260505	-0.243373	-0.226368	-0.209511	-0.192821	-0.176319	-0.160026	-0.143961	-0.128144	-0.112593	-0.0973292	-0.0823696	-0.0677327	-0.0534366	-0.0394984	-0.0259354	-0.0127639	0	0.0123407	0.0242432	0.035693
	11.5	-0.71934	-0.706999	-0.694235	-0.681064	-0.667501	-0.653563	-0.639266	-0.62463	-0.60967	-0.594406	-0.578855	-0.563038	-0.546973	-0.53068	-0.514178	-0.497489	-0.480631	-0.463626	-0.446494	-0.429256	-0.411934	-0.394548	-0.37712	-0.35967	-0.34222	-0.324792	-0.307406	-0.290083	-0.272846	-0.255714	-0.238709	-0.221851	-0.205161	-0.18866	-0.172367	-0.156302	-0.140484	-0.124934	-0.10967	-0.0947103	-0.0800734	-0.0657773	-0.0518392	-0.0382761	-0.0251046	-0.0123407	0	0.0119025
	12	-0.743145	-0.731242	-0.718902	-0.706138	-0.692966	-0.679403	-0.665465	-0.651169	-0.636532	-0.621572	-0.606308	-0.590758	-0.574941	-0.558876	-0.542582	-0.526081	-0.509391	-0.492533	-0.475528	-0.458397	-0.441159	-0.423837	-0.406451	-0.389022	-0.371572	-0.354123	-0.336694	-0.319308	-0.301986	-0.284748	-0.267617	-0.250611	-0.233754	-0.217064	-0.200562	-0.184269	-0.168204	-0.152387	-0.136837	-0.121572	-0.106613	-0.091976	-0.0776798	-0.0637417	-0.0501786	-0.0370071	-0.0242432	-0.0119025
	12.5	-0.766044	-0.754595	-0.742692	-0.730351	-0.717588	-0.704416	-0.690853	-0.676915	-0.662619	-0.647982	-0.633022	-0.617758	-0.602208	-0.586391	-0.570326	-0.554032	-0.537531	-0.520841	-0.503983	-0.486978	-0.469846	-0.452609	-0.435286	-0.4179	-0.400472	-0.383022	-0.365572	-0.348144	-0.330758	-0.313436	-0.296198	-0.279066	-0.262061	-0.245204	-0.228514	-0.212012	-0.195719	-0.179654	-0.163837	-0.148286	-0.133022	-0.118063	-0.103426	-0.0891296	-0.0751915	-0.0616284	-0.0484569	-0.035693
	13	-0.788011	-0.777028	-0.765578	-0.753675	-0.741335	-0.728571	-0.715399	-0.701836	-0.687898	-0.673602	-0.658965	-0.644005	-0.628741	-0.613191	-0.597374	-0.581309	-0.565015	-0.548514	-0.531824	-0.514966	-0.497961	-0.480829	-0.463592	-0.44627	-0.428884	-0.411455	-0.394005	-0.376556	-0.359127	-0.341741	-0.324419	-0.307181	-0.29005	-0.273044	-0.256187	-0.239497	-0.222995	-0.206702	-0.190637	-0.17482	-0.15927	-0.144005	-0.129046	-0.114409	-0.100113	-0.0861746	-0.0726116	-0.0594401
	13.5	-0.809017	-0.798514	-0.787531	-0.776081	-0.764178	-0.751838	-0.739074	-0.725902	-0.712339	-0.698401	-0.684105	-0.669468	-0.654508	-0.639244	-0.623694	-0.607877	-0.591812	-0.575519	-0.559017	-0.542327	-0.525469	-0.508464	-0.491333	-0.474095	-0.456773	-0.439387	-0.421958	-0.404508	-0.387059	-0.36963	-0.352244	-0.334922	-0.317684	-0.300553	-0.283548	-0.26669	-0.25	-0.233498	-0.217205	-0.20114	-0.185323	-0.169773	-0.154508	-0.139549	-0.124912	-0.110616	-0.0966778	-0.0831147
	14	-0.829038	-0.819027	-0.808524	-0.797541	-0.786091	-0.774189	-0.761848	-0.749084	-0.735913	-0.72235	-0.708411	-0.694115	-0.679478	-0.664519	-0.649255	-0.633704	-0.617887	-0.601822	-0.585529	-0.569027	-0.552337	-0.53548	-0.518475	-0.501343	-0.484105	-0.466783	-0.449397	-0.431969	-0.414519	-0.397069	-0.379641	-0.362255	-0.344932	-0.327695	-0.310563	-0.293558	-0.2767	-0.26001	-0.243509	-0.227215	-0.21115	-0.195333	-0.179783	-0.164519	-0.149559	-0.134922	-0.120626	-0.106688
	14.5	-0.848048	-0.838543	-0.828533	-0.818029	-0.807046	-0.795596	-0.783694	-0.771353	-0.758589	-0.745418	-0.731855	-0.717917	-0.70362	-0.688984	-0.674024	-0.65876	-0.64321	-0.627392	-0.611327	-0.595034	-0.578533	-0.561843	-0.544985	-0.52798	-0.510848	-0.493611	-0.476288	-0.458902	-0.441474	-0.424024	-0.406574	-0.389146	-0.37176	-0.354437	-0.3372	-0.320068	-0.303063	-0.286205	-0.269516	-0.253014	-0.236721	-0.220656	-0.204838	-0.189288	-0.174024	-0.159064	-0.144428	-0.130131
	15	-0.866025	-0.857037	-0.847531	-0.837521	-0.827018	-0.816035	-0.804585	-0.792683	-0.780342	-0.767578	-0.754407	-0.740843	-0.726905	-0.712609	-0.697972	-0.683013	-0.667748	-0.652198	-0.636381	-0.620316	-0.604023	-0.587521	-0.570831	-0.553974	-0.536969	-0.519837	-0.502599	-0.485277	-0.467891	-0.450462	-0.433013	-0.415563	-0.398134	-0.380748	-0.363426	-0.346189	-0.329057	-0.312052	-0.295194	-0.278504	-0.262003	-0.245709	-0.229644	-0.213827	-0.198277	-0.183013	-0.168053	-0.153416
	15.5	-0.882948	-0.874486	-0.865498	-0.855993	-0.845982	-0.835479	-0.824496	-0.813046	-0.801144	-0.788803	-0.776039	-0.762868	-0.749305	-0.735366	-0.72107	-0.706433	-0.691474	-0.67621	-0.660659	-0.644842	-0.628777	-0.612484	-0.595982	-0.579292	-0.562435	-0.54543	-0.528298	-0.51106	-0.493738	-0.476352	-0.458924	-0.441474	-0.424024	-0.406596	-0.38921	-0.371887	-0.35465	-0.337518	-0.320513	-0.303655	-0.286965	-0.270464	-0.25417	-0.238105	-0.222288	-0.206738	-0.191474	-0.176514
	16	-0.898794	-0.890871	-0.88241	-0.873421	-0.863916	-0.853906	-0.843402	-0.832419	-0.820969	-0.809067	-0.796726	-0.783962	-0.770791	-0.757228	-0.74329	-0.728993	-0.714357	-0.699397	-0.684133	-0.668583	-0.652765	-0.6367	-0.620407	-0.603906	-0.587216	-0.570358	-0.553353	-0.536221	-0.518984	-0.501661	-0.484275	-0.466847	-0.449397	-0.431947	-0.414519	-0.397133	-0.37981	-0.362573	-0.345441	-0.328436	-0.311578	-0.294889	-0.278387	-0.262094	-0.246029	-0.230211	-0.214661	-0.199397
	16.5	-0.913545	-0.90617	-0.898247	-0.889785	-0.880797	-0.871292	-0.861281	-0.850778	-0.839795	-0.828345	-0.816443	-0.804102	-0.791338	-0.778167	-0.764603	-0.750665	-0.736369	-0.721732	-0.706773	-0.691509	-0.675958	-0.660141	-0.644076	-0.627783	-0.611281	-0.594591	-0.577734	-0.560729	-0.543597	-0.526359	-0.509037	-0.491651	-0.474222	-0.456773	-0.439323	-0.421894	-0.404508	-0.387186	-0.369949	-0.352817	-0.335812	-0.318954	-0.302264	-0.285763	-0.269469	-0.253404	-0.237587	-0.222037
	17	-0.927184	-0.920365	-0.912989	-0.905066	-0.896605	-0.887616	-0.878111	-0.8681	-0.857597	-0.846614	-0.835164	-0.823262	-0.810921	-0.798157	-0.784986	-0.771423	-0.757485	-0.743188	-0.728552	-0.713592	-0.698328	-0.682778	-0.66696	-0.650895	-0.634602	-0.6181	-0.601411	-0.584553	-0.567548	-0.550416	-0.533178	-0.515856	-0.49847	-0.481042	-0.463592	-0.446142	-0.428714	-0.411328	-0.394005	-0.376768	-0.359636	-0.342631	-0.325773	-0.309083	-0.292582	-0.276289	-0.260224	-0.244406
	17.5	-0.939693	-0.933438	-0.926619	-0.919243	-0.91132	-0.902859	-0.89387	-0.884365	-0.874355	-0.863852	-0.852869	-0.841419	-0.829516	-0.817175	-0.804412	-0.79124	-0.777677	-0.763739	-0.749443	-0.734806	-0.719846	-0.704582	-0.689032	-0.673215	-0.65715	-0.640856	-0.624355	-0.607665	-0.590807	-0.573802	-0.55667	-0.539433	-0.522111	-0.504725	-0.487296	-0.469846	-0.452397	-0.434968	-0.417582	-0.40026	-0.383022	-0.36589	-0.348885	-0.332028	-0.315338	-0.298836	-0.282543	-0.266478
	18	-0.951057	-0.945375	-0.93912	-0.932301	-0.924925	-0.917002	-0.908541	-0.899552	-0.890047	-0.880037	-0.869534	-0.85855	-0.847101	-0.835198	-0.822857	-0.810094	-0.796922	-0.783359	-0.769421	-0.755125	-0.740488	-0.725528	-0.710264	-0.694714	-0.678897	-0.662832	-0.646538	-0.630037	-0.613347	-0.596489	-0.579484	-0.562352	-0.545115	-0.527792	-0.510406	-0.492978	-0.475528	-0.458079	-0.44065	-0.423264	-0.405942	-0.388704	-0.371572	-0.354567	-0.33771	-0.32102	-0.304518	-0.288225
	18.5	-0.961262	-0.956159	-0.950477	-0.944223	-0.937404	-0.930028	-0.922105	-0.913644	-0.904655	-0.89515	-0.885139	-0.874636	-0.863653	-0.852203	-0.840301	-0.82796	-0.815196	-0.802025	-0.788462	-0.774523	-0.760227	-0.74559	-0.730631	-0.715367	-0.699816	-0.683999	-0.667934	-0.651641	-0.635139	-0.61845	-0.601592	-0.584587	-0.567455	-0.550217	-0.532895	-0.515509	-0.498081	-0.480631	-0.463181	-0.445753	-0.428367	-0.411044	-0.393807	-0.376675	-0.35967	-0.342812	-0.326122	-0.309621
	19	-0.970296	-0.965779	-0.960676	-0.954994	-0.94874	-0.941921	-0.934545	-0.926622	-0.918161	-0.909172	-0.899667	-0.889656	-0.879153	-0.86817	-0.85672	-0.844818	-0.832477	-0.819713	-0.806542	-0.792979	-0.77904	-0.764744	-0.750107	-0.735148	-0.719884	-0.704333	-0.688516	-0.672451	-0.656158	-0.639656	-0.622967	-0.606109	-0.589104	-0.571972	-0.554734	-0.537412	-0.520026	-0.502598	-0.485148	-0.467698	-0.45027	-0.432884	-0.415561	-0.398324	-0.381192	-0.364187	-0.347329	-0.330639
	19.5	-0.978148	-0.974222	-0.969705	-0.964602	-0.95892	-0.952666	-0.945847	-0.938471	-0.930548	-0.922087	-0.913098	-0.903593	-0.893582	-0.883079	-0.872096	-0.860646	-0.848744	-0.836403	-0.823639	-0.810468	-0.796905	-0.782966	-0.76867	-0.754033	-0.739074	-0.72381	-0.708259	-0.692442	-0.676377	-0.660084	-0.643582	-0.626892	-0.610035	-0.59303	-0.575898	-0.55866	-0.541338	-0.523952	-0.506524	-0.489074	-0.471624	-0.454196	-0.43681	-0.419487	-0.40225	-0.385118	-0.368113	-0.351255
	20	-0.984808	-0.981478	-0.977552	-0.973035	-0.967932	-0.96225	-0.955996	-0.949177	-0.941801	-0.933878	-0.925417	-0.916428	-0.906923	-0.896912	-0.886409	-0.875426	-0.863976	-0.852074	-0.839733	-0.826969	-0.813798	-0.800235	-0.786297	-0.772	-0.757364	-0.742404	-0.72714	-0.711589	-0.695772	-0.679707	-0.663414	-0.646912	-0.630223	-0.613365	-0.59636	-0.579228	-0.56199	-0.544668	-0.527282	-0.509854	-0.492404	-0.474954	-0.457526	-0.44014	-0.422817	-0.40558	-0.388448	-0.371443
	20.5	-0.990268	-0.987538	-0.984208	-0.980282	-0.975765	-0.970662	-0.96498	-0.958726	-0.951907	-0.944531	-0.936608	-0.928147	-0.919158	-0.909653	-0.899643	-0.889139	-0.878156	-0.866706	-0.854804	-0.842463	-0.829699	-0.816528	-0.802965	-0.789027	-0.77473	-0.760094	-0.745134	-0.72987	-0.71432	-0.698502	-0.682437	-0.666144	-0.649643	-0.632953	-0.616095	-0.59909	-0.581958	-0.564721	-0.547398	-0.530012	-0.512584	-0.495134	-0.477684	-0.460256	-0.44287	-0.425547	-0.40831	-0.391178
	21	-0.994522	-0.992395	-0.989665	-0.986335	-0.982409	-0.977892	-0.972789	-0.967107	-0.960853	-0.954034	-0.946658	-0.938735	-0.930274	-0.921285	-0.91178	-0.901769	-0.891266	-0.880283	-0.868833	-0.856931	-0.84459	-0.831826	-0.818655	-0.805092	-0.791154	-0.776857	-0.762221	-0.747261	-0.731997	-0.716447	-0.700629	-0.684564	-0.668271	-0.651769	-0.63508	-0.618222	-0.601217	-0.584085	-0.566847	-0.549525	-0.532139	-0.514711	-0.497261	-0.479811	-0.462383	-0.444997	-0.427674	-0.410437
	21.5	-0.997564	-0.996043	-0.993916	-0.991186	-0.987856	-0.98393	-0.979413	-0.97431	-0.968628	-0.962374	-0.955555	-0.948179	-0.940256	-0.931795	-0.922806	-0.913301	-0.903291	-0.892787	-0.881804	-0.870354	-0.858452	-0.846111	-0.833347	-0.820176	-0.806613	-0.792675	-0.778378	-0.763742	-0.748782	-0.733518	-0.717968	-0.70215	-0.686085	-0.669792	-0.653291	-0.636601	-0.619743	-0.602738	-0.585606	-0.568369	-0.551046	-0.53366	-0.516232	-0.498782	-0.481332	-0.463904	-0.446518	-0.429195
	22	-0.999391	-0.998477	-0.996956	-0.994829	-0.992099	-0.988769	-0.984843	-0.980326	-0.975224	-0.969542	-0.963287	-0.956468	-0.949092	-0.941169	-0.932708	-0.923719	-0.914214	-0.904204	-0.893701	-0.882718	-0.871268	-0.859365	-0.847025	-0.834261	-0.821089	-0.807526	-0.793588	-0.779292	-0.764655	-0.749695	-0.734431	-0.718881	-0.703064	-0.686999	-0.670705	-0.654204	-0.637514	-0.620656	-0.603651	-0.58652	-0.569282	-0.55196	-0.534574	-0.517145	-0.499695	-0.482246	-0.464817	-0.447431
	22.5	-1	-0.999695	-0.998782	-0.997261	-0.995134	-0.992404	-0.989074	-0.985148	-0.980631	-0.975528	-0.969846	-0.963592	-0.956773	-0.949397	-0.941474	-0.933013	-0.924024	-0.914519	-0.904508	-0.894005	-0.883022	-0.871572	-0.85967	-0.847329	-0.834565	-0.821394	-0.807831	-0.793893	-0.779596	-0.76496	-0.75	-0.734736	-0.719186	-0.703368	-0.687303	-0.67101	-0.654508	-0.637819	-0.620961	-0.603956	-0.586824	-0.569587	-0.552264	-0.534878	-0.51745	-0.5	-0.48255	-0.465122
	23	-0.999391	-0.999695	-0.999391	-0.998477	-0.996956	-0.994829	-0.992099	-0.988769	-0.984843	-0.980326	-0.975224	-0.969542	-0.963287	-0.956468	-0.949092	-0.941169	-0.932708	-0.923719	-0.914214	-0.904204	-0.893701	-0.882718	-0.871268	-0.859365	-0.847025	-0.834261	-0.821089	-0.807526	-0.793588	-0.779292	-0.764655	-0.749695	-0.734431	-0.718881	-0.703064	-0.686999	-0.670705	-0.654204	-0.637514	-0.620656	-0.603651	-0.58652	-0.569282	-0.55196	-0.534574	-0.517145	-0.499695	-0.482246
	23.5	-0.997564	-0.998477	-0.998782	-0.998477	-0.997564	-0.996043	-0.993916	-0.991186	-0.987856	-0.98393	-0.979413	-0.97431	-0.968628	-0.962374	-0.955555	-0.948179	-0.940256	-0.931795	-0.922806	-0.913301	-0.903291	-0.892787	-0.881804	-0.870354	-0.858452	-0.846111	-0.833347	-0.820176	-0.806613	-0.792675	-0.778378	-0.763742	-0.748782	-0.733518	-0.717968	-0.70215	-0.686085	-0.669792	-0.653291	-0.636601	-0.619743	-0.602738	-0.585606	-0.568369	-0.551046	-0.53366	-0.516232	-0.498782
	24	-0.994522	-0.996043	-0.996956	-0.997261	-0.996956	-0.996043	-0.994522	-0.992395	-0.989665	-0.986335	-0.982409	-0.977892	-0.972789	-0.967107	-0.960853	-0.954034	-0.946658	-0.938735	-0.930274	-0.921285	-0.91178	-0.901769	-0.891266	-0.880283	-0.868833	-0.856931	-0.84459	-0.831826	-0.818655	-0.805092	-0.791154	-0.776857	-0.762221	-0.747261	-0.731997	-0.716447	-0.700629	-0.684564	-0.668271	-0.651769	-0.63508	-0.618222	-0.601217	-0.584085	-0.566847	-0.549525	-0.532139	-0.514711
	24.5	-0.990268	-0.992395	-0.993916	-0.994829	-0.995134	-0.994829	-0.993916	-0.992395	-0.990268	-0.987538	-0.984208	-0.980282	-0.975765	-0.970662	-0.96498	-0.958726	-0.951907	-0.944531	-0.936608	-0.928147	-0.919158	-0.909653	-0.899643	-0.889139	-0.878156	-0.866706	-0.854804	-0.842463	-0.829699	-0.816528	-0.802965	-0.789027	-0.77473	-0.760094	-0.745134	-0.72987	-0.71432	-0.698502	-0.682437	-0.666144	-0.649643	-0.632953	-0.616095	-0.59909	-0.581958	-0.564721	-0.547398	-0.530012
	25	-0.984808	-0.987538	-0.989665	-0.991186	-0.992099	-0.992404	-0.992099	-0.991186	-0.989665	-0.987538	-0.984808	-0.981478	-0.977552	-0.973035	-0.967932	-0.96225	-0.955996	-0.949177	-0.941801	-0.933878	-0.925417	-0.916428	-0.906923	-0.896912	-0.886409	-0.875426	-0.863976	-0.852074	-0.839733	-0.826969	-0.813798	-0.800235	-0.786297	-0.772	-0.757364	-0.742404	-0.72714	-0.711589	-0.695772	-0.679707	-0.663414	-0.646912	-0.630223	-0.613365	-0.59636	-0.579228	-0.56199	-0.544668
	25.5	-0.978148	-0.981478	-0.984208	-0.986335	-0.987856	-0.988769	-0.989074	-0.988769	-0.987856	-0.986335	-0.984208	-0.981478	-0.978148	-0.974222	-0.969705	-0.964602	-0.95892	-0.952666	-0.945847	-0.938471	-0.930548	-0.922087	-0.913098	-0.903593	-0.893582	-0.883079	-0.872096	-0.860646	-0.848744	-0.836403	-0.823639	-0.810468	-0.796905	-0.782966	-0.76867	-0.754033	-0.739074	-0.72381	-0.708259	-0.692442	-0.676377	-0.660084	-0.643582	-0.626892	-0.610035	-0.59303	-0.575898	-0.55866
	26	-0.970296	-0.974222	-0.977552	-0.980282	-0.982409	-0.98393	-0.984843	-0.985148	-0.984843	-0.98393	-0.982409	-0.980282	-0.977552	-0.974222	-0.970296	-0.965779	-0.960676	-0.954994	-0.94874	-0.941921	-0.934545	-0.926622	-0.918161	-0.909172	-0.899667	-0.889656	-0.879153	-0.86817	-0.85672	-0.844818	-0.832477	-0.819713	-0.806542	-0.792979	-0.77904	-0.764744	-0.750107	-0.735148	-0.719884	-0.704333	-0.688516	-0.672451	-0.656158	-0.639656	-0.622967	-0.606109	-0.589104	-0.571972
	26.5	-0.961262	-0.965779	-0.969705	-0.973035	-0.975765	-0.977892	-0.979413	-0.980326	-0.980631	-0.980326	-0.979413	-0.977892	-0.975765	-0.973035	-0.969705	-0.965779	-0.961262	-0.956159	-0.950477	-0.944223	-0.937404	-0.930028	-0.922105	-0.913644	-0.904655	-0.89515	-0.885139	-0.874636	-0.863653	-0.852203	-0.840301	-0.82796	-0.815196	-0.802025	-0.788462	-0.774523	-0.760227	-0.74559	-0.730631	-0.715367	-0.699816	-0.683999	-0.667934	-0.651641	-0.635139	-0.61845	-0.601592	-0.584587
	27	-0.951057	-0.956159	-0.960676	-0.964602	-0.967932	-0.970662	-0.972789	-0.97431	-0.975224	-0.975528	-0.975224	-0.97431	-0.972789	-0.970662	-0.967932	-0.964602	-0.960676	-0.956159	-0.951057	-0.945375	-0.93912	-0.932301	-0.924925	-0.917002	-0.908541	-0.899552	-0.890047	-0.880037	-0.869534	-0.85855	-0.847101	-0.835198	-0.822857	-0.810094	-0.796922	-0.783359	-0.769421	-0.755125	-0.740488	-0.725528	-0.710264	-0.694714	-0.678897	-0.662832	-0.646538	-0.630037	-0.613347	-0.596489
	27.5	-0.939693	-0.945375	-0.950477	-0.954994	-0.95892	-0.96225	-0.96498	-0.967107	-0.968628	-0.969542	-0.969846	-0.969542	-0.968628	-0.967107	-0.96498	-0.96225	-0.95892	-0.954994	-0.950477	-0.945375	-0.939693	-0.933438	-0.926619	-0.919243	-0.91132	-0.902859	-0.89387	-0.884365	-0.874355	-0.863852	-0.852869	-0.841419	-0.829516	-0.817175	-0.804412	-0.79124	-0.777677	-0.763739	-0.749443	-0.734806	-0.719846	-0.704582	-0.689032	-0.673215	-0.65715	-0.640856	-0.624355	-0.607665
	28	-0.927184	-0.933438	-0.93912	-0.944223	-0.94874	-0.952666	-0.955996	-0.958726	-0.960853	-0.962374	-0.963287	-0.963592	-0.963287	-0.962374	-0.960853	-0.958726	-0.955996	-0.952666	-0.94874	-0.944223	-0.93912	-0.933438	-0.927184	-0.920365	-0.912989	-0.905066	-0.896605	-0.887616	-0.878111	-0.8681	-0.857597	-0.846614	-0.835164	-0.823262	-0.810921	-0.798157	-0.784986	-0.771423	-0.757485	-0.743188	-0.728552	-0.713592	-0.698328	-0.682778	-0.66696	-0.650895	-0.634602	-0.6181
	28.5	-0.913545	-0.920365	-0.926619	-0.932301	-0.937404	-0.941921	-0.945847	-0.949177	-0.951907	-0.954034	-0.955555	-0.956468	-0.956773	-0.956468	-0.955555	-0.954034	-0.951907	-0.949177	-0.945847	-0.941921	-0.937404	-0.932301	-0.926619	-0.920365	-0.913545	-0.90617	-0.898247	-0.889785	-0.880797	-0.871292	-0.861281	-0.850778	-0.839795	-0.828345	-0.816443	-0.804102	-0.791338	-0.778167	-0.764603	-0.750665	-0.736369	-0.721732	-0.706773	-0.691509	-0.675958	-0.660141	-0.644076	-0.627783
	29	-0.898794	-0.90617	-0.912989	-0.919243	-0.924925	-0.930028	-0.934545	-0.938471	-0.941801	-0.944531	-0.946658	-0.948179	-0.949092	-0.949397	-0.949092	-0.948179	-0.946658	-0.944531	-0.941801	-0.938471	-0.934545	-0.930028	-0.924925	-0.919243	-0.912989	-0.90617	-0.898794	-0.890871	-0.88241	-0.873421	-0.863916	-0.853906	-0.843402	-0.832419	-0.820969	-0.809067	-0.796726	-0.783962	-0.770791	-0.757228	-0.74329	-0.728993	-0.714357	-0.699397	-0.684133	-0.668583	-0.652765	-0.6367
	29.5	-0.882948	-0.890871	-0.898247	-0.905066	-0.91132	-0.917002	-0.922105	-0.926622	-0.930548	-0.933878	-0.936608	-0.938735	-0.940256	-0.941169	-0.941474	-0.941169	-0.940256	-0.938735	-0.936608	-0.933878	-0.930548	-0.926622	-0.922105	-0.917002	-0.91132	-0.905066	-0.898247	-0.890871	-0.882948	-0.874486	-0.865498	-0.855993	-0.845982	-0.835479	-0.824496	-0.813046	-0.801144	-0.788803	-0.776039	-0.762868	-0.749305	-0.735366	-0.72107	-0.706433	-0.691474	-0.67621	-0.660659	-0.644842
	30	-0.866025	-0.874486	-0.88241	-0.889785	-0.896605	-0.902859	-0.908541	-0.913644	-0.918161	-0.922087	-0.925417	-0.928147	-0.930274	-0.931795	-0.932708	-0.933013	-0.932708	-0.931795	-0.930274	-0.928147	-0.925417	-0.922087	-0.918161	-0.913644	-0.908541	-0.902859	-0.896605	-0.889785	-0.88241	-0.874486	-0.866025	-0.857037	-0.847531	-0.837521	-0.827018	-0.816035	-0.804585	-0.792683	-0.780342	-0.767578	-0.754407	-0.740843	-0.726905	-0.712609	-0.697972	-0.683013	-0.667748	-0.652198
	30.5	-0.848048	-0.857037	-0.865498	-0.873421	-0.880797	-0.887616	-0.89387	-0.899552	-0.904655	-0.909172	-0.913098	-0.916428	-0.919158	-0.921285	-0.922806	-0.923719	-0.924024	-0.923719	-0.922806	-0.921285	-0.919158	-0.916428	-0.913098	-0.909172	-0.904655	-0.899552	-0.89387	-0.887616	-0.880797	-0.873421	-0.865498	-0.857037	-0.848048	-0.838543	-0.828533	-0.818029	-0.807046	-0.795596	-0.783694	-0.771353	-0.758589	-0.745418	-0.731855	-0.717917	-0.70362	-0.688984	-0.674024	-0.65876
	31	-0.829038	-0.838543	-0.847531	-0.855993	-0.863916	-0.871292	-0.878111	-0.884365	-0.890047	-0.89515	-0.899667	-0.903593	-0.906923	-0.909653	-0.91178	-0.913301	-0.914214	-0.914519	-0.914214	-0.913301	-0.91178	-0.909653	-0.906923	-0.903593	-0.899667	-0.89515	-0.890047	-0.884365	-0.878111	-0.871292	-0.863916	-0.855993	-0.847531	-0.838543	-0.829038	-0.819027	-0.808524	-0.797541	-0.786091	-0.774189	-0.761848	-0.749084	-0.735913	-0.72235	-0.708411	-0.694115	-0.679478	-0.664519
	31.5	-0.809017	-0.819027	-0.828533	-0.837521	-0.845982	-0.853906	-0.861281	-0.8681	-0.874355	-0.880037	-0.885139	-0.889656	-0.893582	-0.896912	-0.899643	-0.901769	-0.903291	-0.904204	-0.904508	-0.904204	-0.903291	-0.901769	-0.899643	-0.896912	-0.893582	-0.889656	-0.885139	-0.880037	-0.874355	-0.8681	-0.861281	-0.853906	-0.845982	-0.837521	-0.828533	-0.819027	-0.809017	-0.798514	-0.787531	-0.776081	-0.764178	-0.751838	-0.739074	-0.725902	-0.712339	-0.698401	-0.684105	-0.669468
	32	-0.788011	-0.798514	-0.808524	-0.818029	-0.827018	-0.835479	-0.843402	-0.850778	-0.857597	-0.863852	-0.869534	-0.874636	-0.879153	-0.883079	-0.886409	-0.889139	-0.891266	-0.892787	-0.893701	-0.894005	-0.893701	-0.892787	-0.891266	-0.889139	-0.886409	-0.883079	-0.879153	-0.874636	-0.869534	-0.863852	-0.857597	-0.850778	-0.843402	-0.835479	-0.827018	-0.818029	-0.808524	-0.798514	-0.788011	-0.777028	-0.765578	-0.753675	-0.741335	-0.728571	-0.715399	-0.701836	-0.687898	-0.673602
	32.5	-0.766044	-0.777028	-0.787531	-0.797541	-0.807046	-0.816035	-0.824496	-0.832419	-0.839795	-0.846614	-0.852869	-0.85855	-0.863653	-0.86817	-0.872096	-0.875426	-0.878156	-0.880283	-0.881804	-0.882718	-0.883022	-0.882718	-0.881804	-0.880283	-0.878156	-0.875426	-0.872096	-0.86817	-0.863653	-0.85855	-0.852869	-0.846614	-0.839795	-0.832419	-0.824496	-0.816035	-0.807046	-0.797541	-0.787531	-0.777028	-0.766044	-0.754595	-0.742692	-0.730351	-0.717588	-0.704416	-0.690853	-0.676915
	33	-0.743145	-0.754595	-0.765578	-0.776081	-0.786091	-0.795596	-0.804585	-0.813046	-0.820969	-0.828345	-0.835164	-0.841419	-0.847101	-0.852203	-0.85672	-0.860646	-0.863976	-0.866706	-0.868833	-0.870354	-0.871268	-0.871572	-0.871268	-0.870354	-0.868833	-0.866706	-0.863976	-0.860646	-0.85672	-0.852203	-0.847101	-0.841419	-0.835164	-0.828345	-0.820969	-0.813046	-0.804585	-0.795596	-0.786091	-0.776081	-0.765578	-0.754595	-0.743145	-0.731242	-0.718902	-0.706138	-0.692966	-0.679403
	33.5	-0.71934	-0.731242	-0.742692	-0.753675	-0.764178	-0.774189	-0.783694	-0.792683	-0.801144	-0.809067	-0.816443	-0.823262	-0.829516	-0.835198	-0.840301	-0.844818	-0.848744	-0.852074	-0.854804	-0.856931	-0.858452	-0.859365	-0.85967	-0.859365	-0.858452	-0.856931	-0.854804	-0.852074	-0.848744	-0.844818	-0.840301	-0.835198	-0.829516	-0.823262	-0.816443	-0.809067	-0.801144	-0.792683	-0.783694	-0.774189	-0.764178	-0.753675	-0.742692	-0.731242	-0.71934	-0.706999	-0.694235	-0.681064
	34	-0.694658	-0.706999	-0.718902	-0.730351	-0.741335	-0.751838	-0.761848	-0.771353	-0.780342	-0.788803	-0.796726	-0.804102	-0.810921	-0.817175	-0.822857	-0.82796	-0.832477	-0.836403	-0.839733	-0.842463	-0.84459	-0.846111	-0.847025	-0.847329	-0.847025	-0.846111	-0.84459	-0.842463	-0.839733	-0.836403	-0.832477	-0.82796	-0.822857	-0.817175	-0.810921	-0.804102	-0.796726	-0.788803	-0.780342	-0.771353	-0.761848	-0.751838	-0.741335	-0.730351	-0.718902	-0.706999	-0.694658	-0.681894
	34.5	-0.669131	-0.681894	-0.694235	-0.706138	-0.717588	-0.728571	-0.739074	-0.749084	-0.758589	-0.767578	-0.776039	-0.783962	-0.791338	-0.798157	-0.804412	-0.810094	-0.815196	-0.819713	-0.823639	-0.826969	-0.829699	-0.831826	-0.833347	-0.834261	-0.834565	-0.834261	-0.833347	-0.831826	-0.829699	-0.826969	-0.823639	-0.819713	-0.815196	-0.810094	-0.804412	-0.798157	-0.791338	-0.783962	-0.776039	-0.767578	-0.758589	-0.749084	-0.739074	-0.728571	-0.717588	-0.706138	-0.694235	-0.681894
	35	-0.642788	-0.655959	-0.668723	-0.681064	-0.692966	-0.704416	-0.715399	-0.725902	-0.735913	-0.745418	-0.754407	-0.762868	-0.770791	-0.778167	-0.784986	-0.79124	-0.796922	-0.802025	-0.806542	-0.810468	-0.813798	-0.816528	-0.818655	-0.820176	-0.821089	-0.821394	-0.821089	-0.820176	-0.818655	-0.816528	-0.813798	-0.810468	-0.806542	-0.802025	-0.796922	-0.79124	-0.784986	-0.778167	-0.770791	-0.762868	-0.754407	-0.745418	-0.735913	-0.725902	-0.715399	-0.704416	-0.692966	-0.681064
	35.5	-0.615661	-0.629225	-0.642396	-0.65516	-0.667501	-0.679403	-0.690853	-0.701836	-0.712339	-0.72235	-0.731855	-0.740843	-0.749305	-0.757228	-0.764603	-0.771423	-0.777677	-0.783359	-0.788462	-0.792979	-0.796905	-0.800235	-0.802965	-0.805092	-0.806613	-0.807526	-0.807831	-0.807526	-0.806613	-0.805092	-0.802965	-0.800235	-0.796905	-0.792979	-0.788462	-0.783359	-0.777677	-0.771423	-0.764603	-0.757228	-0.749305	-0.740843	-0.731855	-0.72235	-0.712339	-0.701836	-0.690853	-0.679403
	36	-0.587785	-0.601723	-0.615286	-0.628458	-0.641222	-0.653563	-0.665465	-0.676915	-0.687898	-0.698401	-0.708411	-0.717917	-0.726905	-0.735366	-0.74329	-0.750665	-0.757485	-0.763739	-0.769421	-0.774523	-0.77904	-0.782966	-0.786297	-0.789027	-0.791154	-0.792675	-0.793588	-0.793893	-0.793588	-0.792675	-0.791154	-0.789027	-0.786297	-0.782966	-0.77904	-0.774523	-0.769421	-0.763739	-0.757485	-0.750665	-0.74329	-0.735366	-0.726905	-0.717917	-0.708411	-0.698401	-0.687898	-0.676915
	36.5	-0.559193	-0.573489	-0.587427	-0.60099	-0.614162	-0.626926	-0.639266	-0.651169	-0.662619	-0.673602	-0.684105	-0.694115	-0.70362	-0.712609	-0.72107	-0.728993	-0.736369	-0.743188	-0.749443	-0.755125	-0.760227	-0.764744	-0.76867	-0.772	-0.77473	-0.776857	-0.778378	-0.779292	-0.779596	-0.779292	-0.778378	-0.776857	-0.77473	-0.772	-0.76867	-0.764744	-0.760227	-0.755125	-0.749443	-0.743188	-0.736369	-0.728993	-0.72107	-0.712609	-0.70362	-0.694115	-0.684105	-0.673602
	37	-0.529919	-0.544556	-0.558852	-0.57279	-0.586353	-0.599525	-0.612289	-0.62463	-0.636532	-0.647982	-0.658965	-0.669468	-0.679478	-0.688984	-0.697972	-0.706433	-0.714357	-0.721732	-0.728552	-0.734806	-0.740488	-0.74559	-0.750107	-0.754033	-0.757364	-0.760094	-0.762221	-0.763742	-0.764655	-0.76496	-0.764655	-0.763742	-0.762221	-0.760094	-0.757364	-0.754033	-0.750107	-0.74559	-0.740488	-0.734806	-0.728552	-0.721732	-0.714357	-0.706433	-0.697972	-0.688984	-0.679478	-0.669468
	37.5	-0.5	-0.51496	-0.529596	-0.543893	-0.557831	-0.571394	-0.584565	-0.597329	-0.60967	-0.621572	-0.633022	-0.644005	-0.654508	-0.664519	-0.674024	-0.683013	-0.691474	-0.699397	-0.706773	-0.713592	-0.719846	-0.725528	-0.730631	-0.735148	-0.739074	-0.742404	-0.745134	-0.747261	-0.748782	-0.749695	-0.75	-0.749695	-0.748782	-0.747261	-0.745134	-0.742404	-0.739074	-0.735148	-0.730631	-0.725528	-0.719846	-0.713592	-0.706773	-0.699397	-0.691474	-0.683013	-0.674024	-0.664519
	38	-0.469472	-0.484736	-0.499695	-0.514332	-0.528628	-0.542567	-0.55613	-0.569301	-0.582065	-0.594406	-0.606308	-0.617758	-0.628741	-0.639244	-0.649255	-0.65876	-0.667748	-0.67621	-0.684133	-0.691509	-0.698328	-0.704582	-0.710264	-0.715367	-0.719884	-0.72381	-0.72714	-0.72987	-0.731997	-0.733518	-0.734431	-0.734736	-0.734431	-0.733518	-0.731997	-0.72987	-0.72714	-0.72381	-0.719884	-0.715367	-0.710264	-0.704582	-0.698328	-0.691509	-0.684133	-0.67621	-0.667748	-0.65876
	38.5	-0.438371	-0.453921	-0.469186	-0.484145	-0.498782	-0.513078	-0.527016	-0.540579	-0.553751	-0.566515	-0.578855	-0.590758	-0.602208	-0.613191	-0.623694	-0.633704	-0.64321	-0.652198	-0.660659	-0.668583	-0.675958	-0.682778	-0.689032	-0.694714	-0.699816	-0.704333	-0.708259	-0.711589	-0.71432	-0.716447	-0.717968	-0.718881	-0.719186	-0.718881	-0.717968	-0.716447	-0.71432	-0.711589	-0.708259	-0.704333	-0.699816	-0.694714	-0.689032	-0.682778	-0.675958	-0.668583	-0.660659	-0.652198
	39	-0.406737	-0.422554	-0.438104	-0.453368	-0.468328	-0.482965	-0.497261	-0.511199	-0.524762	-0.537934	-0.550698	-0.563038	-0.574941	-0.586391	-0.597374	-0.607877	-0.617887	-0.627392	-0.636381	-0.644842	-0.652765	-0.660141	-0.66696	-0.673215	-0.678897	-0.683999	-0.688516	-0.692442	-0.695772	-0.698502	-0.700629	-0.70215	-0.703064	-0.703368	-0.703064	-0.70215	-0.700629	-0.698502	-0.695772	-0.692442	-0.688516	-0.683999	-0.678897	-0.673215	-0.66696	-0.660141	-0.652765	-0.644842
	39.5	-0.374607	-0.390672	-0.406489	-0.422039	-0.437303	-0.452263	-0.4669	-0.481196	-0.495134	-0.508697	-0.521869	-0.534632	-0.546973	-0.558876	-0.570326	-0.581309	-0.591812	-0.601822	-0.611327	-0.620316	-0.628777	-0.6367	-0.644076	-0.650895	-0.65715	-0.662832	-0.667934	-0.672451	-0.676377	-0.679707	-0.682437	-0.684564	-0.686085	-0.686999	-0.687303	-0.686999	-0.686085	-0.684564	-0.682437	-0.679707	-0.676377	-0.672451	-0.667934	-0.662832	-0.65715	-0.650895	-0.644076	-0.6367
	40	-0.34202	-0.358313	-0.374378	-0.390196	-0.405746	-0.42101	-0.43597	-0.450607	-0.464903	-0.478841	-0.492404	-0.505575	-0.518339	-0.53068	-0.542582	-0.554032	-0.565015	-0.575519	-0.585529	-0.595034	-0.604023	-0.612484	-0.620407	-0.627783	-0.634602	-0.640856	-0.646538	-0.651641	-0.656158	-0.660084	-0.663414	-0.666144	-0.668271	-0.669792	-0.670705	-0.67101	-0.670705	-0.669792	-0.668271	-0.666144	-0.663414	-0.660084	-0.656158	-0.651641	-0.646538	-0.640856	-0.634602	-0.627783
	40.5	-0.309017	-0.325519	-0.341812	-0.357877	-0.373694	-0.389244	-0.404508	-0.419468	-0.434105	-0.448401	-0.462339	-0.475902	-0.489074	-0.501838	-0.514178	-0.526081	-0.537531	-0.548514	-0.559017	-0.569027	-0.578533	-0.587521	-0.595982	-0.603906	-0.611281	-0.6181	-0.624355	-0.630037	-0.635139	-0.639656	-0.643582	-0.646912	-0.649643	-0.651769	-0.653291	-0.654204	-0.654508	-0.654204	-0.653291	-0.651769	-0.649643	-0.646912	-0.643582	-0.639656	-0.635139	-0.630037	-0.624355	-0.6181
	41	-0.275637	-0.292327	-0.308829	-0.325122	-0.341187	-0.357004	-0.372554	-0.387819	-0.402778	-0.417415	-0.431711	-0.445649	-0.459212	-0.472384	-0.485148	-0.497489	-0.509391	-0.520841	-0.531824	-0.542327	-0.552337	-0.561843	-0.570831	-0.579292	-0.587216	-0.594591	-0.601411	-0.607665	-0.613347	-0.61845	-0.622967	-0.626892	-0.630223	-0.632953	-0.63508	-0.636601	-0.637514	-0.637819	-0.637514	-0.636601	-0.63508	-0.632953	-0.630223	-0.626892	-0.622967	-0.61845	-0.613347	-0.607665
	41.5	-0.241922	-0.25878	-0.275469	-0.291971	-0.308264	-0.324329	-0.340147	-0.355697	-0.370961	-0.385921	-0.400557	-0.414854	-0.428792	-0.442355	-0.455526	-0.46829	-0.480631	-0.492533	-0.503983	-0.514966	-0.525469	-0.53548	-0.544985	-0.553974	-0.562435	-0.570358	-0.577734	-0.584553	-0.590807	-0.596489	-0.601592	-0.606109	-0.610035	-0.613365	-0.616095	-0.618222	-0.619743	-0.620656	-0.620961	-0.620656	-0.619743	-0.618222	-0.616095	-0.613365	-0.610035	-0.606109	-0.601592	-0.596489
	42	-0.207912	-0.224917	-0.241775	-0.258464	-0.274966	-0.291259	-0.307324	-0.323141	-0.338692	-0.353956	-0.368915	-0.383552	-0.397848	-0.411787	-0.42535	-0.438521	-0.451285	-0.463626	-0.475528	-0.486978	-0.497961	-0.508464	-0.518475	-0.52798	-0.536969	-0.54543	-0.553353	-0.560729	-0.567548	-0.573802	-0.579484	-0.584587	-0.589104	-0.59303	-0.59636	-0.59909	-0.601217	-0.602738	-0.603651	-0.603956	-0.603651	-0.602738	-0.601217	-0.59909	-0.59636	-0.59303	-0.589104	-0.584587
	42.5	-0.173648	-0.19078	-0.207785	-0.224643	-0.241333	-0.257834	-0.274127	-0.290192	-0.30601	-0.32156	-0.336824	-0.351784	-0.366421	-0.380717	-0.394655	-0.408218	-0.421389	-0.434153	-0.446494	-0.458397	-0.469846	-0.480829	-0.491333	-0.501343	-0.510848	-0.519837	-0.528298	-0.536221	-0.543597	-0.550416	-0.55667	-0.562352	-0.567455	-0.571972	-0.575898	-0.579228	-0.581958	-0.584085	-0.585606	-0.58652	-0.586824	-0.58652	-0.585606	-0.584085	-0.581958	-0.579228	-0.575898	-0.571972
	43	-0.139173	-0.156411	-0.173542	-0.190547	-0.207405	-0.224095	-0.240597	-0.25689	-0.272955	-0.288772	-0.304322	-0.319587	-0.334546	-0.349183	-0.363479	-0.377417	-0.39098	-0.404152	-0.416916	-0.429256	-0.441159	-0.452609	-0.463592	-0.474095	-0.484105	-0.493611	-0.502599	-0.51106	-0.518984	-0.526359	-0.533178	-0.539433	-0.545115	-0.550217	-0.554734	-0.55866	-0.56199	-0.564721	-0.566847	-0.568369	-0.569282	-0.569587	-0.569282	-0.568369	-0.566847	-0.564721	-0.56199	-0.55866
	43.5	-0.104528	-0.121851	-0.139088	-0.15622	-0.173225	-0.190083	-0.206773	-0.223274	-0.239568	-0.255633	-0.27145	-0.287	-0.302264	-0.317224	-0.331861	-0.346157	-0.360095	-0.373658	-0.38683	-0.399593	-0.411934	-0.423837	-0.435286	-0.44627	-0.456773	-0.466783	-0.476288	-0.485277	-0.493738	-0.501661	-0.509037	-0.515856	-0.522111	-0.527792	-0.532895	-0.537412	-0.541338	-0.544668	-0.547398	-0.549525	-0.551046	-0.55196	-0.552264	-0.55196	-0.551046	-0.549525	-0.547398	-0.544668
	44	-0.0697565	-0.0871425	-0.104465	-0.121702	-0.138834	-0.155839	-0.172697	-0.189387	-0.205888	-0.222182	-0.238247	-0.254064	-0.269614	-0.284878	-0.299838	-0.314475	-0.328771	-0.342709	-0.356272	-0.369444	-0.382207	-0.394548	-0.406451	-0.4179	-0.428884	-0.439387	-0.449397	-0.458902	-0.467891	-0.476352	-0.484275	-0.491651	-0.49847	-0.504725	-0.510406	-0.515509	-0.520026	-0.523952	-0.527282	-0.530012	-0.532139	-0.53366	-0.534574	-0.534878	-0.534574	-0.53366	-0.532139	-0.530012
	44.5	-0.0348995	-0.052328	-0.069714	-0.0870363	-0.104274	-0.121406	-0.138411	-0.155268	-0.171958	-0.18846	-0.204753	-0.220818	-0.236635	-0.252186	-0.26745	-0.282409	-0.297046	-0.311342	-0.32528	-0.338844	-0.352015	-0.364779	-0.37712	-0.389022	-0.400472	-0.411455	-0.421958	-0.431969	-0.441474	-0.450462	-0.458924	-0.466847	-0.474222	-0.481042	-0.487296	-0.492978	-0.498081	-0.502598	-0.506524	-0.509854	-0.512584	-0.514711	-0.516232	-0.517145	-0.51745	-0.517145	-0.516232	-0.514711
	45	-1.66533e-16	-0.0174497	-0.0348782	-0.0522642	-0.0695866	-0.0868241	-0.103956	-0.120961	-0.137819	-0.154508	-0.17101	-0.187303	-0.203368	-0.219186	-0.234736	-0.25	-0.26496	-0.279596	-0.293893	-0.307831	-0.321394	-0.334565	-0.347329	-0.35967	-0.371572	-0.383022	-0.394005	-0.404508	-0.414519	-0.424024	-0.433013	-0.441474	-0.449397	-0.456773	-0.463592	-0.469846	-0.475528	-0.480631	-0.485148	-0.489074	-0.492404	-0.495134	-0.497261	-0.498782	-0.499695	-0.5	-0.499695	-0.498782
	45.5	0.0348995	0.0174497	-5.55112e-17	-0.0174285	-0.0348145	-0.0521368	-0.0693743	-0.0865061	-0.103511	-0.120369	-0.137059	-0.15356	-0.169854	-0.185919	-0.201736	-0.217286	-0.23255	-0.24751	-0.262147	-0.276443	-0.290381	-0.303944	-0.317116	-0.329879	-0.34222	-0.354123	-0.365572	-0.376556	-0.387059	-0.397069	-0.406574	-0.415563	-0.424024	-0.431947	-0.439323	-0.446142	-0.452397	-0.458079	-0.463181	-0.467698	-0.471624	-0.474954	-0.477684	-0.479811	-0.481332	-0.482246	-0.48255	-0.482246
	46	0.0697565	0.052328	0.0348782	0.0174285	-4.44089e-16	-0.017386	-0.0347083	-0.0519459	-0.0690776	-0.0860827	-0.10294	-0.11963	-0.136132	-0.152425	-0.16849	-0.184307	-0.199858	-0.215122	-0.230081	-0.244718	-0.259014	-0.272953	-0.286516	-0.299687	-0.312451	-0.324792	-0.336694	-0.348144	-0.359127	-0.36963	-0.379641	-0.389146	-0.398134	-0.406596	-0.414519	-0.421894	-0.428714	-0.434968	-0.44065	-0.445753	-0.45027	-0.454196	-0.457526	-0.460256	-0.462383	-0.463904	-0.464817	-0.465122
	46.5	0.104528	0.0871425	0.069714	0.0522642	0.0348145	0.017386	-4.44089e-16	-0.0173223	-0.0345599	-0.0516916	-0.0686967	-0.0855544	-0.102244	-0.118746	-0.135039	-0.151104	-0.166921	-0.182472	-0.197736	-0.212695	-0.227332	-0.241628	-0.255567	-0.26913	-0.282301	-0.295065	-0.307406	-0.319308	-0.330758	-0.341741	-0.352244	-0.362255	-0.37176	-0.380748	-0.38921	-0.397133	-0.404508	-0.411328	-0.417582	-0.423264	-0.428367	-0.432884	-0.43681	-0.44014	-0.44287	-0.444997	-0.446518	-0.447431
	47	0.139173	0.121851	0.104465	0.0870363	0.0695866	0.0521368	0.0347083	0.0173223	5.55112e-17	-0.0172375	-0.0343693	-0.0513744	-0.0682321	-0.0849219	-0.101424	-0.117717	-0.133782	-0.149599	-0.165149	-0.180413	-0.195373	-0.21001	-0.224306	-0.238244	-0.251807	-0.264979	-0.277743	-0.290083	-0.301986	-0.313436	-0.324419	-0.334922	-0.344932	-0.354437	-0.363426	-0.371887	-0.37981	-0.387186	-0.394005	-0.40026	-0.405942	-0.411044	-0.415561	-0.419487	-0.422817	-0.425547	-0.427674	-0.429195
	47.5	0.173648	0.156411	0.139088	0.121702	0.104274	0.0868241	0.0693743	0.0519459	0.0345599	0.0172375	5.55112e-17	-0.0171318	-0.0341369	-0.0509946	-0.0676844	-0.084186	-0.100479	-0.116544	-0.132361	-0.147912	-0.163176	-0.178136	-0.192772	-0.207069	-0.221007	-0.23457	-0.247741	-0.260505	-0.272846	-0.284748	-0.296198	-0.307181	-0.317684	-0.327695	-0.3372	-0.346189	-0.35465	-0.362573	-0.369949	-0.376768	-0.383022	-0.388704	-0.393807	-0.398324	-0.40225	-0.40558	-0.40831	-0.410437
	48	0.207912	0.19078	0.173542	0.15622	0.138834	0.121406	0.103956	0.0865061	0.0690776	0.0516916	0.0343693	0.0171318	-2.22045e-16	-0.0170051	-0.0338628	-0.0505527	-0.0670542	-0.0833475	-0.0994125	-0.11523	-0.13078	-0.146044	-0.161004	-0.175641	-0.189937	-0.203875	-0.217438	-0.230609	-0.243373	-0.255714	-0.267617	-0.279066	-0.29005	-0.300553	-0.310563	-0.320068	-0.329057	-0.337518	-0.345441	-0.352817	-0.359636	-0.36589	-0.371572	-0.376675	-0.381192	-0.385118	-0.388448	-0.391178
	48.5	0.241922	0.224917	0.207785	0.190547	0.173225	0.155839	0.138411	0.120961	0.103511	0.0860827	0.0686967	0.0513744	0.0341369	0.0170051	-2.22045e-16	-0.0168577	-0.0335475	-0.0500491	-0.0663423	-0.0824074	-0.0982246	-0.113775	-0.129039	-0.143999	-0.158636	-0.172932	-0.18687	-0.200433	-0.213604	-0.226368	-0.238709	-0.250611	-0.262061	-0.273044	-0.283548	-0.293558	-0.303063	-0.312052	-0.320513	-0.328436	-0.335812	-0.342631	-0.348885	-0.354567	-0.35967	-0.364187	-0.368113	-0.371443
	49	0.275637	0.25878	0.241775	0.224643	0.207405	0.190083	0.172697	0.155268	0.137819	0.120369	0.10294	0.0855544	0.0682321	0.0509946	0.0338628	0.0168577	-2.22045e-16	-0.0166898	-0.0331914	-0.0494846	-0.0655496	-0.0813669	-0.0969171	-0.112181	-0.127141	-0.141778	-0.156074	-0.170012	-0.183575	-0.196747	-0.209511	-0.221851	-0.233754	-0.245204	-0.256187	-0.26669	-0.2767	-0.286205	-0.295194	-0.303655	-0.311578	-0.318954	-0.325773	-0.332028	-0.33771	-0.342812	-0.347329	-0.351255
	49.5	0.309017	0.292327	0.275469	0.258464	0.241333	0.224095	0.206773	0.189387	0.171958	0.154508	0.137059	0.11963	0.102244	0.0849219	0.0676844	0.0505527	0.0335475	0.0166898	4.44089e-16	-0.0165016	-0.0327948	-0.0488598	-0.0646771	-0.0802273	-0.0954915	-0.110451	-0.125088	-0.139384	-0.153322	-0.166885	-0.180057	-0.192821	-0.205161	-0.217064	-0.228514	-0.239497	-0.25	-0.26001	-0.269516	-0.278504	-0.286965	-0.294889	-0.302264	-0.309083	-0.315338	-0.32102	-0.326122	-0.330639
	50	0.34202	0.325519	0.308829	0.291971	0.274966	0.257834	0.240597	0.223274	0.205888	0.18846	0.17101	0.15356	0.136132	0.118746	0.101424	0.084186	0.0670542	0.0500491	0.0331914	0.0165016	0	-0.0162932	-0.0323582	-0.0481755	-0.0637257	-0.0789899	-0.0939496	-0.108586	-0.122883	-0.136821	-0.150384	-0.163555	-0.176319	-0.18866	-0.200562	-0.212012	-0.222995	-0.233498	-0.243509	-0.253014	-0.262003	-0.270464	-0.278387	-0.285763	-0.292582	-0.298836	-0.304518	-0.309621
	50.5	0.374607	0.358313	0.341812	0.325122	0.308264	0.291259	0.274127	0.25689	0.239568	0.222182	0.204753	0.187303	0.169854	0.152425	0.135039	0.117717	0.100479	0.0833475	0.0663423	0.0494846	0.0327948	0.0162932	0	-0.016065	-0.0318823	-0.0474325	-0.0626967	-0.0776563	-0.0922932	-0.106589	-0.120527	-0.134091	-0.147262	-0.160026	-0.172367	-0.184269	-0.195719	-0.206702	-0.217205	-0.227215	-0.236721	-0.245709	-0.25417	-0.262094	-0.269469	-0.276289	-0.282543	-0.288225
	51	0.406737	0.390672	0.374378	0.357877	0.341187	0.324329	0.307324	0.290192	0.272955	0.255633	0.238247	0.220818	0.203368	0.185919	0.16849	0.151104	0.133782	0.116544	0.0994125	0.0824074	0.0655496	0.0488598	0.0323582	0.016065	-4.44089e-16	-0.0158173	-0.0313675	-0.0466317	-0.0615913	-0.0762281	-0.0905243	-0.104462	-0.118025	-0.131197	-0.143961	-0.156302	-0.168204	-0.179654	-0.190637	-0.20114	-0.21115	-0.220656	-0.229644	-0.238105	-0.246029	-0.253404	-0.260224	-0.266478
	51.5	0.438371	0.422554	0.406489	0.390196	0.373694	0.357004	0.340147	0.323141	0.30601	0.288772	0.27145	0.254064	0.236635	0.219186	0.201736	0.184307	0.166921	0.149599	0.132361	0.11523	0.0982246	0.0813669	0.0646771	0.0481755	0.0318823	0.0158173	-3.88578e-16	-0.0155502	-0.0308144	-0.0457741	-0.0604109	-0.0747071	-0.0886452	-0.102208	-0.11538	-0.128144	-0.140484	-0.152387	-0.163837	-0.17482	-0.185323	-0.195333	-0.204838	-0.213827	-0.222288	-0.230211	-0.237587	-0.244406
	52	0.469472	0.453921	0.438104	0.422039	0.405746	0.389244	0.372554	0.355697	0.338692	0.32156	0.304322	0.287	0.269614	0.252186	0.234736	0.217286	0.199858	0.182472	0.165149	0.147912	0.13078	0.113775	0.0969171	0.0802273	0.0637257	0.0474325	0.0313675	0.0155502	5.55112e-17	-0.0152642	-0.0302239	-0.0448607	-0.0591568	-0.073095	-0.086658	-0.0998295	-0.112593	-0.124934	-0.136837	-0.148286	-0.15927	-0.169773	-0.179783	-0.189288	-0.198277	-0.206738	-0.214661	-0.222037
	52.5	0.5	0.484736	0.469186	0.453368	0.437303	0.42101	0.404508	0.387819	0.370961	0.353956	0.336824	0.319587	0.302264	0.284878	0.26745	0.25	0.23255	0.215122	0.197736	0.180413	0.163176	0.146044	0.129039	0.112181	0.0954915	0.0789899	0.0626967	0.0466317	0.0308144	0.0152642	2.22045e-16	-0.0149596	-0.0295965	-0.0438926	-0.0578307	-0.0713938	-0.0845653	-0.0973292	-0.10967	-0.121572	-0.133022	-0.144005	-0.154508	-0.164519	-0.174024	-0.183013	-0.191474	-0.199397
	53	0.529919	0.51496	0.499695	0.484145	0.468328	0.452263	0.43597	0.419468	0.402778	0.385921	0.368915	0.351784	0.334546	0.317224	0.299838	0.282409	0.26496	0.24751	0.230081	0.212695	0.195373	0.178136	0.161004	0.143999	0.127141	0.110451	0.0939496	0.0776563	0.0615913	0.0457741	0.0302239	0.0149596	-2.22045e-16	-0.0146368	-0.028933	-0.0428711	-0.0564342	-0.0696057	-0.0823696	-0.0947103	-0.106613	-0.118063	-0.129046	-0.139549	-0.149559	-0.159064	-0.168053	-0.176514
	53.5	0.559193	0.544556	0.529596	0.514332	0.498782	0.482965	0.4669	0.450607	0.434105	0.417415	0.400557	0.383552	0.366421	0.349183	0.331861	0.314475	0.297046	0.279596	0.262147	0.244718	0.227332	0.21001	0.192772	0.175641	0.158636	0.141778	0.125088	0.108586	0.0922932	0.0762281	0.0604109	0.0448607	0.0295965	0.0146368	-2.22045e-16	-0.0142962	-0.0282343	-0.0417974	-0.0549689	-0.0677327	-0.0800734	-0.091976	-0.103426	-0.114409	-0.124912	-0.134922	-0.144428	-0.153416
	54	0.587785	0.573489	0.558852	0.543893	0.528628	0.513078	0.497261	0.481196	0.464903	0.448401	0.431711	0.414854	0.397848	0.380717	0.363479	0.346157	0.328771	0.311342	0.293893	0.276443	0.259014	0.241628	0.224306	0.207069	0.189937	0.172932	0.156074	0.139384	0.122883	0.106589	0.0905243	0.0747071	0.0591568	0.0438926	0.028933	0.0142962	-5.55112e-17	-0.0139381	-0.0275012	-0.0406727	-0.0534366	-0.0657773	-0.0776798	-0.0891296	-0.100113	-0.110616	-0.120626	-0.130131
	54.5	0.615661	0.601723	0.587427	0.57279	0.557831	0.542567	0.527016	0.511199	0.495134	0.478841	0.462339	0.445649	0.428792	0.411787	0.394655	0.377417	0.360095	0.342709	0.32528	0.307831	0.290381	0.272953	0.255567	0.238244	0.221007	0.203875	0.18687	0.170012	0.153322	0.136821	0.120527	0.104462	0.0886452	0.073095	0.0578307	0.0428711	0.0282343	0.0139381	-2.22045e-16	-0.0135631	-0.0267346	-0.0394984	-0.0518392	-0.0637417	-0.0751915	-0.0861746	-0.0966778	-0.106688
	55	0.642788	0.629225	0.615286	0.60099	0.586353	0.571394	0.55613	0.540579	0.524762	0.508697	0.492404	0.475902	0.459212	0.442355	0.42535	0.408218	0.39098	0.373658	0.356272	0.338844	0.321394	0.303944	0.286516	0.26913	0.251807	0.23457	0.217438	0.200433	0.183575	0.166885	0.150384	0.134091	0.118025	0.102208	0.086658	0.0713938	0.0564342	0.0417974	0.0275012	0.0135631	0	-0.0131715	-0.0259354	-0.0382761	-0.0501786	-0.0616284	-0.0726116	-0.0831147
	55.5	0.669131	0.655959	0.642396	0.628458	0.614162	0.599525	0.584565	0.569301	0.553751	0.537934	0.521869	0.505575	0.489074	0.472384	0.455526	0.438521	0.421389	0.404152	0.38683	0.369444	0.352015	0.334565	0.317116	0.299687	0.282301	0.264979	0.247741	0.230609	0.213604	0.196747	0.180057	0.163555	0.147262	0.131197	0.11538	0.0998295	0.0845653	0.0696057	0.0549689	0.0406727	0.0267346	0.0131715	0	-0.0127639	-0.0251046	-0.0370071	-0.0484569	-0.0594401
[truncated: 249 more rows]
[truncated: 673 more columns]

## Sheet: c_LP-45
	HWP_theta
[truncated: 362 more rows]
[truncated: 673 more columns]

## Sheet: c_LP0
	HWP_theta
[truncated: 362 more rows]
[truncated: 673 more columns]

[truncated: 1 more sheets: c_LP90]
