# Supplementary material for: Broadband transient full-Stokes luminescence spectroscopy
Source: Nature. 2025 Jun 25;643(8072):675–82. doi: 10.1038/s41586-025-09197-3 (PMC12267050; doi:10.1038/s41586-025-09197-3)
Supplement: Supplementary file 4 — Source Data Fig. 2 [file 41586_2025_9197_MOESM4_ESM.xlsx]

## Sheet: a
Wavelength (nm)	I_t_o_t_a_l (norm.)
277.774	4.17706e-05
278.04	6.53508e-05
278.306	6.46771e-05
278.572	5.85014e-05
278.838	6.24688e-05
279.104	5.12776e-05
279.369	5.19139e-05
279.635	7.07032e-05
279.901	2.73979e-05
280.167	5.60311e-05
280.433	6.32923e-05
280.699	7.35852e-05
280.964	7.21629e-05
281.23	7.10026e-05
281.496	7.06283e-05
281.762	6.43777e-05
282.028	6.19448e-05
282.294	4.36421e-05
282.56	6.56877e-05
282.825	5.64428e-05
283.091	7.54566e-05
283.357	6.93557e-05
283.623	-2.72857e-05
283.889	7.22752e-05
284.155	1.65436e-05
284.421	3.31246e-05
284.686	6.83452e-05
284.952	6.11588e-05
285.218	6.74469e-05
285.484	7.82264e-05
285.75	6.01482e-05
286.016	6.60994e-05
286.282	7.25372e-05
286.548	6.36665e-05
286.813	0.00010772
287.079	5.10156e-05
287.345	7.63175e-05
287.611	8.51507e-05
287.877	7.43338e-05
288.143	7.48204e-05
288.409	5.21384e-05
288.675	7.7665e-05
288.94	0.00010016
289.206	7.86755e-05
289.472	6.77089e-05
289.738	6.842e-05
290.004	7.56812e-05
290.27	7.64672e-05
290.536	8.77333e-05
290.802	8.58245e-05
291.068	8.49636e-05
291.333	8.24933e-05
291.599	0.000127071
291.865	0.000130552
292.131	6.47146e-05
292.397	6.41906e-05
292.663	5.18764e-05
292.929	6.59497e-05
293.195	4.21449e-05
293.461	3.03548e-05
293.726	7.79644e-05
293.992	7.55689e-05
294.258	6.49017e-05
294.524	6.01108e-05
294.79	3.72792e-05
295.056	4.22946e-05
295.322	7.44086e-05
295.588	5.19887e-05
295.854	4.44281e-05
296.12	6.46397e-05
296.385	8.45519e-05
296.651	8.26804e-05
296.917	8.38781e-05
297.183	5.33736e-05
297.449	5.50205e-05
297.715	5.57316e-05
297.981	6.00359e-05
298.247	6.84949e-05
298.513	5.47585e-05
298.779	8.56747e-05
299.045	7.60181e-05
299.31	5.42719e-05
299.576	7.42589e-05
299.842	5.45339e-05
300.108	6.9206e-05
300.374	6.72223e-05
300.64	6.47894e-05
300.906	9.51442e-05
301.172	9.12516e-05
301.438	5.95868e-05
301.704	7.86381e-05
301.97	6.318e-05
302.236	8.1071e-05
302.502	5.57316e-05
302.767	6.90937e-05
303.033	6.26934e-05
303.299	5.10904e-05
303.565	3.90383e-05
303.831	9.13639e-05
304.097	6.32923e-05
304.363	5.79774e-05
304.629	7.00295e-05
304.895	6.06348e-05
305.161	7.21629e-05
305.427	7.54566e-05
305.693	-0.000155816
305.959	-0.000380989
306.225	-8.36161e-05
306.491	5.0529e-05
306.756	5.98114e-05
307.022	4.39789e-05
307.288	8.17073e-05
307.554	4.23321e-05
307.82	3.1328e-05
308.086	6.53508e-05
308.352	7.11149e-05
308.618	7.03289e-05
308.884	3.72043e-05
309.15	2.10725e-05
309.416	4.18455e-05
309.682	6.13834e-05
309.948	6.46023e-05
310.214	7.01417e-05
310.48	5.70416e-05
310.746	8.67602e-05
311.012	5.40847e-05
311.278	7.11523e-05
311.543	4.70855e-05
311.809	8.75836e-05
312.075	8.99042e-05
312.341	5.51328e-05
312.607	9.00539e-05
312.873	6.79334e-05
313.139	7.28366e-05
313.405	7.07032e-05
313.671	6.29554e-05
313.937	8.72467e-05
314.203	7.71784e-05
314.469	6.39285e-05
314.735	7.86381e-05
315.001	5.01173e-05
315.267	8.14078e-05
315.533	7.86381e-05
315.799	8.06967e-05
316.065	6.96177e-05
316.331	8.43273e-05
316.597	8.09587e-05
316.863	6.07845e-05
317.129	6.28057e-05
317.395	6.3442e-05
317.661	7.95738e-05
317.927	8.38033e-05
318.193	5.14647e-05
318.459	4.64867e-05
318.725	3.95998e-05
318.991	6.00734e-05
319.257	4.09472e-05
319.522	6.187e-05
319.788	7.33606e-05
320.054	6.62491e-05
320.32	4.26315e-05
320.586	7.00669e-05
320.852	5.86885e-05
321.118	7.42589e-05
321.384	7.27243e-05
321.65	6.19448e-05
321.916	6.10465e-05
322.182	3.20766e-05
322.448	1.8677e-05
322.714	4.59253e-05
322.98	6.57626e-05
323.246	6.23565e-05
323.512	5.26625e-05
323.778	9.02785e-05
324.044	7.26869e-05
324.31	0.000103042
324.576	0.000131188
324.842	0.000272482
325.108	0.000294491
325.374	0.000135717
325.64	6.58749e-05
325.906	7.31361e-05
326.172	6.62866e-05
326.438	9.94486e-05
326.704	3.814e-05
326.97	9.13639e-05
327.236	7.56438e-05
327.502	7.04037e-05
327.768	6.4752e-05
328.034	9.31605e-05
328.3	5.67796e-05
328.566	5.37105e-05
328.832	6.89066e-05
329.098	5.59562e-05
329.364	6.19448e-05
329.63	4.35298e-05
329.896	9.14014e-05
330.162	6.17951e-05
330.428	8.2381e-05
330.694	6.91686e-05
330.96	5.75282e-05
331.226	7.00295e-05
331.492	5.64428e-05
331.758	5.66299e-05
332.024	7.11523e-05
332.29	7.45209e-05
332.556	0.000102405
332.822	8.58245e-05
333.088	7.47455e-05
333.354	5.30742e-05
333.62	6.02979e-05
333.886	6.69229e-05
334.152	5.04167e-05
334.418	4.77593e-05
334.684	5.63305e-05
334.95	5.74159e-05
335.216	5.20636e-05
335.483	5.09782e-05
335.749	3.77658e-05
336.015	6.47146e-05
336.281	7.33232e-05
336.547	4.7123e-05
336.813	8.63859e-05
337.079	5.74534e-05
337.345	5.15022e-05
337.611	5.39725e-05
337.877	0.000107009
338.143	7.62052e-05
338.409	4.57381e-05
338.675	8.18196e-05
338.941	5.41596e-05
339.207	4.25567e-05
339.473	6.48643e-05
339.739	6.6848e-05
340.005	8.47016e-05
340.271	7.8713e-05
340.537	7.14143e-05
340.803	6.55754e-05
341.069	7.65795e-05
341.335	5.92125e-05
341.601	5.64802e-05
341.867	7.41466e-05
342.133	4.54387e-05
342.399	6.65486e-05
342.665	2.57136e-05
342.931	9.86626e-05
343.197	8.85568e-05
343.464	5.43468e-05
343.73	4.88447e-05
343.996	7.75901e-05
344.262	7.99855e-05
344.528	6.3966e-05
344.794	6.40034e-05
345.06	7.90124e-05
345.326	6.5538e-05
345.592	0.000102518
345.858	0.000124339
346.124	7.08155e-05
346.39	7.56812e-05
346.656	7.9761e-05
346.922	8.17447e-05
347.188	4.87698e-05
347.454	6.711e-05
347.72	4.39789e-05
347.986	8.23436e-05
348.252	4.49895e-05
348.518	6.67357e-05
348.784	6.59871e-05
349.051	6.44151e-05
349.317	4.88821e-05
349.583	6.44526e-05
349.849	2.28316e-05
350.115	6.75217e-05
350.381	6.24314e-05
350.647	6.8944e-05
350.913	8.0547e-05
351.179	5.92874e-05
351.445	5.35233e-05
351.711	7.11898e-05
351.977	5.4983e-05
352.243	7.65795e-05
352.509	6.62117e-05
352.775	7.65795e-05
353.041	7.18635e-05
353.308	7.35852e-05
353.574	7.66918e-05
353.84	6.70726e-05
354.106	6.49017e-05
354.372	5.10156e-05
354.638	7.44461e-05
354.904	2.74728e-05
355.17	6.1608e-05
355.436	7.62801e-05
355.702	8.98293e-05
355.968	4.82084e-05
356.234	4.41287e-05
356.5	8.64233e-05
356.766	7.10775e-05
357.032	7.56064e-05
357.299	7.44461e-05
357.565	8.48887e-05
357.831	6.95055e-05
358.097	7.31735e-05
358.363	6.66609e-05
358.629	6.84574e-05
358.895	6.97675e-05
359.161	7.59058e-05
359.427	9.63045e-05
359.693	7.29489e-05
359.959	6.77089e-05
360.225	8.69473e-05
360.491	8.90059e-05
360.758	8.67976e-05
361.024	5.95119e-05
361.29	4.09472e-05
361.556	7.44086e-05
361.822	7.90873e-05
362.088	6.53883e-05
362.354	4.79838e-05
362.62	4.82084e-05
362.886	7.33232e-05
363.152	8.91931e-05
363.418	4.27812e-05
363.684	6.77089e-05
363.951	8.04721e-05
364.217	7.13395e-05
364.483	6.35168e-05
364.749	6.83077e-05
365.015	8.86316e-05
365.281	0.000301714
365.547	8.92679e-05
365.813	6.34045e-05
366.079	8.78456e-05
366.345	6.12337e-05
366.611	8.58245e-05
366.878	7.00669e-05
367.144	0.000117864
367.41	0.000111052
367.676	0.000123403
367.942	0.000187594
368.208	0.000132648
368.474	0.000162816
368.74	0.000200656
369.006	0.000179621
369.272	0.0001712
369.539	0.000239582
369.805	0.000223525
370.071	0.000229739
370.337	0.000223675
370.603	0.000243662
370.869	0.000212222
371.135	0.000248865
371.401	0.000279257
371.667	0.000258259
371.933	0.000276001
372.2	0.00025519
372.466	0.000292058
372.732	0.000280455
372.998	0.00045244
373.264	0.000310847
373.53	0.00029494
373.796	0.000303062
374.062	0.000340453
374.328	0.000326417
374.595	0.000343522
374.861	0.000313018
375.127	0.000316087
375.393	0.000331807
375.659	0.000332181
375.925	0.000345618
376.191	0.00030119
376.457	0.000323984
376.723	0.000327316
376.99	0.000341314
377.256	0.000333117
377.522	0.000365381
377.788	0.000356697
378.054	0.000351495
378.32	0.000385929
378.586	0.000363809
378.852	0.000364183
379.118	0.000359729
379.385	0.00035782
379.651	0.000378893
379.917	0.000382823
380.183	0.000381213
380.449	0.000363547
380.715	0.000385293
380.981	0.000516481
381.247	0.000393153
381.514	0.00039349
381.78	0.000379903
382.046	0.000401837
382.312	0.000382972
382.578	0.000370883
382.844	0.000432229
383.11	0.00038694
383.376	0.000432079
383.642	0.000395324
383.909	0.000416958
384.175	0.000400564
384.441	0.000389897
384.707	0.000435111
384.973	0.000397233
385.239	0.000389747
385.505	0.000394875
385.772	0.000377208
386.038	0.000405654
386.304	0.000436196
386.57	0.000420963
386.836	0.000442372
387.102	0.000443046
387.368	0.000423433
387.634	0.000430021
387.901	0.000444655
388.167	0.000398131
388.433	0.000441212
388.699	0.000485041
388.965	0.000462659
389.231	0.00044342
389.497	0.000453938
389.763	0.000429833
390.03	0.000490431
390.296	0.000476021
390.562	0.000449858
390.828	0.000453975
391.094	0.000458803
391.36	0.000432566
391.626	0.000467449
391.893	0.000462135
392.159	0.000460263
392.425	0.000446527
392.691	0.0004472
392.957	0.00045536
393.223	0.000446639
393.489	0.000475197
393.756	0.000478416
394.022	0.000464268
394.288	0.000456333
394.554	0.000440164
394.82	0.00046846
395.086	0.000463669
395.352	0.000521684
395.619	0.000451505
395.885	0.000456707
396.151	0.000542158
396.417	0.000487324
396.683	0.000412654
396.949	0.000469171
397.215	0.000474187
397.482	0.000495297
397.748	0.000497655
398.014	0.000487137
398.28	0.000457418
398.546	0.000497168
398.812	0.000488522
399.078	0.000480288
399.345	0.000455734
399.611	0.000502445
399.877	0.000484105
400.143	0.000475122
400.409	0.000502782
400.675	0.000494623
400.941	0.000523406
401.208	0.000467187
401.474	0.000472053
401.74	0.000503381
402.006	0.000497467
402.272	0.000496869
402.538	0.000507873
402.805	0.00049627
403.071	0.000489607
403.337	0.000558065
403.603	0.000484891
403.869	0.000478416
404.135	0.000524341
404.401	0.000502895
404.668	0.000500125
404.934	0.000496345
405.2	0.00048695
405.466	0.000570791
405.732	0.000493013
405.998	0.000501285
406.265	0.000516219
406.531	0.000503643
406.797	0.000513562
407.063	0.00052086
407.329	0.00053819
407.595	0.000528159
407.862	0.00052625
408.128	0.000525839
408.394	0.00056061
408.66	0.000565251
408.926	0.00052101
409.192	0.000536206
409.458	0.00052217
409.725	0.00059059
409.991	0.000535682
410.257	0.000554247
410.523	0.000531341
410.789	0.000563267
411.055	0.000531453
411.322	0.000555033
411.588	0.00074607
411.854	0.000661967
412.12	0.000561284
412.386	0.000524004
412.652	0.000547622
412.919	0.000513113
413.185	0.000560236
413.451	0.000531041
413.717	0.000564914
413.983	0.000578426
414.249	0.00066062
414.516	0.000956533
414.782	0.0010083
415.048	0.000948036
415.314	0.000762913
415.58	0.000518353
415.846	0.000584677
416.113	0.000792856
416.379	0.000565401
416.645	0.000534223
416.911	0.000558926
417.177	0.000572063
417.443	0.000482608
417.71	0.00056731
417.976	0.000630565
418.242	0.000543468
418.508	0.000588457
418.774	0.000574496
419.04	0.000552974
419.307	0.000576779
419.573	0.000580672
419.839	0.000604851
420.105	0.000555445
420.371	0.000584602
420.637	0.00061825
420.904	0.000579474
421.17	0.00056585
421.436	0.000602156
421.702	0.000610128
421.968	0.000599985
422.235	0.000603878
422.501	0.000581383
422.767	0.00058288
423.033	0.000523742
423.299	0.0005858
423.565	0.000593847
423.832	0.000590665
424.098	0.000604252
424.364	0.000617202
424.63	0.000618587
424.896	0.000590403
425.162	0.000612636
425.429	0.000645985
425.695	0.000620534
425.961	0.000608781
426.227	0.000638462
426.493	0.000626822
426.759	0.000618662
427.026	0.000574496
427.292	0.000622517
427.558	0.000593211
427.824	0.000608556
428.09	0.000621432
428.357	0.000629629
428.623	0.000634794
428.889	0.00061316
429.155	0.000647333
429.421	0.000624089
429.687	0.00067765
429.954	0.000653097
430.22	0.00064329
430.486	0.000659347
430.752	0.000644451
431.018	0.000632548
431.285	0.000653059
431.551	0.000654706
431.817	0.000651824
432.083	0.000600883
432.349	0.000647969
432.615	0.000665037
432.882	0.000664662
433.148	0.000656128
433.414	0.00064082
433.68	0.000690002
433.946	0.000677463
434.213	0.000644376
434.479	0.00065931
434.745	0.000675217
435.011	0.000639285
435.277	0.000695541
435.543	0.000672635
435.81	0.000698199
436.076	0.000661144
436.342	0.000669191
436.608	0.000678099
436.874	0.000672971
437.141	0.000668031
437.407	0.000693071
437.673	0.000689702
437.939	0.000714854
438.205	0.000714106
438.472	0.000678661
438.738	0.000692285
439.004	0.000709802
439.27	0.000702054
439.536	0.0007174
439.802	0.000665598
440.069	0.000720656
440.335	0.000693071
440.601	0.000904918
440.867	0.00081071
441.133	0.000724062
441.4	0.000646547
441.666	0.000612187
441.932	0.000719421
442.198	0.000739183
442.464	0.000747081
442.731	0.000743263
442.997	0.000731024
443.263	0.000748054
443.529	0.000741504
443.795	0.000704487
444.061	0.000772008
444.328	0.000742664
444.594	0.000752321
444.86	0.000739258
445.126	0.000764747
445.392	0.000726195
445.659	0.000755577
445.925	0.00075161
446.191	0.000784023
446.457	0.00076194
446.723	0.000774965
446.99	0.000770062
447.256	0.000770399
447.522	0.000769688
447.788	0.000802588
448.054	0.000794877
448.32	0.000689665
448.587	0.000725671
448.853	0.0007634
449.119	0.000835338
449.385	0.000801053
449.651	0.000846267
449.918	0.000799631
450.184	0.000867714
450.45	0.000836012
450.716	0.000851432
450.982	0.000869211
451.249	0.00102087
451.515	0.00109899
451.781	0.00117145
452.047	0.00114652
452.313	0.00128037
452.58	0.00144577
452.846	0.00147788
453.112	0.00152568
453.378	0.00162243
453.644	0.00163471
453.911	0.00167427
454.177	0.00170915
454.443	0.00178989
454.709	0.00176683
454.975	0.00178884
455.241	0.00181452
455.508	0.00178906
455.774	0.00175875
456.04	0.00184779
456.306	0.00182245
456.572	0.00179097
456.839	0.00184655
457.105	0.00188803
457.371	0.00182529
457.637	0.00184528
457.903	0.00189473
458.17	0.00188076
458.436	0.00188724
458.702	0.00191041
458.968	0.00191172
459.234	0.00190973
459.501	0.00190794
459.767	0.0018619
460.033	0.00192441
460.299	0.00188975
460.565	0.00193754
460.832	0.00195704
461.098	0.00199676
461.364	0.00191722
461.63	0.00206409
461.896	0.00211305
462.163	0.0021004
462.429	0.00211709
462.695	0.00223406
462.961	0.00228597
463.227	0.00244968
463.493	0.00258196
463.76	0.00269574
464.026	0.00276963
464.292	0.00274694
464.558	0.00265876
464.824	0.00247106
465.091	0.00247207
465.357	0.00233339
465.623	0.00231146
465.889	0.00225543
466.155	0.00222144
466.422	0.00213816
466.688	0.00216103
466.954	0.0021687
467.22	0.00215598
467.486	0.00215186
467.753	0.0021763
468.019	0.00213655
468.285	0.00214606
468.551	0.00214894
468.817	0.00214423
469.084	0.00213715
469.35	0.00213431
469.616	0.00211698
469.882	0.00211237
470.148	0.00215965
470.415	0.00209868
470.681	0.00208674
470.947	0.00212907
471.213	0.00214834
471.479	0.00216197
471.746	0.00214314
472.012	0.00213842
472.278	0.00210167
472.544	0.00210051
472.81	0.00204616
473.077	0.00211844
473.343	0.00216159
473.609	0.00215796
473.875	0.00212974
474.141	0.00208471
474.407	0.00211848
474.674	0.00215852
474.94	0.00215025
475.206	0.00213509
475.472	0.00218682
475.738	0.00217409
476.005	0.00215048
476.271	0.00213476
476.537	0.00212454
476.803	0.00213449
477.069	0.00210261
477.336	0.00210654
477.602	0.00212503
477.868	0.00210451
478.134	0.00213494
478.4	0.00213405
478.667	0.00215497
478.933	0.00212705
479.199	0.00216567
479.465	0.00214509
479.731	0.00214767
479.998	0.0021824
480.264	0.00213917
480.53	0.00218929
480.796	0.00214962
481.062	0.00216594
481.329	0.00218008
481.595	0.00218787
481.861	0.00218551
482.127	0.00215527
482.393	0.00217256
482.659	0.00213794
482.926	0.00217904
483.192	0.00221467
483.458	0.00219921
483.724	0.002183
483.99	0.00221358
484.257	0.00221463
484.523	0.00214632
484.789	0.00218169
485.055	0.00219539
485.321	0.002183
485.588	0.00216425
485.854	0.00216923
486.12	0.00216773
486.386	0.0021869
486.652	0.00211368
486.919	0.00211829
487.185	0.00216657
487.451	0.00215074
487.717	0.00214943
487.983	0.00210728
488.25	0.00212809
488.516	0.00213476
488.782	0.00210118
489.048	0.00214348
489.314	0.00213932
489.58	0.00212196
489.847	0.00213176
490.113	0.00210201
490.379	0.00212289
490.645	0.00210713
490.911	0.00218918
491.178	0.00213038
491.444	0.00215695
491.71	0.00211638
491.976	0.0021437
492.242	0.00212776
492.509	0.00215669
492.775	0.00215444
493.041	0.00212547
493.307	0.0021589
493.573	0.00206065
493.84	0.00212278
494.106	0.00217226
494.372	0.00214505
494.638	0.00215905
494.904	0.00207442
495.17	0.00166865
495.437	0.0016898
495.703	0.00185438
495.969	0.00212577
496.235	0.00215018
496.501	0.00213584
496.768	0.00211754
497.034	0.0021376
497.3	0.00216927
497.566	0.00213809
497.832	0.0021565
498.099	0.00213988
498.365	0.0020995
498.631	0.0021434
498.897	0.00211372
499.163	0.00213397
499.429	0.00208236
499.696	0.00211013
499.962	0.00213566
500.228	0.00214692
500.494	0.00189742
500.76	0.00211402
501.027	0.00209284
501.293	0.00209591
501.559	0.0021242
501.825	0.00211582
502.091	0.00211717
502.357	0.0021096
502.624	0.00211503
502.89	0.00210085
503.156	0.00212499
503.422	0.00211264
503.688	0.00208644
503.955	0.00208318
504.221	0.00205305
504.487	0.00207865
504.753	0.00209295
505.019	0.00208805
505.285	0.00208737
505.552	0.00207947
505.818	0.00207412
506.084	0.00210028
506.35	0.00209516
506.616	0.00205623
506.883	0.00208168
507.149	0.00206712
507.415	0.00208558
507.681	0.00208924
507.947	0.00205623
508.213	0.00208224
508.48	0.00210586
508.746	0.0020279
509.012	0.00200087
509.278	0.00206289
509.544	0.00205327
509.811	0.00201899
510.077	0.00201416
510.343	0.00205432
510.609	0.00203112
510.875	0.0020651
511.141	0.00201394
511.408	0.0020523
511.674	0.00204848
511.94	0.00198276
512.206	0.00200959
512.472	0.00202105
512.738	0.00196913
513.005	0.0020581
513.271	0.00202846
513.537	0.0020483
513.803	0.00201629
514.069	0.0020084
514.336	0.00199114
514.602	0.00202341
514.868	0.00199825
515.134	0.00196359
515.4	0.00201491
515.666	0.0019923
515.933	0.0019295
516.199	0.00198665
516.465	0.00195405
516.731	0.00191651
516.997	0.00189585
517.263	0.00196666
517.53	0.00198396
517.796	0.0019262
518.062	0.00194574
518.328	0.00191247
518.594	0.00191602
518.86	0.00193283
519.127	0.00190382
519.393	0.00183533
519.659	0.00188305
519.925	0.00190738
520.191	0.00191565
520.457	0.0019274
520.724	0.0018881
520.99	0.00192605
521.256	0.00165035
521.522	0.00193672
521.788	0.00187878
522.054	0.00187814
522.321	0.00188874
522.587	0.00185561
522.853	0.00185475
523.119	0.00186224
523.385	0.00187949
523.651	0.00182765
523.918	0.00186838
524.184	0.00188391
524.45	0.00183929
524.716	0.00173678
524.982	0.00186542
525.248	0.00183592
525.515	0.00183997
525.781	0.00182552
526.047	0.00182017
526.313	0.00179966
526.579	0.00181044
526.845	0.00171611
527.112	0.00180385
527.378	0.00184719
527.644	0.00184199
527.91	0.00182649
528.176	0.00187575
528.442	0.00185329
528.708	0.00183387
528.975	0.00165054
529.241	0.00182582
529.507	0.00183271
529.773	0.00187773
530.039	0.0020383
530.305	0.00183914
530.572	0.00182795
530.838	0.00186766
531.104	0.00188335
531.37	0.00176328
531.636	0.00195098
531.902	0.00198474
532.169	0.00197752
532.435	0.00197348
532.701	0.00201891
532.967	0.0020176
533.233	0.00198848
533.499	0.00202853
533.765	0.00206181
534.032	0.00204403
534.298	0.00204818
534.564	0.0020907
534.83	0.00212446
535.096	0.00214033
535.362	0.0021038
535.629	0.00216998
535.895	0.00219008
536.161	0.00219696
536.427	0.0022424
536.693	0.00225666
536.959	0.00223057
537.225	0.00222021
537.492	0.00223046
537.758	0.00223361
538.024	0.00228073
538.29	0.00223963
538.556	0.00226198
538.822	0.00228283
539.088	0.00227665
539.355	0.00229039
539.621	0.00229072
539.887	0.00232778
540.153	0.00234825
540.419	0.00234413
540.685	0.002331
540.951	0.00236378
541.218	0.00239597
541.484	0.00240469
541.75	0.00238841
542.016	0.00240046
542.282	0.0024072
542.548	0.00232654
542.814	0.00233178
543.081	0.00223215
543.347	0.00220422
543.613	0.00215695
543.879	0.00212559
544.145	0.00202049
544.411	0.00202314
544.677	0.00174988
544.944	0.001921
545.21	0.00189847
545.476	0.00189663
545.742	0.00188275
546.008	0.00188338
546.274	0.00184839
546.54	0.00185295
546.807	0.00180463
547.073	0.00180115
547.339	0.00180987
547.605	0.0017757
547.871	0.00175586
548.137	0.00176301
548.403	0.00175455
548.669	0.00178951
548.936	0.00178757
549.202	0.00177697
549.468	0.00176735
549.734	0.00177095
550	0.00178225
550.266	0.00174643
550.532	0.00177334
550.799	0.00173483
551.065	0.00178498
551.331	0.00177944
551.597	0.00178715
551.863	0.00177682
552.129	0.00183053
552.395	0.00181826
552.661	0.00180557
552.927	0.0018089
553.194	0.00180254
553.46	0.0018595
553.726	0.00184622
553.992	0.00190464
554.258	0.00191932
554.524	0.0017251
554.79	0.00194207
555.057	0.0019612
555.323	0.00197557
555.589	0.00201719
555.855	0.0020182
556.121	0.00203377
556.387	0.00201289
556.653	0.00191509
556.919	0.00205694
557.185	0.00201693
557.452	0.00203392
557.718	0.00202876
557.984	0.00204639
558.25	0.00201753
558.516	0.00204017
558.782	0.00202284
559.048	0.00200473
559.314	0.00206525
559.581	0.00203082
559.847	0.00204575
560.113	0.00208382
560.379	0.00203684
560.645	0.00203827
560.911	0.00206858
561.177	0.00207715
561.443	0.00208427
561.709	0.00208958
561.975	0.00210002
562.242	0.00211219
562.508	0.00211732
562.774	0.00210844
563.04	0.00212997
563.306	0.00211136
563.572	0.00215325
563.838	0.00216025
564.104	0.00222006
564.37	0.00219786
564.637	0.00207749
564.903	0.00221931
565.169	0.00218761
565.435	0.00223432
565.701	0.00219625
565.967	0.0022235
566.233	0.0022198
566.499	0.00219805
566.765	0.00221456
567.031	0.00222178
567.298	0.00223144
567.564	0.00226415
567.83	0.00228189
568.096	0.00228421
568.362	0.00224936
568.628	0.00227815
568.894	0.00225127
569.16	0.00234997
569.426	0.00233347
569.692	0.0023636
569.959	0.00222028
570.225	0.002427
570.491	0.00244392
570.757	0.00250347
571.023	0.00251627
571.289	0.00255916
571.555	0.0025403
571.821	0.00260546
572.087	0.00259004
572.353	0.00265296
572.619	0.00275608
572.885	0.00279178
573.152	0.00280455
573.418	0.00289415
573.684	0.00296321
573.95	0.0030262
574.216	0.00307037
574.482	0.00315365
574.748	0.00320219
575.014	0.0032824
575.28	0.00332391
575.546	0.00330381
575.812	0.00347535
576.079	0.00357828
576.345	0.00325527
576.611	0.00384994
576.877	0.00398135
577.143	0.00410168
577.409	0.00435848
577.675	0.00451153
577.941	0.00491479
578.207	0.00500458
578.473	0.0048665
578.739	0.0050477
579.005	0.00522365
579.271	0.00535533
579.538	0.00558982
579.804	0.00592245
580.07	0.00636632
580.336	0.00714413
580.602	0.00802977
580.868	0.00911794
581.134	0.0102143
581.4	0.010956
581.666	0.0111413
581.932	0.0107951
582.198	0.0101033
582.464	0.00943837
582.73	0.00898222
582.996	0.00877206
583.263	0.00868601
583.529	0.00883636
583.795	0.00904349
584.061	0.00934573
584.327	0.00949665
584.593	0.00979937
584.859	0.0101904
585.125	0.0104657
585.391	0.0110174
585.657	0.0118493
585.923	0.0129749
586.189	0.0146848
586.455	0.0169279
586.721	0.0197253
586.987	0.0224842
587.253	0.0247669
587.519	0.0265642
587.786	0.0273039
588.052	0.0271508
588.318	0.0261774
588.584	0.0250553
588.85	0.0236071
589.116	0.0226674
589.382	0.02187
589.648	0.0213562
589.914	0.0212802
590.18	0.0212563
590.446	0.0215034
590.712	0.0217956
590.978	0.0217298
591.244	0.0222611
591.51	0.0225898
591.776	0.0229224
592.042	0.0232142
592.308	0.0236812
592.574	0.0242296
592.84	0.0249009
593.107	0.0258132
593.373	0.0268348
593.639	0.0281743
593.905	0.0295188
594.171	0.03095
594.437	0.0328992
594.703	0.0351491
594.969	0.0377527
595.235	0.0409891
595.501	0.0450512
595.767	0.0496446
596.033	0.0553623
596.299	0.0610801
596.565	0.065848
596.831	0.0696276
597.097	0.0715601
597.363	0.0715963
597.629	0.0701801
597.895	0.0677062
598.161	0.0639282
598.427	0.0593187
598.693	0.0547163
598.959	0.050023
599.225	0.0459432
599.491	0.0422281
599.757	0.0385893
600.023	0.035975
600.289	0.0334
600.555	0.0313915
600.821	0.0297151
601.087	0.028159
601.354	0.027188
601.62	0.0263225
601.886	0.025534
602.152	0.0247466
602.418	0.024524
602.684	0.024103
602.95	0.023699
603.216	0.0236046
603.482	0.0233889
603.748	0.023129
604.014	0.0235938
604.28	0.0237659
604.546	0.0239333
604.812	0.0242668
605.078	0.024703
605.344	0.0251031
605.61	0.0256932
605.876	0.0262902
606.142	0.0271355
606.408	0.0280378
606.674	0.0290696
606.94	0.0301729
607.206	0.0315964
607.472	0.0330838
607.738	0.0346565
608.004	0.0363872
608.27	0.0387029
608.536	0.0407491
608.802	0.0435776
609.068	0.0467536
609.334	0.0503937
609.6	0.0542238
609.866	0.058457
610.132	0.0634066
610.398	0.0692546
610.664	0.0763823
610.93	0.0849507
611.196	0.0953387
611.462	0.108208
611.728	0.125065
611.994	0.147989
612.26	0.179128
612.526	0.219741
612.792	0.273879
613.058	0.345312
613.324	0.432983
613.59	0.53585
613.856	0.648833
614.122	0.764963
614.388	0.868617
614.654	0.952561
614.92	0.996779
615.186	1
615.452	0.954865
615.718	0.884864
615.984	0.80577
616.25	0.728076
616.516	0.652911
616.782	0.584408
617.048	0.52418
617.313	0.475597
617.579	0.437908
617.845	0.406167
618.111	0.37918
618.377	0.358448
618.643	0.339793
618.909	0.32436
619.175	0.308196
619.441	0.292947
619.707	0.277318
619.973	0.261733
620.239	0.247513
620.505	0.233806
620.771	0.220873
621.037	0.207718
621.303	0.19519
621.569	0.18306
621.835	0.172062
622.101	0.161542
622.367	0.15121
622.633	0.141594
622.899	0.133293
623.165	0.124961
623.431	0.117202
623.697	0.110881
623.963	0.104902
624.229	0.0999581
624.495	0.0955864
624.761	0.0916307
625.026	0.0881823
625.292	0.0848482
625.558	0.0818321
625.824	0.0794086
626.09	0.0769822
626.356	0.0746747
626.622	0.0720913
626.888	0.0694972
627.154	0.0667835
627.42	0.063913
627.686	0.0607925
627.952	0.0572481
628.218	0.0540002
628.484	0.0510652
628.75	0.0485366
629.016	0.046113
629.282	0.0438677
629.548	0.0419682
629.814	0.040315
630.079	0.0385474
630.345	0.0372659
630.611	0.0354788
630.877	0.0344335
631.143	0.0330265
631.409	0.0317562
631.675	0.0304855
631.941	0.0294689
632.207	0.0284244
632.473	0.0275181
632.739	0.0267536
633.005	0.0261881
633.271	0.0255311
633.537	0.0248773
633.803	0.0242796
634.068	0.0235545
634.334	0.0228301
634.6	0.0219324
634.866	0.0211519
635.132	0.0205048
635.398	0.0198596
635.664	0.0191858
635.93	0.0187527
636.196	0.0184768
636.462	0.0182072
636.728	0.0180119
636.994	0.0177899
637.26	0.0177111
637.525	0.0174539
637.791	0.0172146
638.057	0.016894
638.323	0.0165014
638.589	0.0160108
638.855	0.0154587
639.121	0.0147137
639.387	0.0143501
639.653	0.0138378
639.919	0.0133943
640.185	0.0130439
640.45	0.0127006
640.716	0.012207
640.982	0.0120902
641.248	0.0118238
641.514	0.0115796
641.78	0.0114568
642.046	0.0112534
642.312	0.0111181
642.578	0.0109655
642.844	0.010801
643.109	0.0106472
643.375	0.0104107
643.641	0.0104409
643.907	0.0102876
644.173	0.0101072
644.439	0.0100229
644.705	0.0100397
644.971	0.00999928
645.237	0.00996881
645.502	0.0100342
645.768	0.0100429
646.034	0.0101309
646.3	0.0102891
646.566	0.0104257
646.832	0.0105387
647.098	0.0107069
647.364	0.0109607
647.63	0.0111769
647.895	0.011421
648.161	0.011719
648.427	0.0120454
648.693	0.0125237
648.959	0.0130711
649.225	0.0138399
649.491	0.0149231
649.757	0.0163795
650.022	0.018243
650.288	0.0206993
650.554	0.0236259
650.82	0.0266963
651.086	0.0298317
651.352	0.0329214
651.618	0.0354964
651.883	0.0374503
652.149	0.0391968
652.415	0.040284
652.681	0.0413288
652.947	0.0420846
653.213	0.0420544
653.479	0.0418361
653.745	0.0411088
654.01	0.0400953
654.276	0.0380498
654.542	0.036552
654.808	0.035606
655.074	0.0343065
655.34	0.0328567
655.606	0.0312965
655.871	0.0296006
656.137	0.0283474
656.403	0.0272099
656.669	0.0260196
656.935	0.0251789
657.201	0.024505
657.466	0.0239365
657.732	0.0236241
657.998	0.0231679
658.264	0.0225736
658.53	0.0220016
658.796	0.0214201
659.061	0.0205018
659.327	0.0193684
659.593	0.0180686
659.859	0.0168265
660.125	0.0154996
660.391	0.0143601
660.656	0.0132229
660.922	0.0122557
661.188	0.0114262
661.454	0.010674
661.72	0.0101094
661.986	0.00965306
662.251	0.00913572
662.517	0.00881039
662.783	0.00846308
663.049	0.00823379
663.315	0.00789102
663.581	0.00772907
663.846	0.00759851
664.112	0.0073495
664.378	0.00721045
664.644	0.00709191
664.91	0.00700467
665.176	0.00689466
665.441	0.00678496
665.707	0.00668768
665.973	0.00662765
666.239	0.00653703
666.505	0.00650297
666.77	0.00649792
667.036	0.00641943
667.302	0.00653916
667.568	0.00652019
667.834	0.00661159
668.099	0.00662933
668.365	0.00674772
668.631	0.0068554
668.897	0.00693565
669.163	0.00695148
669.428	0.00697465
669.694	0.00693119
669.96	0.00685087
670.226	0.00681165
670.492	0.00678305
670.757	0.00676527
671.023	0.00669285
671.289	0.00676703
671.555	0.00681741
671.821	0.00689818
672.086	0.00706208
672.352	0.00728048
672.618	0.00756812
672.884	0.00779786
673.149	0.00820161
673.415	0.00854857
673.681	0.00883951
673.947	0.00905978
674.213	0.00926635
674.478	0.00935198
674.744	0.00939802
675.01	0.00929288
675.276	0.00922656
675.542	0.00916712
675.807	0.00910166
676.073	0.00928648
676.339	0.00947419
676.605	0.00969655
676.87	0.00994778
677.136	0.0103407
677.402	0.0107419
677.668	0.0111111
677.933	0.0114446
678.199	0.0116625
678.465	0.0117922
678.731	0.0117603
678.996	0.0115902
679.262	0.0114371
679.528	0.0111499
679.794	0.010868
680.06	0.0105652
680.325	0.0102813
680.591	0.01007
680.857	0.00989672
681.122	0.00976984
681.388	0.00964374
681.654	0.00965205
681.92	0.00955986
682.186	0.00965617
682.451	0.00973945
682.717	0.00986495
682.983	0.00995893
683.248	0.0100694
683.514	0.010175
683.78	0.0104023
684.046	0.0106028
684.311	0.010873
684.577	0.0111684
684.843	0.0114246
685.109	0.0116322
685.374	0.0119281
685.64	0.0120486
685.906	0.0124916
686.172	0.0127968
686.437	0.0130629
686.703	0.0134231
686.969	0.0134821
687.235	0.0140281
687.5	0.0143824
687.766	0.0147562
688.032	0.015272
688.297	0.0156925
688.563	0.0161653
688.829	0.016597
689.095	0.0170904
689.36	0.0175452
689.626	0.0180475
689.892	0.018588
690.157	0.0190315
690.423	0.0198924
690.689	0.0206822
690.955	0.0214613
691.22	0.0226584
691.486	0.0237879
691.752	0.0251686
692.017	0.0267592
692.283	0.0284284
692.549	0.0299863
692.814	0.0317378
693.08	0.0334807
693.346	0.0349115
693.612	0.0361762
693.877	0.0373707
694.143	0.0382737
694.409	0.0391066
694.674	0.0399094
694.94	0.0408217
695.206	0.0416254
695.471	0.0427921
695.737	0.0441052
696.003	0.0454975
696.268	0.0471077
696.534	0.0487543
696.8	0.0506974
697.066	0.0528622
697.331	0.055034
697.597	0.058363
697.863	0.0619013
698.128	0.0660552
698.394	0.0711282
698.66	0.0766963
698.925	0.0830785
699.191	0.0906701
699.457	0.0993009
699.722	0.109299
699.988	0.120952
700.254	0.134865
700.519	0.150842
700.785	0.167148
701.051	0.182437
701.316	0.196462
701.582	0.207426
701.848	0.214758
702.113	0.218248
702.379	0.217719
702.645	0.213527
702.91	0.205893
703.176	0.194627
703.442	0.181229
703.707	0.166942
703.973	0.152584
704.239	0.138157
704.504	0.124124
704.77	0.110533
705.035	0.0984789
705.301	0.0877909
705.567	0.0785859
705.832	0.0708071
706.098	0.0642346
706.364	0.0583284
706.629	0.0529313
706.895	0.0483887
707.161	0.0443672
707.426	0.0410208
707.692	0.0379129
707.958	0.0350396
708.223	0.0323252
708.489	0.0298813
708.754	0.0277872
709.02	0.0257774
709.286	0.0238456
709.551	0.0222036
709.817	0.0206859
710.083	0.0193303
710.348	0.0181517
710.614	0.0170983
710.879	0.0160894
711.145	0.0151812
711.411	0.0142712
711.676	0.0134594
711.942	0.01269
712.207	0.0120273
712.473	0.0113867
712.739	0.0108355
713.004	0.0103321
713.27	0.00979552
713.536	0.0093844
713.801	0.00904537
714.067	0.00870259
714.332	0.00840005
714.598	0.008034
714.864	0.00787661
715.129	0.00764597
715.395	0.00753844
715.66	0.00738708
715.926	0.00723149
716.191	0.0070735
716.457	0.00689856
716.723	0.00681251
716.988	0.00668678
717.254	0.00645678
717.519	0.00643665
717.785	0.00632017
718.051	0.00612281
718.316	0.00602916
718.582	0.00589752
718.847	0.0057395
719.113	0.00558155
719.378	0.00540578
719.644	0.00533118
719.91	0.00513697
720.175	0.00505837
720.441	0.00493515
720.706	0.00479659
720.972	0.0047181
721.237	0.00461244
721.503	0.00449353
721.769	0.00436664
722.034	0.00429463
722.3	0.0041689
722.565	0.0041323
722.831	0.00399426
723.096	0.00392449
723.362	0.00382063
723.628	0.00372938
723.893	0.00361904
724.159	0.00354283
724.424	0.00344095
724.69	0.00326039
724.955	0.0030061
725.221	0.00307534
725.486	0.00303477
725.752	0.00293783
726.018	0.00281439
726.283	0.00271681
726.549	0.00261351
726.814	0.00247079
727.08	0.00238051
727.345	0.00223046
727.611	0.00205069
727.876	0.00189345
728.142	0.0017056
728.407	0.00153975
728.673	0.00137532
728.938	0.00118189
729.204	0.00101728
729.469	0.000885044
729.735	0.000799593
730.001	0.000777174
730.266	0.00075277
730.532	0.000699808
730.797	0.000657551
731.063	0.000621656
731.328	0.000599798
731.594	0.000596504
731.859	0.000593398
732.125	0.000594932
732.39	0.000571015
732.656	0.000541072
732.921	0.000541147
733.187	0.000501697
733.452	0.000507536
733.718	0.000440501
733.983	0.000445778
734.249	0.000408424
734.514	0.000420289
734.78	0.000370546
735.045	0.000386042
735.311	0.000378668
735.576	0.000378593
735.842	0.000369348
736.107	0.000370995
736.373	0.000331208
736.638	0.000327765
736.904	0.000358494
737.169	0.000335775
737.435	0.000285957
737.7	0.000292395
737.966	0.000265708
738.231	0.000297447
738.497	0.000287828
738.762	0.000264285
739.028	0.000280417
739.293	0.000288502
739.558	0.000283561
739.824	0.000274578
740.089	0.000277685
740.355	0.000281166
740.62	0.000234455
740.886	0.000250062
741.151	0.000244224
741.417	0.000231797
741.682	0.000243363
741.948	0.000230075
742.213	0.000235315
742.479	0.000250362
742.744	0.000240406
743.01	0.000258896
743.275	0.000259981
743.54	0.000235503
743.806	0.000251896
744.071	0.000237224
744.337	0.000228129
744.602	0.000248678
744.868	0.000236738
745.133	0.000249089
745.399	0.000241416
745.664	0.000253057
745.929	0.000234342
746.195	0.00023161
746.46	0.00022491
746.726	0.00024617
746.991	0.000221392
747.257	0.000215553
747.522	0.000228167
747.787	0.000241828
748.053	0.000242689
748.318	0.000223787
748.584	0.000222515
748.849	0.000233818
749.115	0.000247106
749.38	0.000246394
749.645	0.000209415
749.911	0.000226744
750.176	0.000248453
750.442	0.000246844
750.707	0.00027645
750.973	0.000274429
751.238	0.0002498
751.503	0.00020642
751.769	0.000247854
752.034	0.000229963
752.3	0.000231872
752.565	0.000223712
752.83	0.000257885
753.096	0.000224761
753.361	0.000237898
753.627	0.000246095
753.892	0.00021035
754.157	0.00025811
754.423	0.000232808
754.688	0.000237299
754.954	0.000231685
755.219	0.000244897
755.484	0.000257099
755.75	0.000241678
756.015	0.000236139
756.28	0.000236663
756.546	0.000206345
756.811	0.000253169
757.077	0.000227979
757.342	0.000249838
757.607	0.000236588
757.873	0.00024239
758.138	0.000230038
758.403	0.000225023
758.669	0.00018707
758.934	0.000221055
759.2	0.000188941
759.465	0.000236438
759.73	0.000231984
759.996	0.000249164
760.261	0.000238684
760.526	0.000165922
760.792	0.000250025
761.057	0.000222777
761.322	0.000202603
761.588	0.000217088
761.853	0.000274691
762.118	0.000229439
762.384	0.000218061
762.649	0.000230936
762.915	0.000180108
763.18	0.000209228
763.445	0.000195678
763.711	0.000191187
763.976	0.000173109
764.241	0.000202902
764.507	0.000233107
764.772	0.000200245
765.037	0.000218098
765.303	0.000213831
765.568	0.000191411
765.833	0.000184225
766.099	0.000222814
766.364	0.000187893
766.629	0.000204137
766.895	0.000195529
767.16	0.000195379
767.425	0.000200357
767.69	0.000226295
767.956	0.000216002
768.221	0.000193507
768.486	0.000182878
768.752	0.000194219
769.017	0.000184599
769.282	0.000175766
769.548	0.00018662
769.813	0.000174194
770.078	0.00015024
770.344	0.000164201
770.609	0.000186134
770.874	0.000161618
771.139	0.000176889
771.405	0.000194368
771.67	0.000172772
771.935	0.00016974
772.201	0.000179359
772.466	0.000189764
772.731	0.000187818
772.996	0.000176926
773.262	0.000165136
773.527	0.000210313
773.792	0.000160907
774.058	0.00019493
774.323	0.000180295
774.588	0.000157126
774.853	0.000162666
775.119	0.000165623
775.384	0.000186433
775.649	0.000184786
775.914	0.000140358
776.18	0.000175354
776.445	0.000153009
776.71	0.000169066
776.976	0.000160757
777.241	0.000161581
777.506	0.000157426
777.771	0.000167457
778.037	0.000179771
778.302	0.000176365
778.567	0.000138524
778.832	0.000178349
779.098	0.000155929
779.363	0.000153571
779.628	0.000145524
779.893	0.00012651
780.159	0.000157314
780.424	0.000165099
780.689	0.000171087
780.954	0.000188679
781.22	0.000161393
781.485	0.000120109
781.75	0.000143914
782.015	0.000167607
782.28	0.000150876
782.546	0.000148331
782.811	0.000147882
783.076	0.000147657
783.341	0.000178162
783.607	0.000151737
783.872	0.000136615
784.137	0.000175504
784.402	0.000153571
784.667	0.000172285
784.933	0.000133209
785.198	0.000158062
785.463	0.000169403
785.728	0.000167345
785.993	0.000163078
786.259	0.000164874
786.524	0.000192347
786.789	0.000171761
787.054	0.000153646
787.32	0.00016334
787.585	0.000158811
787.85	0.000163302
788.115	0.000138749
788.38	0.000167195
788.645	0.000138899
788.911	0.000172098
789.176	0.000183027
789.441	0.000171162
789.706	0.000132798
789.971	0.000146347
790.237	0.000170489
790.502	0.000155255
790.767	0.000141781
791.032	0.00016566
791.297	0.00014878
791.562	0.000160271
791.828	0.000148668
792.093	0.000129242
792.358	0.000158923
792.623	0.000165436
792.888	0.000113896
793.153	0.000100122
793.419	0.000121719
793.684	9.41711e-05
793.949	0.000124526
794.214	0.000149004
794.479	0.000150389
794.744	0.000181231
795.01	0.000146384
795.275	0.000165473
795.54	0.000129429
795.805	0.000133209
796.07	0.000147283
796.335	0.000150689
796.6	0.000139385
796.865	0.000186209
797.131	0.000164425
797.396	0.000163265
797.661	0.00014062
797.926	0.000152336
798.191	0.000154918
798.456	0.000149042
798.721	0.00015679
798.987	0.000151362
799.252	0.000142155
799.517	0.000136952
799.782	0.000159672
800.047	0.000140021
800.312	0.000168393
800.577	0.000182204
800.842	0.000145524
801.107	0.000157838
801.373	0.000154918
801.638	0.000145935
801.903	0.000145898
802.168	0.000148181
802.433	0.0001252
802.698	0.000135867
802.963	0.000128868
803.228	0.000117265
803.493	0.000159747
803.758	0.000121494
804.024	0.000145411
804.289	0.000148181
804.554	0.000146646
804.819	0.00016712
805.084	0.000128531
805.349	0.000148742
805.614	0.000127183
805.879	0.000150913
806.144	0.000153009
806.409	0.000142604
806.674	0.00012475
806.939	0.000146085
807.204	0.000150352
807.47	0.000162666
807.735	0.00013175
808	0.00014238
808.265	0.000156228
808.53	0.000144887
808.795	0.000153009
809.06	0.000142978
[truncated: 49 more rows]

## Sheet: b
Wavelength (nm)	\DeltaI (norm.)
277.774	1.22018e-05
278.04	-5.61433e-06
278.306	-9.73151e-06
278.572	4.15461e-06
278.838	1.26135e-05
279.104	1.02555e-05
279.369	-6.17577e-06
279.635	6.9992e-06
279.901	-3.81775e-06
280.167	-1.32873e-05
280.433	1.38861e-05
280.699	-2.76974e-06
280.964	-1.65436e-05
281.23	-2.10725e-05
281.496	5.27747e-06
281.762	1.64687e-06
282.028	-7.59807e-06
282.294	-2.39545e-06
282.56	-8.72093e-06
282.825	-8.98293e-07
283.091	4.11718e-06
283.357	-1.48593e-05
283.623	-3.93003e-06
283.889	-1.12287e-07
284.155	-7.41092e-06
284.421	-2.73231e-06
284.686	1.4223e-06
284.952	1.31001e-05
285.218	-8.53379e-06
285.484	-8.60865e-06
285.75	1.32124e-05
286.016	-1.49716e-07
286.282	5.91377e-06
286.548	5.95119e-06
286.813	1.57201e-06
287.079	-1.01058e-06
287.345	-1.45598e-05
287.611	-9.69408e-06
287.877	8.1595e-06
288.143	-6.36291e-07
288.409	-1.38487e-06
288.675	-5.20262e-06
288.94	-5.98862e-06
289.206	-5.68919e-06
289.472	-1.57576e-05
289.738	5.76405e-06
290.004	-5.24004e-07
290.27	1.11912e-05
290.536	-1.92385e-05
290.802	-3.52954e-05
291.068	-2.08105e-05
291.333	-2.62751e-05
291.599	-5.01173e-05
291.865	-4.55135e-05
292.131	-9.09522e-06
292.397	-4.86576e-07
292.663	-1.08544e-05
292.929	6.81206e-06
293.195	6.7372e-06
293.461	-1.37364e-05
293.726	-1.26135e-05
293.992	1.30627e-05
294.258	4.26689e-06
294.524	1.27258e-06
294.79	-8.90808e-06
295.056	-1.03304e-05
295.322	-2.16339e-05
295.588	-5.35233e-06
295.854	-2.73231e-06
296.12	-1.3961e-05
296.385	-4.5289e-06
296.651	-8.64607e-06
296.917	3.3686e-07
297.183	-2.99431e-07
297.449	2.99431e-07
297.715	1.00684e-05
297.981	-5.16519e-06
298.247	-8.90808e-06
298.513	-1.08918e-05
298.779	-4.98927e-05
299.045	3.74289e-08
299.31	1.12287e-06
299.576	1.12287e-06
299.842	3.25631e-06
300.108	7.44835e-06
300.374	2.09602e-06
300.64	-1.56827e-05
300.906	-2.39545e-06
301.172	6.81206e-06
301.438	-1.60944e-05
301.704	2.73231e-06
301.97	1.4747e-05
302.236	-1.79659e-06
302.502	-6.62491e-06
302.767	-3.74289e-06
303.033	2.64622e-05
303.299	-1.02181e-05
303.565	-7.11149e-07
303.831	2.50774e-06
304.097	-2.80717e-06
304.363	-1.11912e-05
304.629	-1.31001e-06
304.895	1.8415e-05
305.161	-1.63939e-05
305.427	8.00978e-06
305.693	-4.5289e-06
305.959	-6.40034e-06
306.225	-5.38976e-06
306.491	-4.71604e-06
306.756	-1.20521e-05
307.022	3.93003e-06
307.288	-1.90513e-05
307.554	-5.50205e-06
307.82	-7.14892e-06
308.086	-5.98862e-06
308.352	9.88123e-06
308.618	-1.95005e-05
308.884	-5.98862e-07
309.15	-7.37349e-06
309.416	-2.24573e-05
309.682	1.25013e-05
309.948	-8.08464e-06
310.214	-7.11149e-06
310.48	2.76974e-06
310.746	1.97625e-05
311.012	-1.75916e-06
311.278	8.34664e-06
311.543	6.13834e-06
311.809	-1.79659e-06
312.075	-2.69488e-06
312.341	5.35233e-06
312.607	7.18635e-06
312.873	-8.34664e-06
313.139	9.20751e-06
313.405	-8.64607e-06
313.671	-4.7909e-06
313.937	4.75347e-06
314.203	3.66803e-06
314.469	7.48578e-06
314.735	-1.26135e-05
315.001	-7.29863e-06
315.267	-7.44835e-06
315.533	-5.61433e-07
315.799	2.32059e-06
316.065	8.75836e-06
316.331	-1.90887e-06
316.597	4.86576e-07
316.863	3.21888e-06
317.129	-6.7372e-07
317.395	-7.22378e-06
317.661	1.19024e-05
317.927	-1.10415e-05
318.193	-6.69977e-06
318.459	6.7372e-07
318.725	4.19204e-06
318.991	-4.22946e-06
319.257	7.41092e-06
319.522	3.48089e-06
319.788	9.73151e-07
320.054	-2.8446e-06
320.32	-8.27179e-06
320.586	-5.38976e-06
320.852	-7.48578e-08
321.118	3.06917e-06
321.384	-1.88267e-05
321.65	1.41856e-05
321.916	-1.95753e-05
322.182	2.28316e-06
322.448	-8.27179e-06
322.714	-7.22378e-06
322.98	3.6306e-06
323.246	-5.24004e-07
323.512	1.47844e-05
323.778	-1.05549e-05
324.044	-9.73151e-07
324.31	-3.29749e-05
324.576	-1.35118e-05
324.842	-0.000220606
325.108	-0.000207431
325.374	-4.39415e-05
325.64	1.09292e-05
325.906	-2.25322e-05
326.172	3.93003e-06
326.438	1.20147e-05
326.704	2.33182e-05
326.97	1.20895e-05
327.236	5.42719e-06
327.502	1.23141e-05
327.768	2.39545e-05
328.034	5.27747e-06
328.3	-8.19693e-06
328.566	-3.78032e-06
328.832	1.14158e-05
329.098	-1.01058e-06
329.364	7.14892e-06
329.63	7.14892e-06
329.896	-4.56632e-06
330.162	9.35722e-07
330.428	-8.60865e-07
330.694	4.19204e-06
330.96	1.57576e-05
331.226	-1.38487e-06
331.492	6.96177e-06
331.758	3.78032e-06
332.024	-1.28381e-05
332.29	9.99351e-06
332.556	-6.66234e-06
332.822	3.17771e-05
333.088	1.38487e-06
333.354	6.36291e-06
333.62	-6.77463e-06
333.886	2.24573e-07
334.152	7.8975e-06
334.418	2.09602e-06
334.684	-4.11718e-07
334.95	5.61433e-06
335.216	-1.3437e-05
335.483	6.81206e-06
335.749	5.61433e-07
336.015	-6.55006e-06
336.281	1.91262e-05
336.547	3.70546e-06
336.813	6.7372e-06
337.079	-2.2083e-06
337.345	6.43777e-06
337.611	6.7372e-07
337.877	-2.28316e-06
338.143	2.24573e-07
338.409	1.4223e-06
338.675	3.51832e-06
338.941	1.00684e-05
339.207	8.4215e-06
339.473	1.12287e-07
339.739	2.39545e-06
340.005	7.37349e-06
340.271	-1.75916e-06
340.537	6.43777e-06
340.803	1.28007e-05
341.069	1.01058e-05
341.335	1.18275e-05
341.601	-3.1066e-06
341.867	-9.46951e-06
342.133	3.21888e-06
342.399	-1.51961e-05
342.665	9.46951e-06
342.931	4.26689e-06
343.197	-3.06917e-06
343.464	-2.39545e-06
343.73	3.3686e-07
343.996	-6.69977e-06
344.262	-1.98373e-06
344.528	-1.43353e-05
344.794	1.48967e-05
345.06	5.12776e-06
345.326	8.72093e-06
345.592	1.11912e-05
345.858	3.74289e-06
346.124	2.07356e-05
346.39	8.45893e-06
346.656	1.27633e-05
346.922	-7.71035e-06
347.188	-6.02605e-06
347.454	1.11912e-05
347.72	3.74289e-08
347.986	8.23436e-06
348.252	7.48578e-08
348.518	-4.97804e-06
348.784	-4.45404e-06
349.051	4.75347e-06
349.317	9.73151e-06
349.583	-1.79659e-06
349.849	-9.43208e-06
350.115	-6.7372e-06
350.381	-5.68919e-06
350.647	2.99431e-06
350.913	-1.87144e-06
351.179	-9.28237e-06
351.445	1.77413e-05
351.711	-4.86576e-06
351.977	3.70546e-06
352.243	-4.26689e-06
352.509	-9.99351e-06
352.775	-5.98862e-07
353.041	-1.2127e-05
353.308	-1.22018e-05
353.574	-1.26135e-05
353.84	-3.683e-05
354.106	4.56632e-06
354.372	-1.1603e-06
354.638	-1.77787e-05
354.904	8.23436e-07
355.17	5.98862e-07
355.436	1.6319e-05
355.702	2.88202e-05
355.968	7.93493e-06
356.234	1.12287e-07
356.5	8.94551e-06
356.766	-2.28316e-06
357.032	1.34744e-05
357.299	-2.35802e-06
357.565	-5.98862e-07
357.831	-6.9992e-06
358.097	-1.20895e-05
358.363	-1.51587e-05
358.629	-6.62491e-06
358.895	-4.26689e-06
359.161	1.49716e-06
359.427	-1.36615e-05
359.693	-1.16404e-05
359.959	-7.59807e-06
360.225	3.18146e-06
360.491	-5.38976e-05
360.758	-1.68804e-05
361.024	-7.26121e-06
361.29	-2.99431e-06
361.556	7.78521e-06
361.822	-3.25631e-06
362.088	2.05859e-06
362.354	5.24004e-07
362.62	3.74289e-07
362.886	-1.01432e-05
363.152	-5.35233e-06
363.418	5.87634e-06
363.684	-1.20147e-05
363.951	5.09033e-06
364.217	-1.31001e-05
364.483	-7.37349e-06
364.749	-1.25387e-05
365.015	5.91377e-06
365.281	0.000217499
365.547	8.94551e-06
365.813	4.64118e-06
366.079	-3.55574e-06
366.345	-4.34175e-06
366.611	-6.62491e-06
366.878	-1.48967e-05
367.144	-9.24494e-06
367.41	-7.07406e-06
367.676	-5.87634e-06
367.942	-1.64687e-05
368.208	-7.71035e-06
368.474	1.60944e-05
368.74	1.63564e-05
369.006	-5.80148e-06
369.272	8.53379e-06
369.539	2.27942e-05
369.805	6.2132e-06
370.071	1.49716e-05
370.337	2.28316e-05
370.603	1.20521e-05
370.869	1.79659e-06
371.135	-3.25631e-06
371.401	1.07421e-05
371.667	-9.13265e-06
371.933	3.51832e-06
372.2	4.64118e-06
372.466	1.44101e-05
372.732	1.87519e-05
372.998	2.54516e-06
373.264	8.87065e-06
373.53	1.64687e-05
373.796	-1.59073e-05
374.062	2.24573e-06
374.328	-1.1603e-06
374.595	7.03663e-06
374.861	2.65745e-06
375.127	-6.36291e-07
375.393	6.25063e-06
375.659	-1.37364e-05
375.925	-1.36241e-05
376.191	4.30432e-06
376.457	1.54956e-05
376.723	1.17152e-05
376.99	1.47844e-05
377.256	2.00619e-05
377.522	6.06348e-06
377.788	1.19772e-06
378.054	1.87519e-05
378.32	1.08918e-05
378.586	-1.13035e-05
378.852	0
379.118	-2.62002e-07
379.385	2.20082e-05
379.651	-1.6843e-06
379.917	8.90808e-06
380.183	1.74044e-05
380.449	-1.08169e-05
380.715	8.23436e-07
380.981	2.73231e-06
381.247	-1.19772e-06
381.514	7.74778e-06
381.78	6.2132e-06
382.046	1.72173e-05
382.312	-1.7367e-05
382.578	-1.11164e-05
382.844	-2.02865e-05
383.11	-1.05549e-05
383.376	1.96876e-05
383.642	9.73151e-06
383.909	-8.98293e-07
384.175	-2.02116e-06
384.441	-1.01058e-06
384.707	-1.12287e-07
384.973	-9.35722e-07
385.239	1.12661e-05
385.505	-2.76974e-06
385.772	3.14403e-06
386.038	1.45224e-05
386.304	1.38487e-05
386.57	1.96502e-05
386.836	9.91866e-06
387.102	-3.48089e-06
387.368	-2.13345e-06
387.634	-2.43288e-06
387.901	-1.32498e-05
388.167	7.82264e-06
388.433	2.54516e-06
388.699	2.2083e-06
388.965	7.14892e-06
389.231	-8.27179e-06
389.497	8.83322e-06
389.763	1.87144e-06
390.03	7.97235e-06
390.296	6.81206e-06
390.562	1.90513e-05
390.828	9.31979e-06
391.094	1.72173e-05
391.36	2.05859e-06
391.626	1.75542e-05
391.893	9.31979e-06
392.159	-6.92435e-06
392.425	-2.91945e-06
392.691	-4.7909e-06
392.957	-1.20521e-05
393.223	-3.03174e-06
393.489	9.5818e-06
393.756	9.73151e-07
394.022	9.73151e-07
394.288	-6.66234e-06
394.554	4.11718e-06
394.82	-2.39545e-06
395.086	-1.1603e-05
395.352	4.7909e-06
395.619	1.10415e-05
395.885	-3.74289e-07
396.151	-1.00684e-05
396.417	9.13265e-06
396.683	1.50838e-05
396.949	1.11912e-05
397.215	-1.08918e-05
397.482	2.73231e-06
397.748	6.96177e-06
398.014	-5.50205e-06
398.28	4.82833e-06
398.546	-7.97235e-06
398.812	-5.68919e-06
399.078	-4.7909e-06
399.345	-3.59317e-06
399.611	-7.56064e-06
399.877	4.41661e-06
400.143	-2.54516e-06
400.409	-4.37918e-06
400.675	2.43288e-06
400.941	-7.33606e-06
401.208	-4.64118e-06
401.474	1.49716e-05
401.74	4.37918e-06
402.006	2.13345e-06
402.272	1.38487e-06
402.538	3.12531e-05
402.805	1.23515e-06
403.071	-2.73231e-06
403.337	4.93313e-05
403.603	-1.51587e-05
403.869	9.73151e-07
404.135	1.64313e-05
404.401	7.63549e-06
404.668	6.7372e-06
404.934	-7.52321e-06
405.2	5.98862e-07
405.466	1.51961e-05
405.732	-2.69488e-06
405.998	-7.07406e-06
406.265	2.76974e-06
406.531	-5.24004e-07
406.797	-4.86576e-07
407.063	-4.64118e-06
407.329	3.18146e-06
407.595	-1.45598e-05
407.862	9.43208e-06
408.128	1.6581e-05
408.394	-1.11538e-05
408.66	2.58259e-05
408.926	6.43777e-06
409.192	5.3149e-06
409.458	-4.22946e-06
409.725	2.95688e-06
409.991	3.74289e-06
410.257	-1.50464e-05
410.523	-1.9463e-06
410.789	-4.90318e-06
411.055	-7.86007e-07
411.322	3.47714e-05
411.588	0.000195341
411.854	6.84949e-05
412.12	-4.19204e-06
412.386	8.53379e-06
412.652	1.00684e-05
412.919	-4.45404e-06
413.185	-5.09033e-06
413.451	8.60865e-06
413.717	1.26135e-05
413.983	1.01807e-05
414.249	0.00012389
414.516	0.000394276
414.782	0.000450157
415.048	0.000397981
415.314	0.000215553
415.58	1.98747e-05
415.846	-3.74289e-08
416.113	0.000224686
416.379	-2.99431e-07
416.645	-8.87065e-06
416.911	1.57576e-05
417.177	-4.04232e-06
417.443	2.54516e-06
417.71	-1.51587e-05
417.976	5.72662e-06
418.242	2.47031e-06
418.508	-1.37738e-05
418.774	5.0529e-06
419.04	-8.45893e-06
419.307	-9.73151e-07
419.573	-8.98293e-06
419.839	-7.48578e-07
420.105	-4.19204e-06
420.371	-1.83402e-06
420.637	-1.07795e-05
420.904	-1.07047e-05
421.17	3.06917e-06
421.436	2.0511e-05
421.702	-9.17008e-06
421.968	6.58749e-06
422.235	5.3149e-06
422.501	-5.50205e-06
422.767	1.75542e-05
423.033	-1.98373e-06
423.299	8.19693e-06
423.565	-1.08544e-05
423.832	1.29878e-05
424.098	-1.27258e-06
424.364	-3.32369e-05
424.63	4.00489e-06
424.896	8.98293e-07
425.162	7.78521e-06
425.429	-2.05859e-06
425.695	-1.48593e-05
425.961	4.11718e-07
426.227	-7.78521e-06
426.493	-1.64313e-05
426.759	-5.5769e-06
427.026	-4.86576e-07
427.292	-1.72173e-06
427.558	-6.55006e-06
427.824	4.86576e-07
428.09	1.49341e-05
428.357	-1.87144e-06
428.623	-1.57201e-06
428.889	-7.71035e-06
429.155	-3.18146e-06
429.421	-7.41092e-06
429.687	4.07975e-06
429.954	-1.01432e-05
430.22	-1.49341e-05
430.486	-2.21579e-05
430.752	1.7891e-05
431.018	-6.7372e-07
431.285	-5.46462e-06
431.551	-5.01547e-06
431.817	3.93003e-06
432.083	1.84899e-05
432.349	-3.96746e-06
432.615	1.64687e-05
432.882	3.81775e-06
433.148	1.87144e-06
433.414	1.93507e-05
433.68	-1.86022e-05
433.946	-8.30921e-06
434.213	6.28805e-06
434.479	-9.31979e-06
434.745	-2.99431e-06
435.011	-1.05549e-05
435.277	2.13345e-06
435.543	-1.45973e-06
435.81	4.04232e-06
436.076	1.49716e-06
436.342	6.62491e-06
436.608	9.61923e-06
436.874	2.62002e-06
437.141	-4.7909e-06
437.407	1.38861e-05
437.673	1.83402e-06
437.939	3.48089e-06
438.205	-3.3686e-07
438.472	-1.07795e-05
438.738	-9.20751e-06
439.004	-8.23436e-07
439.27	-3.74289e-08
439.536	-1.92759e-05
439.802	4.60375e-06
440.069	-1.16778e-05
440.335	-8.64607e-06
440.601	-0.00022753
440.867	-0.000106073
441.133	-1.83027e-05
441.4	-1.15281e-05
441.666	-2.24573e-05
441.932	-1.12661e-05
442.198	-2.19708e-05
442.464	-1.05549e-05
442.731	-1.20521e-05
442.997	5.20262e-06
443.263	1.23515e-05
443.529	-6.9992e-06
443.795	-7.26121e-06
444.061	4.7909e-06
444.328	-1.01807e-05
444.594	-1.72173e-06
444.86	-2.93817e-05
445.126	-1.04052e-05
445.392	-6.28805e-06
445.659	-8.57122e-06
445.925	3.3686e-07
446.191	-1.25387e-05
446.457	1.12661e-05
446.723	1.02929e-05
446.99	-1.34744e-05
447.256	7.52321e-06
447.522	8.53379e-06
447.788	6.92435e-06
448.054	7.44835e-06
448.32	7.63549e-06
448.587	5.53948e-06
448.853	5.98862e-06
449.119	5.01547e-06
449.385	2.62002e-06
449.651	-1.03304e-05
449.918	1.36241e-05
450.184	-1.87144e-07
450.45	1.86396e-05
450.716	1.4223e-06
450.982	-6.55006e-06
451.249	1.80782e-05
451.515	-7.26121e-06
451.781	8.98293e-07
452.047	4.34175e-06
452.313	-1.04801e-06
452.58	1.38861e-05
452.846	-5.65176e-06
453.112	-1.44476e-05
453.378	1.14907e-05
453.644	3.03174e-06
453.911	1.78162e-05
454.177	8.75836e-06
454.443	4.60375e-06
454.709	3.93003e-06
454.975	4.22946e-06
455.241	4.90318e-06
455.508	-1.98373e-06
455.774	1.58324e-05
456.04	1.72173e-05
456.306	1.89016e-05
456.572	1.23515e-05
456.839	-5.61433e-07
457.105	3.33117e-06
457.371	1.20895e-05
457.637	1.47096e-05
457.903	7.71035e-06
458.17	7.67292e-06
458.436	5.98862e-07
458.702	-4.82833e-06
458.968	1.61693e-05
459.234	-1.87144e-07
459.501	-4.07975e-06
459.767	1.5533e-05
460.033	-4.15461e-06
460.299	3.3686e-07
460.565	2.24573e-06
460.832	-1.21644e-05
461.098	8.45893e-06
461.364	-1.08169e-05
461.63	1.12661e-05
461.896	1.20895e-05
462.163	-3.3686e-07
462.429	-5.5769e-06
462.695	6.2132e-06
462.961	3.40603e-06
463.227	1.01058e-06
463.493	6.92435e-06
463.76	3.40603e-06
464.026	6.9992e-06
464.292	-1.80782e-05
464.558	7.82264e-06
464.824	7.03663e-06
465.091	7.14892e-06
465.357	9.20751e-06
465.623	-1.62441e-05
465.889	-1.6057e-05
466.155	1.75916e-06
466.422	1.42978e-05
466.688	1.95005e-05
466.954	-1.46721e-05
467.22	-8.23436e-07
467.486	-1.54956e-05
467.753	-6.32923e-05
468.019	-6.17577e-06
468.285	-7.82264e-06
468.551	5.09033e-06
468.817	-1.3699e-05
469.084	-9.17008e-06
469.35	1.3437e-05
469.616	2.24573e-06
469.882	1.30627e-05
470.148	4.41661e-06
470.415	1.3437e-05
470.681	1.50464e-05
470.947	7.8975e-06
471.213	8.38407e-06
471.479	1.19024e-05
471.746	6.25063e-06
472.012	1.6843e-06
472.278	-6.32548e-06
472.544	1.1603e-05
472.81	1.74419e-05
473.077	-8.57122e-06
473.343	1.42978e-05
473.609	4.75347e-06
473.875	1.24638e-05
474.141	-6.51263e-06
474.407	2.17836e-05
474.674	7.93493e-06
474.94	2.50774e-06
475.206	6.51263e-06
475.472	-2.59008e-05
475.738	-1.11538e-05
476.005	1.9725e-05
476.271	4.30432e-06
476.537	-4.71604e-06
476.803	-2.09602e-06
477.069	1.49716e-06
477.336	-1.31375e-05
477.602	2.35802e-06
477.868	1.61319e-05
478.134	-6.43777e-06
478.4	7.86007e-06
478.667	3.40603e-06
478.933	1.75916e-06
479.199	1.70301e-05
479.465	2.50774e-06
479.731	-6.51263e-06
479.998	-6.81206e-06
480.264	2.50774e-06
480.53	8.23436e-06
480.796	1.72173e-06
481.062	3.3686e-06
481.329	-5.09033e-06
481.595	1.07047e-05
481.861	3.33491e-05
482.127	6.92435e-06
482.393	-3.93003e-06
482.659	9.05779e-06
482.926	-3.44346e-06
483.192	1.49716e-05
483.458	8.64607e-06
483.724	1.56453e-05
483.99	2.28316e-06
484.257	-1.27633e-05
484.523	5.91377e-06
484.789	-1.03678e-05
485.055	1.57576e-05
485.321	2.32808e-05
485.588	-2.88202e-06
485.854	3.59317e-06
486.12	5.46462e-06
486.386	3.29374e-06
486.652	8.90808e-06
486.919	8.72093e-06
487.185	9.91866e-06
487.451	-2.91945e-06
487.717	2.12222e-05
487.983	8.12207e-06
488.25	1.11164e-05
488.516	7.82264e-06
488.782	-2.02116e-06
489.048	-9.95609e-06
489.314	3.91881e-05
489.58	1.1603e-06
489.847	-4.75347e-06
490.113	1.54207e-05
490.379	-2.91945e-06
490.645	1.83776e-05
490.911	1.45598e-05
491.178	-1.49716e-06
491.444	-8.53379e-06
491.71	3.8926e-06
491.976	1.9463e-05
492.242	2.91197e-05
492.509	3.03174e-06
492.775	-6.10091e-06
493.041	-9.02036e-06
493.307	-1.12287e-06
493.573	1.35867e-05
493.84	1.74793e-05
494.106	7.86007e-07
494.372	1.2127e-05
494.638	2.37299e-05
494.904	8.12207e-06
495.17	3.51832e-06
495.437	7.07406e-06
495.703	-1.25761e-05
495.969	7.86007e-07
496.235	1.31001e-06
496.501	-1.87144e-06
496.768	-1.38861e-05
497.034	-8.4215e-06
497.3	-4.22946e-06
497.566	-7.56064e-06
497.832	4.26689e-06
498.099	-1.9463e-06
498.365	-1.01058e-06
498.631	-2.24573e-07
498.897	2.13345e-06
499.163	2.24573e-06
499.429	-1.38113e-05
499.696	1.32873e-05
499.962	-1.80033e-05
500.228	3.59317e-06
500.494	1.54207e-05
500.76	1.01058e-06
501.027	-7.52321e-06
501.293	-4.30432e-06
501.559	-5.80148e-06
501.825	2.17462e-05
502.091	-1.43353e-05
502.357	1.62816e-05
502.624	1.72173e-05
502.89	7.07406e-06
503.156	1.4747e-05
503.422	5.50953e-05
503.688	1.17527e-05
503.955	1.41856e-05
504.221	1.55704e-05
504.487	1.33247e-05
504.753	1.53458e-05
505.019	2.39919e-05
505.285	-1.83402e-06
505.552	1.34744e-06
505.818	-1.60944e-06
506.084	-1.48218e-05
506.35	-2.58634e-05
506.616	1.30627e-05
506.883	-7.59807e-06
507.149	-3.81775e-06
507.415	4.15461e-06
507.681	-9.54437e-06
507.947	1.15655e-05
508.213	3.59317e-06
508.48	2.40668e-05
508.746	3.09911e-05
509.012	-3.3686e-06
509.278	-1.31001e-06
509.544	9.05779e-06
509.811	9.65665e-06
510.077	2.30188e-05
510.343	3.51832e-06
510.609	4.49147e-06
510.875	7.26121e-06
511.141	6.69977e-06
511.408	-9.65665e-06
511.674	-1.71424e-05
511.94	9.50694e-06
512.206	1.6581e-05
512.472	2.28316e-06
512.738	3.45843e-05
513.005	9.24494e-06
513.271	-3.74289e-08
513.537	9.24494e-06
513.803	9.20751e-06
514.069	1.17152e-05
514.336	-6.13834e-06
514.602	1.24264e-05
514.868	5.09033e-06
515.134	1.19772e-06
515.4	1.62816e-05
515.666	7.97235e-06
515.933	2.62002e-07
516.199	7.03663e-06
516.465	1.27633e-05
516.731	1.06298e-05
516.997	1.04801e-05
517.263	-3.74289e-07
517.53	5.01547e-06
517.796	1.87144e-07
518.062	-1.30627e-05
518.328	-5.3149e-06
518.594	-8.94551e-06
518.86	-9.50694e-06
519.127	2.33182e-05
519.393	7.8975e-06
519.659	7.48578e-07
519.925	1.51213e-05
520.191	9.39465e-06
520.457	1.31001e-06
520.724	-7.11149e-07
520.99	2.43288e-06
521.256	-2.95688e-06
521.522	-8.92305e-05
521.788	5.38976e-06
522.054	-1.49341e-05
522.321	9.80637e-06
522.587	1.00684e-05
522.853	-2.14842e-05
523.119	1.34744e-06
523.385	4.30432e-06
523.651	6.88692e-06
523.918	1.4747e-05
524.184	1.31001e-06
524.45	1.06672e-05
524.716	-8.38407e-06
524.982	-1.19398e-05
525.248	1.11164e-05
525.515	-3.03174e-06
525.781	1.01058e-06
526.047	-7.18635e-06
526.313	1.12287e-06
526.579	-3.14403e-06
526.845	-2.88202e-05
527.112	-1.49716e-05
527.378	5.61433e-06
527.644	-2.95688e-06
527.91	-3.55574e-06
528.176	-1.23515e-06
528.442	2.73231e-06
528.708	-1.34744e-05
528.975	-1.1603e-05
529.241	8.49636e-06
529.507	-8.4215e-06
529.773	4.64118e-06
530.039	8.98293e-06
530.305	9.39465e-06
530.572	3.51832e-06
530.838	9.39465e-06
531.104	-7.86007e-06
531.37	-2.24573e-06
531.636	5.42719e-06
531.902	3.03174e-06
532.169	-1.04801e-05
532.435	1.28755e-05
532.701	-3.51832e-06
532.967	-7.11149e-07
533.233	1.90887e-06
533.499	-2.88202e-06
533.765	2.24573e-06
534.032	-1.4485e-05
534.298	8.75836e-06
534.564	1.9463e-06
534.83	-1.49716e-05
535.096	9.28237e-06
535.362	7.26121e-06
535.629	6.88692e-06
535.895	-5.42719e-06
536.161	1.07421e-05
536.427	9.02036e-06
536.693	-9.05779e-06
536.959	-9.69408e-06
537.225	6.43777e-06
537.492	1.72173e-06
537.758	6.7372e-07
538.024	2.35802e-06
538.29	8.4215e-06
538.556	7.56064e-06
538.822	-5.35233e-06
539.088	-9.35722e-06
539.355	-5.65176e-06
539.621	9.35722e-06
539.887	-5.24004e-07
540.153	-3.6306e-06
540.419	3.3686e-07
540.685	-1.28755e-05
540.951	-8.6835e-06
541.218	7.03663e-06
541.484	-5.72662e-06
541.75	-4.94061e-06
542.016	-1.92385e-05
542.282	-7.41092e-06
542.548	-1.32873e-05
542.814	-1.02181e-05
543.081	-2.58259e-06
543.347	-2.95688e-06
543.613	-2.1035e-05
543.879	-1.10041e-05
544.145	-8.08464e-06
544.411	-1.48593e-05
544.677	-1.86396e-05
544.944	-1.04801e-05
545.21	-3.29374e-06
545.476	-9.99351e-06
545.742	1.40733e-05
546.008	-7.59807e-06
546.274	-1.75167e-05
546.54	-6.36291e-06
546.807	-8.57122e-06
547.073	4.49147e-07
547.339	-2.61628e-05
547.605	1.72921e-05
547.871	1.2127e-05
548.137	-6.4752e-06
548.403	7.82264e-06
548.669	-2.58259e-06
548.936	-2.46656e-05
549.202	-4.41661e-06
549.468	-3.33117e-06
549.734	8.27179e-06
550	-2.88202e-06
550.266	-5.24004e-06
550.532	-1.41856e-05
550.799	9.5818e-06
551.065	3.44346e-06
551.331	1.12287e-06
551.597	-4.49147e-07
551.863	-1.39235e-05
552.129	1.56078e-05
552.395	-1.08544e-06
552.661	2.24573e-07
552.927	4.15461e-06
553.194	9.61923e-06
553.46	-7.86007e-07
553.726	-1.3699e-05
553.992	-1.20147e-05
554.258	2.84085e-05
554.524	1.46721e-05
554.79	-6.40034e-06
555.057	1.92385e-05
555.323	-1.81156e-05
555.589	5.3149e-06
555.855	1.59821e-05
556.121	1.98747e-05
556.387	1.68056e-05
556.653	2.1559e-05
556.919	2.71734e-05
557.185	2.98308e-05
557.452	1.89764e-05
557.718	2.11473e-05
557.984	9.43208e-06
558.25	9.8438e-06
558.516	6.96177e-06
558.782	1.05175e-05
559.048	-5.72662e-06
559.314	-6.2132e-06
559.581	-8.53379e-06
559.847	1.08544e-06
560.113	-2.99431e-07
560.379	-3.18146e-06
560.645	-1.11164e-05
560.911	-9.17008e-06
561.177	-3.59317e-06
561.443	-1.43727e-05
561.709	1.87144e-06
561.975	-1.3961e-05
562.242	-6.06348e-06
562.508	-3.51457e-05
562.774	-2.63499e-05
563.04	-4.30058e-05
563.306	-1.70676e-05
563.572	-2.69862e-05
563.838	-4.06478e-05
564.104	-4.20701e-05
564.37	-3.82149e-05
564.637	-2.78097e-05
564.903	-3.09911e-05
565.169	-3.61189e-05
565.435	-5.46836e-05
565.701	-4.69358e-05
565.967	-4.32678e-05
566.233	-4.36047e-05
566.499	-2.72482e-05
566.765	-4.80213e-05
567.031	-1.60944e-05
567.298	-4.11718e-05
567.564	-5.94371e-05
567.83	-4.66364e-05
568.096	-5.80148e-05
568.362	-1.3961e-05
568.628	-2.28316e-05
568.894	-2.08853e-05
569.16	-5.11653e-05
569.426	-3.67552e-05
569.692	-4.01612e-05
569.959	-2.47031e-05
570.225	-4.30807e-05
570.491	-3.33491e-05
570.757	-3.0542e-05
571.023	-5.50205e-05
571.289	-4.44655e-05
571.555	-2.91197e-05
571.821	-3.6568e-05
572.087	-5.01173e-05
572.353	-4.00489e-05
572.619	-5.1315e-05
572.885	-8.95673e-05
573.152	-9.59677e-05
573.418	-8.60116e-05
573.684	-7.44461e-05
573.95	-7.60555e-05
574.216	-6.49766e-05
574.482	-7.15266e-05
574.748	-9.13265e-05
575.014	-8.23061e-05
575.28	-9.99351e-05
575.546	-8.97919e-05
575.812	-0.000102106
576.079	-9.64917e-05
576.345	-9.80637e-05
576.611	-0.000110116
576.877	-0.000102817
577.143	-0.000108768
577.409	-0.000114046
577.675	-0.000114682
577.941	-0.000357221
578.207	-0.00036714
578.473	-0.000139235
578.739	-0.00015372
579.005	-0.000155554
579.271	-0.000187519
579.538	-0.00014863
579.804	-0.000174269
580.07	-0.000170039
580.336	-0.000199346
580.602	-0.000201891
580.868	-0.000203426
581.134	-0.000213756
581.4	-0.00022113
581.666	-0.000236214
581.932	-0.000241154
582.198	-0.000274503
582.464	-0.000307216
582.73	-0.000338544
582.996	-0.000364557
583.263	-0.000380465
583.529	-0.000440239
583.795	-0.000491292
584.061	-0.000556455
584.327	-0.000578838
584.593	-0.000645686
584.859	-0.000710887
585.125	-0.000827703
585.391	-0.000974162
585.657	-0.00114648
585.923	-0.00144247
586.189	-0.00186901
586.455	-0.00248479
586.721	-0.00302384
586.987	-0.00355384
587.253	-0.00377979
587.519	-0.00398962
587.786	-0.00395676
588.052	-0.00375618
588.318	-0.00344282
588.584	-0.00308743
588.85	-0.0026804
589.116	-0.00241035
589.382	-0.00216096
589.648	-0.00193511
589.914	-0.00179827
590.18	-0.00170088
590.446	-0.0016136
590.712	-0.00160735
590.978	-0.00156763
591.244	-0.00161536
591.51	-0.00166188
591.776	-0.00176425
592.042	-0.00192557
592.308	-0.00211556
592.574	-0.00239852
592.84	-0.0027082
593.107	-0.00310858
593.373	-0.00350057
593.639	-0.00395837
593.905	-0.00448346
594.171	-0.00508591
594.437	-0.00582476
594.703	-0.00685012
594.969	-0.00807966
595.235	-0.00982845
595.501	-0.0120817
595.767	-0.0148207
596.033	-0.0181478
596.299	-0.0214756
596.565	-0.0241244
596.831	-0.0259304
597.097	-0.0265307
597.363	-0.0260385
597.629	-0.0248105
597.895	-0.023088
598.161	-0.0208194
598.427	-0.0183877
598.693	-0.0161053
598.959	-0.013995
599.225	-0.012085
599.491	-0.0105226
599.757	-0.00910548
600.023	-0.00788436
600.289	-0.00682329
600.555	-0.0058812
600.821	-0.00511133
601.087	-0.00437521
601.354	-0.00379518
601.62	-0.00330512
601.886	-0.00286825
602.152	-0.00251765
602.418	-0.00220539
602.684	-0.00195716
602.95	-0.00170403
603.216	-0.00152178
603.482	-0.00137147
603.748	-0.00123388
604.014	-0.00114023
604.28	-0.00103528
604.546	-0.000960276
604.812	-0.000879504
605.078	-0.000799144
605.344	-0.000743226
605.61	-0.000630827
605.876	-0.000559001
606.142	-0.000482346
606.408	-0.000398431
606.674	-0.000317285
606.94	-0.000269638
607.206	-0.000170489
607.472	-9.99726e-05
607.738	-1.04801e-05
608.004	-2.24573e-06
608.27	0.000106298
608.536	0.000203613
608.802	0.000311034
609.068	0.000363809
609.334	0.000464493
609.6	0.000658749
609.866	0.000820441
610.132	0.000955185
610.398	0.00115768
610.664	0.00136728
610.93	0.00165361
611.196	0.00187556
611.462	0.00223712
611.728	0.00262601
611.994	0.00320766
612.26	0.0038664
612.526	0.00482346
612.792	0.00612561
613.058	0.00808951
613.324	0.0109027
613.59	0.0149401
613.856	0.020349
614.122	0.0266909
614.388	0.0334637
614.654	0.0398146
614.92	0.0437312
615.186	0.0448327
615.452	0.0422887
615.718	0.0379331
615.984	0.0328109
616.25	0.0276416
616.516	0.0228919
616.782	0.0187343
617.048	0.0152167
617.313	0.0123732
617.579	0.0103169
617.845	0.00867677
618.111	0.00747268
618.377	0.00644264
618.643	0.00576442
618.909	0.00526924
619.175	0.00463108
619.441	0.00417781
619.707	0.00375075
619.973	0.00336635
620.239	0.00313579
620.505	0.00288128
620.771	0.00253768
621.037	0.00230562
621.303	0.00211136
621.569	0.0019463
621.835	0.00167981
622.101	0.0016042
622.367	0.00137813
622.633	0.00124713
622.899	0.00113073
623.165	0.00106373
623.431	0.000978391
623.697	0.000890433
623.963	0.000796113
624.229	0.000741466
624.495	0.000698797
624.761	0.000648268
625.026	0.000663614
625.292	0.000615705
625.558	0.000576031
625.824	0.000547959
626.09	0.000434924
626.356	0.000391132
626.622	0.000333491
626.888	0.00034734
627.154	0.000312157
627.42	0.000242914
627.686	0.000243288
627.952	0.000260879
628.218	0.000251896
628.484	0.000251522
628.75	0.000259757
629.016	0.000286705
629.282	0.000203613
629.548	0.000226819
629.814	0.000188267
630.079	0.00017891
630.345	0.000177787
630.611	0.00015795
630.877	0.00017367
631.143	0.000158362
631.409	0.000168505
631.675	0.000159934
631.941	0.000223862
632.207	0.000207618
632.473	0.000224012
632.739	0.000229888
633.005	0.000228466
633.271	0.000211848
633.537	0.000221205
633.803	0.000193994
634.068	0.000228167
634.334	0.000199608
634.6	0.000190438
634.866	0.000204549
635.132	0.000201367
635.398	0.000206383
635.664	0.000189465
635.93	0.000186284
636.196	0.000212297
636.462	0.000221504
636.728	0.000236513
636.994	0.000210463
637.26	0.000222964
637.525	0.000205896
637.791	0.000181118
638.057	0.000178948
638.323	0.00015286
638.589	0.000154132
638.855	0.000152485
639.121	0.000100609
639.387	0.00012228
639.653	8.72842e-05
639.919	6.28431e-05
640.185	6.83077e-05
640.45	5.35233e-05
640.716	7.68415e-05
640.982	8.14078e-05
641.248	5.78651e-05
641.514	6.74094e-05
641.78	3.24883e-05
642.046	7.36226e-05
642.312	6.02605e-05
642.578	5.95119e-05
642.844	5.40099e-05
643.109	6.40408e-05
643.375	5.85762e-05
643.641	7.11149e-05
643.907	7.69538e-05
644.173	7.37349e-05
644.439	0.000105849
644.705	0.000111912
644.971	0.000111314
645.237	0.000112362
645.502	0.000100871
645.768	0.000100197
646.034	8.99416e-05
646.3	9.05779e-05
646.566	7.9237e-05
646.832	0.000108881
647.098	0.000117938
647.364	9.99726e-05
647.63	0.000114832
647.895	7.25746e-05
648.161	9.74648e-05
648.427	9.85503e-05
648.693	0.000121831
648.959	0.000126585
649.225	0.000146197
649.491	0.00019987
649.757	0.000276862
650.022	0.000384732
650.288	0.000539313
650.554	0.000772233
650.82	0.0010184
651.086	0.00122422
651.352	0.00143207
651.618	0.00156303
651.883	0.00154619
652.149	0.00143091
652.415	0.00113709
652.681	0.000758309
652.947	0.000359317
653.213	-9.88123e-05
653.479	-0.000597739
653.745	-0.00102293
654.01	-0.00137813
654.276	-0.00160158
654.542	-0.00181979
654.808	-0.001857
655.074	-0.00195922
655.34	-0.00190161
655.606	-0.00176619
655.871	-0.00161113
656.137	-0.00137675
656.403	-0.00121202
656.669	-0.00104355
656.935	-0.000882311
657.201	-0.000725634
657.466	-0.000576667
657.732	-0.000500986
657.998	-0.000382336
658.264	-0.00029494
658.53	-0.000273418
658.796	-0.000217874
659.061	-0.000175354
659.327	-0.000169665
659.593	-9.6342e-05
659.859	-9.69783e-05
660.125	-5.21384e-05
660.391	-2.17836e-05
660.656	-5.06039e-05
660.922	-3.8926e-06
661.188	3.33117e-06
661.454	1.96127e-05
661.72	1.11164e-05
661.986	-4.37918e-05
662.251	1.93882e-05
662.517	1.7367e-05
662.783	2.63874e-05
663.049	3.3424e-05
663.315	9.02036e-06
663.581	5.30742e-05
663.846	4.60375e-05
664.112	1.95005e-05
664.378	3.95998e-05
664.644	1.98747e-05
664.91	2.80717e-05
665.176	2.06233e-05
665.441	3.7354e-05
665.707	2.30188e-05
665.973	6.36291e-07
666.239	2.73979e-05
666.505	1.11538e-05
666.77	1.7105e-05
667.036	1.77413e-05
667.302	2.21205e-05
667.568	6.43777e-06
667.834	2.46282e-05
668.099	4.86576e-06
668.365	3.25631e-06
668.631	2.66494e-05
668.897	4.24444e-05
669.163	1.12287e-07
669.428	2.20082e-05
669.694	5.50205e-06
669.96	3.7616e-05
670.226	1.93507e-05
670.492	7.52321e-06
670.757	1.38487e-05
671.023	2.79594e-05
671.289	1.63564e-05
671.555	2.58634e-05
671.821	1.82279e-05
672.086	2.83711e-05
672.352	2.48154e-05
672.618	2.71734e-05
672.884	1.72173e-05
673.149	2.2345e-05
673.415	1.53084e-05
673.681	2.29813e-05
673.947	3.52954e-05
674.213	2.25322e-05
674.478	3.57072e-05
674.744	3.40603e-05
675.01	2.42914e-05
675.276	3.96372e-05
675.542	3.05045e-05
675.807	1.72173e-05
676.073	1.12287e-05
676.339	2.03987e-05
676.605	2.27568e-05
676.87	1.79659e-05
677.136	2.95314e-05
677.402	6.49766e-05
677.668	1.54956e-05
677.933	2.1559e-05
678.199	5.62931e-05
678.465	5.47585e-05
678.731	4.95184e-05
678.996	4.67861e-05
679.262	5.03044e-05
679.528	3.76909e-05
679.794	3.3686e-05
680.06	3.38731e-05
680.325	5.45713e-05
680.591	3.39854e-05
680.857	3.30871e-05
681.122	3.98992e-05
681.388	4.06852e-05
681.654	6.973e-05
681.92	4.49895e-05
682.186	4.89944e-05
682.451	5.61433e-05
682.717	4.95184e-05
682.983	5.56193e-05
683.248	2.17462e-05
683.514	4.05729e-05
683.78	3.42474e-05
684.046	3.87763e-05
684.311	8.64607e-06
684.577	1.46721e-05
684.843	3.7092e-05
685.109	2.51896e-05
685.374	2.22328e-05
685.64	9.43208e-06
685.906	2.21579e-05
686.172	1.90513e-05
686.437	2.70611e-05
686.703	2.84834e-05
686.969	2.85582e-05
687.235	2.9756e-05
687.5	-1.32124e-05
687.766	2.59008e-05
688.032	1.23515e-05
688.297	1.68804e-05
688.563	1.42978e-05
688.829	1.50464e-05
689.095	3.37609e-05
689.36	2.28316e-05
689.626	3.02425e-05
689.892	4.47275e-05
690.157	4.77593e-05
690.423	4.90693e-05
690.689	5.84265e-05
690.955	2.96811e-05
691.22	6.3442e-05
691.486	7.78147e-05
691.752	0.000138861
692.017	0.000163751
692.283	0.000195603
692.549	0.000260468
692.814	0.000337758
693.08	0.000375786
693.346	0.000413589
693.612	0.000402735
693.877	0.000433052
694.143	0.000421824
694.409	0.000364932
694.674	0.000327877
694.94	0.00028184
695.206	0.000175167
695.471	0.00014747
695.737	6.36291e-05
696.003	1.60944e-05
696.268	-4.7909e-05
696.534	-0.000132498
696.8	-0.000208853
697.066	-0.000262002
697.331	-0.00030018
697.597	-0.000367552
697.863	-0.000462621
698.128	-0.000562931
698.394	-0.000631425
698.66	-0.000666234
698.925	-0.000745584
699.191	-0.000799107
699.457	-0.000696177
699.722	-0.000640783
699.988	-0.00055769
700.254	-0.000467113
700.519	-0.000329749
700.785	-0.000242539
701.051	-5.53948e-05
701.316	7.48578e-05
701.582	0.000214842
701.848	0.000293443
702.113	0.000346217
702.379	0.000425192
702.645	0.000407226
702.91	0.000429684
703.176	0.000376909
703.442	0.00033686
703.707	0.000311783
703.973	0.000256014
704.239	0.000144101
704.504	0.000143727
704.77	0.000109667
705.035	8.23436e-05
705.301	8.00978e-05
705.567	8.90808e-05
705.832	3.48089e-05
706.098	4.41661e-05
706.364	2.02116e-05
706.629	-1.87144e-06
706.895	-1.87144e-06
707.161	-4.86576e-06
707.426	-0.000246282
707.692	-0.000235802
707.958	-0.000214468
708.223	-0.000101507
708.489	-4.56258e-05
708.754	-4.71604e-06
709.02	-4.71604e-06
709.286	-2.74354e-05
709.551	-3.60815e-05
709.817	3.03548e-05
710.083	-6.7372e-07
710.348	-6.36291e-06
710.614	-8.45893e-06
710.879	1.09667e-05
711.145	2.29439e-05
711.411	6.77463e-06
711.676	2.41791e-05
711.942	6.43777e-06
712.207	6.58749e-06
712.473	5.50205e-06
712.739	3.82523e-05
713.004	3.49212e-05
713.27	1.7891e-05
713.536	1.28007e-05
713.801	2.99431e-07
714.067	-3.29374e-06
714.332	1.12287e-07
714.598	1.82279e-05
714.864	-1.3175e-05
715.129	1.04801e-06
715.395	7.11149e-07
715.66	4.97804e-06
715.926	1.60196e-05
716.191	2.13345e-06
716.457	1.07421e-05
716.723	6.58749e-06
716.988	-9.46951e-06
717.254	1.1603e-05
717.519	-3.74289e-06
717.785	1.25013e-05
718.051	6.77463e-06
718.316	-1.45973e-06
718.582	1.10041e-05
718.847	1.84899e-05
719.113	5.46462e-06
719.378	-6.58749e-06
719.644	-1.60944e-06
719.91	2.40293e-05
720.175	6.7372e-06
720.441	7.18635e-06
720.706	5.46462e-06
720.972	2.93817e-05
721.237	8.23436e-06
721.503	3.26006e-05
721.769	1.53084e-05
722.034	5.95119e-06
722.3	3.74289e-07
722.565	9.35722e-06
722.831	-2.39545e-06
723.096	1.80407e-05
723.362	1.42604e-05
723.628	5.0529e-06
723.893	1.38113e-05
724.159	1.12287e-07
724.424	1.19398e-05
724.69	-5.42719e-06
724.955	-1.42604e-05
725.221	-1.04427e-05
725.486	1.70301e-05
725.752	-6.36291e-07
726.018	-8.49636e-06
726.283	7.56064e-06
726.549	-8.53379e-06
726.814	-2.88202e-06
727.08	1.90887e-06
727.345	1.34744e-06
727.611	-6.84949e-06
727.876	7.41092e-06
728.142	-1.21644e-05
728.407	-5.68919e-06
728.673	8.4215e-06
728.938	8.4215e-06
729.204	-8.94551e-06
729.469	-4.64118e-06
729.735	1.20147e-05
730.001	6.36291e-06
730.266	-9.13265e-06
730.532	6.25063e-06
730.797	-1.4223e-06
731.063	-4.15461e-06
731.328	1.20147e-05
731.594	-6.55006e-06
731.859	3.96746e-06
732.125	3.6306e-06
732.39	-2.02116e-06
732.656	4.04232e-06
732.921	5.16519e-06
733.187	4.86576e-06
733.452	-1.19772e-05
733.718	1.4485e-05
733.983	1.76664e-05
734.249	-7.71035e-06
734.514	5.20262e-06
734.78	8.98293e-07
735.045	-2.62002e-06
735.311	2.18959e-05
735.576	-5.42719e-06
735.842	2.02865e-05
736.107	3.0542e-05
736.373	1.78536e-05
736.638	1.40358e-05
736.904	6.32548e-05
737.169	1.47844e-05
737.435	-1.45224e-05
737.7	5.38976e-06
737.966	1.1603e-06
738.231	1.01058e-06
738.497	-6.7372e-07
738.762	6.32548e-06
739.028	-3.3686e-06
739.293	-3.8926e-06
739.558	-1.32498e-05
739.824	1.57201e-06
740.089	8.64607e-06
740.355	-7.48578e-08
740.62	6.96177e-06
740.886	4.5289e-06
741.151	-4.00489e-06
741.417	-5.50205e-06
741.682	7.33606e-06
741.948	-1.22392e-05
742.213	-2.31685e-05
742.479	7.82264e-06
742.744	9.39465e-06
743.01	-9.39465e-06
743.275	0
743.54	-5.16519e-06
743.806	1.00309e-05
744.071	-1.95379e-05
744.337	2.09228e-05
744.602	-4.34175e-06
744.868	-6.32548e-06
745.133	1.6843e-06
745.399	-2.39545e-06
745.664	9.99351e-06
745.929	3.40603e-06
746.195	-7.93493e-06
746.46	3.25631e-06
746.726	-4.00489e-06
746.991	1.53833e-05
747.257	-4.11718e-07
747.522	-1.28007e-05
747.787	1.82279e-05
748.053	-8.23436e-06
748.318	-1.58324e-05
748.584	-1.87144e-07
748.849	-7.29863e-06
749.115	1.62441e-05
749.38	2.50774e-06
749.645	-3.37234e-05
749.911	-6.43777e-06
750.176	6.43777e-06
750.442	-3.3686e-07
750.707	-5.07536e-05
750.973	-3.21888e-05
751.238	-1.72173e-05
751.503	-1.28381e-05
751.769	-1.20521e-05
752.034	9.05779e-06
752.3	-3.1066e-06
752.565	1.89764e-05
752.83	-1.18275e-05
753.096	1.75916e-06
753.361	2.91945e-06
753.627	-1.07421e-05
753.892	2.69488e-06
754.157	2.99431e-06
754.423	6.7372e-06
754.688	1.35493e-05
754.954	-8.30921e-06
755.219	-1.89764e-05
755.484	4.15461e-06
755.75	2.05859e-06
756.015	-7.52321e-06
756.28	7.22378e-06
756.546	-4.86576e-07
756.811	-6.51263e-06
757.077	1.08544e-06
757.342	-5.27747e-06
757.607	-7.44835e-06
757.873	-5.61433e-06
758.138	-3.06917e-06
758.403	3.96746e-06
758.669	-2.39545e-06
758.934	-9.80637e-06
759.2	-1.64687e-06
759.465	-9.46951e-06
759.73	2.09602e-06
759.996	-1.12287e-07
760.261	-5.12776e-06
760.526	1.38487e-06
760.792	-1.48218e-05
761.057	6.66234e-06
761.322	-1.19398e-05
761.588	-4.49147e-07
761.853	2.54891e-05
762.118	1.61693e-05
762.384	2.1559e-05
762.649	2.06607e-05
762.915	4.94061e-06
763.18	1.01058e-05
763.445	2.24573e-07
763.711	1.38487e-05
763.976	5.27747e-06
764.241	-1.47096e-05
764.507	3.14403e-06
764.772	-1.28007e-05
765.037	1.74793e-05
765.303	3.48089e-06
765.568	-8.45893e-06
765.833	3.51832e-06
766.099	-1.08169e-05
766.364	4.64118e-06
766.629	9.05779e-06
766.895	5.83891e-06
767.16	-3.8926e-06
767.425	-7.59807e-06
767.69	2.61254e-05
767.956	9.46951e-06
768.221	-1.2127e-05
768.486	-1.57201e-05
768.752	1.51587e-05
769.017	2.62002e-06
769.282	-1.3699e-05
769.548	1.2651e-05
769.813	-8.23436e-06
770.078	1.27258e-06
770.344	-1.98747e-05
770.609	7.8975e-06
770.874	-2.91945e-06
771.139	1.39235e-05
771.405	-5.20262e-06
771.67	-7.48578e-07
771.935	-7.74778e-06
772.201	-1.27258e-06
772.466	-5.16519e-06
772.731	-1.16778e-05
772.996	9.69408e-06
773.262	-7.18635e-06
773.527	-5.42719e-06
773.792	-2.43288e-06
774.058	3.81775e-06
774.323	-4.07975e-06
774.588	2.8446e-06
774.853	5.83891e-06
775.119	2.24199e-05
775.384	-4.07975e-06
775.649	8.34664e-06
775.914	-1.49716e-07
776.18	2.2083e-06
776.445	-2.39545e-06
776.71	1.75916e-06
776.976	1.62816e-05
777.241	7.11149e-07
777.506	1.23515e-05
777.771	7.78521e-06
778.037	-8.12207e-06
778.302	1.34744e-06
778.567	-5.80148e-06
778.832	1.07421e-05
779.098	7.48578e-08
779.363	-2.06982e-05
779.628	-7.11149e-06
779.893	-1.66184e-05
780.159	-1.69553e-05
780.424	-7.86007e-07
780.689	-5.80148e-06
780.954	-8.57122e-06
781.22	2.54516e-06
781.485	-8.60865e-07
781.75	-4.82833e-06
782.015	3.74289e-07
782.28	-3.93003e-06
782.546	4.22946e-06
782.811	1.02929e-05
783.076	-3.93003e-06
783.341	-4.64118e-06
783.607	5.24004e-06
783.872	-6.28805e-06
784.137	-5.80148e-06
784.402	1.17901e-05
784.667	2.43288e-06
784.933	1.02181e-05
785.198	9.76894e-06
785.463	8.00978e-06
785.728	1.02181e-05
785.993	-1.4485e-05
786.259	6.69977e-06
786.524	5.27747e-06
786.789	2.62002e-07
787.054	-1.98373e-06
787.32	3.51832e-06
787.585	6.55006e-06
787.85	-8.27179e-06
788.115	1.17152e-05
788.38	7.52321e-06
788.645	-2.80717e-06
788.911	-2.91945e-06
789.176	5.24004e-06
789.441	1.22392e-05
789.706	1.30253e-05
789.971	-9.20751e-06
790.237	1.6843e-06
790.502	-4.49147e-07
790.767	1.07047e-05
791.032	5.61433e-06
791.297	4.82833e-06
791.562	9.65665e-06
791.828	1.51213e-05
792.093	4.97804e-06
792.358	5.91377e-06
792.623	-1.35493e-05
792.888	2.13345e-06
793.153	-2.35802e-06
793.419	1.04801e-06
793.684	1.30253e-05
793.949	-2.95688e-06
794.214	1.46347e-05
794.479	-9.43208e-06
794.744	-6.88692e-06
795.01	2.19708e-05
795.275	-1.63564e-05
795.54	1.72921e-05
795.805	-1.54581e-05
796.07	4.67861e-06
796.335	4.56632e-06
796.6	-5.98862e-06
796.865	6.02605e-06
797.131	3.78032e-06
797.396	9.5818e-06
797.661	-3.93003e-06
797.926	-2.21579e-05
798.191	-1.03678e-05
798.456	-4.49147e-06
798.721	-1.38487e-06
798.987	-6.36291e-06
799.252	-1.53458e-05
799.517	-1.00684e-05
799.782	-9.13265e-06
800.047	5.95119e-06
800.312	3.70546e-06
800.577	-1.07047e-05
800.842	1.10041e-05
801.107	-1.26884e-05
801.373	1.33621e-05
801.638	-5.80148e-06
801.903	-2.24573e-07
802.168	-5.50205e-06
802.433	-1.29878e-05
802.698	-1.45224e-05
802.963	-9.35722e-07
803.228	-6.92435e-06
803.493	4.71604e-06
803.758	1.04801e-05
804.024	-1.09667e-05
804.289	6.25063e-06
804.554	-2.91945e-06
804.819	3.85518e-06
805.084	-1.00309e-05
805.349	1.07047e-05
805.614	1.49716e-05
805.879	-7.56064e-06
806.144	6.96177e-06
806.409	3.14403e-06
806.674	-1.12287e-07
806.939	1.03678e-05
807.204	1.12287e-07
807.47	2.02116e-06
807.735	-1.03304e-05
808	-1.04801e-06
808.265	1.72173e-06
808.53	-1.60944e-06
808.795	-1.44476e-05
809.06	1.50464e-05
[truncated: 49 more rows]

## Sheet: c
Wavelength (nm)	g_l_u_m
277.774	0.584229
278.04	-0.171821
278.306	-0.300926
278.572	0.142035
278.838	0.403835
279.104	0.4
279.369	-0.237924
279.635	0.197988
279.901	-0.278689
280.167	-0.474282
280.433	0.438794
280.699	-0.0752798
280.964	-0.458506
281.23	-0.593569
281.496	0.149444
281.762	0.0511628
282.028	-0.245317
282.294	-0.109777
282.56	-0.265527
282.825	-0.0318302
283.091	0.109127
283.357	-0.428494
283.623	0.288066
283.889	-0.0031072
284.155	-0.895928
284.421	-0.164972
284.686	0.041621
284.952	0.428397
285.218	-0.253052
285.484	-0.220096
285.75	0.439328
286.016	-0.00453001
286.282	0.163055
286.548	0.186949
286.813	0.0291869
287.079	-0.0396185
287.345	-0.38156
287.611	-0.227692
287.877	0.219537
288.143	-0.0170085
288.409	-0.0531228
288.675	-0.133976
288.94	-0.119581
289.206	-0.144624
289.472	-0.465451
289.738	0.16849
290.004	-0.0138477
290.27	0.292707
290.536	-0.438567
290.802	-0.822503
291.068	-0.489868
291.333	-0.637024
291.599	-0.788807
291.865	-0.697248
292.131	-0.281087
292.397	-0.0151603
292.663	-0.41847
292.929	0.206583
293.195	0.319716
293.461	-0.905055
293.726	-0.323572
293.992	0.345716
294.258	0.131488
294.524	0.0423412
294.79	-0.477912
295.056	-0.488496
295.322	-0.581489
295.588	-0.205904
295.854	-0.122999
296.12	-0.431963
296.385	-0.107127
296.651	-0.209144
296.917	0.00803213
297.183	-0.0112202
297.449	0.0108844
297.715	0.361316
297.981	-0.17207
298.247	-0.260109
298.513	-0.397813
298.779	-1.1647
299.045	0.000984737
299.31	0.0413793
299.576	0.0302419
299.842	0.119423
300.108	0.215251
300.374	0.0623608
300.64	-0.484113
300.906	-0.0503541
301.172	0.149303
301.438	-0.540201
301.704	0.0694907
301.97	0.466825
302.236	-0.0443213
302.502	-0.237743
302.767	-0.108342
303.033	0.844179
303.299	-0.4
303.565	-0.0364334
303.831	0.0548955
304.097	-0.0887049
304.363	-0.386056
304.629	-0.0374131
304.895	0.607407
305.161	-0.454357
305.427	0.212302
305.693	0.0581312
305.959	0.0335986
306.225	0.128917
306.491	-0.186667
306.756	-0.403004
307.022	0.178723
307.288	-0.466331
307.554	-0.259947
307.82	-0.456392
308.086	-0.183276
308.352	0.277895
308.618	-0.55455
308.884	-0.0321932
309.15	-0.699822
309.416	-1.07335
309.682	0.407317
309.948	-0.25029
310.214	-0.202775
310.48	0.0971129
310.746	0.455565
311.012	-0.0650519
311.278	0.234613
311.543	0.260731
311.809	-0.0410256
312.075	-0.05995
312.341	0.194162
312.607	0.159601
312.873	-0.24573
313.139	0.252826
313.405	-0.244574
313.671	-0.1522
313.937	0.108966
314.203	0.0950533
314.469	0.234192
314.735	-0.3208
315.001	-0.291262
315.267	-0.182989
315.533	-0.0142789
315.799	0.0575139
316.065	0.251613
316.331	-0.045273
316.597	0.0120203
316.863	0.105911
317.129	-0.0214541
317.395	-0.227729
317.661	0.299153
317.927	-0.26351
318.193	-0.260364
318.459	0.0289855
318.725	0.21172
318.991	-0.14081
319.257	0.361974
319.522	0.112523
319.788	0.0265306
320.054	-0.0858757
320.32	-0.38806
320.586	-0.153846
320.852	-0.00255102
321.118	0.0826613
321.384	-0.517756
321.65	0.458006
321.916	-0.641324
322.182	0.142357
322.448	-0.885772
322.714	-0.314588
322.98	0.110415
323.246	-0.0168067
323.512	0.561478
323.778	-0.233831
324.044	-0.0267765
324.31	-0.640029
324.576	-0.205991
324.842	-1.61923
325.108	-1.40874
325.374	-0.647546
325.64	0.331818
325.906	-0.616172
326.172	0.118577
326.438	0.241626
326.704	1.22277
326.97	0.264646
327.236	0.143493
327.502	0.349814
327.768	0.739884
328.034	0.113299
328.3	-0.288728
328.566	-0.140767
328.832	0.331342
329.098	-0.0361204
329.364	0.230816
329.63	0.328461
329.896	-0.0999181
330.162	0.0302847
330.428	-0.0208996
330.694	0.121212
330.96	0.54782
331.226	-0.039551
331.492	0.246684
331.758	0.13351
332.024	-0.360863
332.29	0.268207
332.556	-0.130117
332.822	0.740515
333.088	0.0370556
333.354	0.239774
333.62	-0.224705
333.886	0.00671141
334.152	0.313289
334.418	0.0877743
334.684	-0.0146179
334.95	0.195567
335.216	-0.516175
335.483	0.267254
335.749	0.0297324
336.015	-0.202429
336.281	0.521695
336.547	0.157268
336.813	0.155979
337.079	-0.076873
337.345	0.25
337.611	0.0249653
337.877	-0.0426723
338.143	0.00589391
338.409	0.0621931
338.675	0.0860018
338.941	0.371804
339.207	0.395778
339.473	0.0034622
339.739	0.0716685
340.005	0.174105
340.271	-0.0446981
340.537	0.180294
340.803	0.390411
341.069	0.26393
341.335	0.399494
341.601	-0.110007
341.867	-0.255427
342.133	0.14168
342.399	-0.456693
342.665	0.736536
342.931	0.0864947
343.197	-0.0693153
343.464	-0.0881543
343.73	0.0137931
343.996	-0.172697
344.262	-0.0496022
344.528	-0.448215
344.794	0.465497
345.06	0.129796
345.326	0.266134
345.592	0.218328
345.858	0.0602047
346.124	0.585624
346.39	0.223541
346.656	0.320038
346.922	-0.188645
347.188	-0.247122
347.454	0.333519
347.72	0.00170213
347.986	0.2
348.252	0.00332779
348.518	-0.149187
348.784	-0.134997
349.051	0.147589
349.317	0.398162
349.583	-0.0557491
349.849	-0.82623
350.115	-0.199557
350.381	-0.182254
350.647	0.0868621
350.913	-0.0464684
351.179	-0.313131
351.445	0.662937
351.711	-0.136698
351.977	0.134786
352.243	-0.111437
352.509	-0.301865
352.775	-0.0156403
353.041	-0.3375
353.308	-0.331638
353.574	-0.328941
353.84	-1.09821
354.106	0.140715
354.372	-0.0454879
354.638	-0.477627
354.904	0.0599455
355.17	0.0194411
355.436	0.42787
355.702	0.641667
355.968	0.329193
356.234	0.00508906
356.5	0.207016
356.766	-0.0642443
357.032	0.356436
357.299	-0.0633484
357.565	-0.0141093
357.831	-0.2014
358.097	-0.330435
358.363	-0.454801
358.629	-0.193548
358.895	-0.122318
359.161	0.0394477
359.427	-0.283716
359.693	-0.319138
359.959	-0.224433
360.225	0.0731812
360.491	-1.2111
360.758	-0.388961
361.024	-0.244025
361.29	-0.146252
361.556	0.209256
361.822	-0.0823474
362.088	0.0629651
362.354	0.0218409
362.62	0.015528
362.886	-0.276672
363.152	-0.120017
363.418	0.274716
363.684	-0.354892
363.951	0.126512
364.217	-0.367261
364.483	-0.232174
364.749	-0.367123
365.015	0.133446
365.281	1.44176
365.547	0.200419
365.813	0.146399
366.079	-0.0809544
366.345	-0.141809
366.611	-0.154383
366.878	-0.425214
367.144	-0.156875
367.41	-0.127401
367.676	-0.0952381
367.942	-0.175579
368.208	-0.116253
368.474	0.197701
368.74	0.163029
369.006	-0.0645968
369.272	0.0996939
369.539	0.190283
369.805	0.0555928
370.071	0.130336
370.337	0.20415
370.603	0.0989247
370.869	0.0169312
371.135	-0.0261693
371.401	0.0769334
371.667	-0.0707246
371.933	0.025495
372.2	0.0363743
372.466	0.09868
372.732	0.133725
372.998	0.0112508
373.264	0.0570741
373.53	0.111675
373.796	-0.104977
374.062	0.0131926
374.328	-0.00710928
374.595	0.0409675
374.861	0.0169796
375.127	-0.00402605
375.393	0.0376763
375.659	-0.0827042
375.925	-0.0788391
376.191	0.0285821
376.457	0.0956562
376.723	0.0715838
376.99	0.0866323
377.256	0.120449
377.522	0.0331899
377.788	0.00671563
378.054	0.106698
378.32	0.0564446
378.586	-0.0621399
378.852	0
379.118	-0.00145666
379.385	0.123013
379.651	-0.00889065
379.917	0.0465389
380.183	0.0913108
380.449	-0.0595079
380.715	0.00427433
380.981	0.0105805
381.247	-0.00609292
381.514	0.0393798
381.78	0.0327094
382.046	0.085693
382.312	-0.0906959
382.578	-0.0599455
382.844	-0.0938691
383.11	-0.054556
383.376	0.0911296
383.642	0.0492331
383.909	-0.0043088
384.175	-0.0100916
384.441	-0.00518383
384.707	-0.000516129
384.973	-0.0047112
385.239	0.0578123
385.505	-0.0140284
385.772	0.01667
386.038	0.0715999
386.304	0.0634975
386.57	0.0933582
386.836	0.044843
387.102	-0.0157134
387.368	-0.0100769
387.634	-0.0113152
387.901	-0.059596
388.167	0.0392968
388.433	0.0115372
388.699	0.00910564
388.965	0.0309036
389.231	-0.037309
389.497	0.0389182
389.763	0.00870777
390.03	0.0325116
390.296	0.0286209
390.562	0.0846992
390.828	0.0410586
391.094	0.075053
391.36	0.00951804
391.626	0.0751061
391.893	0.0403337
392.159	-0.0300886
392.425	-0.0130763
392.691	-0.0214262
392.957	-0.0529344
393.223	-0.0135758
393.489	0.0403277
393.756	0.00406822
394.022	0.0041922
394.288	-0.0291995
394.554	0.0187075
394.82	-0.0102269
395.086	-0.0500484
395.352	0.0183671
395.619	0.0489099
395.885	-0.00163908
396.151	-0.0371419
396.417	0.0374808
396.683	0.0731066
396.949	0.0477064
397.215	-0.0459389
397.482	0.011033
397.748	0.0279783
398.014	-0.0225893
398.28	0.0211112
398.546	-0.0320711
398.812	-0.0232914
399.078	-0.0199501
399.345	-0.0157687
399.611	-0.0300954
399.877	0.0182465
400.143	-0.0107137
400.409	-0.0174198
400.675	0.00983731
400.941	-0.028032
401.208	-0.0198686
401.474	0.0634317
401.74	0.0173991
402.006	0.00857723
402.272	0.00557439
402.538	0.123075
402.805	0.00497775
403.071	-0.0111612
403.337	0.176794
403.603	-0.0625241
403.869	0.00406822
404.135	0.062674
404.401	0.0303662
404.668	0.0269421
404.934	-0.0303145
405.2	0.00245965
405.466	0.0532459
405.732	-0.0109323
405.998	-0.0282237
406.265	0.0107309
406.531	-0.00208086
406.797	-0.00189491
407.063	-0.0178212
407.329	0.0118228
407.595	-0.0551343
407.862	0.0358464
408.128	0.063065
408.394	-0.0397917
408.66	0.0913786
408.926	0.0247126
409.192	0.0198241
409.458	-0.0161996
409.725	0.0100133
409.991	0.0139743
410.257	-0.054295
410.523	-0.00732601
410.789	-0.0174098
411.055	-0.00295795
411.322	0.125295
411.588	0.523654
411.854	0.206943
412.12	-0.0149373
412.386	0.0325714
412.652	0.0367712
412.919	-0.0173609
413.185	-0.0181721
413.451	0.0324218
413.717	0.0446565
413.983	0.0352012
414.249	0.375071
414.516	0.824386
414.782	0.892906
415.048	0.839591
415.314	0.565079
415.58	0.0766842
415.846	-0.000128033
416.113	0.566775
416.379	-0.00105918
416.645	-0.0332096
416.911	0.0563852
417.177	-0.0141324
417.443	0.0105475
417.71	-0.0534407
417.976	0.0181635
418.242	0.00909091
418.508	-0.0468134
418.774	0.0175907
419.04	-0.0305943
419.307	-0.00337443
419.573	-0.0309398
419.839	-0.00247525
420.105	-0.0150943
420.371	-0.00627441
420.637	-0.034871
420.904	-0.0369461
421.17	0.010848
421.436	0.0681253
421.702	-0.0300595
421.968	0.0219588
422.235	0.0176026
422.501	-0.0189274
422.767	0.0602325
423.033	-0.00757522
423.299	0.0279854
423.565	-0.0365562
423.832	0.0439769
424.098	-0.00421209
424.364	-0.107702
424.63	0.0129485
424.896	0.00304298
425.162	0.0254154
425.429	-0.00637349
425.695	-0.0478919
425.961	0.0013526
426.227	-0.0243874
426.493	-0.0524273
426.759	-0.0180289
427.026	-0.00169392
427.292	-0.00553151
427.558	-0.0220834
427.824	0.00159911
428.09	0.0480636
428.357	-0.0059446
428.623	-0.00495283
428.889	-0.0251496
429.155	-0.00982943
429.421	-0.0237496
429.687	0.0120409
429.954	-0.031062
430.22	-0.0464304
430.486	-0.0672116
430.752	0.0555233
431.018	-0.00213018
431.285	-0.0167354
431.551	-0.0153213
431.817	0.0120586
432.083	0.0615423
432.349	-0.0122458
432.615	0.0495272
432.882	0.0114878
433.148	0.00570451
433.414	0.0603937
433.68	-0.0539192
433.946	-0.0245304
434.213	0.0195167
434.479	-0.0282714
434.745	-0.00886918
435.011	-0.0330211
435.277	0.00613464
435.543	-0.00434033
435.81	0.0115793
436.076	0.00452899
436.342	0.0197998
436.608	0.0283711
436.874	0.00778643
437.141	-0.0143433
437.407	0.0400713
437.673	0.00531828
437.939	0.00973873
438.205	-0.000943446
438.472	-0.031767
438.738	-0.0266003
439.004	-0.00232019
439.27	-0.000106627
439.536	-0.0537382
439.802	0.0138334
440.069	-0.0324089
440.335	-0.02495
440.601	-0.502875
440.867	-0.261681
441.133	-0.0505557
441.4	-0.0356605
441.666	-0.0733676
441.932	-0.0313199
442.198	-0.059446
442.464	-0.0282565
442.731	-0.0324303
442.997	0.0142338
443.263	0.0330231
443.529	-0.0188784
443.795	-0.0206142
444.061	0.0124115
444.328	-0.0274166
444.594	-0.00457711
444.86	-0.0794896
445.126	-0.0272122
445.392	-0.0173178
445.659	-0.0226879
445.925	0.00089637
446.191	-0.0319855
446.457	0.0295721
446.723	0.0265636
446.99	-0.0349956
447.256	0.0195307
447.522	0.0221747
447.788	0.017255
448.054	0.0187409
448.32	0.0221426
448.587	0.0152672
448.853	0.0156894
449.119	0.0120082
449.385	0.00654144
449.651	-0.024414
449.918	0.034076
450.184	-0.000431351
450.45	0.0445917
450.716	0.00334095
450.982	-0.0150713
451.249	0.035417
451.515	-0.0132144
451.781	0.00153364
452.047	0.00757378
452.313	-0.00163704
452.58	0.0192094
452.846	-0.00764847
453.112	-0.0189392
453.378	0.0141648
453.644	0.00370922
453.911	0.0212823
454.177	0.0102488
454.443	0.00514418
454.709	0.00444868
454.975	0.00472873
455.241	0.0054044
455.508	-0.00221762
455.774	0.0180042
456.04	0.0186356
456.306	0.0207431
456.572	0.0137931
456.839	-0.000608088
457.105	0.00352874
457.371	0.0132467
457.637	0.0159429
457.903	0.00813875
458.17	0.00815937
458.436	0.000634644
458.702	-0.00505476
458.968	0.016916
459.234	-0.00019599
459.501	-0.00427661
459.767	0.0166851
460.033	-0.00431781
460.299	0.000356513
460.565	0.00231812
460.832	-0.0124314
461.098	0.00847267
461.364	-0.011284
461.63	0.0109163
461.896	0.0114427
462.163	-0.000320758
462.429	-0.00526846
462.695	0.00556226
462.961	0.00297994
463.227	0.00082507
463.493	0.00536364
463.76	0.00252697
464.026	0.00505426
464.292	-0.0131624
464.558	0.00588442
464.824	0.00569524
465.091	0.00578376
465.357	0.00789195
465.623	-0.0140553
465.889	-0.0142385
466.155	0.0015838
466.422	0.0133739
466.688	0.0180474
466.954	-0.0135308
467.22	-0.000763862
467.486	-0.014402
467.753	-0.0581649
468.019	-0.00578106
468.285	-0.00729023
468.551	0.00473752
468.817	-0.0127775
469.084	-0.00858159
469.35	0.0125914
469.616	0.00212164
469.882	0.0123678
470.148	0.00409012
470.415	0.0128052
470.681	0.014421
470.947	0.00741874
471.213	0.00780515
471.479	0.0110107
471.746	0.00583314
472.012	0.00157527
472.278	-0.00601948
472.544	0.0110478
472.81	0.0170484
473.077	-0.00809202
473.343	0.013229
473.609	0.00440552
473.875	0.0117045
474.141	-0.00624798
474.407	0.0205654
474.674	0.00735218
474.94	0.0023325
475.206	0.00610055
475.472	-0.0236881
475.738	-0.0102606
476.005	0.0183448
476.271	0.00403261
476.537	-0.00443959
476.803	-0.00196395
477.069	0.0014241
477.336	-0.0124731
477.602	0.00221929
477.868	0.0153307
478.134	-0.00603086
478.4	0.00736635
478.667	0.00316109
478.933	0.00165409
479.199	0.0157273
479.465	0.00233812
479.731	-0.00606483
479.998	-0.00624271
480.264	0.00234458
480.53	0.0075224
480.796	0.00160189
481.062	0.00311053
481.329	-0.00466985
481.595	0.00978547
481.861	0.0305184
482.127	0.00642551
482.393	-0.00361788
482.659	0.00847339
482.926	-0.00316053
483.192	0.0135204
483.458	0.00786289
483.724	0.0143337
483.99	0.00206287
484.257	-0.0115263
484.523	0.0055106
484.789	-0.00950437
485.055	0.0143551
485.321	0.0213291
485.588	-0.0026633
485.854	0.00331286
486.12	0.00504178
486.386	0.00301225
486.652	0.00842896
486.919	0.00823394
487.185	0.00915609
487.451	-0.00271484
487.717	0.0197468
487.983	0.00770857
488.25	0.0104473
488.516	0.00732883
488.782	-0.00192383
489.048	-0.00928966
489.314	0.0366359
489.58	0.00109361
489.847	-0.00445966
490.113	0.0146724
490.379	-0.00275045
490.645	0.0174432
490.911	0.0133016
491.178	-0.00140553
491.444	-0.00791282
491.71	0.00367855
491.976	0.0181583
492.242	0.0273712
492.509	0.00281147
492.775	-0.00566356
493.041	-0.00848786
493.307	-0.00104022
493.573	0.0131868
493.84	0.0164683
494.106	0.000723676
494.372	0.0113069
494.638	0.0219818
494.904	0.00783068
495.17	0.00421695
495.437	0.00837265
495.703	-0.0135637
495.969	0.000739502
496.235	0.00121851
496.501	-0.00175242
496.768	-0.0131153
497.034	-0.00787939
497.3	-0.00389944
497.566	-0.00707233
497.832	0.00395723
498.099	-0.00181907
498.365	-0.000962687
498.631	-0.000209548
498.897	0.00201866
499.163	0.00210475
499.429	-0.013265
499.696	0.0125938
499.962	-0.0168597
500.228	0.00334728
500.494	0.0162544
500.76	0.000956074
501.027	-0.00718948
501.293	-0.00410736
501.559	-0.00546227
501.825	0.0205558
502.091	-0.0135419
502.357	0.0154357
502.624	0.0162809
502.89	0.00673449
503.156	0.0138796
503.422	0.0521579
503.688	0.0112658
503.955	0.0136191
504.221	0.0151681
504.487	0.0128205
504.753	0.0146643
505.019	0.0229803
505.285	-0.00175725
505.552	0.00129594
505.818	-0.00155193
506.084	-0.0141141
506.35	-0.0246887
506.616	0.0127055
506.883	-0.00729993
507.149	-0.00369378
507.415	0.00398414
507.681	-0.00913667
507.947	0.0112492
508.213	0.00345125
508.48	0.0228569
508.746	0.0305648
509.012	-0.00336713
509.278	-0.00127007
509.544	0.00882278
509.811	0.00956583
510.077	0.0228569
510.343	0.00342528
510.609	0.00442266
510.875	0.0070323
511.141	0.00665341
511.408	-0.00941056
511.674	-0.0167367
511.94	0.00958961
512.206	0.0165018
512.472	0.00225938
512.738	0.0351264
513.005	0.00898394
513.271	-3.69038e-05
513.537	0.00902695
513.803	0.0091331
514.069	0.0116663
514.336	-0.00616565
514.602	0.0122826
514.868	0.00509478
515.134	0.00121993
515.4	0.0161611
515.666	0.00800316
515.933	0.000271576
516.199	0.00708391
516.465	0.0130634
516.731	0.0110929
516.997	0.0110558
517.263	-0.000380633
517.53	0.00505603
517.796	0.000194314
518.062	-0.013427
518.328	-0.00555817
518.594	-0.00933758
518.86	-0.00983734
519.127	0.0244962
519.393	0.0086061
519.659	0.000795071
519.925	0.0158556
520.191	0.00980833
520.457	0.00135936
520.724	-0.000753296
520.99	0.00252628
521.256	-0.00358334
521.522	-0.0921459
521.788	0.00573751
522.054	-0.0159031
522.321	0.0103841
522.587	0.0108518
522.853	-0.0231666
523.119	0.00144712
523.385	0.0045803
523.651	0.00753635
523.918	0.0157859
524.184	0.00139074
524.45	0.0115993
524.716	-0.00965476
524.982	-0.0128012
525.248	0.0121098
525.515	-0.00329543
525.781	0.00110717
526.047	-0.00789636
526.313	0.00124787
526.579	-0.00347323
526.845	-0.0335878
527.112	-0.0165996
527.378	0.00607878
527.644	-0.00321053
527.91	-0.00389352
528.176	-0.00131697
528.442	0.0029486
528.708	-0.0146951
528.975	-0.0140596
529.241	0.0093069
529.507	-0.00919024
529.773	0.00494339
530.039	0.00881413
530.305	0.0102163
530.572	0.00384946
530.838	0.0100603
531.104	-0.00834691
531.37	-0.00254723
531.636	0.00556355
531.902	0.00305505
532.169	-0.0105992
532.435	0.0130486
532.701	-0.00348535
532.967	-0.000704944
533.233	0.00191993
533.499	-0.00284149
533.765	0.00217841
534.032	-0.014173
534.298	0.00855232
534.564	0.00186186
534.83	-0.0140944
535.096	0.00867375
535.362	0.00690293
535.629	0.00634745
535.895	-0.00495616
536.161	0.00977903
536.427	0.00804527
536.693	-0.0080276
536.959	-0.008692
537.225	0.00579925
537.492	0.00154383
537.758	0.000603258
538.024	0.00206778
538.29	0.00752043
538.556	0.00668498
538.822	-0.00468922
539.088	-0.00822017
539.355	-0.00493521
539.621	0.00816967
539.887	-0.000450219
540.153	-0.00309218
540.419	0.000287407
540.685	-0.0110472
540.951	-0.00734712
541.218	0.00587372
541.484	-0.00476287
541.75	-0.00413715
542.016	-0.0160289
542.282	-0.00615729
542.548	-0.0114223
542.814	-0.00876419
543.081	-0.002314
543.347	-0.00268292
543.613	-0.0195044
543.879	-0.0103539
544.145	-0.00800267
544.411	-0.0146893
544.677	-0.0213039
544.944	-0.0109111
545.21	-0.00346989
545.476	-0.0105382
545.742	0.0149497
546.008	-0.00806852
546.274	-0.0189535
546.54	-0.00686785
546.807	-0.00949912
547.073	0.000498732
547.339	-0.0289112
547.605	0.0194764
547.871	0.0138131
548.137	-0.0073456
548.403	0.00891695
548.669	-0.00288637
548.936	-0.0275969
549.202	-0.00497093
549.468	-0.00376967
549.734	0.00934165
550	-0.00323414
550.266	-0.00600086
550.532	-0.0159986
550.799	0.0110464
551.065	0.00385825
551.331	0.00126204
551.597	-0.000502639
551.863	-0.0156724
552.129	0.0170528
552.395	-0.00119393
552.661	0.000248756
552.927	0.00459352
553.194	0.010673
553.46	-0.000845394
553.726	-0.01484
553.992	-0.0126162
554.258	0.0296028
554.524	0.0170102
554.79	-0.00659125
555.057	0.0196191
555.323	-0.0183396
555.589	0.0052696
555.855	0.015838
556.121	0.0195447
556.387	0.016698
556.653	0.022515
556.919	0.0264211
557.185	0.0295804
557.452	0.0186599
557.718	0.0208476
557.984	0.00921828
558.25	0.00975827
558.516	0.00682469
558.782	0.0103987
559.048	-0.00571311
559.314	-0.00601689
559.581	-0.00840429
559.847	0.00106116
560.113	-0.000287387
560.379	-0.00312391
560.645	-0.0109077
560.911	-0.00886605
561.177	-0.00345971
561.443	-0.0137916
561.709	0.00179122
561.975	-0.013296
562.242	-0.00574142
562.508	-0.0331984
562.774	-0.0249947
563.04	-0.0403817
563.306	-0.0161673
563.572	-0.0250656
563.838	-0.0376325
564.104	-0.0379
564.37	-0.0347746
564.637	-0.0267724
564.903	-0.0279286
565.169	-0.0330214
565.435	-0.0489488
565.701	-0.0427417
565.967	-0.0389186
566.233	-0.0392871
566.499	-0.0247931
566.765	-0.0433688
567.031	-0.0144879
567.298	-0.0369016
567.564	-0.0525028
567.83	-0.0408752
568.096	-0.0507964
568.362	-0.0124133
568.628	-0.020044
568.894	-0.0185542
569.16	-0.0435454
569.426	-0.0315026
569.692	-0.0339831
569.959	-0.0222522
570.225	-0.0355011
570.491	-0.0272915
570.757	-0.0243997
571.023	-0.0437318
571.289	-0.0347501
571.555	-0.0229262
571.821	-0.0280703
572.087	-0.0387
572.353	-0.0301919
572.619	-0.0372377
572.885	-0.064165
573.152	-0.0684372
573.418	-0.0594382
573.684	-0.0502469
573.95	-0.0502647
574.216	-0.0423249
574.482	-0.0453612
574.748	-0.05704
575.014	-0.0501499
575.28	-0.0601311
575.546	-0.0543566
575.812	-0.0587602
576.079	-0.0539319
576.345	-0.0602493
576.611	-0.057204
576.877	-0.0516494
577.143	-0.053036
577.409	-0.0523328
577.675	-0.0508396
577.941	-0.145366
578.207	-0.146722
578.473	-0.057222
578.739	-0.0609072
579.005	-0.0595578
579.271	-0.0700308
579.538	-0.0531789
579.804	-0.0588503
580.07	-0.0534185
580.336	-0.055807
580.602	-0.0502857
580.868	-0.044621
581.134	-0.0418543
581.4	-0.040367
581.666	-0.0424034
581.932	-0.0446784
582.198	-0.0543396
582.464	-0.0650995
582.73	-0.075381
582.996	-0.0831179
583.263	-0.087604
583.529	-0.0996425
583.795	-0.108651
584.061	-0.119082
584.327	-0.121904
584.593	-0.131781
584.859	-0.139522
585.125	-0.158174
585.391	-0.176841
585.657	-0.193511
585.923	-0.222348
586.189	-0.25455
586.455	-0.293573
586.721	-0.306596
586.987	-0.316119
587.253	-0.305229
587.519	-0.300376
587.786	-0.289831
588.052	-0.27669
588.318	-0.263038
588.584	-0.246449
588.85	-0.227084
589.116	-0.212671
589.382	-0.197618
589.648	-0.181222
589.914	-0.169009
590.18	-0.160036
590.446	-0.150078
590.712	-0.147493
590.978	-0.144285
591.244	-0.145128
591.51	-0.147135
591.776	-0.153932
592.042	-0.165895
592.308	-0.17867
592.574	-0.197983
592.84	-0.217518
593.107	-0.240852
593.373	-0.260898
593.639	-0.280991
593.905	-0.303769
594.171	-0.328654
594.437	-0.354097
594.703	-0.389775
594.969	-0.428031
595.235	-0.479565
595.501	-0.536356
595.767	-0.597073
596.033	-0.6556
596.299	-0.703194
596.565	-0.732731
596.831	-0.74483
597.097	-0.741495
597.363	-0.727371
597.629	-0.707052
597.895	-0.682005
598.161	-0.651339
598.427	-0.619962
598.693	-0.588684
598.959	-0.559544
599.225	-0.526086
599.491	-0.49837
599.757	-0.471918
600.023	-0.438324
600.289	-0.40858
600.555	-0.3747
600.821	-0.344023
601.087	-0.31075
601.354	-0.27918
601.62	-0.251125
601.886	-0.224661
602.152	-0.203475
602.418	-0.179855
602.684	-0.162399
602.95	-0.143806
603.216	-0.12894
603.482	-0.117275
603.748	-0.106695
604.014	-0.0966556
604.28	-0.0871233
604.546	-0.080246
604.812	-0.0724862
605.078	-0.0647003
605.344	-0.0592137
605.61	-0.0491045
605.876	-0.0425254
606.142	-0.035551
606.408	-0.028421
606.674	-0.0218293
606.94	-0.0178728
607.206	-0.0107917
607.472	-0.00604359
607.738	-0.000604799
608.004	-0.000123435
608.27	0.00549303
608.536	0.00999352
608.802	0.0142749
609.068	0.0155628
609.334	0.0184345
609.6	0.0242974
609.866	0.0280699
610.132	0.0301289
610.398	0.0334325
610.664	0.0358009
610.93	0.038931
611.196	0.0393453
611.462	0.0413487
611.728	0.0419944
611.994	0.0433499
612.26	0.0431692
612.526	0.0439014
612.792	0.0447323
613.058	0.0468533
613.324	0.0503607
613.59	0.0557623
613.856	0.0627248
614.122	0.0697835
614.388	0.0770505
614.654	0.0835949
614.92	0.087745
615.186	0.0896654
615.452	0.0885751
615.718	0.0857376
615.984	0.0814399
616.25	0.0759306
616.516	0.0701226
616.782	0.0641137
617.048	0.0580591
617.313	0.0520324
617.579	0.047119
617.845	0.0427251
618.111	0.039415
618.377	0.0359474
618.643	0.033929
618.909	0.0324901
619.175	0.0300528
619.441	0.0285226
619.707	0.0270502
619.973	0.0257235
620.239	0.0253384
620.505	0.0246467
620.771	0.0229786
621.037	0.0221995
621.303	0.0216339
621.569	0.0212641
621.835	0.0195257
622.101	0.0198611
622.367	0.018228
622.633	0.0176156
622.899	0.016966
623.165	0.0170249
623.431	0.0166958
623.697	0.0160611
623.963	0.0151781
624.229	0.0148355
624.495	0.0146213
624.761	0.0141496
625.026	0.015051
625.292	0.0145131
625.558	0.0140783
625.824	0.013801
626.09	0.0112993
626.356	0.0104756
626.622	0.00925191
626.888	0.0099958
627.154	0.00934832
627.42	0.00760138
627.686	0.00800387
627.952	0.00911399
628.218	0.00932946
628.484	0.00985102
628.75	0.0107035
629.016	0.0124349
629.282	0.00928305
629.548	0.0108091
629.814	0.00933981
630.079	0.0092826
630.345	0.00954154
630.611	0.00890389
630.877	0.0100873
631.143	0.00958996
631.409	0.0106124
631.675	0.0104924
631.941	0.0151931
632.207	0.0146085
632.473	0.0162811
632.739	0.0171856
633.005	0.0174481
633.271	0.0165952
633.537	0.0177837
633.803	0.01598
634.068	0.0193735
634.334	0.0174864
634.6	0.0173659
634.866	0.0193409
635.132	0.019641
635.398	0.0207842
635.664	0.0197505
635.93	0.0198674
636.196	0.0229798
636.462	0.0243315
636.728	0.0262618
636.994	0.0236609
637.26	0.0251779
637.525	0.0235932
637.791	0.0210425
638.057	0.0211847
638.323	0.0185268
638.589	0.0192535
638.855	0.0197281
639.121	0.0136755
639.387	0.0170425
639.653	0.0126154
639.919	0.00938353
640.185	0.0104735
640.45	0.00842847
640.716	0.0125897
640.982	0.0134667
641.248	0.00978791
641.514	0.0116428
641.78	0.00567142
642.046	0.0130845
642.312	0.0108401
642.578	0.0108544
642.844	0.0100009
643.109	0.0120296
643.375	0.0112531
643.641	0.0136223
643.907	0.0149606
644.173	0.0145905
644.439	0.0211215
644.705	0.022294
644.971	0.0222643
645.237	0.0225426
645.502	0.0201054
645.768	0.0199539
646.034	0.0177559
646.3	0.0176067
646.566	0.0152003
646.832	0.0206629
647.098	0.0220304
647.364	0.018242
647.63	0.0205481
647.895	0.012709
648.161	0.0166337
648.427	0.0163631
648.693	0.0194561
648.959	0.0193687
649.225	0.021127
649.491	0.0267867
649.757	0.0338058
650.022	0.0421785
650.288	0.0521094
650.554	0.0653716
650.82	0.0762953
651.086	0.0820755
651.352	0.086999
651.618	0.0880671
651.883	0.0825728
652.149	0.0730114
652.415	0.0564537
652.681	0.0366965
652.947	0.017076
653.213	-0.00469926
653.479	-0.0285753
653.745	-0.0497671
654.01	-0.0687429
654.276	-0.0841834
654.542	-0.0995728
654.808	-0.104308
655.074	-0.114218
655.34	-0.115752
655.606	-0.112868
655.871	-0.108858
656.137	-0.0971339
656.403	-0.0890868
656.669	-0.0802129
656.935	-0.0700834
657.201	-0.0592233
657.466	-0.0481831
657.732	-0.0424131
657.998	-0.0330056
658.264	-0.0261314
658.53	-0.0248544
658.796	-0.0203429
659.061	-0.0171063
659.327	-0.0175198
659.593	-0.010664
659.859	-0.0115269
660.125	-0.0067277
660.391	-0.0030339
660.656	-0.00765399
660.922	-0.000635231
661.188	0.000583077
661.454	0.00367485
661.72	0.00219923
661.986	-0.00907314
662.251	0.00424448
662.517	0.00394239
662.783	0.00623588
663.049	0.00811874
663.315	0.00228623
663.581	0.0137337
663.846	0.0121175
664.112	0.00530661
664.378	0.010984
664.644	0.0056049
664.91	0.00801513
665.176	0.0059824
665.441	0.0110108
665.707	0.00688393
665.973	0.000192011
666.239	0.00838238
666.505	0.00343037
666.77	0.00526476
667.036	0.00552737
667.302	0.00676554
667.568	0.00197472
667.834	0.00745001
668.099	0.00146795
668.365	0.00096516
668.631	0.00777471
668.897	0.0122395
669.163	3.23058e-05
669.428	0.00631091
669.694	0.00158762
669.96	0.0109814
670.226	0.00568166
670.492	0.00221824
670.757	0.00409405
671.023	0.008355
671.289	0.00483415
671.555	0.00758745
671.821	0.00528483
672.086	0.00803477
672.352	0.00681695
672.618	0.00718101
672.884	0.0044159
673.149	0.00544894
673.415	0.00358151
673.681	0.00519969
673.947	0.00779168
674.213	0.00486323
674.478	0.00763628
674.744	0.0072484
675.01	0.00522795
675.276	0.00859198
675.542	0.00665521
675.807	0.00378333
676.073	0.00241828
676.339	0.00430617
676.605	0.00469378
676.87	0.00361204
677.136	0.0057117
677.402	0.0120978
677.668	0.00278919
677.933	0.00376756
678.199	0.00965365
678.465	0.00928727
678.731	0.00842131
678.996	0.00807342
679.262	0.00879673
679.528	0.00676077
679.794	0.00619912
680.06	0.00641219
680.325	0.0106156
680.591	0.00674983
680.857	0.00668648
681.122	0.00816783
681.388	0.00843764
681.654	0.0144487
681.92	0.00941217
682.186	0.0101478
682.451	0.0115291
682.717	0.0100393
682.983	0.0111697
683.248	0.00431927
683.514	0.00797504
683.78	0.0065846
684.046	0.00731437
684.311	0.00159038
684.577	0.00262743
684.843	0.00649336
685.109	0.00433102
685.374	0.00372778
685.64	0.00156567
685.906	0.00354765
686.172	0.0029775
686.437	0.00414321
686.703	0.00424394
686.969	0.00423648
687.235	0.00424234
687.5	-0.0018373
687.766	0.0035105
688.032	0.00161754
688.297	0.0021514
688.563	0.00176895
688.829	0.00181315
689.095	0.00395086
689.36	0.0026026
689.626	0.00335145
689.892	0.00481252
690.157	0.00501896
690.423	0.00493348
690.689	0.00564993
690.955	0.00276601
691.22	0.00559985
691.486	0.00654238
691.752	0.0110345
692.017	0.0122389
692.283	0.0137611
692.549	0.0173725
692.814	0.0212843
693.08	0.0224479
693.346	0.0236936
693.612	0.0222652
693.877	0.023176
694.143	0.0220425
694.409	0.0186634
694.674	0.0164311
694.94	0.0138083
695.206	0.00841636
695.471	0.00689239
695.737	0.00288533
696.003	0.000707486
696.268	-0.00203402
696.534	-0.00543535
696.8	-0.0082392
697.066	-0.00991266
697.331	-0.0109089
697.597	-0.0125954
697.863	-0.0149471
698.128	-0.0170443
698.394	-0.0177546
698.66	-0.0173733
698.925	-0.0179489
699.191	-0.0176267
699.457	-0.0140216
699.722	-0.0117253
699.988	-0.00922167
700.254	-0.00692709
700.519	-0.00437211
700.785	-0.0029021
701.051	-0.000607274
701.316	0.000762059
701.582	0.00207151
701.848	0.00273278
702.113	0.00317269
702.379	0.00390587
702.645	0.00381428
702.91	0.00417386
703.176	0.00387314
703.442	0.0037175
703.707	0.00373523
703.973	0.0033557
704.239	0.00208605
704.504	0.00231586
704.77	0.00198433
705.035	0.00167231
705.301	0.00182474
705.567	0.00226709
705.832	0.000983203
706.098	0.00137515
706.364	0.000693028
706.629	-7.07122e-05
706.895	-7.73505e-05
707.161	-0.00021934
707.426	-0.0120077
707.692	-0.0124391
707.958	-0.0122414
708.223	-0.00628038
708.489	-0.0030538
708.754	-0.00033944
709.02	-0.000365905
709.286	-0.00230108
709.551	-0.00325005
709.817	0.00293483
710.083	-6.97061e-05
710.348	-0.00070108
710.614	-0.000989444
710.879	0.00136321
711.145	0.00302267
711.411	0.000949416
711.676	0.00359288
711.942	0.00101462
712.207	0.00109543
712.473	0.000966403
712.739	0.00706055
713.004	0.00675977
713.27	0.0036529
713.536	0.00272808
713.801	6.62065e-05
714.067	-0.000756957
714.332	2.67348e-05
714.598	0.00453768
714.864	-0.00334534
715.129	0.000274134
715.395	0.000188673
715.66	0.00134777
715.926	0.0044305
716.191	0.000603222
716.457	0.0031143
716.723	0.00193394
716.988	-0.00283231
717.254	0.00359404
717.519	-0.00116299
717.785	0.00395599
718.051	0.00221292
718.316	-0.000484222
718.582	0.00373177
718.847	0.00644303
719.113	0.0019581
719.378	-0.0024372
719.644	-0.000603784
719.91	0.00935546
720.175	0.00266379
720.441	0.00291231
720.706	0.00227854
720.972	0.0124549
721.237	0.0035705
721.503	0.01451
721.769	0.00701153
722.034	0.00277146
722.3	0.000179562
722.565	0.00452882
722.831	-0.00119945
723.096	0.00919391
723.362	0.00746495
723.628	0.00270978
723.893	0.00763256
724.159	6.33881e-05
724.424	0.00693984
724.69	-0.00332916
724.955	-0.00948764
725.221	-0.00679121
725.486	0.0112233
725.752	-0.000433171
726.018	-0.0060378
726.283	0.00556581
726.549	-0.00653052
726.814	-0.00233287
727.08	0.00160375
727.345	0.00120822
727.611	-0.00668017
727.876	0.00782794
728.142	-0.0142641
728.407	-0.00738976
728.673	0.0122466
728.938	0.0142509
729.204	-0.0175871
729.469	-0.010488
729.735	0.030052
730.001	0.0163745
730.266	-0.0242641
730.532	0.0178638
730.797	-0.00432605
731.063	-0.0133662
731.328	0.0400624
731.594	-0.0219615
731.859	0.013372
732.125	0.0122051
732.39	-0.00707918
732.656	0.0149419
732.921	0.0190898
733.187	0.0193972
733.452	-0.0471976
733.718	0.065766
733.983	0.0792611
734.249	-0.0377566
734.514	0.0247573
734.78	0.00484848
735.045	-0.0135738
735.311	0.115647
735.576	-0.0286703
735.842	0.10985
736.107	0.164649
736.373	0.107809
736.638	0.0856458
736.904	0.352892
737.169	0.0880615
737.435	-0.101571
737.7	0.0368664
737.966	0.00873362
738.231	0.00679502
738.497	-0.0046814
738.762	0.0478686
739.028	-0.0240256
739.293	-0.026985
739.558	-0.093453
739.824	0.0114504
740.089	0.0622725
740.355	-0.000532481
740.62	0.059387
740.886	0.0362221
741.151	-0.0327969
741.417	-0.047473
741.682	0.0602891
741.948	-0.106393
742.213	-0.196914
742.479	0.0624907
742.744	0.0781566
743.01	-0.0725748
743.275	0
743.54	-0.0438652
743.806	0.0796434
744.071	-0.164721
744.337	0.183429
744.602	-0.0349187
744.868	-0.0534387
745.133	0.0135237
745.399	-0.019845
745.664	0.0789824
745.929	0.0290688
746.195	-0.0685197
746.46	0.0289566
746.726	-0.0325376
746.991	0.138969
747.257	-0.00382011
747.522	-0.112205
747.787	0.150751
748.053	-0.0678593
748.318	-0.141495
748.584	-0.00168209
748.849	-0.06243
749.115	0.131475
749.38	0.0203555
749.645	-0.322073
749.911	-0.0567844
750.176	0.0518228
750.442	-0.00272934
750.707	-0.367181
750.973	-0.234588
751.238	-0.137848
751.503	-0.124388
751.769	-0.0972516
752.034	0.078776
752.3	-0.0267958
752.565	0.16965
752.83	-0.0917271
753.096	0.0156536
753.361	0.0245437
753.627	-0.0873004
753.892	0.0256228
754.157	0.0232019
754.423	0.0578778
754.688	0.114196
754.954	-0.0717286
755.219	-0.154975
755.484	0.0323191
755.75	0.0170358
756.015	-0.0637185
756.28	0.061047
756.546	-0.00471613
756.811	-0.0514488
757.077	0.00952225
757.342	-0.0422472
757.607	-0.0629647
757.873	-0.0463249
758.138	-0.026684
758.403	0.0352628
758.669	-0.0256102
758.934	-0.0887233
759.2	-0.0174326
759.465	-0.0801013
759.73	0.0180703
759.996	-0.000901307
760.261	-0.0429669
760.526	0.016693
760.792	-0.118563
761.057	0.0598118
761.322	-0.117864
761.588	-0.00413793
761.853	0.185584
762.118	0.140946
762.384	0.197734
762.649	0.17893
762.915	0.0548628
763.18	0.0966011
763.445	0.00229533
763.711	0.144871
763.976	0.060973
764.241	-0.144992
764.507	0.026975
764.772	-0.12785
765.037	0.160288
765.303	0.0325573
765.568	-0.0883848
765.833	0.0381959
766.099	-0.0970939
766.364	0.0494024
766.629	0.0887422
766.895	0.0597243
767.16	-0.0398467
767.425	-0.0758453
767.69	0.230896
767.956	0.0876798
768.221	-0.125338
768.486	-0.17192
768.752	0.156099
769.017	0.0283861
769.282	-0.155877
769.548	0.13558
769.813	-0.0945423
770.078	0.0169407
770.344	-0.242079
770.609	0.0848582
770.874	-0.0361278
771.139	0.157427
771.405	-0.0535336
771.67	-0.00866551
771.935	-0.09129
772.201	-0.0141903
772.466	-0.0544379
772.731	-0.124352
772.996	0.109583
773.262	-0.0870354
773.527	-0.0516106
773.792	-0.0302396
774.058	0.0391705
774.323	-0.0452564
774.588	0.0362077
774.853	0.0717902
775.119	0.270734
775.384	-0.0437663
775.649	0.0903383
775.914	-0.00213333
776.18	0.0251868
776.445	-0.0313112
776.71	0.0208103
776.976	0.202561
777.241	0.00880241
777.506	0.156919
777.771	0.0929817
778.037	-0.0903602
778.302	0.0152801
778.567	-0.0837611
778.832	0.120462
779.098	0.000960154
779.363	-0.269559
779.628	-0.0977366
779.893	-0.262722
780.159	-0.21556
780.424	-0.00952165
780.689	-0.0678189
780.954	-0.090855
781.22	0.0315399
781.485	-0.0143347
781.75	-0.0671001
782.015	0.00446628
782.28	-0.0520963
782.546	0.0570275
782.811	0.139205
783.076	-0.0532319
783.341	-0.0521008
783.607	0.0690676
783.872	-0.0920548
784.137	-0.0661122
784.402	0.153546
784.667	0.0282425
784.933	0.153414
785.198	0.123609
785.463	0.0945647
785.728	0.12212
785.993	-0.177645
786.259	0.0812713
786.524	0.0548745
786.789	0.00305077
787.054	-0.0258222
787.32	0.0430797
787.585	0.0824888
787.85	-0.101306
788.115	0.16887
788.38	0.0899933
788.645	-0.0404204
788.911	-0.0339278
789.176	0.0572597
789.441	0.143013
789.706	0.196167
789.971	-0.125831
790.237	0.0197585
790.502	-0.00578592
790.767	0.151003
791.032	0.0677813
791.297	0.0649057
791.562	0.120504
791.828	0.203424
792.093	0.0770345
792.358	0.074423
792.623	-0.163801
792.888	0.037463
793.153	-0.0471028
793.419	0.0172202
793.684	0.27663
793.949	-0.0474902
794.214	0.196433
794.479	-0.125436
794.744	-0.0760017
795.01	0.300179
795.275	-0.197693
795.54	0.267206
795.805	-0.232088
796.07	0.0635324
796.335	0.0606061
796.6	-0.0859291
796.865	0.0647236
797.131	0.0459822
797.396	0.117377
797.661	-0.0558957
797.926	-0.290909
798.191	-0.133849
798.456	-0.0602712
798.721	-0.0176653
798.987	-0.0840752
799.252	-0.215903
799.517	-0.147035
799.782	-0.114393
800.047	0.085004
800.312	0.0440098
800.577	-0.117502
800.842	0.151235
801.107	-0.160778
801.373	0.172505
801.638	-0.0795076
801.903	-0.0030785
802.168	-0.0742612
802.433	-0.207474
802.698	-0.213774
802.963	-0.0145222
803.228	-0.118098
803.493	0.059044
803.758	0.17252
804.024	-0.150837
804.289	0.0843647
804.554	-0.0398162
804.819	0.0461366
805.084	-0.156086
805.349	0.143936
805.614	0.235433
805.879	-0.100198
806.144	0.090998
806.409	0.0440945
806.674	-0.00180018
806.939	0.141942
807.204	0.00149365
807.47	0.0248504
807.735	-0.156818
808	-0.0147213
808.265	0.0220412
808.53	-0.0222165
808.795	-0.188845
809.06	0.210471
[truncated: 49 more rows]

## Sheet: d
50 µs	50 µs	100 µs	100 µs	150 µs	150 µs	250 µs	250 µs	500 µs	500 µs	700 µs	700 µs
Wavelength (nm)	I_t_o_t_a_l (counts)	Wavelength (nm)	I_t_o_t_a_l (counts)	Wavelength (nm)	I_t_o_t_a_l (counts)	Wavelength (nm)	I_t_o_t_a_l (counts)	Wavelength (nm)	I_t_o_t_a_l (counts)	Wavelength (nm)	I_t_o_t_a_l (counts)
277.774	210	277.774	703	277.774	-792	277.774	301	277.774	81	277.774	-487
278.04	1582	278.04	3291	278.04	3833	278.04	3493	278.04	3661	278.04	3258
278.306	-1554	278.306	-2030	278.306	-30	278.306	930	278.306	6	278.306	-141
278.572	113	278.572	417	278.572	1934	278.572	1143	278.572	2019	278.572	2454
278.838	-2619	278.838	-1998	278.838	-698	278.838	-177	278.838	143	278.838	-920
279.104	-383	279.104	184	279.104	1610	279.104	1602	279.104	699	279.104	2752
279.369	531	279.369	342	279.369	750	279.369	798	279.369	1122	279.369	1729
279.635	-520	279.635	-528	279.635	-274	279.635	572	279.635	-238	279.635	1183
279.901	-904	279.901	48	279.901	407	279.901	178	279.901	1055	279.901	614
280.167	-396	280.167	-273	280.167	1134	280.167	1109	280.167	2077	280.167	950
280.433	666	280.433	1310	280.433	1622	280.433	2127	280.433	1465	280.433	1773
280.699	-1316	280.699	-1979	280.699	-568	280.699	-511	280.699	-1567	280.699	-381
280.964	794	280.964	1097	280.964	1804	280.964	1385	280.964	1914	280.964	1082
281.23	-3013	281.23	-594	281.23	-1195	281.23	-1168	281.23	-119	281.23	453
281.496	-2299	281.496	-2067	281.496	-1252	281.496	-700	281.496	-1143	281.496	968
281.762	-542	281.762	-121	281.762	680	281.762	562	281.762	531	281.762	2094
282.028	-290	282.028	963	282.028	767	282.028	1855	282.028	1625	282.028	2002
282.294	-1286	282.294	-730	282.294	225	282.294	2126	282.294	131	282.294	990
282.56	-911	282.56	-489	282.56	810	282.56	1140	282.56	1359	282.56	1078
282.825	549	282.825	1776	282.825	1976	282.825	2524	282.825	2846	282.825	1904
283.091	883	283.091	1057	283.091	410	283.091	800	283.091	1590	283.091	1320
283.357	2013	283.357	2389	283.357	4278	283.357	4074	283.357	3628	283.357	4150
283.623	-1967	283.623	-2786	283.623	-1344	283.623	-793	283.623	-1533	283.623	-1260
283.889	-517	283.889	337	283.889	545	283.889	1265	283.889	2033	283.889	1290
284.155	-3088	284.155	-2035	284.155	-1078	284.155	-2362	284.155	-1045	284.155	-1852
284.421	-1992	284.421	-2231	284.421	-169	284.421	-290	284.421	-442	284.421	-167
284.686	-986	284.686	296	284.686	753	284.686	441	284.686	667	284.686	1613
284.952	-140	284.952	886	284.952	1799	284.952	1343	284.952	1848	284.952	1530
285.218	178	285.218	103	285.218	979	285.218	1233	285.218	712	285.218	316
285.484	-27	285.484	372	285.484	847	285.484	3149	285.484	614	285.484	423
285.75	46	285.75	807	285.75	2029	285.75	1967	285.75	1953	285.75	1196
286.016	-483	286.016	-217	286.016	-543	286.016	543	286.016	700	286.016	433
286.282	96	286.282	1124	286.282	1130	286.282	1386	286.282	1331	286.282	1564
286.548	-1687	286.548	-847	286.548	-779	286.548	-68	286.548	-1230	286.548	-1090
286.813	-1323	286.813	-1058	286.813	841	286.813	475	286.813	979	286.813	240
287.079	-500	287.079	1537	287.079	521	287.079	442	287.079	1256	287.079	832
287.345	-1376	287.345	-1279	287.345	-1891	287.345	-693	287.345	-140	287.345	-1709
287.611	-2242	287.611	-527	287.611	-736	287.611	-1260	287.611	-1242	287.611	-313
287.877	-2354	287.877	-976	287.877	-1120	287.877	-354	287.877	250	287.877	-500
288.143	-1256	288.143	-2084	288.143	-444	288.143	-1196	288.143	-527	288.143	-207
288.409	-3210	288.409	-2454	288.409	-1602	288.409	-1242	288.409	-1617	288.409	-1761
288.675	-148	288.675	912	288.675	1366	288.675	1142	288.675	2208	288.675	1592
288.94	550	288.94	495	288.94	109	288.94	910	288.94	821	288.94	849
289.206	-1422	289.206	296	289.206	535	289.206	-80	289.206	-88	289.206	-743
289.472	-941	289.472	-149	289.472	415	289.472	41	289.472	250	289.472	-119
289.738	-1298	289.738	1617	289.738	1630	289.738	1534	289.738	972	289.738	330
290.004	-814	290.004	-1096	290.004	1041	290.004	845	290.004	742	290.004	1074
290.27	-892	290.27	-180	290.27	710	290.27	-71	290.27	234	290.27	1295
290.536	-2015	290.536	-2188	290.536	-2080	290.536	-1728	290.536	-1400	290.536	-2317
290.802	-3385	290.802	-1411	290.802	-2038	290.802	-1540	290.802	-1004	290.802	-1519
291.068	-978	291.068	-148	291.068	247	291.068	305	291.068	1677	291.068	752
291.333	348	291.333	612	291.333	1206	291.333	1719	291.333	1456	291.333	1204
291.599	715	291.599	572	291.599	1213	291.599	2274	291.599	1148	291.599	1735
291.865	-365	291.865	-195	291.865	17	291.865	916	291.865	1322	291.865	662
292.131	-1585	292.131	-1983	292.131	-192	292.131	-1677	292.131	-475	292.131	-504
292.397	1677	292.397	3480	292.397	1587	292.397	1544	292.397	650	292.397	343
292.663	-2124	292.663	-749	292.663	376	292.663	814	292.663	-250	292.663	-162
292.929	-1634	292.929	-386	292.929	-122	292.929	920	292.929	-249	292.929	71
293.195	-4093	293.195	-2872	293.195	-2804	293.195	-2519	293.195	-2630	293.195	-3220
293.461	-1350	293.461	-655	293.461	1509	293.461	652	293.461	878	293.461	-851
293.726	-1686	293.726	146	293.726	743	293.726	1455	293.726	208	293.726	1154
293.992	-2048	293.992	-1804	293.992	-1503	293.992	914	293.992	-1256	293.992	-151
294.258	-741	294.258	-21	294.258	-269	294.258	41	294.258	1892	294.258	1216
294.524	-687	294.524	-577	294.524	114	294.524	776	294.524	-107	294.524	-661
294.79	-1588	294.79	-330	294.79	306	294.79	-327	294.79	883	294.79	455
295.056	-112	295.056	1460	295.056	1608	295.056	2152	295.056	984	295.056	1066
295.322	-1598	295.322	-1108	295.322	-1532	295.322	-1388	295.322	-1076	295.322	-1202
295.588	-1087	295.588	-632	295.588	-1231	295.588	729	295.588	-476	295.588	-84
295.854	-603	295.854	51	295.854	1147	295.854	2005	295.854	1554	295.854	1508
296.12	-2219	296.12	-712	296.12	-1036	296.12	-67	296.12	-631	296.12	-133
296.385	-1414	296.385	-2270	296.385	451	296.385	-884	296.385	-519	296.385	-569
296.651	661	296.651	1320	296.651	565	296.651	595	296.651	548	296.651	1248
296.917	-940	296.917	-669	296.917	-596	296.917	-514	296.917	-1427	296.917	-144
297.183	-748	297.183	-956	297.183	-943	297.183	1118	297.183	341	297.183	401
297.449	-1375	297.449	-1044	297.449	228	297.449	534	297.449	1057	297.449	1128
297.715	-1124	297.715	-1768	297.715	-899	297.715	53	297.715	421	297.715	-247
297.981	620	297.981	1162	297.981	1836	297.981	2211	297.981	1743	297.981	1681
298.247	-2911	298.247	-1203	298.247	-1246	298.247	-263	298.247	286	298.247	-585
298.513	-14	298.513	-675	298.513	537	298.513	261	298.513	1660	298.513	312
298.779	-660	298.779	-493	298.779	334	298.779	508	298.779	8	298.779	576
299.045	1277	299.045	924	299.045	1650	299.045	2384	299.045	2065	299.045	2324
299.31	-1430	299.31	-1292	299.31	-1140	299.31	-968	299.31	-63	299.31	-130
299.576	-1183	299.576	-112	299.576	-840	299.576	-34	299.576	45	299.576	-38
299.842	-1197	299.842	882	299.842	156	299.842	1321	299.842	858	299.842	165
300.108	-95	300.108	213	300.108	174	300.108	2539	300.108	1588	300.108	1715
300.374	-1674	300.374	568	300.374	1328	300.374	275	300.374	1570	300.374	1399
300.64	214	300.64	293	300.64	-16	300.64	884	300.64	1035	300.64	1720
300.906	-1001	300.906	-745	300.906	648	300.906	-153	300.906	920	300.906	735
301.172	319	301.172	601	301.172	669	301.172	1966	301.172	2300	301.172	2736
301.438	370	301.438	1567	301.438	2680	301.438	1181	301.438	2776	301.438	2523
301.704	-1054	301.704	-585	301.704	-882	301.704	-1024	301.704	-1216	301.704	-248
301.97	-1483	301.97	-365	301.97	-191	301.97	772	301.97	-164	301.97	-14
302.236	-1581	302.236	-1108	302.236	-73	302.236	331	302.236	740	302.236	-401
302.502	-463	302.502	-332	302.502	1464	302.502	850	302.502	890	302.502	2015
302.767	-1610	302.767	-745	302.767	-270	302.767	618	302.767	7	302.767	354
303.033	-2824	303.033	-2252	303.033	-2621	303.033	-1049	303.033	-2065	303.033	-1362
303.299	-3309	303.299	-1496	303.299	-382	303.299	217	303.299	-1186	303.299	-1469
303.565	-1444	303.565	-1966	303.565	-1042	303.565	-867	303.565	-144	303.565	-165
303.831	-2052	303.831	-879	303.831	47	303.831	-13	303.831	-235	303.831	-432
304.097	337	304.097	620	304.097	1410	304.097	2351	304.097	2752	304.097	900
304.363	980	304.363	-620	304.363	911	304.363	2110	304.363	790	304.363	984
304.629	-185	304.629	-207	304.629	1455	304.629	1753	304.629	1598	304.629	228
304.895	832	304.895	159	304.895	1545	304.895	2090	304.895	780	304.895	162
305.161	859	305.161	2066	305.161	1511	305.161	2058	305.161	421	305.161	1365
305.427	-915	305.427	-800	305.427	686	305.427	570	305.427	-696	305.427	1042
305.693	-296	305.693	55	305.693	685	305.693	1374	305.693	1387	305.693	1592
305.959	-3050	305.959	-1519	305.959	-918	305.959	-647	305.959	-590	305.959	-55
306.225	-1047	306.225	258	306.225	-188	306.225	897	306.225	669	306.225	982
306.491	-418	306.491	-60	306.491	1044	306.491	1019	306.491	214	306.491	125
306.756	-115	306.756	-1076	306.756	1396	306.756	1623	306.756	812	306.756	-75
307.022	667	307.022	1906	307.022	1166	307.022	3074	307.022	2005	307.022	1455
307.288	-2592	307.288	-1213	307.288	-767	307.288	480	307.288	-329	307.288	-1496
307.554	-526	307.554	-1064	307.554	91	307.554	331	307.554	353	307.554	547
307.82	657	307.82	958	307.82	1565	307.82	568	307.82	2151	307.82	1935
308.086	1039	308.086	1524	308.086	1786	308.086	3232	308.086	2121	308.086	1969
308.352	-3242	308.352	-1937	308.352	-2036	308.352	-692	308.352	-160	308.352	-220
308.618	-1186	308.618	-224	308.618	-222	308.618	-116	308.618	1138	308.618	-419
308.884	-2636	308.884	-1625	308.884	-1276	308.884	110	308.884	-2076	308.884	-2097
309.15	415	309.15	614	309.15	1442	309.15	2867	309.15	1084	309.15	2257
309.416	-468	309.416	626	309.416	1221	309.416	492	309.416	906	309.416	504
309.682	-870	309.682	-151	309.682	144	309.682	354	309.682	-77	309.682	-272
309.948	-1455	309.948	-1324	309.948	-351	309.948	-874	309.948	388	309.948	-673
310.214	-829	310.214	398	310.214	200	310.214	1803	310.214	1856	310.214	698
310.48	-1711	310.48	-1076	310.48	-1605	310.48	-149	310.48	-1391	310.48	379
310.746	-2525	310.746	-1370	310.746	-1064	310.746	-1751	310.746	-1441	310.746	682
311.012	-1031	311.012	-560	311.012	-696	311.012	1243	311.012	193	311.012	485
311.278	4	311.278	907	311.278	1081	311.278	685	311.278	1263	311.278	1499
311.543	-940	311.543	-1142	311.543	-192	311.543	545	311.543	429	311.543	304
311.809	-1398	311.809	-736	311.809	-80	311.809	1293	311.809	-613	311.809	173
312.075	-1586	312.075	-1355	312.075	-1137	312.075	-836	312.075	-601	312.075	-1427
312.341	-1442	312.341	-828	312.341	-932	312.341	95	312.341	-306	312.341	-99
312.607	-2043	312.607	-1366	312.607	373	312.607	30	312.607	-76	312.607	483
312.873	988	312.873	2529	312.873	2366	312.873	3282	312.873	3168	312.873	2997
313.139	348	313.139	647	313.139	1231	313.139	565	313.139	661	313.139	258
313.405	-1093	313.405	-442	313.405	457	313.405	170	313.405	997	313.405	906
313.671	703	313.671	-62	313.671	1107	313.671	853	313.671	1280	313.671	1057
313.937	660	313.937	1263	313.937	804	313.937	787	313.937	1566	313.937	1966
314.203	-1751	314.203	-1206	314.203	-23	314.203	113	314.203	-615	314.203	-327
314.469	-2235	314.469	-751	314.469	-125	314.469	26	314.469	-147	314.469	-62
314.735	53	314.735	1696	314.735	1195	314.735	2246	314.735	2044	314.735	997
315.001	-628	315.001	1641	315.001	750	315.001	902	315.001	504	315.001	1894
315.267	1138	315.267	1484	315.267	2036	315.267	2619	315.267	2896	315.267	1842
315.533	-1038	315.533	427	315.533	-1329	315.533	144	315.533	223	315.533	-613
315.799	-1342	315.799	878	315.799	824	315.799	663	315.799	1898	315.799	281
316.065	-10	316.065	448	316.065	627	316.065	1789	316.065	1696	316.065	1208
316.331	-2228	316.331	-440	316.331	-794	316.331	-229	316.331	-20	316.331	69
316.597	-1138	316.597	-358	316.597	946	316.597	464	316.597	800	316.597	114
316.863	-1902	316.863	-401	316.863	-556	316.863	734	316.863	-1	316.863	1352
317.129	-2648	317.129	-1842	317.129	-1513	317.129	-409	317.129	-1461	317.129	-389
317.395	-2055	317.395	-1090	317.395	79	317.395	-564	317.395	428	317.395	-768
317.661	1136	317.661	2555	317.661	2307	317.661	2202	317.661	1740	317.661	2283
317.927	91	317.927	1461	317.927	1796	317.927	2730	317.927	1969	317.927	1791
318.193	1183	318.193	1522	318.193	2036	318.193	2999	318.193	909	318.193	1581
318.459	-1271	318.459	-1190	318.459	74	318.459	-393	318.459	-324	318.459	0
318.725	-1550	318.725	-682	318.725	410	318.725	373	318.725	267	318.725	-983
318.991	-2662	318.991	-1739	318.991	-1766	318.991	-1136	318.991	-2036	318.991	-255
319.257	-558	319.257	-656	319.257	586	319.257	346	319.257	1092	319.257	790
319.522	-2619	319.522	-816	319.522	676	319.522	-508	319.522	-136	319.522	667
319.788	-1496	319.788	495	319.788	-432	319.788	-211	319.788	-824	319.788	-826
320.054	-1322	320.054	298	320.054	-259	320.054	416	320.054	1623	320.054	1669
320.32	-675	320.32	-168	320.32	1427	320.32	1584	320.32	1511	320.32	400
320.586	-1933	320.586	-1236	320.586	-943	320.586	15	320.586	32	320.586	-444
320.852	453	320.852	368	320.852	1165	320.852	1765	320.852	1141	320.852	1168
321.118	-2819	321.118	-1845	321.118	-1363	321.118	-1372	321.118	-1383	321.118	-833
321.384	-1371	321.384	-1035	321.384	381	321.384	-287	321.384	-248	321.384	470
321.65	-1701	321.65	-891	321.65	-1493	321.65	-1091	321.65	-329	321.65	-1016
321.916	-1177	321.916	-822	321.916	795	321.916	264	321.916	334	321.916	-380
322.182	-1842	322.182	-1928	322.182	-1155	322.182	-2175	322.182	-106	322.182	-1883
322.448	1211	322.448	1344	322.448	2038	322.448	2812	322.448	2315	322.448	2552
322.714	-2712	322.714	-2048	322.714	-2455	322.714	-1407	322.714	-2015	322.714	-889
322.98	-3132	322.98	-1384	322.98	-1522	322.98	-1169	322.98	-377	322.98	-1378
323.246	-1906	323.246	-2222	323.246	-708	323.246	-94	323.246	-499	323.246	-1433
323.512	-2156	323.512	-1114	323.512	-967	323.512	-1245	323.512	-327	323.512	-323
323.778	-3866	323.778	-638	323.778	-1646	323.778	-1109	323.778	-1395	323.778	-1659
324.044	-46	324.044	764	324.044	2106	324.044	1337	324.044	1229	324.044	1331
324.31	-1017	324.31	308	324.31	139	324.31	618	324.31	-7	324.31	14
324.576	1768	324.576	1737	324.576	1653	324.576	1588	324.576	1784	324.576	2667
324.842	-980	324.842	188	324.842	450	324.842	690	324.842	268	324.842	1109
325.108	-876	325.108	632	325.108	239	325.108	-76	325.108	1718	325.108	2393
325.374	-1328	325.374	-1987	325.374	-183	325.374	-496	325.374	-1210	325.374	-20
325.64	335	325.64	374	325.64	1475	325.64	887	325.64	1758	325.64	632
325.906	-869	325.906	-821	325.906	-1244	325.906	235	325.906	-185	325.906	-474
326.172	1582	326.172	1169	326.172	3327	326.172	2225	326.172	2401	326.172	2461
326.438	3225	326.438	1926	326.438	2664	326.438	2315	326.438	2371	326.438	1419
326.704	1214	326.704	1180	326.704	1930	326.704	3609	326.704	3128	326.704	2731
326.97	-799	326.97	-604	326.97	60307	326.97	709	326.97	1122	326.97	317
327.236	-459	327.236	568	327.236	2807	327.236	372	327.236	240	327.236	1348
327.502	-1107	327.502	383	327.502	133	327.502	791	327.502	1278	327.502	1469
327.768	-2426	327.768	-1449	327.768	-547	327.768	-912	327.768	-549	327.768	-715
328.034	-1958	328.034	-947	328.034	398	328.034	-703	328.034	-111	328.034	-385
328.3	300	328.3	-217	328.3	29	328.3	1527	328.3	2395	328.3	742
328.566	-710	328.566	67	328.566	930	328.566	464	328.566	233	328.566	546
328.832	134	328.832	-249	328.832	713	328.832	1303	328.832	1088	328.832	1361
329.098	1132	329.098	2108	329.098	1673	329.098	2215	329.098	2425	329.098	2644
329.364	-257	329.364	-480	329.364	-593	329.364	38	329.364	1993	329.364	1172
329.63	1240	329.63	-323	329.63	-712	329.63	720	329.63	406	329.63	360
329.896	714	329.896	-356	329.896	-548	329.896	493	329.896	62	329.896	282
330.162	12927	330.162	1113	330.162	345	330.162	1011	330.162	-248	330.162	805
330.428	634	330.428	79	330.428	3267	330.428	2697	330.428	466	330.428	1579
330.694	1065	330.694	2186	330.694	2507	330.694	3306	330.694	2844	330.694	3548
330.96	-1776	330.96	-1561	330.96	-1016	330.96	-1627	330.96	-1564	330.96	-1195
331.226	885	331.226	1182	331.226	1605	331.226	1404	331.226	2338	331.226	2812
331.492	-940	331.492	-965	331.492	-592	331.492	809	331.492	1209	331.492	-363
331.758	-2026	331.758	184	331.758	-492	331.758	-595	331.758	-53	331.758	763
332.024	-3746	332.024	-4045	332.024	-2180	332.024	-2914	332.024	-3020	332.024	-3185
332.29	-1276	332.29	-545	332.29	421	332.29	1326	332.29	-228	332.29	819
332.556	-172	332.556	-76	332.556	424	332.556	2265	332.556	835	332.556	1302
332.822	-326	332.822	-107	332.822	614	332.822	910	332.822	985	332.822	706
333.088	-690	333.088	-672	333.088	-60	333.088	167	333.088	380	333.088	236
333.354	-151	333.354	1384	333.354	2241	333.354	1949	333.354	2478	333.354	1542
333.62	795	333.62	490	333.62	453	333.62	2318	333.62	1282	333.62	1529
333.886	-1008	333.886	-1223	333.886	68	333.886	1728	333.886	-968	333.886	-480
334.152	-1162	334.152	410	334.152	495	334.152	2626	334.152	141	334.152	1000
334.418	325	334.418	1089	334.418	1574	334.418	1221	334.418	1250	334.418	1558
334.684	117	334.684	225	334.684	57	334.684	-435	334.684	205	334.684	681
334.95	439	334.95	1685	334.95	1837	334.95	2115	334.95	2284	334.95	2601
335.216	1030	335.216	6015	335.216	2468	335.216	3092	335.216	2513	335.216	2249
335.483	-1881	335.483	45527	335.483	-1269	335.483	-1091	335.483	-1505	335.483	-1249
335.749	-123	335.749	61492	335.749	1787	335.749	2099	335.749	1904	335.749	2315
336.015	-2392	336.015	60764	336.015	-2709	336.015	-2176	336.015	-2171	336.015	-3065
336.281	510	336.281	6250	336.281	-895	336.281	725	336.281	513	336.281	279
336.547	2720	336.547	1589	336.547	966	336.547	1697	336.547	863	336.547	1519
336.813	2010	336.813	989	336.813	1961	336.813	2436	336.813	1600	336.813	1056
337.079	1553	337.079	698	337.079	774	337.079	1063	337.079	728	337.079	1910
337.345	668	337.345	995	337.345	1370	337.345	2584	337.345	583	337.345	1239
337.611	1027	337.611	-1294	337.611	83	337.611	574	337.611	17	337.611	29
337.877	-3603	337.877	-2249	337.877	-1611	337.877	-2255	337.877	-2803	337.877	-865
338.143	-3014	338.143	-3119	338.143	-2270	338.143	-1880	338.143	-2753	338.143	-2763
338.409	-1756	338.409	-1092	338.409	108	338.409	111	338.409	68	338.409	-501
338.675	-288	338.675	387	338.675	519	338.675	598	338.675	1344	338.675	151
338.941	-831	338.941	-1006	338.941	79	338.941	-14	338.941	-1062	338.941	-547
339.207	-1156	339.207	131	339.207	230	339.207	-41	339.207	-546	339.207	-312
339.473	-2344	339.473	-1552	339.473	-19	339.473	368	339.473	79	339.473	-246
339.739	-395	339.739	37	339.739	1541	339.739	775	339.739	549	339.739	1264
340.005	-290	340.005	1208	340.005	737	340.005	698	340.005	2079	340.005	1488
340.271	-2090	340.271	-2092	340.271	-1450	340.271	-493	340.271	-855	340.271	-350
340.537	-2208	340.537	-2534	340.537	-1699	340.537	-2465	340.537	-1663	340.537	-698
340.803	-2726	340.803	-1661	340.803	-2252	340.803	-1551	340.803	-2445	340.803	-2226
341.069	547	341.069	845	341.069	-200	341.069	532	341.069	1308	341.069	756
341.335	-440	341.335	-1381	341.335	-76	341.335	717	341.335	1294	341.335	93
341.601	167	341.601	362	341.601	1591	341.601	1756	341.601	3527	341.601	2246
341.867	-1557	341.867	-1324	341.867	-1000	341.867	-659	341.867	1528	341.867	-685
342.133	-2817	342.133	-1477	342.133	-1096	342.133	-1316	342.133	-215	342.133	-42
342.399	-471	342.399	768	342.399	759	342.399	1609	342.399	3174	342.399	282
342.665	-992	342.665	-1526	342.665	-297	342.665	290	342.665	1190	342.665	-681
342.931	-963	342.931	-675	342.931	-710	342.931	414	342.931	520	342.931	-455
343.197	-1954	343.197	-685	343.197	-706	343.197	-483	343.197	134	343.197	-808
343.464	-745	343.464	-199	343.464	738	343.464	2701	343.464	1770	343.464	1973
343.73	-2313	343.73	-873	343.73	248	343.73	1617	343.73	313	343.73	293
343.996	-2495	343.996	-2083	343.996	-754	343.996	-789	343.996	-2033	343.996	-841
344.262	1954	344.262	2250	344.262	3926	344.262	3154	344.262	2267	344.262	3371
344.528	261	344.528	803	344.528	536	344.528	1438	344.528	1040	344.528	1605
344.794	-1611	344.794	-1401	344.794	430	344.794	-1049	344.794	-378	344.794	-196
345.06	495	345.06	1241	345.06	1893	345.06	2427	345.06	2394	345.06	2105
345.326	-488	345.326	-684	345.326	236	345.326	1499	345.326	1931	345.326	15
345.592	-1399	345.592	672	345.592	-754	345.592	893	345.592	-809	345.592	1633
345.858	1204	345.858	3135	345.858	1745	345.858	2138	345.858	3614	345.858	1559
346.124	-2398	346.124	-1884	346.124	-2602	346.124	-2345	346.124	-14	346.124	-1750
346.39	247	346.39	261	346.39	1283	346.39	1393	346.39	1691	346.39	1342
346.656	-1693	346.656	-1313	346.656	-1323	346.656	-862	346.656	-1578	346.656	-962
346.922	-2209	346.922	-286	346.922	-487	346.922	-791	346.922	-263	346.922	-35
347.188	-1075	347.188	-1470	347.188	-471	347.188	-187	347.188	1608	347.188	32
347.454	-821	347.454	-698	347.454	465	347.454	57	347.454	1195	347.454	254
347.72	-2592	347.72	-1919	347.72	-1469	347.72	-295	347.72	-1871	347.72	-1267
347.986	-44	347.986	542	347.986	896	347.986	1271	347.986	725	347.986	945
348.252	-2131	348.252	-1175	348.252	-1181	348.252	775	348.252	688	348.252	300
348.518	-1838	348.518	-662	348.518	126	348.518	458	348.518	195	348.518	174
348.784	-425	348.784	-767	348.784	-481	348.784	-534	348.784	-409	348.784	-157
349.051	574	349.051	1923	349.051	1675	349.051	1528	349.051	1938	349.051	1569
349.317	-3988	349.317	-3729	349.317	-3287	349.317	-2276	349.317	-2126	349.317	-1939
349.583	1052	349.583	-755	349.583	-905	349.583	-516	349.583	-319	349.583	-256
349.849	-689	349.849	-808	349.849	-1097	349.849	128	349.849	-339	349.849	-7
350.115	-1812	350.115	-860	350.115	-1390	350.115	-945	350.115	-641	350.115	-731
350.381	-2546	350.381	-1184	350.381	-914	350.381	-1461	350.381	-578	350.381	-86
350.647	-543	350.647	-1346	350.647	1136	350.647	1378	350.647	1227	350.647	1604
350.913	-3730	350.913	-2485	350.913	-1027	350.913	-1843	350.913	-1480	350.913	-1496
351.179	-1746	351.179	-1396	351.179	-380	351.179	-762	351.179	-578	351.179	-367
351.445	559	351.445	1037	351.445	1884	351.445	736	351.445	1766	351.445	2288
351.711	-1147	351.711	-917	351.711	531	351.711	-746	351.711	-39	351.711	-776
351.977	-1630	351.977	-1024	351.977	-1621	351.977	35	351.977	2396	351.977	-857
352.243	974	352.243	468	352.243	1549	352.243	1498	352.243	4182	352.243	2731
352.509	-834	352.509	316	352.509	572	352.509	1808	352.509	1174	352.509	1377
352.775	-786	352.775	-454	352.775	184	352.775	-264	352.775	299	352.775	-300
353.041	-130	353.041	358	353.041	-12	353.041	866	353.041	452	353.041	994
353.308	-93	353.308	519	353.308	856	353.308	1555	353.308	502	353.308	1225
353.574	-1634	353.574	-1166	353.574	-1110	353.574	-1468	353.574	-1049	353.574	-683
353.84	-2287	353.84	-1098	353.84	-1668	353.84	-1107	353.84	-1981	353.84	-1288
354.106	-786	354.106	-67	354.106	1870	354.106	1025	354.106	1768	354.106	1507
354.372	669	354.372	496	354.372	136	354.372	1558	354.372	1489	354.372	1658
354.638	-397	354.638	-651	354.638	-109	354.638	6241	354.638	1022	354.638	710
354.904	213	354.904	1114	354.904	788	354.904	2843	354.904	1209	354.904	1825
355.17	-2152	355.17	-1341	355.17	-879	355.17	-382	355.17	-809	355.17	-1174
355.436	-644	355.436	-51	355.436	-113	355.436	-443	355.436	443	355.436	457
355.702	708	355.702	-48	355.702	1059	355.702	942	355.702	225	355.702	624
355.968	3786	355.968	-342	355.968	1487	355.968	889	355.968	417	355.968	165
356.234	3257	356.234	-1017	356.234	-1207	356.234	-744	356.234	-1765	356.234	-1414
356.5	3339	356.5	1057	356.5	1152	356.5	796	356.5	1719	356.5	15
356.766	812	356.766	693	356.766	638	356.766	1140	356.766	1215	356.766	1555
357.032	-364	357.032	790	357.032	157	357.032	77	357.032	1379	357.032	538
357.299	-2239	357.299	-2001	357.299	-1347	357.299	-979	357.299	-1104	357.299	-1099
357.565	-2750	357.565	-2522	357.565	-3310	357.565	-2728	357.565	-2394	357.565	-1962
357.831	2729	357.831	2810	357.831	3655	357.831	3456	357.831	3867	357.831	3582
358.097	214	358.097	-1025	358.097	610	358.097	1196	358.097	505	358.097	1942
358.363	-1992	358.363	-738	358.363	-831	358.363	-561	358.363	-1231	358.363	-483
358.629	-387	358.629	962	358.629	889	358.629	868	358.629	1841	358.629	1102
358.895	-2539	358.895	-992	358.895	-907	358.895	649	358.895	-511	358.895	-259
359.161	-225	359.161	1057	359.161	789	359.161	783	359.161	848	359.161	1153
359.427	969	359.427	-414	359.427	567	359.427	361	359.427	-511	359.427	-313
359.693	-886	359.693	-800	359.693	-293	359.693	-420	359.693	636	359.693	860
359.959	-1400	359.959	-1206	359.959	-1178	359.959	-1254	359.959	-105	359.959	-669
360.225	1219	360.225	-109	360.225	472	360.225	1230	360.225	1651	360.225	299
360.491	-1028	360.491	-1169	360.491	39	360.491	-138	360.491	-993	360.491	-1297
360.758	-3300	360.758	-2213	360.758	-1567	360.758	-1422	360.758	-384	360.758	-1428
361.024	-106	361.024	-534	361.024	400	361.024	1339	361.024	-327	361.024	-340
361.29	-331	361.29	224	361.29	391	361.29	881	361.29	382	361.29	1627
361.556	-1137	361.556	-291	361.556	-556	361.556	969	361.556	363	361.556	424
361.822	-954	361.822	20	361.822	-192	361.822	1417	361.822	1217	361.822	1707
362.088	727	362.088	826	362.088	453	362.088	2297	362.088	1366	362.088	1814
362.354	-620	362.354	525	362.354	1291	362.354	1464	362.354	1266	362.354	1747
362.62	-1412	362.62	-1746	362.62	-458	362.62	-78	362.62	-616	362.62	-605
362.886	707	362.886	2103	362.886	1203	362.886	2469	362.886	2221	362.886	2072
363.152	-880	363.152	-824	363.152	1472	363.152	745	363.152	721	363.152	119
363.418	-1086	363.418	-197	363.418	931	363.418	816	363.418	1733	363.418	828
363.684	954	363.684	-709	363.684	1114	363.684	933	363.684	289	363.684	776
363.951	-1107	363.951	-500	363.951	-1006	363.951	513	363.951	-185	363.951	565
364.217	-5949	364.217	-5338	364.217	-6224	364.217	-4272	364.217	-5687	364.217	-4359
364.483	-776	364.483	-2313	364.483	-146	364.483	-917	364.483	461	364.483	-797
364.749	702	364.749	263	364.749	310	364.749	1278	364.749	238	364.749	489
365.015	-2506	365.015	-1012	365.015	-193	365.015	98	365.015	-821	365.015	539
365.281	-484	365.281	-85	365.281	-22	365.281	-455	365.281	-147	365.281	-246
365.547	-1169	365.547	-420	365.547	641	365.547	-396	365.547	79	365.547	-540
365.813	-826	365.813	1933	365.813	450	365.813	1980	365.813	1613	365.813	549
366.079	-1578	366.079	1682	366.079	-1443	366.079	-1133	366.079	-583	366.079	-500
366.345	-1558	366.345	-98	366.345	234	366.345	-325	366.345	-9	366.345	322
366.611	461	366.611	1076	366.611	1074	366.611	2550	366.611	1134	366.611	1254
366.878	-1783	366.878	-2365	366.878	-991	366.878	-10	366.878	326	366.878	-450
367.144	-657	367.144	-1797	367.144	-1426	367.144	-764	367.144	-686	367.144	-2001
367.41	-568	367.41	-848	367.41	-1211	367.41	1098	367.41	12	367.41	597
367.676	-962	367.676	-1407	367.676	-1304	367.676	-1636	367.676	-1351	367.676	-1763
367.942	2083	367.942	843	367.942	2058	367.942	2213	367.942	1157	367.942	457
368.208	-1304	368.208	-728	368.208	-658	368.208	-113	368.208	-284	368.208	-1059
368.474	-193	368.474	1087	368.474	686	368.474	1481	368.474	219	368.474	-132
368.74	2762	368.74	476	368.74	2178	368.74	1872	368.74	1329	368.74	2160
369.006	1728	369.006	2094	369.006	2438	369.006	2225	369.006	2970	369.006	2227
369.272	4481	369.272	3101	369.272	3926	369.272	3692	369.272	4186	369.272	2666
369.539	2162	369.539	1625	369.539	1150	369.539	1261	369.539	405	369.539	1416
369.805	836	369.805	807	369.805	1567	369.805	833	369.805	1541	369.805	1166
370.071	1233	370.071	757	370.071	1430	370.071	636	370.071	2203	370.071	1002
370.337	2325	370.337	1039	370.337	549	370.337	3145	370.337	451	370.337	1515
370.603	1602	370.603	1327	370.603	1953	370.603	2398	370.603	3171	370.603	1697
370.869	1543	370.869	1536	370.869	548	370.869	1172	370.869	1160	370.869	1290
371.135	2173	371.135	1169	371.135	1135	371.135	415	371.135	405	371.135	325
371.401	1700	371.401	488	371.401	204	371.401	-148	371.401	561	371.401	307
371.667	329	371.667	-130	371.667	155	371.667	-176	371.667	-1001	371.667	-1015
371.933	2884	371.933	572	371.933	269	371.933	324	371.933	672	371.933	-489
372.2	1792	372.2	-409	372.2	1150	372.2	1564	372.2	1337	372.2	69
372.466	1440	372.466	-295	372.466	354	372.466	462	372.466	-1182	372.466	-168
372.732	1666	372.732	578	372.732	1657	372.732	483	372.732	335	372.732	526
372.998	7673	372.998	4738	372.998	4224	372.998	3264	372.998	3470	372.998	2429
373.264	795	373.264	-2061	373.264	-1389	373.264	-1141	373.264	-654	373.264	-1726
373.53	3043	373.53	443	373.53	871	373.53	1106	373.53	112	373.53	-570
373.796	1135	373.796	-153	373.796	-161	373.796	-436	373.796	-309	373.796	-322
374.062	4883	374.062	3116	374.062	2509	374.062	1385	374.062	1969	374.062	2414
374.328	3779	374.328	1729	374.328	2618	374.328	2324	374.328	1725	374.328	1762
374.595	3817	374.595	345	374.595	3329	374.595	2552	374.595	1140	374.595	1243
374.861	1799	374.861	301	374.861	-1035	374.861	138	374.861	-238	374.861	-2168
375.127	4076	375.127	1604	375.127	1252	375.127	673	375.127	179	375.127	-591
375.393	2728	375.393	410	375.393	-94	375.393	-439	375.393	-505	375.393	-1163
375.659	3635	375.659	-93	375.659	1539	375.659	971	375.659	267	375.659	-856
375.925	5481	375.925	2254	375.925	1234	375.925	1714	375.925	93	375.925	430
376.191	2718	376.191	1056	376.191	-246	376.191	975	376.191	-846	376.191	84
376.457	4654	376.457	3671	376.457	2627	376.457	2537	376.457	1225	376.457	1609
376.723	5068	376.723	1009	376.723	1441	376.723	1978	376.723	1137	376.723	394
376.99	4231	376.99	3565	376.99	3273	376.99	3003	376.99	2041	376.99	1825
377.256	3155	377.256	1195	377.256	2053	377.256	971	377.256	321	377.256	-149
377.522	1977	377.522	138	377.522	-1163	377.522	-438	377.522	-1036	377.522	-942
377.788	5817	377.788	3090	377.788	2353	377.788	2412	377.788	2044	377.788	2249
378.054	5974	378.054	2816	378.054	2224	378.054	3146	378.054	2685	378.054	1309
378.32	4269	378.32	2546	378.32	1705	378.32	2242	378.32	937	378.32	218
378.586	4929	378.586	610	378.586	489	378.586	65	378.586	-56	378.586	-887
378.852	4309	378.852	2817	378.852	2274	378.852	1535	378.852	808	378.852	1592
379.118	4205	379.118	2467	379.118	2434	379.118	2047	379.118	1321	379.118	892
379.385	4510	379.385	1413	379.385	1114	379.385	1523	379.385	767	379.385	322
379.651	3722	379.651	484	379.651	932	379.651	146	379.651	-1722	379.651	-470
379.917	4484	379.917	1171	379.917	1678	379.917	999	379.917	614	379.917	229
380.183	5562	380.183	2870	380.183	1800	380.183	3166	380.183	2436	380.183	1980
380.449	4980	380.449	1301	380.449	2712	380.449	1659	380.449	1198	380.449	221
380.715	4576	380.715	2245	380.715	1615	380.715	641	380.715	-321	380.715	195
380.981	4090	380.981	2374	380.981	1262	380.981	1164	380.981	-637	380.981	-1058
381.247	2426	381.247	-65	381.247	665	381.247	-684	381.247	-1089	381.247	-1468
381.514	5469	381.514	2071	381.514	2764	381.514	2877	381.514	70	381.514	1447
381.78	6823	381.78	3415	381.78	4204	381.78	2264	381.78	3121	381.78	2257
382.046	4588	382.046	2792	382.046	2210	382.046	2722	382.046	814	382.046	492
382.312	3762	382.312	151	382.312	50	382.312	-415	382.312	-513	382.312	-1717
382.578	6144	382.578	3993	382.578	2793	382.578	3859	382.578	1448	382.578	2270
382.844	3876	382.844	446	382.844	-206	382.844	-825	382.844	-1124	382.844	-1701
383.11	4585	383.11	644	383.11	-350	383.11	-353	383.11	-454	383.11	-2844
383.376	7632	383.376	4375	383.376	4375	383.376	4088	383.376	2870	383.376	3976
383.642	6271	383.642	2591	383.642	772	383.642	696	383.642	1683	383.642	224
383.909	6270	383.909	2849	383.909	3053	383.909	3496	383.909	1295	383.909	933
384.175	6009	384.175	2599	384.175	1215	384.175	2859	384.175	2320	384.175	1588
384.441	3305	384.441	756	384.441	-676	384.441	-884	384.441	-1274	384.441	-2181
384.707	5617	384.707	1916	384.707	2248	384.707	1538	384.707	313	384.707	1005
384.973	7006	384.973	3509	384.973	3116	384.973	2446	384.973	2360	384.973	2689
385.239	6113	385.239	2711	385.239	2274	385.239	2284	385.239	1820	385.239	1448
385.505	6424	385.505	2522	385.505	2073	385.505	2309	385.505	456	385.505	428
385.772	6046	385.772	910	385.772	789	385.772	2631	385.772	1043	385.772	-439
386.038	7202	386.038	3275	386.038	2520	386.038	3027	386.038	2930	386.038	2082
386.304	7927	386.304	3379	386.304	3810	386.304	3076	386.304	2397	386.304	3188
386.57	5941	386.57	2838	386.57	2279	386.57	1162	386.57	149	386.57	305
386.836	7390	386.836	1682	386.836	2042	386.836	1758	386.836	1116	386.836	1051
387.102	6614	387.102	2704	387.102	3335	387.102	2836	387.102	2108	387.102	1288
387.368	6868	387.368	1059	387.368	2560	387.368	2183	387.368	376	387.368	453
387.634	6458	387.634	3498	387.634	1951	387.634	1831	387.634	-67	387.634	290
387.901	6597	387.901	1175	387.901	1300	387.901	939	387.901	476	387.901	36
388.167	5070	388.167	3122	388.167	2705	388.167	983	388.167	116	388.167	-27
388.433	4167	388.433	-667	388.433	252	388.433	-1051	388.433	-1723	388.433	-3177
388.699	8119	388.699	4003	388.699	3191	388.699	2425	388.699	3360	388.699	1701
388.965	5455	388.965	895	388.965	2071	388.965	1046	388.965	1127	388.965	798
389.231	7248	389.231	2804	389.231	2673	389.231	1954	389.231	1345	389.231	1799
389.497	7383	389.497	3740	389.497	2837	389.497	3206	389.497	1500	389.497	1645
389.763	8178	389.763	2978	389.763	2022	389.763	1313	389.763	1776	389.763	599
390.03	7814	390.03	3433	390.03	3072	390.03	2755	390.03	563	390.03	1034
390.296	6040	390.296	1050	390.296	1905	390.296	1121	390.296	990	390.296	-390
390.562	8736	390.562	2354	390.562	4262	390.562	2206	390.562	1242	390.562	1661
390.828	10054	390.828	4798	390.828	2999	390.828	4065	390.828	2228	390.828	2962
391.094	7614	391.094	2652	391.094	1950	391.094	1866	391.094	751	391.094	935
391.36	8304	391.36	2069	391.36	1179	391.36	574	391.36	594	391.36	-52
391.626	7603	391.626	1990	391.626	1482	391.626	1108	391.626	1296	391.626	1524
391.893	6925	391.893	1668	391.893	1454	391.893	370	391.893	607	391.893	-95
392.159	8810	392.159	2614	392.159	3805	392.159	1804	392.159	1323	392.159	637
392.425	8363	392.425	3122	392.425	2083	392.425	2121	392.425	1346	392.425	425
392.691	7715	392.691	3280	392.691	2205	392.691	1618	392.691	794	392.691	596
392.957	7078	392.957	1663	392.957	1340	392.957	184	392.957	54	392.957	-17
393.223	9007	393.223	4237	393.223	2747	393.223	2841	393.223	2481	393.223	2418
393.489	9421	393.489	2582	393.489	2175	393.489	3054	393.489	2315	393.489	842
393.756	8697	393.756	3983	393.756	3341	393.756	2207	393.756	2584	393.756	1721
394.022	6986	394.022	846	394.022	231	394.022	949	394.022	-770	394.022	-1495
394.288	10473	394.288	3966	394.288	2547	394.288	3592	394.288	2375	394.288	1743
394.554	9341	394.554	3542	394.554	2489	394.554	1093	394.554	1387	394.554	1355
394.82	8565	394.82	1310	394.82	2101	394.82	3109	394.82	-619	394.82	-908
395.086	7645	395.086	869	395.086	1990	395.086	984	395.086	751	395.086	247
395.352	10220	395.352	3637	395.352	2936	395.352	3002	395.352	1154	395.352	1331
395.619	10157	395.619	2604	395.619	3552	395.619	3818	395.619	1552	395.619	1733
395.885	7988	395.885	1612	395.885	2688	395.885	1792	395.885	510	395.885	821
396.151	10991	396.151	4163	396.151	2429	396.151	2841	396.151	2222	396.151	1113
396.417	14895	396.417	7345	396.417	5669	396.417	6256	396.417	3049	396.417	2550
396.683	10384	396.683	3734	396.683	4199	396.683	4007	396.683	2379	396.683	3503
396.949	8175	396.949	2584	396.949	1337	396.949	1189	396.949	1209	396.949	-742
397.215	8848	397.215	1905	397.215	1706	397.215	919	397.215	240	397.215	-942
397.482	10871	397.482	3468	397.482	2237	397.482	3230	397.482	604	397.482	1038
397.748	8786	397.748	2312	397.748	1254	397.748	1870	397.748	756	397.748	-110
398.014	10549	398.014	5065	398.014	4075	398.014	3995	398.014	2256	398.014	1641
398.28	9661	398.28	1812	398.28	957	398.28	-80	398.28	-973	398.28	-1439
398.546	12391	398.546	3829	398.546	3929	398.546	3591	398.546	2135	398.546	1832
398.812	11169	398.812	3106	398.812	3271	398.812	3246	398.812	619	398.812	2234
399.078	9855	399.078	1895	399.078	1784	399.078	1704	399.078	198	399.078	821
399.345	11078	399.345	4186	399.345	2290	399.345	2084	399.345	1019	399.345	671
399.611	9231	399.611	2420	399.611	2025	399.611	2399	399.611	1492	399.611	-122
399.877	12926	399.877	4451	399.877	4046	399.877	3355	399.877	2259	399.877	2175
400.143	11860	400.143	2682	400.143	2615	400.143	2623	400.143	1893	400.143	1337
400.409	12073	400.409	3052	400.409	4102	400.409	3510	400.409	3327	400.409	1990
400.675	8325	400.675	621	400.675	281	400.675	-261	400.675	-1025	400.675	-1567
400.941	10307	400.941	942	400.941	1188	400.941	1862	400.941	802	400.941	-214
401.208	11277	401.208	3006	401.208	1724	401.208	2535	401.208	938	401.208	1301
401.474	12988	401.474	4149	401.474	3449	401.474	2769	401.474	1832	401.474	1091
401.74	9016	401.74	2154	401.74	1050	401.74	91	401.74	-426	401.74	-1117
402.006	13522	402.006	3148	402.006	2565	402.006	1899	402.006	2042	402.006	1986
402.272	12272	402.272	3707	402.272	3463	402.272	2989	402.272	567	402.272	1912
402.538	10790	402.538	1711	402.538	2497	402.538	-336	402.538	-356	402.538	-169
402.805	11256	402.805	3569	402.805	1955	402.805	2811	402.805	460	402.805	-441
403.071	11788	403.071	2375	403.071	1900	403.071	2039	403.071	-209	403.071	417
403.337	12020	403.337	3433	403.337	2011	403.337	1043	403.337	788	403.337	261
403.603	9961	403.603	-323	403.603	452	403.603	-713	403.603	-1328	403.603	-1628
403.869	10673	403.869	1829	403.869	790	403.869	549	403.869	-1253	403.869	-1184
404.135	11885	404.135	2250	404.135	2833	404.135	1541	404.135	631	404.135	770
404.401	12789	404.401	1295	404.401	1325	404.401	684	404.401	241	404.401	717
404.668	12716	404.668	2256	404.668	2521	404.668	2293	404.668	1242	404.668	350
404.934	13597	404.934	3800	404.934	4462	404.934	3741	404.934	2612	404.934	1083
405.2	12670	405.2	3627	405.2	1731	405.2	2289	405.2	1397	405.2	1377
405.466	12709	405.466	2112	405.466	1988	405.466	2302	405.466	1102	405.466	3482
405.732	11343	405.732	1904	405.732	1370	405.732	898	405.732	-481	405.732	6669
405.998	12291	405.998	1963	405.998	1473	405.998	-9	405.998	-422	405.998	-177
406.265	12077	406.265	3063	406.265	2792	406.265	2079	406.265	1061	406.265	-807
406.531	15388	406.531	4830	406.531	3796	406.531	4133	406.531	2899	406.531	2833
406.797	13676	406.797	3364	406.797	2469	406.797	3056	406.797	1076	406.797	1073
407.063	13994	407.063	4259	407.063	2958	407.063	2627	407.063	1360	407.063	88
407.329	14764	407.329	3938	407.329	3587	407.329	3390	407.329	2456	407.329	2203
407.595	14357	407.595	3441	407.595	3349	407.595	3049	407.595	1640	407.595	1404
407.862	12674	407.862	1492	407.862	1182	407.862	1465	407.862	152	407.862	63
408.128	16668	408.128	6266	408.128	5530	408.128	5719	408.128	3855	408.128	2701
408.394	13243	408.394	2804	408.394	2152	408.394	869	408.394	243	408.394	13
408.66	15333	408.66	3202	408.66	2765	408.66	2516	408.66	449	408.66	609
408.926	15142	408.926	3224	408.926	2182	408.926	2132	408.926	406	408.926	-397
409.192	15499	409.192	3615	409.192	3715	409.192	2165	409.192	2127	409.192	1592
409.458	15829	409.458	4615	409.458	3945	409.458	4237	409.458	3038	409.458	975
409.725	16377	409.725	2705	409.725	2779	409.725	3429	409.725	929	409.725	799
409.991	13006	409.991	1673	409.991	1708	409.991	1074	409.991	329	409.991	-1343
410.257	15472	410.257	2439	410.257	3496	410.257	12192	410.257	1645	410.257	892
410.523	16120	410.523	2427	410.523	1897	410.523	2095	410.523	2074	410.523	125
410.789	14858	410.789	3262	410.789	3057	410.789	2259	410.789	129	410.789	744
411.055	15828	411.055	3388	411.055	3054	411.055	2309	411.055	1746	411.055	1738
411.322	16031	411.322	3751	411.322	1408	411.322	2247	411.322	338	411.322	78
411.588	16253	411.588	3733	411.588	3250	411.588	2011	411.588	1759	411.588	1037
411.854	13732	411.854	2174	411.854	3591	411.854	2228	411.854	809	411.854	-316
412.12	18326	412.12	3981	412.12	3083	412.12	4325	412.12	2555	412.12	1839
412.386	17352	412.386	4366	412.386	4734	412.386	2943	412.386	1703	412.386	2122
412.652	16116	412.652	2468	412.652	3829	412.652	2458	412.652	1529	412.652	1428
412.919	15634	412.919	2397	412.919	1523	412.919	1811	412.919	233	412.919	876
413.185	18234	413.185	3951	413.185	4394	413.185	3098	413.185	2220	413.185	2007
413.451	17120	413.451	2221	413.451	1857	413.451	1450	413.451	-157	413.451	-750
413.717	15890	413.717	1461	413.717	1525	413.717	1757	413.717	-180	413.717	-531
413.983	15034	413.983	696	413.983	1092	413.983	-239	413.983	-1178	413.983	-49
414.249	19322	414.249	4840	414.249	4070	414.249	3843	414.249	2515	414.249	2602
414.516	18236	414.516	4237	414.516	4903	414.516	2955	414.516	3216	414.516	1073
414.782	17113	414.782	3622	414.782	4319	414.782	3349	414.782	1995	414.782	573
415.048	17697	415.048	4521	415.048	4449	415.048	3461	415.048	1951	415.048	2454
415.314	15474	415.314	1743	415.314	992	415.314	-47	415.314	-824	415.314	-1470
415.58	17935	415.58	5692	415.58	4970	415.58	3811	415.58	3317	415.58	3921
415.846	19222	415.846	4582	415.846	3923	415.846	2467	415.846	2645	415.846	621
416.113	15988	416.113	2514	416.113	2529	416.113	2690	416.113	127	416.113	685
416.379	16736	416.379	3031	416.379	1966	416.379	798	416.379	-719	416.379	-1307
416.645	16912	416.645	2313	416.645	1476	416.645	1448	416.645	879	416.645	-602
416.911	18867	416.911	4104	416.911	4276	416.911	3615	416.911	2346	416.911	1522
417.177	19000	417.177	4467	417.177	3757	417.177	3097	417.177	1704	417.177	1474
417.443	19476	417.443	5709	417.443	5064	417.443	3648	417.443	3267	417.443	4055
417.71	19184	417.71	4179	417.71	3456	417.71	3527	417.71	3140	417.71	1486
417.976	18290	417.976	4705	417.976	3661	417.976	3095	417.976	1282	417.976	-77
418.242	17964	418.242	3420	418.242	3006	418.242	2648	418.242	499	418.242	192
418.508	17212	418.508	2217	418.508	439	418.508	1147	418.508	75	418.508	-1869
418.774	19847	418.774	4146	418.774	3895	418.774	3930	418.774	1840	418.774	1572
419.04	19176	419.04	4344	419.04	4176	419.04	2912	419.04	753	419.04	1246
419.307	20028	419.307	4985	419.307	3342	419.307	3110	419.307	1474	419.307	977
419.573	21489	419.573	5633	419.573	5953	419.573	4275	419.573	3543	419.573	3155
419.839	19329	419.839	5038	419.839	2747	419.839	1986	419.839	1039	419.839	830
420.105	20527	420.105	5933	420.105	5742	420.105	4103	420.105	1988	420.105	2475
420.371	18388	420.371	2850	420.371	3409	420.371	381	420.371	745	420.371	1260
420.637	19708	420.637	4083	420.637	2667	420.637	2885	420.637	1332	420.637	1113
420.904	17227	420.904	1638	420.904	1824	420.904	1602	420.904	352	420.904	749
421.17	20259	421.17	4933	421.17	3218	421.17	2894	421.17	3089	421.17	1796
421.436	17801	421.436	3268	421.436	1596	421.436	1508	421.436	366	421.436	142
421.702	19392	421.702	4330	421.702	3473	421.702	2566	421.702	1014	421.702	1370
421.968	19035	421.968	3618	421.968	2212	421.968	1468	421.968	-114	421.968	-158
422.235	20211	422.235	4298	422.235	3881	422.235	4508	422.235	1571	422.235	1350
422.501	20194	422.501	3341	422.501	3149	422.501	3562	422.501	1649	422.501	2187
422.767	21442	422.767	5229	422.767	4249	422.767	4895	422.767	2009	422.767	2821
423.033	21324	423.033	3920	423.033	4845	423.033	3994	423.033	3056	423.033	1502
423.299	19196	423.299	3313	423.299	3036	423.299	2340	423.299	1337	423.299	232
423.565	20752	423.565	4314	423.565	4921	423.565	4273	423.565	2802	423.565	3264
423.832	16510	423.832	1991	423.832	1890	423.832	692	423.832	-569	423.832	-502
424.098	22056	424.098	4429	424.098	3886	424.098	2880	424.098	2305	424.098	885
424.364	19847	424.364	3436	424.364	1637	424.364	2354	424.364	64	424.364	384
424.63	21451	424.63	4458	424.63	3992	424.63	4459	424.63	2288	424.63	2069
424.896	19330	424.896	4221	424.896	3981	424.896	2950	424.896	2003	424.896	10
425.162	20715	425.162	4502	425.162	5191	425.162	3896	425.162	4308	425.162	3140
425.429	19568	425.429	2349	425.429	2156	425.429	2487	425.429	2991	425.429	-559
425.695	20181	425.695	4268	425.695	3384	425.695	2574	425.695	2491	425.695	573
425.961	19263	425.961	2911	425.961	1278	425.961	191	425.961	2713	425.961	177
426.227	20484	426.227	4753	426.227	3358	426.227	2072	426.227	2377	426.227	323
426.493	21233	426.493	4584	426.493	4021	426.493	2771	426.493	2558	426.493	1255
426.759	22409	426.759	3835	426.759	4466	426.759	4041	426.759	2714	426.759	1787
427.026	18808	427.026	3807	427.026	3740	427.026	1623	427.026	1000	427.026	79
427.292	21379	427.292	5521	427.292	3803	427.292	3541	427.292	2043	427.292	1347
427.558	21688	427.558	4374	427.558	3638	427.558	2712	427.558	3400	427.558	1873
427.824	20469	427.824	3832	427.824	3824	427.824	2787	427.824	4680	427.824	192
428.09	21529	428.09	4904	428.09	4696	428.09	3580	428.09	7375	428.09	1294
428.357	20966	428.357	4104	428.357	2833	428.357	1799	428.357	3197	428.357	177
428.623	22117	428.623	5297	428.623	5054	428.623	3794	428.623	3228	428.623	2281
428.889	20083	428.889	3416	428.889	2886	428.889	2045	428.889	4356	428.889	-676
429.155	17899	429.155	1680	429.155	2524	429.155	1934	429.155	3078	429.155	-1262
429.421	21525	429.421	5519	429.421	3236	429.421	3970	429.421	2991	429.421	1741
429.687	20550	429.687	3603	429.687	2812	429.687	2398	429.687	1836	429.687	635
429.954	21099	429.954	5195	429.954	4400	429.954	2299	429.954	796	429.954	1490
430.22	22387	430.22	4786	430.22	3637	430.22	3494	430.22	1182	430.22	799
430.486	20275	430.486	3336	430.486	2915	430.486	2052	430.486	-703	430.486	723
430.752	19643	430.752	3195	430.752	1556	430.752	1446	430.752	603	430.752	-141
431.018	20439	431.018	4005	431.018	2413	431.018	3237	431.018	-204	431.018	-342
431.285	20488	431.285	3192	431.285	1671	431.285	828	431.285	-756	431.285	-531
431.551	22394	431.551	6203	431.551	6246	431.551	5401	431.551	2903	431.551	3098
431.817	20411	431.817	4547	431.817	3082	431.817	2850	431.817	1182	431.817	-108
432.083	18438	432.083	2424	432.083	1835	432.083	461	432.083	-1350	432.083	-1523
432.349	19982	432.349	4136	432.349	2883	432.349	2240	432.349	562	432.349	1143
432.615	22001	432.615	5748	432.615	4029	432.615	4774	432.615	3466	432.615	2909
432.882	21428	432.882	5806	432.882	4094	432.882	3933	432.882	1942	432.882	257
433.148	20953	433.148	5248	433.148	3157	433.148	2257	433.148	1355	433.148	491
433.414	21198	433.414	4557	433.414	2941	433.414	3077	433.414	919	433.414	691
433.68	19532	433.68	4869	433.68	3648	433.68	2119	433.68	1330	433.68	39
433.946	21438	433.946	4851	433.946	2559	433.946	2013	433.946	2547	433.946	364
434.213	21526	434.213	3472	434.213	2809	434.213	2336	434.213	7246	434.213	681
434.479	19735	434.479	3915	434.479	2004	434.479	1145	434.479	9390	434.479	-440
434.745	21267	434.745	4197	434.745	3788	434.745	3442	434.745	7950	434.745	1022
435.011	21515	435.011	5575	435.011	3760	435.011	3757	435.011	2065	435.011	1741
435.277	19489	435.277	3455	435.277	2244	435.277	2278	435.277	1028	435.277	-561
435.543	20889	435.543	3534	435.543	4215	435.543	2405	435.543	1162	435.543	672
435.81	22426	435.81	4568	435.81	3825	435.81	4653	435.81	2864	435.81	2119
436.076	22259	436.076	5306	436.076	5566	436.076	4532	436.076	3217	436.076	2680
436.342	22003	436.342	4087	436.342	3323	436.342	3514	436.342	574	436.342	1773
436.608	21818	436.608	4061	436.608	4207	436.608	3834	436.608	2371	436.608	1797
436.874	21912	436.874	5187	436.874	4819	436.874	6341	436.874	2613	436.874	2208
437.141	21390	437.141	3074	437.141	1886	437.141	4789	437.141	1398	437.141	-253
437.407	20202	437.407	3879	437.407	3233	437.407	43776	437.407	1349	437.407	-447
437.673	21122	437.673	4777	437.673	3665	437.673	64383	437.673	2352	437.673	2059
437.939	22098	437.939	4690	437.939	4605	437.939	60234	437.939	1463	437.939	1590
438.205	22285	438.205	4309	438.205	3724	438.205	4409	438.205	1821	438.205	386
438.472	21627	438.472	4645	438.472	4654	438.472	2574	438.472	848	438.472	1094
438.738	19225	438.738	3122	438.738	3039	438.738	2094	438.738	-374	438.738	87
439.004	22231	439.004	5222	439.004	3962	439.004	3803	439.004	1094	439.004	2255
439.27	23680	439.27	8078	439.27	5933	439.27	5195	439.27	4026	439.27	2638
439.536	20478	439.536	3835	439.536	2801	439.536	1491	439.536	-131	439.536	609
439.802	20031	439.802	3768	439.802	3418	439.802	1865	439.802	935	439.802	628
440.069	20583	440.069	5274	440.069	3877	440.069	2557	440.069	234	440.069	479
440.335	22549	440.335	7267	440.335	4396	440.335	4354	440.335	2786	440.335	2887
440.601	22163	440.601	4189	440.601	3391	440.601	2714	440.601	1457	440.601	268
440.867	23603	440.867	6073	440.867	5918	440.867	5380	440.867	3256	440.867	4005
441.133	20099	441.133	2177	441.133	2047	441.133	2193	441.133	-950	441.133	-113
441.4	21831	441.4	5544	441.4	5249	441.4	4648	441.4	1740	441.4	2654
441.666	22825	441.666	5479	441.666	5579	441.666	4092	441.666	3458	441.666	1875
441.932	23725	441.932	4884	441.932	3398	441.932	2502	441.932	1490	441.932	1758
442.198	22861	442.198	6361	442.198	3421	442.198	4439	442.198	2590	442.198	1879
442.464	21463	442.464	3763	442.464	4075	442.464	2310	442.464	144	442.464	412
442.731	21057	442.731	5392	442.731	5089	442.731	2953	442.731	2218	442.731	654
442.997	24073	442.997	6282	442.997	4670	442.997	4654	442.997	3856	442.997	2328
443.263	20008	443.263	3300	443.263	882	443.263	770	443.263	-324	443.263	-709
443.529	22451	443.529	5975	443.529	4409	443.529	2896	443.529	1365	443.529	1872
443.795	22152	443.795	5594	443.795	4865	443.795	4186	443.795	1783	443.795	1836
444.061	21361	444.061	4348	444.061	3080	444.061	1652	444.061	361	444.061	86
444.328	21578	444.328	4710	444.328	4853	444.328	5156	444.328	1212	444.328	1454
444.594	22090	444.594	4454	444.594	2963	444.594	5125	444.594	1556	444.594	749
444.86	22293	444.86	5727	444.86	5237	444.86	3766	444.86	2365	444.86	1552
445.126	22227	445.126	5879	445.126	5731	445.126	4437	445.126	1851	445.126	2827
445.392	22010	445.392	5067	445.392	3997	445.392	4177	445.392	1310	445.392	1797
445.659	20108	445.659	3869	445.659	2853	445.659	2362	445.659	977	445.659	242
445.925	22277	445.925	6331	445.925	5027	445.925	4485	445.925	1718	445.925	1526
446.191	22545	446.191	5060	446.191	3083	446.191	2838	446.191	1660	446.191	-79
446.457	21342	446.457	3571	446.457	3555	446.457	2314	446.457	-284	446.457	557
446.723	20693	446.723	3569	446.723	4125	446.723	3018	446.723	1047	446.723	901
446.99	21036	446.99	4307	446.99	2186	446.99	1464	446.99	136	446.99	-179
447.256	22370	447.256	4775	447.256	4274	447.256	3212	447.256	682	447.256	543
447.522	21280	447.522	4468	447.522	3471	447.522	2534	447.522	1263	447.522	1031
447.788	19882	447.788	4685	447.788	3369	447.788	2647	447.788	-385	447.788	-888
448.054	20852	448.054	2761	448.054	2359	448.054	1617	448.054	118	448.054	-978
448.32	19218	448.32	4071	448.32	2804	448.32	2350	448.32	-174	448.32	-425
448.587	20460	448.587	5477	448.587	4325	448.587	4156	448.587	1822	448.587	1297
448.853	21443	448.853	3807	448.853	4551	448.853	3375	448.853	749	448.853	431
449.119	21757	449.119	6881	449.119	4467	449.119	3298	449.119	1341	449.119	1749
449.385	21400	449.385	5909	449.385	4491	449.385	7430	449.385	984	449.385	81
449.651	22206	449.651	5717	449.651	4355	449.651	8061	449.651	2646	449.651	900
449.918	21368	449.918	4952	449.918	3630	449.918	4889	449.918	1098	449.918	268
450.184	22060	450.184	6217	450.184	4842	450.184	5613	450.184	1978	450.184	1578
450.45	20835	450.45	6566	450.45	4777	450.45	5324	450.45	1691	450.45	938
450.716	21832	450.716	5556	450.716	3871	450.716	4826	450.716	2121	450.716	1505
450.982	20643	450.982	5511	450.982	5169	450.982	4041	450.982	1295	450.982	1772
451.249	22900	451.249	6197	451.249	4907	451.249	4675	451.249	2721	451.249	1970
451.515	21896	451.515	5240	451.515	3833	451.515	9035	451.515	842	451.515	-93
451.781	23343	451.781	4415	451.781	4061	451.781	4278	451.781	1692	451.781	1914
452.047	21082	452.047	5818	452.047	4506	452.047	3893	452.047	2273	452.047	1907
452.313	21533	452.313	5012	452.313	4268	452.313	3003	452.313	2331	452.313	1156
452.58	22417	452.58	6432	452.58	4859	452.58	5466	452.58	2772	452.58	2413
452.846	22198	452.846	5809	452.846	4102	452.846	2939	452.846	2509	452.846	1913
453.112	23050	453.112	6008	453.112	5184	453.112	4732	453.112	3306	453.112	2076
453.378	19665	453.378	3076	453.378	3974	453.378	2319	453.378	-657	453.378	-359
453.644	23723	453.644	6409	453.644	5779	453.644	5622	453.644	2311	453.644	2467
453.911	22539	453.911	5788	453.911	4619	453.911	2120	453.911	967	453.911	477
454.177	22911	454.177	5360	454.177	5212	454.177	4303	454.177	2479	454.177	1713
454.443	21800	454.443	4756	454.443	4812	454.443	3643	454.443	865	454.443	1562
454.709	21095	454.709	5718	454.709	4011	454.709	3566	454.709	991	454.709	-581
454.975	21803	454.975	5654	454.975	4294	454.975	4408	454.975	1659	454.975	1510
455.241	21233	455.241	4591	455.241	5183	455.241	3752	455.241	2467	455.241	362
455.508	19193	455.508	4014	455.508	1859	455.508	700	455.508	-1024	455.508	-1229
455.774	22206	455.774	6224	455.774	5779	455.774	3150	455.774	2231	455.774	2006
456.04	22001	456.04	5826	456.04	4712	456.04	4624	456.04	1333	456.04	2257
456.306	21872	456.306	5872	456.306	4546	456.306	3196	456.306	1715	456.306	1523
456.572	23205	456.572	6673	456.572	5975	456.572	6037	456.572	3466	456.572	2427
456.839	23617	456.839	8620	456.839	7651	456.839	5577	456.839	3926	456.839	2656
457.105	22012	457.105	6142	457.105	5773	457.105	4141	457.105	3204	457.105	2004
457.371	20851	457.371	3819	457.371	4745	457.371	1913	457.371	801	457.371	-66
457.637	21540	457.637	5086	457.637	4705	457.637	3149	457.637	610	457.637	358
457.903	24062	457.903	6389	457.903	7111	457.903	3524	457.903	2698	457.903	2613
458.17	23156	458.17	6556	458.17	4502	458.17	2422	458.17	987	458.17	1316
458.436	23854	458.436	6272	458.436	5197	458.436	4250	458.436	2551	458.436	358
458.702	22357	458.702	5646	458.702	4038	458.702	3447	458.702	1608	458.702	1091
458.968	24742	458.968	7375	458.968	6999	458.968	5543	458.968	4158	458.968	3338
459.234	22153	459.234	5903	459.234	4967	459.234	3416	459.234	1290	459.234	962
459.501	19639	459.501	5041	459.501	2857	459.501	1646	459.501	93	459.501	1328
459.767	23993	459.767	7630	459.767	6739	459.767	5487	459.767	4994	459.767	4211
460.033	22980	460.033	6347	460.033	5091	460.033	5460	460.033	2501	460.033	2557
460.299	19298	460.299	4485	460.299	2941	460.299	3180	460.299	1082	460.299	1944
460.565	21103	460.565	5169	460.565	4978	460.565	3103	460.565	1514	460.565	-6
460.832	20762	460.832	6401	460.832	5013	460.832	4004	460.832	2489	460.832	2196
461.098	20768	461.098	3825	461.098	2996	461.098	2307	461.098	455	461.098	-642
461.364	20367	461.364	4242	461.364	4775	461.364	3386	461.364	2211	461.364	1400
461.63	24770	461.63	8194	461.63	6855	461.63	6004	461.63	3980	461.63	3665
461.896	22877	461.896	7548	461.896	6124	461.896	4588	461.896	2110	461.896	2962
462.163	21116	462.163	5127	462.163	4484	462.163	2520	462.163	800	462.163	798
462.429	20683	462.429	4902	462.429	3761	462.429	2699	462.429	1735	462.429	1047
462.695	19845	462.695	5191	462.695	3685	462.695	3401	462.695	1830	462.695	500
462.961	19751	462.961	3937	462.961	4312	462.961	2491	462.961	1126	462.961	93
463.227	21409	463.227	5600	463.227	4756	463.227	3588	463.227	1388	463.227	1251
463.493	21491	463.493	6571	463.493	4352	463.493	4320	463.493	2588	463.493	769
463.76	19340	463.76	4220	463.76	3435	463.76	1582	463.76	211	463.76	-460
464.026	23118	464.026	6572	464.026	6567	464.026	4243	464.026	2970	464.026	3068
464.292	22171	464.292	6229	464.292	6094	464.292	4817	464.292	2302	464.292	1675
464.558	19515	464.558	4031	464.558	2556	464.558	1676	464.558	672	464.558	-488
464.824	20495	464.824	5951	464.824	4727	464.824	4172	464.824	2234	464.824	303
465.091	20171	465.091	5259	465.091	5024	465.091	3386	465.091	1117	465.091	1533
465.357	21682	465.357	6432	465.357	5361	465.357	3665	465.357	2321	465.357	1124
465.623	20022	465.623	5600	465.623	5241	465.623	1929	465.623	1090	465.623	572
465.889	20343	465.889	5717	465.889	4601	465.889	3772	465.889	2475	465.889	1576
466.155	22327	466.155	5589	466.155	4953	466.155	4061	466.155	1939	466.155	1327
466.422	20604	466.422	5722	466.422	4215	466.422	3595	466.422	1995	466.422	1759
466.688	22189	466.688	7270	466.688	5628	466.688	3666	466.688	2168	466.688	2429
466.954	21337	466.954	5926	466.954	6286	466.954	3908	466.954	1597	466.954	1245
467.22	21784	467.22	8096	467.22	6266	467.22	5586	467.22	4217	467.22	3383
467.486	20544	467.486	6030	467.486	3418	467.486	2683	467.486	1701	467.486	669
467.753	22530	467.753	7403	467.753	5816	467.753	5914	467.753	2214	467.753	1299
468.019	20334	468.019	5612	468.019	4117	468.019	3153	468.019	1565	468.019	1738
468.285	18892	468.285	4056	468.285	2993	468.285	965	468.285	-734	468.285	386
468.551	21731	468.551	5774	468.551	4743	468.551	4170	468.551	1755	468.551	1072
468.817	18345	468.817	4230	468.817	3084	468.817	1413	468.817	-357	468.817	-231
469.084	18510	469.084	5326	469.084	6138	469.084	1194	469.084	-177	469.084	-566
469.35	20518	469.35	5090	469.35	8348	469.35	2508	469.35	139	469.35	-1003
469.616	19683	469.616	5112	469.616	4612	469.616	2999	469.616	1259	469.616	1373
469.882	18126	469.882	3910	469.882	3268	469.882	1506	469.882	-1019	469.882	-77
470.148	23047	470.148	8516	470.148	6472	470.148	5651	470.148	4209	470.148	2570
470.415	19767	470.415	5483	470.415	5468	470.415	3439	470.415	1362	470.415	1092
470.681	19273	470.681	5259	470.681	4912	470.681	3316	470.681	1522	470.681	418
470.947	19013	470.947	6353	470.947	4256	470.947	2940	470.947	1511	470.947	414
471.213	19271	471.213	5177	471.213	3305	471.213	2438	471.213	25	471.213	180
471.479	22408	471.479	8013	471.479	4541	471.479	5711	471.479	3137	471.479	1379
471.746	19886	471.746	5043	471.746	4676	471.746	3108	471.746	56	471.746	660
472.012	22630	472.012	8042	472.012	7029	472.012	5178	472.012	3532	472.012	2382
472.278	20890	472.278	8122	472.278	7042	472.278	5801	472.278	4112	472.278	3049
472.544	21596	472.544	7168	472.544	5553	472.544	4724	472.544	3293	472.544	804
472.81	17672	472.81	4392	472.81	4403	472.81	2876	472.81	626	472.81	248
473.077	22017	473.077	6886	473.077	5844	473.077	4685	473.077	2842	473.077	2485
473.343	20370	473.343	6218	473.343	4163	473.343	4546	473.343	498	473.343	1879
473.609	18019	473.609	3725	473.609	3706	473.609	2618	473.609	236	473.609	67
473.875	22471	473.875	8860	473.875	5811	473.875	6292	473.875	3210	473.875	2398
474.141	22188	474.141	7824	474.141	6651	474.141	6187	474.141	2983	474.141	3261
474.407	19035	474.407	4435	474.407	3768	474.407	3330	474.407	1317	474.407	983
474.674	21461	474.674	8017	474.674	6516	474.674	3448	474.674	3688	474.674	2336
474.94	20377	474.94	5207	474.94	6072	474.94	2571	474.94	1152	474.94	1256
475.206	20780	475.206	6910	475.206	6479	475.206	5095	475.206	1818	475.206	979
475.472	20335	475.472	6409	475.472	5127	475.472	3998	475.472	1578	475.472	2344
475.738	19560	475.738	5611	475.738	4815	475.738	3649	475.738	1823	475.738	1752
476.005	18513	476.005	3970	476.005	3463	476.005	2345	476.005	510	476.005	-16
476.271	18029	476.271	5320	476.271	4483	476.271	2768	476.271	1171	476.271	-294
476.537	19890	476.537	7299	476.537	5556	476.537	4355	476.537	2382	476.537	854
476.803	21351	476.803	7573	476.803	6939	476.803	5166	476.803	2815	476.803	1406
477.069	21149	477.069	7485	477.069	5877	477.069	5441	477.069	2274	477.069	2259
477.336	18564	477.336	4918	477.336	4822	477.336	2892	477.336	1628	477.336	197
477.602	20168	477.602	5759	477.602	6098	477.602	4880	477.602	2216	477.602	1574
477.868	17111	477.868	4371	477.868	2977	477.868	1117	477.868	-477	477.868	-547
478.134	19140	478.134	7145	478.134	5221	478.134	4719	478.134	2322	478.134	1650
478.4	19131	478.4	5861	478.4	5129	478.4	3026	478.4	1083	478.4	1145
478.667	19048	478.667	5434	478.667	4743	478.667	3824	478.667	1196	478.667	636
478.933	19835	478.933	6076	478.933	5362	478.933	4484	478.933	1743	478.933	1146
479.199	19885	479.199	6667	479.199	5799	479.199	4472	479.199	2154	479.199	1577
479.465	20038	479.465	7070	479.465	5453	479.465	3698	479.465	3040	479.465	1498
479.731	19326	479.731	5481	479.731	6160	479.731	3880	479.731	1651	479.731	942
479.998	18162	479.998	5845	479.998	4851	479.998	2923	479.998	841	479.998	62
480.264	18836	480.264	6671	480.264	5138	480.264	4621	480.264	1500	480.264	251
480.53	18343	480.53	5614	480.53	3281	480.53	2618	480.53	1073	480.53	-364
480.796	18750	480.796	2368	480.796	2368	480.796	1724	480.796	-966	480.796	-1317
481.062	21355	481.062	6797	481.062	7207	481.062	5075	481.062	3264	481.062	2422
481.329	19135	481.329	5697	481.329	2287	481.329	3799	481.329	814	481.329	100
481.595	18049	481.595	6436	481.595	3867	481.595	2934	481.595	749	481.595	-748
481.861	20678	481.861	7275	481.861	5141	481.861	3105	481.861	1353	481.861	1124
482.127	20883	482.127	7646	482.127	5420	482.127	4181	482.127	3391	482.127	1625
482.393	20092	482.393	7571	482.393	6723	482.393	6303	482.393	2117	482.393	2682
482.659	18442	482.659	5701	482.659	5112	482.659	3541	482.659	1177	482.659	1923
482.926	19495	482.926	6470	482.926	6471	482.926	3944	482.926	2470	482.926	1269
483.192	19595	483.192	7469	483.192	5444	483.192	4575	483.192	1514	483.192	965
483.458	20207	483.458	5924	483.458	5871	483.458	3916	483.458	2307	483.458	1331
483.724	20239	483.724	5337	483.724	5081	483.724	4105	483.724	1595	483.724	503
483.99	18452	483.99	5792	483.99	5363	483.99	2445	483.99	1765	483.99	497
484.257	19411	484.257	7226	484.257	5728	484.257	3875	484.257	2831	484.257	2675
484.523	19582	484.523	6490	484.523	5072	484.523	4761	484.523	2792	484.523	1673
484.789	18152	484.789	6874	484.789	3593	484.789	2427	484.789	1032	484.789	1237
485.055	19707	485.055	7777	485.055	6410	485.055	5435	485.055	2441	485.055	3840
485.321	20572	485.321	7663	485.321	6892	485.321	5155	485.321	3554	485.321	1948
485.588	20179	485.588	8057	485.588	6455	485.588	5668	485.588	3630	485.588	2643
485.854	19981	485.854	7587	485.854	6923	485.854	5299	485.854	2471	485.854	2977
486.12	18635	486.12	6721	486.12	6969	486.12	4219	486.12	3312	486.12	1834
486.386	17892	486.386	6502	486.386	4485	486.386	4590	486.386	1294	486.386	1729
486.652	18418	486.652	5801	486.652	4735	486.652	3784	486.652	438	486.652	1546
486.919	18939	486.919	7038	486.919	5863	486.919	4008	486.919	2364	486.919	1910
487.185	18100	487.185	4611	487.185	4605	487.185	3199	487.185	1930	487.185	734
487.451	17248	487.451	4821	487.451	3665	487.451	2404	487.451	335	487.451	-161
487.717	18348	487.717	6108	487.717	3620	487.717	3349	487.717	1096	487.717	420
487.983	20571	487.983	8132	487.983	7848	487.983	5595	487.983	3620	487.983	1956
488.25	18581	488.25	7302	488.25	6134	488.25	4615	488.25	2548	488.25	1839
488.516	17081	488.516	4470	488.516	4612	488.516	2143	488.516	-632	488.516	-733
488.782	17334	488.782	6018	488.782	5333	488.782	3984	488.782	2907	488.782	1866
489.048	18336	489.048	6036	489.048	5549	489.048	3815	489.048	1140	489.048	1188
489.314	16586	489.314	5083	489.314	2126	489.314	1872	489.314	-512	489.314	-235
489.58	18391	489.58	5764	489.58	4778	489.58	1690	489.58	565	489.58	43
489.847	17359	489.847	4639	489.847	3143	489.847	1596	489.847	-848	489.847	643
490.113	17109	490.113	4702	490.113	3084	490.113	3603	490.113	1011	490.113	348
490.379	19103	490.379	6928	490.379	6808	490.379	4321	490.379	2994	490.379	1597
490.645	18171	490.645	7057	490.645	6637	490.645	4838	490.645	2810	490.645	952
490.911	17349	490.911	6304	490.911	6263	490.911	4254	490.911	1143	490.911	1275
491.178	20820	491.178	8439	491.178	7567	491.178	6504	491.178	3649	491.178	2554
491.444	17322	491.444	7231	491.444	4635	491.444	3080	491.444	705	491.444	978
491.71	18055	491.71	6513	491.71	4374	491.71	3281	491.71	735	491.71	-595
491.976	18231	491.976	6122	491.976	3610	491.976	2970	491.976	1283	491.976	-888
492.242	19038	492.242	6910	492.242	5475	492.242	5262	492.242	2815	492.242	2222
492.509	18367	492.509	5485	492.509	4940	492.509	4634	492.509	2436	492.509	1211
492.775	19096	492.775	7558	492.775	6479	492.775	4522	492.775	3135	492.775	1715
493.041	15969	493.041	5456	493.041	3045	493.041	2477	493.041	25	493.041	-245
493.307	18520	493.307	8283	493.307	6408	493.307	4253	493.307	3089	493.307	2512
493.573	17221	493.573	6676	493.573	4484	493.573	3863	493.573	840	493.573	2175
493.84	19600	493.84	8776	493.84	7059	493.84	5705	493.84	3694	493.84	4108
494.106	18229	494.106	9223	494.106	6666	494.106	6051	494.106	3532	494.106	2530
494.372	16998	494.372	4854	494.372	4777	494.372	2583	494.372	551	494.372	32
494.638	17232	494.638	6009	494.638	4525	494.638	3632	494.638	654	494.638	1111
494.904	18625	494.904	6891	494.904	4722	494.904	3384	494.904	2436	494.904	1246
495.17	16983	495.17	4638	495.17	3458	495.17	3670	495.17	909	495.17	993
495.437	21037	495.437	9548	495.437	7975	495.437	7021	495.437	5228	495.437	4384
495.703	16948	495.703	6514	495.703	5309	495.703	3754	495.703	1743	495.703	1978
495.969	15942	495.969	6054	495.969	4209	495.969	3138	495.969	819	495.969	1681
496.235	18940	496.235	6262	496.235	6217	496.235	4112	496.235	2571	496.235	1919
496.501	17898	496.501	5637	496.501	4952	496.501	3315	496.501	2480	496.501	1812
496.768	15249	496.768	5191	496.768	3603	496.768	1216	496.768	-1406	496.768	-923
497.034	14391	497.034	2492	497.034	2539	497.034	1327	497.034	-1385	497.034	-1742
497.3	19649	497.3	10127	497.3	8616	497.3	8016	497.3	5265	497.3	5612
497.566	17128	497.566	5528	497.566	4204	497.566	3547	497.566	1799	497.566	2967
497.832	19164	497.832	8376	497.832	7314	497.832	5272	497.832	3169	497.832	3145
498.099	16537	498.099	6607	498.099	4612	498.099	3356	498.099	1739	498.099	1317
498.365	15825	498.365	5900	498.365	4034	498.365	4193	498.365	983	498.365	1434
498.631	17600	498.631	7233	498.631	6538	498.631	5191	498.631	2315	498.631	1685
498.897	16147	498.897	4192	498.897	4513	498.897	2977	498.897	1392	498.897	241
499.163	14815	499.163	6414	499.163	4828	499.163	3036	499.163	821	499.163	547
499.429	14165	499.429	3050	499.429	2241	499.429	1193	499.429	-508	499.429	-1863
499.696	16974	499.696	6758	499.696	4633	499.696	4365	499.696	2868	499.696	1960
499.962	16829	499.962	6984	499.962	6788	499.962	6036	499.962	3032	499.962	3065
500.228	16513	500.228	6156	500.228	5172	500.228	4438	500.228	1190	500.228	1625
500.494	13524	500.494	4679	500.494	4369	500.494	3387	500.494	1547	500.494	1663
500.76	16613	500.76	6287	500.76	5327	500.76	2629	500.76	2174	500.76	1176
501.027	15880	501.027	4240	501.027	2190	501.027	3071	501.027	1150	501.027	-105
501.293	18408	501.293	8888	501.293	7060	501.293	4353	501.293	3281	501.293	1956
501.559	15584	501.559	5558	501.559	4878	501.559	4926	501.559	1848	501.559	1066
501.825	18494	501.825	8282	501.825	6796	501.825	5718	501.825	4090	501.825	1944
502.091	16297	502.091	5758	502.091	5012	502.091	4766	502.091	2746	502.091	1640
502.357	15687	502.357	4902	502.357	3978	502.357	4078	502.357	1675	502.357	348
502.624	14068	502.624	4641	502.624	3184	502.624	2847	502.624	373	502.624	-731
502.89	15915	502.89	5265	502.89	4518	502.89	4563	502.89	1013	502.89	1419
503.156	15334	503.156	5236	503.156	4301	503.156	3402	503.156	451	503.156	412
503.422	17042	503.422	5750	503.422	4488	503.422	4391	503.422	2248	503.422	930
503.688	15870	503.688	6159	503.688	4295	503.688	3226	503.688	933	503.688	1047
503.955	16297	503.955	5492	503.955	4680	503.955	3111	503.955	1170	503.955	57
504.221	15357	504.221	4746	504.221	3839	504.221	3166	504.221	1697	504.221	910
504.487	16984	504.487	6935	504.487	6095	504.487	4380	504.487	2003	504.487	1678
504.753	16444	504.753	5670	504.753	5561	504.753	5078	504.753	2101	504.753	2668
505.019	16805	505.019	7260	505.019	6091	505.019	5250	505.019	535	505.019	1797
505.285	16512	505.285	7722	505.285	5880	505.285	4860	505.285	2584	505.285	2421
505.552	17168	505.552	6306	505.552	6035	505.552	4614	505.552	903	505.552	2507
505.818	16862	505.818	6584	505.818	5341	505.818	4716	505.818	2193	505.818	1364
506.084	14816	506.084	4943	506.084	3273	506.084	3029	506.084	707	506.084	-358
506.35	17869	506.35	7340	506.35	6856	506.35	5240	506.35	2977	506.35	3183
506.616	17257	506.616	8147	506.616	6506	506.616	5427	506.616	2649	506.616	2911
506.883	15701	506.883	4480	506.883	4309	506.883	3411	506.883	1072	506.883	-32
507.149	15296	507.149	5677	507.149	4296	507.149	3907	507.149	2412	507.149	353
507.415	14766	507.415	4977	507.415	4312	507.415	3022	507.415	372	507.415	1030
507.681	15312	507.681	6432	507.681	3987	507.681	2882	507.681	598	507.681	811
507.947	15675	507.947	6427	507.947	5545	507.947	3419	507.947	1914	507.947	2103
508.213	16250	508.213	8255	508.213	5856	508.213	5383	508.213	2787	508.213	1882
508.48	16920	508.48	7834	508.48	6641	508.48	4550	508.48	4194	508.48	3327
508.746	14360	508.746	5048	508.746	4042	508.746	2634	508.746	2019	508.746	805
509.012	13652	509.012	5643	509.012	4166	509.012	3080	509.012	1610	509.012	1443
509.278	14025	509.278	3491	509.278	3047	509.278	1262	509.278	-710	509.278	-1824
509.544	12613	509.544	3586	509.544	3214	509.544	2690	509.544	-149	509.544	-958
509.811	14357	509.811	4517	509.811	4032	509.811	2235	509.811	1418	509.811	-152
510.077	15007	510.077	5018	510.077	4552	510.077	3306	510.077	1333	510.077	354
510.343	16472	510.343	5562	510.343	4397	510.343	4618	510.343	2569	510.343	2031
510.609	13880	510.609	4247	510.609	3083	510.609	2502	510.609	-5	510.609	-160
510.875	13168	510.875	4303	510.875	2712	510.875	2388	510.875	372	510.875	-1012
511.141	15405	511.141	6575	511.141	5896	511.141	4852	511.141	2273	511.141	2481
511.408	15774	511.408	6598	511.408	5394	511.408	3786	511.408	2408	511.408	1993
511.674	15667	511.674	7787	511.674	5888	511.674	5545	511.674	2733	511.674	2251
511.94	14704	511.94	4975	511.94	3436	511.94	2717	511.94	718	511.94	630
512.206	13395	512.206	4001	512.206	2919	512.206	3123	512.206	1681	512.206	1074
512.472	15770	512.472	5892	512.472	4409	512.472	3373	512.472	2681	512.472	1782
512.738	14921	512.738	5892	512.738	5050	512.738	4708	512.738	3010	512.738	1016
513.005	15559	513.005	4829	513.005	4789	513.005	3536	513.005	2181	513.005	-196
513.271	13190	513.271	4192	513.271	3079	513.271	1878	513.271	-302	513.271	-850
513.537	13930	513.537	3988	513.537	4016	513.537	2898	513.537	1025	513.537	-202
513.803	18492	513.803	5384	513.803	4302	513.803	4701	513.803	2112	513.803	1272
514.069	17724	514.069	5038	514.069	5087	514.069	4407	514.069	2544	514.069	2792
514.336	16815	514.336	5666	514.336	5315	514.336	4418	514.336	2798	514.336	2696
514.602	14695	514.602	4678	514.602	4627	514.602	3309	514.602	1529	514.602	427
514.868	13314	514.868	3981	514.868	4226	514.868	4848	514.868	1546	514.868	-514
515.134	15774	515.134	5660	515.134	3445	515.134	4583	515.134	1389	515.134	1974
515.4	13702	515.4	5737	515.4	4393	515.4	3346	515.4	1140	515.4	1842
515.666	15816	515.666	5663	515.666	4510	515.666	4792	515.666	2519	515.666	1625
515.933	13893	515.933	6662	515.933	5771	515.933	4977	515.933	1654	515.933	1112
516.199	14435	516.199	5667	516.199	5221	516.199	4849	516.199	2606	516.199	797
516.465	14049	516.465	5408	516.465	3524	516.465	4243	516.465	1142	516.465	755
516.731	14264	516.731	5280	516.731	5740	516.731	4249	516.731	2566	516.731	1716
516.997	13503	516.997	4875	516.997	3784	516.997	2495	516.997	975	516.997	835
517.263	14372	517.263	5997	517.263	3939	517.263	3755	517.263	1806	517.263	1639
517.53	13704	517.53	4611	517.53	3655	517.53	1824	517.53	-82	517.53	-149
517.796	15597	517.796	6683	517.796	7066	517.796	4745	517.796	3807	517.796	1977
518.062	12904	518.062	4073	518.062	3523	518.062	2081	518.062	105	518.062	-567
518.328	12876	518.328	4343	518.328	2697	518.328	2080	518.328	1202	518.328	-300
518.594	15396	518.594	7673	518.594	6630	518.594	4932	518.594	3055	518.594	2636
518.86	15259	518.86	4675	518.86	3753	518.86	3805	518.86	1756	518.86	1962
519.127	13708	519.127	4612	519.127	4177	519.127	3191	519.127	870	519.127	655
519.393	11500	519.393	3809	519.393	3151	519.393	2929	519.393	784	519.393	329
519.659	14007	519.659	4456	519.659	4070	519.659	4803	519.659	2530	519.659	2162
519.925	14119	519.925	5856	519.925	4425	519.925	5373	519.925	1186	519.925	431
520.191	13038	520.191	5393	520.191	4499	520.191	13200	520.191	2030	520.191	1425
520.457	13738	520.457	5340	520.457	4838	520.457	8413	520.457	2018	520.457	358
520.724	13918	520.724	5388	520.724	5311	520.724	3639	520.724	2143	520.724	2233
520.99	12945	520.99	4648	520.99	3788	520.99	2646	520.99	1653	520.99	1575
521.256	7920	521.256	2683	521.256	1471	521.256	1804	521.256	198	521.256	-492
521.522	12517	521.522	4843	521.522	3615	521.522	2909	521.522	-225	521.522	-583
521.788	12606	521.788	4384	521.788	4788	521.788	3526	521.788	1148	521.788	202
522.054	11884	522.054	3161	522.054	2108	522.054	2181	522.054	-264	522.054	-326
522.321	14128	522.321	6056	522.321	4762	522.321	3698	522.321	1708	522.321	1781
522.587	14467	522.587	5682	522.587	4571	522.587	3489	522.587	1827	522.587	1803
522.853	13400	522.853	6401	522.853	5610	522.853	4155	522.853	3019	522.853	2464
523.119	13211	523.119	4711	523.119	4547	523.119	1914	523.119	885	523.119	212
523.385	11884	523.385	4574	523.385	2629	523.385	2458	523.385	719	523.385	123
523.651	13371	523.651	5382	523.651	5650	523.651	4607	523.651	3484	523.651	1687
523.918	11944	523.918	2647	523.918	2172	523.918	1808	523.918	-764	523.918	-164
524.184	14422	524.184	5292	524.184	4887	524.184	3589	524.184	2692	524.184	2516
524.45	14106	524.45	4376	524.45	4995	524.45	4318	524.45	1120	524.45	724
524.716	10051	524.716	3874	524.716	3500	524.716	1018	524.716	-166	524.716	18
524.982	10708	524.982	2847	524.982	2610	524.982	1089	524.982	602	524.982	-804
525.248	13480	525.248	6037	525.248	4798	525.248	2698	525.248	1551	525.248	1315
525.515	14560	525.515	7966	525.515	5706	525.515	6181	525.515	3258	525.515	2265
525.781	12128	525.781	4933	525.781	3218	525.781	2190	525.781	559	525.781	-850
526.047	12613	526.047	4384	526.047	3443	526.047	3093	526.047	1069	526.047	-330
526.313	13633	526.313	4852	526.313	4700	526.313	2775	526.313	2388	526.313	1713
526.579	14267	526.579	5144	526.579	4953	526.579	4349	526.579	3274	526.579	2365
526.845	13220	526.845	5148	526.845	4738	526.845	3230	526.845	1374	526.845	1342
527.112	12277	527.112	6471	527.112	1871	527.112	1798	527.112	309	527.112	-1117
527.378	15632	527.378	8561	527.378	6823	527.378	5607	527.378	4544	527.378	3656
527.644	14906	527.644	4630	527.644	3392	527.644	3225	527.644	2015	527.644	1108
527.91	15025	527.91	5551	527.91	4838	527.91	4229	527.91	2968	527.91	1548
528.176	14813	528.176	5674	528.176	4610	528.176	3357	528.176	1565	528.176	1345
528.442	13331	528.442	2729	528.442	2305	528.442	1419	528.442	-442	528.442	-805
528.708	13008	528.708	2990	528.708	2719	528.708	-462	528.708	-818	528.708	-879
528.975	12680	528.975	3751	528.975	5236	528.975	3150	528.975	2936	528.975	2759
529.241	15557	529.241	5119	529.241	5247	529.241	3322	529.241	1574	529.241	1203
529.507	15373	529.507	4794	529.507	3268	529.507	2938	529.507	1924	529.507	1192
529.773	15440	529.773	5637	529.773	4880	529.773	3478	529.773	1172	529.773	1707
530.039	20147	530.039	9786	530.039	9639	530.039	6948	530.039	4134	530.039	4028
530.305	14043	530.305	5640	530.305	3569	530.305	3468	530.305	2572	530.305	1002
530.572	13220	530.572	2827	530.572	2169	530.572	1178	530.572	-1056	530.572	-1058
530.838	17645	530.838	6852	530.838	7916	530.838	5426	530.838	3945	530.838	1777
531.104	17518	531.104	5693	531.104	5355	531.104	4105	531.104	2887	531.104	1579
531.37	15461	531.37	5343	531.37	4451	531.37	3869	531.37	2064	531.37	2868
531.636	17917	531.636	4708	531.636	3828	531.636	2646	531.636	1381	531.636	381
531.902	17760	531.902	5676	531.902	5006	531.902	3803	531.902	2079	531.902	893
532.169	19790	532.169	5319	532.169	4706	532.169	3247	532.169	1854	532.169	1481
532.435	20409	532.435	4734	532.435	3840	532.435	3856	532.435	1904	532.435	915
532.701	21493	532.701	5099	532.701	4658	532.701	3059	532.701	2151	532.701	1216
532.967	21379	532.967	4416	532.967	3424	532.967	1686	532.967	432	532.967	68
533.233	21561	533.233	5181	533.233	3023	533.233	2677	533.233	1134	533.233	182
533.499	23529	533.499	5779	533.499	5055	533.499	4104	533.499	2838	533.499	677
533.765	24718	533.765	5304	533.765	5217	533.765	4426	533.765	2399	533.765	1585
534.032	24958	534.032	6852	534.032	6785	534.032	4229	534.032	3360	534.032	1959
534.298	27307	534.298	6895	534.298	6240	534.298	5217	534.298	2607	534.298	2203
534.564	31457	534.564	8012	534.564	6900	534.564	6388	534.564	4176	534.564	3385
534.83	30467	534.83	4487	534.83	5455	534.83	3785	534.83	2649	534.83	1383
535.096	32045	535.096	5665	535.096	5221	535.096	3903	535.096	2119	535.096	2335
535.362	30709	535.362	4312	535.362	2969	535.362	1457	535.362	439	535.362	999
535.629	33556	535.629	5317	535.629	5811	535.629	4524	535.629	1513	535.629	2545
535.895	34454	535.895	4383	535.895	4843	535.895	2242	535.895	1365	535.895	1326
536.161	39891	536.161	8435	536.161	7329	536.161	5545	536.161	4261	536.161	2871
536.427	35232	536.427	3019	536.427	2005	536.427	853	536.427	-771	536.427	-1163
536.693	38247	536.693	4450	536.693	2740	536.693	2604	536.693	779	536.693	440
536.959	40420	536.959	6756	536.959	4830	536.959	3378	536.959	3470	536.959	2330
537.225	40879	537.225	6133	537.225	5862	537.225	5080	537.225	2311	537.225	1988
537.492	38289	537.492	3649	537.492	2984	537.492	2402	537.492	1065	537.492	0
537.758	39337	537.758	5221	537.758	5357	537.758	2937	537.758	1008	537.758	1175
538.024	40004	538.024	4092	538.024	3746	538.024	2954	538.024	927	538.024	1393
538.29	43077	538.29	7582	538.29	5385	538.29	4736	538.29	3727	538.29	1486
538.556	40564	538.556	5583	538.556	3345	538.556	2978	538.556	1115	538.556	1354
538.822	43077	538.822	7557	538.822	5701	538.822	5628	538.822	3011	538.822	2307
539.088	44090	539.088	8246	539.088	6957	539.088	6438	539.088	4395	539.088	3626
539.355	40517	539.355	3774	539.355	2777	539.355	1330	539.355	53	539.355	-210
539.621	43426	539.621	7185	539.621	5239	539.621	4303	539.621	3410	539.621	2684
539.887	43366	539.887	6376	539.887	4338	539.887	3564	539.887	2897	539.887	1118
540.153	43999	540.153	4579	540.153	3265	540.153	3256	540.153	1182	540.153	722
540.419	45731	540.419	5767	540.419	3227	540.419	3455	540.419	1943	540.419	-658
540.685	44237	540.685	5442	540.685	3645	540.685	2577	540.685	1177	540.685	20
540.951	43824	540.951	3799	540.951	2170	540.951	2954	540.951	269	540.951	567
541.218	48035	541.218	8154	541.218	6724	541.218	6190	541.218	3927	541.218	3273
541.484	45315	541.484	4578	541.484	3632	541.484	2916	541.484	759	541.484	870
541.75	47012	541.75	7123	541.75	5321	541.75	5031	541.75	3602	541.75	2605
542.016	47475	542.016	7107	542.016	7034	542.016	5560	542.016	4370	542.016	2656
542.282	44378	542.282	3506	542.282	2499	542.282	1500	542.282	1423	542.282	-140
542.548	43994	542.548	6309	542.548	4403	542.548	3845	542.548	1877	542.548	1360
542.814	41051	542.814	4709	542.814	3012	542.814	1921	542.814	1199	542.814	451
543.081	40463	543.081	6237	543.081	5121	543.081	3035	543.081	2341	543.081	2337
543.347	38284	543.347	4340	543.347	3116	543.347	2518	543.347	1464	543.347	764
543.613	36963	543.613	5831	543.613	4883	543.613	4248	543.613	1796	543.613	2388
543.879	32173	543.879	4549	543.879	2732	543.879	2140	543.879	520	543.879	142
544.145	31935	544.145	5513	544.145	4709	544.145	3794	544.145	2296	544.145	829
544.411	29522	544.411	5873	544.411	5560	544.411	3529	544.411	1941	544.411	1154
544.677	23154	544.677	4243	544.677	1973	544.677	1951	544.677	168	544.677	-1344
544.944	23117	544.944	3265	544.944	2177	544.944	2019	544.944	-764	544.944	-687
545.21	25340	545.21	7049	545.21	6150	545.21	4685	545.21	2518	545.21	2574
545.476	22536	545.476	4512	545.476	3531	545.476	2200	545.476	852	545.476	91
545.742	22890	545.742	4871	545.742	3537	545.742	2729	545.742	1861	545.742	398
546.008	23188	546.008	7966	546.008	6473	546.008	6913	546.008	3095	546.008	3518
546.274	18480	546.274	4764	546.274	4578	546.274	1950	546.274	340	546.274	-122
546.54	19282	546.54	5011	546.54	4257	546.54	4435	546.54	2227	546.54	480
546.807	18843	546.807	5153	546.807	4719	546.807	3745	546.807	1941	546.807	1397
547.073	17083	547.073	4420	547.073	4660	547.073	3182	547.073	408	547.073	436
547.339	16341	547.339	5365	547.339	3478	547.339	3470	547.339	1016	547.339	70
547.605	17399	547.605	5915	547.605	4936	547.605	3544	547.605	1945	547.605	1796
547.871	17367	547.871	3838	547.871	3751	547.871	2211	547.871	127	547.871	16
548.137	18429	548.137	7325	548.137	6978	548.137	5564	548.137	2998	548.137	1788
548.403	15484	548.403	4241	548.403	4586	548.403	2171	548.403	1483	548.403	-154
548.669	17808	548.669	7251	548.669	5682	548.669	4468	548.669	3183	548.669	3380
548.936	16303	548.936	4725	548.936	4149	548.936	3207	548.936	1240	548.936	-356
549.202	16679	549.202	6110	549.202	5392	549.202	3874	549.202	2468	549.202	1646
549.468	15261	549.468	4358	549.468	3785	549.468	3418	549.468	2167	549.468	341
549.734	16191	549.734	5629	549.734	4347	549.734	1895	549.734	1688	549.734	660
550	15472	550	6414	550	5820	550	2991	550	1861	550	902
550.266	13020	550.266	3528	550.266	2555	550.266	1558	550.266	-1630	550.266	-608
550.532	16065	550.532	5776	550.532	4987	550.532	4011	550.532	2712	550.532	808
550.799	15129	550.799	4235	550.799	3779	550.799	2987	550.799	978	550.799	323
551.065	16012	551.065	6368	551.065	4611	551.065	3624	551.065	1709	551.065	892
551.331	17573	551.331	5267	551.331	5832	551.331	4693	551.331	3188	551.331	1438
551.597	17694	551.597	7563	551.597	5842	551.597	5438	551.597	2325	551.597	3108
551.863	15267	551.863	5342	551.863	3657	551.863	2456	551.863	323	551.863	-909
552.129	14972	552.129	5126	552.129	4383	552.129	3351	552.129	1354	552.129	1890
552.395	14627	552.395	4670	552.395	3680	552.395	1620	552.395	203	552.395	956
552.661	18514	552.661	5882	552.661	5589	552.661	6059	552.661	2694	552.661	2308
552.927	17111	552.927	6096	552.927	6862	552.927	4807	552.927	2616	552.927	1397
553.194	16620	553.194	5846	553.194	5442	553.194	4649	553.194	1532	553.194	1337
553.46	17951	553.46	6008	553.46	4607	553.46	4848	553.46	1678	553.46	1943
553.726	17994	553.726	4761	553.726	4249	553.726	2905	553.726	1373	553.726	1265
553.992	18879	553.992	5465	553.992	4731	553.992	3556	553.992	923	553.992	-538
554.258	21013	554.258	6564	554.258	4397	554.258	3398	554.258	506	554.258	1196
554.524	20430	554.524	7829	554.524	7244	554.524	6062	554.524	4695	554.524	3510
554.79	22314	554.79	5791	554.79	4624	554.79	3387	554.79	1931	554.79	759
555.057	21275	555.057	6041	555.057	5663	555.057	3857	555.057	1083	555.057	-977
555.323	23903	555.323	5755	555.323	3561	555.323	3073	555.323	925	555.323	545
555.589	24526	555.589	6707	555.589	5628	555.589	4194	555.589	2191	555.589	1488
555.855	23051	555.855	6182	555.855	4806	555.855	3757	555.855	260	555.855	-305
556.121	26174	556.121	8052	556.121	6872	556.121	4852	556.121	2149	556.121	2295
556.387	28395	556.387	8085	556.387	6485	556.387	5336	556.387	2649	556.387	3165
556.653	27931	556.653	8286	556.653	8046	556.653	5809	556.653	3984	556.653	2715
556.919	27582	556.919	5764	556.919	4630	556.919	3674	556.919	947	556.919	1681
557.185	25954	557.185	5210	557.185	2914	557.185	1995	557.185	1056	557.185	-320
557.452	28070	557.452	7634	557.452	6276	557.452	5765	557.452	2190	557.452	1816
557.718	27587	557.718	7341	557.718	5005	557.718	4164	557.718	1302	557.718	1032
557.984	27045	557.984	8048	557.984	5452	557.984	4766	557.984	1106	557.984	684
558.25	28721	558.25	7166	558.25	5679	558.25	4199	558.25	1351	558.25	860
558.516	27364	558.516	9195	558.516	6604	558.516	4917	558.516	2507	558.516	1942
558.782	27669	558.782	7074	558.782	5104	558.782	3259	558.782	6	558.782	801
559.048	25538	559.048	6359	559.048	5960	559.048	3377	559.048	545	559.048	824
559.314	27295	559.314	6570	559.314	6495	559.314	4912	559.314	1620	559.314	953
559.581	26146	559.581	5674	559.581	5372	559.581	3088	559.581	1193	559.581	239
559.847	28014	559.847	7060	559.847	6458	559.847	5629	559.847	1117	559.847	1415
560.113	25300	560.113	7416	560.113	7056	560.113	3258	560.113	2425	560.113	898
560.379	24825	560.379	5204	560.379	5620	560.379	4515	560.379	903	560.379	-43
560.645	24534	560.645	5916	560.645	5144	560.645	2844	560.645	1363	560.645	-837
560.911	26729	560.911	7247	560.911	5837	560.911	4762	560.911	2214	560.911	1223
561.177	25868	561.177	7651	561.177	6346	561.177	4237	561.177	1772	561.177	1519
561.443	23988	561.443	6078	561.443	4664	561.443	2470	561.443	-491	561.443	-609
561.709	29440	561.709	10214	561.709	8146	561.709	6979	561.709	4199	561.709	3229
561.975	27724	561.975	9995	561.975	6997	561.975	4980	561.975	2500	561.975	3509
562.242	27755	562.242	9105	562.242	7846	562.242	5841	562.242	3014	562.242	1517
562.508	27164	562.508	7453	562.508	5592	562.508	3769	562.508	1574	562.508	703
562.774	28331	562.774	9037	562.774	8106	562.774	5957	562.774	3130	562.774	2694
563.04	28087	563.04	8306	563.04	6069	563.04	5382	563.04	2410	563.04	655
563.306	27031	563.306	7344	563.306	6725	563.306	4804	563.306	1139	563.306	1306
563.572	29313	563.572	8543	563.572	8210	563.572	5526	563.572	2620	563.572	1665
563.838	28548	563.838	8660	563.838	5801	563.838	4697	563.838	497	563.838	645
564.104	28815	564.104	9939	564.104	7866	564.104	5738	564.104	4405	564.104	1871
564.37	26250	564.37	7165	564.37	6257	564.37	4474	564.37	285	564.37	-425
564.637	27166	564.637	10340	564.637	7773	564.637	6547	564.637	4318	564.637	3439
564.903	27535	564.903	8539	564.903	6438	564.903	6044	564.903	1668	564.903	1763
565.169	26833	565.169	7208	565.169	5773	565.169	3111	565.169	1703	565.169	314
565.435	28812	565.435	9471	565.435	6799	565.435	5450	565.435	1882	565.435	1975
565.701	26283	565.701	7983	565.701	5631	565.701	2771	565.701	267	565.701	-124
565.967	26820	565.967	8493	565.967	6758	565.967	5001	565.967	1346	565.967	702
566.233	26509	566.233	9687	566.233	8800	566.233	6232	566.233	2808	566.233	2417
566.499	26847	566.499	10074	566.499	6677	566.499	4791	566.499	2341	566.499	2072
566.765	27831	566.765	11020	566.765	8811	566.765	6814	566.765	2595	566.765	1662
567.031	26054	567.031	11035	567.031	8044	567.031	6831	567.031	3850	567.031	1754
567.298	26512	567.298	9790	567.298	7037	567.298	5345	567.298	2164	567.298	732
567.564	24617	567.564	9392	567.564	8131	567.564	5373	567.564	1979	567.564	-271
567.83	26908	567.83	11066	567.83	9673	567.83	6628	567.83	2864	567.83	2106
568.096	27351	568.096	12339	568.096	8661	568.096	7818	568.096	3952	568.096	3551
568.362	25210	568.362	9831	568.362	8524	568.362	5560	568.362	2736	568.362	2418
568.628	27902	568.628	12350	568.628	9699	568.628	7210	568.628	2564	568.628	2811
568.894	28006	568.894	12683	568.894	10153	568.894	7395	568.894	3553	568.894	3187
569.16	24170	569.16	11663	569.16	8065	569.16	5753	569.16	1984	569.16	-503
569.426	27865	569.426	12425	569.426	9326	569.426	7943	569.426	4066	569.426	1449
569.692	26674	569.692	12810	569.692	10348	569.692	7319	569.692	2376	569.692	1867
569.959	24523	569.959	10870	569.959	8004	569.959	5228	569.959	1741	569.959	4330
570.225	25350	570.225	11260	570.225	8866	570.225	4919	570.225	405	570.225	1618
570.491	28705	570.491	14241	570.491	11701	570.491	7783	570.491	4707	570.491	3498
570.757	25539	570.757	10542	570.757	7713	570.757	6119	570.757	168	570.757	497
571.023	28243	571.023	12779	571.023	10121	571.023	8417	571.023	3368	571.023	3319
571.289	27846	571.289	11672	571.289	9660	571.289	6474	571.289	2861	571.289	1178
571.555	29067	571.555	13021	571.555	11354	571.555	8030	571.555	3955	571.555	2469
571.821	31301	571.821	15361	571.821	12534	571.821	9444	571.821	4520	571.821	3730
572.087	30621	572.087	14309	572.087	10978	572.087	7799	572.087	3869	572.087	6368
572.353	29187	572.353	13031	572.353	10752	572.353	7126	572.353	2109	572.353	7211
572.619	30025	572.619	13950	572.619	11107	572.619	8800	572.619	2390	572.619	6915
572.885	33636	572.885	18007	572.885	12822	572.885	11877	572.885	5093	572.885	7878
573.152	29499	573.152	15063	573.152	11166	573.152	8470	573.152	2455	573.152	4255
573.418	34732	573.418	16778	573.418	13504	573.418	9659	573.418	4411	573.418	8411
573.684	33059	573.684	14949	573.684	12015	573.684	7362	573.684	2524	573.684	1225
573.95	36092	573.95	17392	573.95	14907	573.95	10308	573.95	5389	573.95	5263
574.216	34933	574.216	18908	574.216	15604	574.216	10293	574.216	4768	574.216	5908
574.482	36625	574.482	17396	574.482	14502	574.482	10282	574.482	4110	574.482	3676
574.748	36577	574.748	17650	574.748	14390	574.748	8809	574.748	2802	574.748	2714
575.014	37213	575.014	18398	575.014	14670	575.014	9869	575.014	2294	575.014	3580
575.28	41498	575.28	21488	575.28	17208	575.28	12849	575.28	5006	575.28	5866
575.546	37989	575.546	19128	575.546	14696	575.546	10595	575.546	3913	575.546	3167
575.812	40463	575.812	19385	575.812	14457	575.812	10268	575.812	3872	575.812	2149
576.079	46127	576.079	24083	576.079	19061	576.079	14105	576.079	6756	576.079	4574
576.345	38323	576.345	17362	576.345	11935	576.345	9203	576.345	3771	576.345	1916
576.611	47291	576.611	22464	576.611	15876	576.611	10662	576.611	4030	576.611	2338
576.877	48585	576.877	23923	576.877	19141	576.877	13324	576.877	5738	576.877	3898
577.143	49945	577.143	23745	577.143	17955	577.143	13439	577.143	6144	577.143	2789
577.409	54636	577.409	27074	577.409	20960	577.409	15285	577.409	7613	577.409	4523
577.675	57960	577.675	29098	577.675	22614	577.675	17259	577.675	6896	577.675	3688
577.941	60640	577.941	28541	577.941	22004	577.941	16248	577.941	6758	577.941	3702
578.207	61882	578.207	28750	578.207	22384	578.207	14870	578.207	5591	578.207	2386
578.473	65595	578.473	32197	578.473	25021	578.473	17179	578.473	6409	578.473	2687
578.739	69819	578.739	34941	578.739	26939	578.739	19812	578.739	9256	578.739	5259
579.005	72864	579.005	36575	579.005	27544	579.005	20684	579.005	8416	579.005	5569
579.271	76342	579.271	36890	579.271	28044	579.271	20711	579.271	8083	579.271	5619
579.538	85528	579.538	43525	579.538	33480	579.538	24316	579.538	12504	579.538	7860
579.804	87651	579.804	43667	579.804	33196	579.804	23392	579.804	10346	579.804	5913
580.07	96374	580.07	47473	580.07	36020	580.07	25758	580.07	11039	580.07	6168
580.336	105829	580.336	50185	580.336	37895	580.336	26587	580.336	9380	580.336	5821
580.602	130071	580.602	59907	580.602	44241	580.602	31290	580.602	14334	580.602	10062
580.868	155209	580.868	66684	580.868	47848	580.868	32759	580.868	14579	580.868	7553
581.134	186653	581.134	74981	581.134	54261	581.134	35558	581.134	15910	581.134	7632
581.4	216462	581.4	84549	581.4	58526	581.4	38766	581.4	18280	581.4	12184
581.666	236681	581.666	91199	581.666	65028	581.666	44380	581.666	21121	581.666	13155
581.932	239949	581.932	90803	581.932	63187	581.932	42244	581.932	21128	581.932	12623
582.198	230998	582.198	87740	582.198	59994	582.198	41443	582.198	19663	582.198	12739
582.464	207556	582.464	79256	582.464	55117	582.464	35027	582.464	15073	582.464	8641
582.73	184550	582.73	70934	582.73	50230	582.73	33676	582.73	15051	582.73	7858
582.996	164258	582.996	66913	582.996	46710	582.996	32394	582.996	13313	582.996	8112
583.263	148238	583.263	62359	583.263	44593	583.263	30389	583.263	12541	583.263	7447
583.529	140540	583.529	61404	583.529	44987	583.529	30208	583.529	12622	583.529	7336
583.795	131763	583.795	56979	583.795	42429	583.795	27994	583.795	9739	583.795	4084
584.061	134712	584.061	62633	584.061	45935	584.061	31851	584.061	11952	584.061	6701
584.327	133262	584.327	60714	584.327	45837	584.327	30688	584.327	11142	584.327	5449
584.593	139749	584.593	63030	584.593	48401	584.593	32622	584.593	11352	584.593	6266
584.859	146563	584.859	67980	584.859	51749	584.859	34866	584.859	15242	584.859	7967
585.125	150233	585.125	68588	585.125	53542	585.125	36214	585.125	14807	585.125	8378
585.391	157753	585.391	72798	585.391	54043	585.391	37777	585.391	16199	585.391	8186
585.657	166849	585.657	78347	585.657	60897	585.657	41250	585.657	16970	585.657	9819
585.923	173380	585.923	77883	585.923	61264	585.923	40338	585.923	14410	585.923	6708
586.189	183985	586.189	88662	586.189	69243	586.189	46766	586.189	19093	586.189	9927
586.455	197849	586.455	100933	586.455	77433	586.455	52663	586.455	20756	586.455	12200
586.721	224374	586.721	115975	586.721	91706	586.721	61852	586.721	25251	586.721	15365
586.987	245119	586.987	132122	586.987	103051	586.987	71121	586.987	28299	586.987	14203
587.253	269206	587.253	146932	587.253	115042	587.253	78009	587.253	30244	587.253	16955
587.519	287206	587.519	163685	587.519	127482	587.519	85630	587.519	30212	587.519	14570
587.786	311651	587.786	179582	587.786	142668	587.786	95308	587.786	36884	587.786	18980
588.052	324870	588.052	189038	588.052	149464	588.052	100236	588.052	39447	588.052	21684
588.318	330236	588.318	190261	588.318	149947	588.318	100435	588.318	37877	588.318	19797
588.584	336139	588.584	190897	588.584	151110	588.584	101484	588.584	40127	588.584	20681
588.85	336555	588.85	186157	588.85	145253	588.85	98612	588.85	37850	588.85	20297
589.116	333303	589.116	179303	589.116	139080	589.116	93644	589.116	36017	589.116	17389
589.382	336818	589.382	176466	589.382	137716	589.382	93607	589.382	37475	589.382	19968
589.648	334877	589.648	168490	589.648	130083	589.648	88341	589.648	35558	589.648	18977
589.914	339882	589.914	168074	589.914	129628	589.914	89413	589.914	36888	589.914	20990
590.18	345302	590.18	167667	590.18	127040	590.18	89531	590.18	37508	590.18	21536
590.446	357387	590.446	171288	590.446	131053	590.446	90479	590.446	40138	590.446	23746
590.712	360608	590.712	168700	590.712	128862	590.712	87764	590.712	37287	590.712	21945
590.978	364436	590.978	172336	590.978	128439	590.978	90345	590.978	39339	590.978	24727
591.244	372936	591.244	174533	591.244	130416	591.244	91526	591.244	39920	591.244	23569
591.51	381385	591.51	180053	591.51	136195	591.51	95046	591.51	43010	591.51	27595
591.776	385486	591.776	181922	591.776	135733	591.776	94117	591.776	43170	591.776	25784
592.042	391083	592.042	185958	592.042	139159	592.042	97329	592.042	44036	592.042	27243
592.308	395229	592.308	187155	592.308	141717	592.308	97817	592.308	43826	592.308	26376
592.574	400480	592.574	192613	592.574	145754	592.574	101910	592.574	46232	592.574	29277
592.84	402621	592.84	195238	592.84	148052	592.84	102591	592.84	46193	592.84	28794
593.107	409037	593.107	202533	593.107	152344	593.107	106724	593.107	50060	593.107	31133
593.373	422007	593.373	210686	593.373	157455	593.373	110774	593.373	49411	593.373	31105
593.639	436138	593.639	220729	593.639	166692	593.639	117138	593.639	54961	593.639	34515
593.905	448394	593.905	228892	593.905	174891	593.905	122186	593.905	55549	593.905	35194
594.171	454292	594.171	232665	594.171	177532	594.171	123447	594.171	54290	594.171	33960
594.437	475605	594.437	248415	594.437	189207	594.437	132062	594.437	58884	594.437	36391
594.703	498151	594.703	263475	594.703	201405	594.703	140521	594.703	61261	594.703	37324
594.969	518043	594.969	278317	594.969	212332	594.969	148040	594.969	65287	594.969	37946
595.235	537418	595.235	296061	595.235	226476	595.235	158741	595.235	68758	595.235	41280
595.501	565250	595.501	316344	595.501	244266	595.501	168152	595.501	71393	595.501	42543
595.767	593250	595.767	340804	595.767	265297	595.767	180596	595.767	77211	595.767	45047
596.033	629329	596.033	370048	596.033	288562	596.033	195031	596.033	81006	596.033	44806
596.299	673354	596.299	408306	596.299	318754	596.299	215873	596.299	89172	596.299	50228
596.565	713038	596.565	439442	596.565	343064	596.565	231811	596.565	93441	596.565	51700
596.831	753544	596.831	469731	596.831	369396	596.831	246590	596.831	99322	596.831	50687
597.097	778549	597.097	491405	597.097	383439	597.097	258931	597.097	102813	597.097	51786
597.363	791812	597.363	507295	597.363	394517	597.363	265619	597.363	104431	597.363	51890
597.629	795578	597.629	510470	597.629	396865	597.629	267766	597.629	102896	597.629	50904
597.895	788196	597.895	501889	597.895	391982	597.895	261844	597.895	100437	597.895	51354
598.161	774185	598.161	488010	598.161	379884	598.161	253050	598.161	96533	598.161	48919
598.427	749166	598.427	468389	598.427	363686	598.427	245561	598.427	91896	598.427	47978
598.693	718801	598.693	443793	598.693	343858	598.693	229515	598.693	87426	598.693	45231
598.959	678053	598.959	411031	598.959	317879	598.959	210903	598.959	80657	598.959	41282
599.225	633541	599.225	379901	599.225	293577	599.225	195139	599.225	74121	599.225	37443
599.491	586920	599.491	346821	599.491	265948	599.491	176627	599.491	66857	599.491	35083
599.757	544237	599.757	316207	599.757	243485	599.757	161151	599.757	61276	599.757	31109
600.023	506003	600.023	293240	600.023	225061	600.023	148331	600.023	55874	600.023	28766
600.289	475192	600.289	270874	600.289	208329	600.289	138017	600.289	54401	600.289	27807
600.555	447792	600.555	255187	600.555	196530	600.555	130127	600.555	52465	600.555	27836
600.821	417374	600.821	236236	600.821	180547	600.821	116910	600.821	46156	600.821	23824
601.087	398446	601.087	225175	601.087	173784	601.087	115225	601.087	46920	601.087	24309
601.354	382733	601.354	214156	601.354	164087	601.354	109876	601.354	42754	601.354	23421
601.62	370875	601.62	206630	601.62	158870	601.62	106777	601.62	42260	601.62	21988
601.886	358981	601.886	201851	601.886	152845	601.886	103000	601.886	41275	601.886	22264
602.152	349365	602.152	193038	602.152	146374	602.152	97444	602.152	38741	602.152	20889
602.418	347400	602.418	192570	602.418	146898	602.418	97299	602.418	39718	602.418	21009
602.684	340478	602.684	188461	602.684	143696	602.684	96570	602.684	38473	602.684	20292
602.95	334821	602.95	184608	602.95	141524	602.95	94312	602.95	37556	602.95	20315
603.216	333809	603.216	184867	603.216	140254	603.216	95042	603.216	37405	603.216	20493
603.482	332437	603.482	183492	603.482	139912	603.482	93652	603.482	36836	603.482	20357
603.748	327088	603.748	180176	603.748	137718	603.748	91316	603.748	36722	603.748	18578
604.014	331482	604.014	182322	604.014	138625	604.014	92907	604.014	37700	604.014	20870
604.28	335203	604.28	184430	604.28	139718	604.28	94272	604.28	38245	604.28	21364
604.546	337648	604.546	183821	604.546	141468	604.546	93718	604.546	38558	604.546	20428
604.812	342244	604.812	186847	604.812	140864	604.812	93298	604.812	37388	604.812	20313
605.078	346725	605.078	187115	605.078	141278	605.078	94576	605.078	36546	605.078	18929
605.344	353831	605.344	191485	605.344	146210	605.344	97496	605.344	39985	605.344	20735
605.61	359039	605.61	194601	605.61	148201	605.61	98898	605.61	39135	605.61	20465
605.876	370882	605.876	205203	605.876	153317	605.876	103526	605.876	42787	605.876	23046
606.142	382723	606.142	208759	606.142	158244	606.142	106621	606.142	43812	606.142	23165
606.408	394891	606.408	213855	606.408	162044	606.408	108570	606.408	43234	606.408	22864
606.674	411823	606.674	225231	606.674	169991	606.674	113277	606.674	47269	606.674	24969
606.94	423548	606.94	227985	606.94	174602	606.94	116693	606.94	46055	606.94	25895
607.206	445853	607.206	241712	607.206	183561	607.206	123365	607.206	51019	607.206	26695
607.472	465816	607.472	252762	607.472	190453	607.472	129680	607.472	52341	607.472	27465
607.738	491125	607.738	265066	607.738	201270	607.738	136626	607.738	56215	607.738	31133
608.004	513231	608.004	278112	608.004	209913	608.004	141489	608.004	57812	608.004	31313
608.27	543731	608.27	292395	608.27	221442	608.27	149429	608.27	61084	608.27	32446
608.536	571962	608.536	306467	608.536	234446	608.536	156699	608.536	63914	608.536	34531
608.802	612305	608.802	328503	608.802	248304	608.802	167478	608.802	66589	608.802	36662
609.068	659497	609.068	355060	609.068	269549	609.068	182240	609.068	73905	609.068	40670
609.334	713303	609.334	384583	609.334	292748	609.334	198907	609.334	81429	609.334	44309
609.6	766914	609.6	413150	609.6	313081	609.6	212439	609.6	84598	609.6	43754
609.866	828355	609.866	446898	609.866	339171	609.866	230557	609.866	95071	609.866	51729
610.132	902387	610.132	485610	610.132	370191	610.132	251017	610.132	102717	610.132	55754
610.398	985862	610.398	528841	610.398	401859	610.398	272865	610.398	112065	610.398	60348
610.664	1086720	610.664	580961	610.664	440951	610.664	298803	610.664	121914	610.664	63680
610.93	1208712	610.93	649923	610.93	493122	610.93	334362	610.93	137716	610.93	76938
611.196	1360595	611.196	729726	611.196	552214	611.196	373427	611.196	156712	611.196	85320
611.462	1530216	611.462	813121	611.462	612293	611.462	416829	611.462	172115	611.462	92965
611.728	1760763	611.728	928489	611.728	697761	611.728	474666	611.728	195419	611.728	105897
611.994	2057846	611.994	1071757	611.994	803225	611.994	543881	611.994	223840	611.994	121957
612.26	2465941	612.26	1256788	612.26	932462	612.26	630784	612.26	258989	612.26	138789
612.526	3012774	612.526	1505776	612.526	1111272	612.526	749077	612.526	303008	612.526	163030
612.792	3700769	612.792	1815787	612.792	1335488	612.792	894673	612.792	359549	612.792	190516
613.058	4607300	613.058	2239506	613.058	1640708	613.058	1097292	613.058	439780	613.058	231621
613.324	5667852	613.324	2758967	613.324	2022879	613.324	1344576	613.324	533988	613.324	279498
613.59	6927553	613.59	3420131	613.59	2516723	613.59	1674352	613.59	654432	613.59	336722
613.856	8196544	613.856	4162643	613.856	3082201	613.856	2044125	613.856	791340	613.856	404703
614.122	9380420	614.122	4921090	614.122	3677359	614.122	2435913	614.122	934820	614.122	471972
614.388	10575210	614.388	5748700	614.388	4322125	614.388	2862068	614.388	1089188	614.388	543384
614.654	11631838	614.654	6504798	614.654	4931599	614.654	3261549	614.654	1229592	614.654	610251
614.92	12209258	614.92	6989708	614.92	5318961	614.92	3512067	614.92	1313583	614.92	647472
615.186	12524584	615.186	7281384	615.186	5547214	615.186	3659820	615.186	1360697	615.186	665331
615.452	12647164	615.452	7391854	615.452	5644751	615.452	3714980	615.452	1376675	615.452	676676
615.718	12406016	615.718	7235176	615.718	5523615	615.718	3635994	615.718	1349474	615.718	665232
615.984	11856140	615.984	6861410	615.984	5227441	615.984	3430322	615.984	1274626	615.984	629869
616.25	11249320	616.25	6431681	616.25	4879152	616.25	3209407	616.25	1202091	616.25	604509
616.516	10521050	616.516	5931640	616.516	4486791	616.516	2953906	616.516	1116129	616.516	569313
616.782	9662398	616.782	5359029	616.782	4040047	616.782	2663093	616.782	1016939	616.782	525152
617.048	8816360	617.048	4802184	617.048	3610628	617.048	2386850	617.048	925913	617.048	484355
617.313	8120392	617.313	4344090	617.313	3262509	617.313	2154778	617.313	841566	617.313	447651
617.579	7501262	617.579	3950625	617.579	2950620	617.579	1953387	617.579	768344	617.579	414220
617.845	6927730	617.845	3583771	617.845	2663981	617.845	1764398	617.845	701534	617.845	378425
618.111	6523892	618.111	3323167	618.111	2463984	618.111	1636133	618.111	657708	618.111	359802
618.377	6162227	618.377	3092937	618.377	2286516	618.377	1517896	618.377	613981	618.377	336054
618.643	5859274	618.643	2902810	618.643	2139550	618.643	1417921	618.643	577876	618.643	316983
618.909	5600971	618.909	2743007	618.909	2015251	618.909	1339798	618.909	544513	618.909	298508
619.175	5351922	619.175	2594120	619.175	1901890	619.175	1261431	619.175	512823	619.175	282763
619.441	5217841	619.441	2504887	619.441	1829707	619.441	1218340	619.441	493490	619.441	273499
619.707	5038348	619.707	2396975	619.707	1751642	619.707	1167139	619.707	473434	619.707	262307
619.973	4826137	619.973	2284970	619.973	1659027	619.973	1104726	619.973	448242	619.973	250257
620.239	4662984	620.239	2198027	620.239	1596011	620.239	1063728	620.239	433743	620.239	243672
620.505	4498507	620.505	2109076	620.505	1529855	620.505	1021357	620.505	414685	620.505	234168
620.771	4313612	620.771	2014468	620.771	1457531	620.771	972726	620.771	394889	620.771	223350
621.037	4124487	621.037	1916598	621.037	1388695	621.037	926716	621.037	378688	621.037	212338
621.303	3923438	621.303	1820960	621.303	1318797	621.303	878373	621.303	361297	621.303	202573
621.569	3699501	621.569	1706863	621.569	1233029	621.569	823079	621.569	337074	621.569	190360
621.835	3508345	621.835	1610988	621.835	1160117	621.835	776096	621.835	316988	621.835	178812
622.101	3332718	622.101	1522346	622.101	1094642	622.101	735231	622.101	303577	622.101	171618
622.367	3148536	622.367	1434302	622.367	1028542	622.367	688404	622.367	284853	622.367	161257
622.633	2971687	622.633	1344439	622.633	963748	622.633	644596	622.633	266907	622.633	149739
622.899	2801182	622.899	1262792	622.899	903928	622.899	601762	622.899	249567	622.899	137722
623.165	2642310	623.165	1185590	623.165	848668	623.165	563905	623.165	234316	623.165	132787
623.431	2482787	623.431	1106560	623.431	791564	623.431	528928	623.431	219977	623.431	123954
623.697	2373684	623.697	1055268	623.697	754799	623.697	506956	623.697	211909	623.697	120899
623.963	2244284	623.963	992681	623.963	706839	623.963	472519	623.963	196915	623.963	109947
624.229	2146573	624.229	944269	624.229	673343	624.229	447815	624.229	185781	624.229	106508
624.495	2044854	624.495	902687	624.495	638912	624.495	427153	624.495	179575	624.495	104696
624.761	1957814	624.761	858192	624.761	609699	624.761	405302	624.761	172501	624.761	98334
625.026	1885841	625.026	820978	625.026	583305	625.026	390196	625.026	166102	625.026	96587
625.292	1802086	625.292	781941	625.292	553590	625.292	371980	625.292	156698	625.292	91782
625.558	1720571	625.558	744315	625.558	529610	625.558	354477	625.558	147742	625.558	86270
625.824	1663436	625.824	718012	625.824	509776	625.824	343162	625.824	144540	625.824	81465
626.09	1589617	626.09	692748	626.09	491636	626.09	331606	626.09	138270	626.09	78481
626.356	1503134	626.356	661903	626.356	472752	626.356	318356	626.356	133450	626.356	74234
626.622	1419149	626.622	633126	626.622	455238	626.622	306115	626.622	126866	626.622	72376
626.888	1347535	626.888	611003	626.888	443847	626.888	297177	626.888	122161	626.888	69241
627.154	1281678	627.154	594071	627.154	430284	627.154	290306	627.154	118548	627.154	66444
627.42	1212869	627.42	570490	627.42	418445	627.42	278420	627.42	114001	627.42	63466
627.686	1138042	627.686	545960	627.686	400360	627.686	267796	627.686	108068	627.686	59994
627.952	1052215	627.952	510391	627.952	376649	627.952	252632	627.952	102037	627.952	55419
628.218	982801	628.218	486024	628.218	358078	628.218	240249	628.218	98030	628.218	53273
628.484	921119	628.484	459183	628.484	343149	628.484	228160	628.484	92539	628.484	51449
628.75	864712	628.75	438458	628.75	330922	628.75	218686	628.75	88473	628.75	48492
629.016	812773	629.016	413047	629.016	307938	629.016	206099	629.016	83395	629.016	45733
629.282	767946	629.282	394816	629.282	291419	629.282	197182	629.282	79133	629.282	43112
629.548	720064	629.548	369417	629.548	277247	629.548	185335	629.548	74636	629.548	40095
629.814	684212	629.814	350634	629.814	261943	629.814	176372	629.814	70650	629.814	37132
630.079	647697	630.079	333648	630.079	250267	630.079	168773	630.079	68366	630.079	37034
630.345	612286	630.345	318411	630.345	237972	630.345	161150	630.345	62366	630.345	33651
630.611	579153	630.611	304841	630.611	226359	630.611	152834	630.611	62022	630.611	34022
630.877	556625	630.877	292046	630.877	218717	630.877	146377	630.877	57271	630.877	29821
631.143	531807	631.143	280316	631.143	210879	631.143	141827	631.143	56906	631.143	30342
631.409	510479	631.409	269595	631.409	203616	631.409	136586	631.409	53465	631.409	29699
631.675	485054	631.675	259173	631.675	195792	631.675	132286	631.675	53013	631.675	43310
631.941	468314	631.941	250659	631.941	188294	631.941	126748	631.941	50655	631.941	31578
632.207	450821	632.207	242024	632.207	183553	632.207	123592	632.207	51385	632.207	27719
632.473	430720	632.473	231518	632.473	174615	632.473	117735	632.473	46562	632.473	25035
632.739	414349	632.739	223321	632.739	167647	632.739	113553	632.739	44949	632.739	24401
633.005	407259	633.005	218141	633.005	164283	633.005	111232	633.005	44020	633.005	26150
633.271	393342	633.271	212140	633.271	156905	633.271	107394	633.271	43202	633.271	25467
633.537	381947	633.537	203312	633.537	154779	633.537	103002	633.537	42299	633.537	27625
633.803	369297	633.803	199297	633.803	148497	633.803	100080	633.803	40136	633.803	29606
634.068	358044	634.068	189926	634.068	141428	634.068	95552	634.068	36479	634.068	22092
634.334	349557	634.334	187590	634.334	140504	634.334	94707	634.334	38210	634.334	21517
634.6	334341	634.6	177216	634.6	133600	634.6	88446	634.6	33442	634.6	18276
634.866	324069	634.866	172277	634.866	130195	634.866	87200	634.866	34445	634.866	20189
635.132	317783	635.132	168450	635.132	128809	635.132	86007	635.132	34652	635.132	19701
635.398	302733	635.398	162595	635.398	121731	635.398	82059	635.398	32794	635.398	17537
635.664	294276	635.664	155739	635.664	116229	635.664	78415	635.664	31029	635.664	17003
635.93	284088	635.93	152893	635.93	114627	635.93	75988	635.93	30036	635.93	16406
636.196	278844	636.196	148984	636.196	112496	636.196	73668	636.196	29382	636.196	15512
636.462	271955	636.462	145149	636.462	108305	636.462	72395	636.462	27316	636.462	14315
636.728	267230	636.728	143238	636.728	109934	636.728	74220	636.728	30322	636.728	16347
636.994	262259	636.994	140111	636.994	107027	636.994	71013	636.994	28237	636.994	15641
637.26	259240	637.26	139592	637.26	105486	637.26	68954	637.26	26103	637.26	15228
637.525	257649	637.525	139984	637.525	104700	637.525	71330	637.525	27549	637.525	15945
637.791	258070	637.791	140777	637.791	104948	637.791	71174	637.791	28907	637.791	15271
638.057	250633	638.057	135443	638.057	101533	638.057	67211	638.057	25979	638.057	13840
638.323	246491	638.323	131415	638.323	99008	638.323	64768	638.323	25586	638.323	13740
638.589	242563	638.589	130725	638.589	97994	638.589	65888	638.589	24915	638.589	14158
638.855	235068	638.855	126723	638.855	95176	638.855	63820	638.855	25876	638.855	13676
639.121	221543	639.121	117897	639.121	87863	639.121	57896	639.121	23506	639.121	10256
639.387	218554	639.387	116480	639.387	89052	639.387	58546	639.387	21535	639.387	12029
639.653	210641	639.653	114580	639.653	85480	639.653	58436	639.653	24290	639.653	12595
639.919	203748	639.919	110123	639.919	83181	639.919	56172	639.919	22679	639.919	13325
640.185	196740	640.185	107478	640.185	82103	640.185	55400	640.185	23159	640.185	13881
640.45	188415	640.45	102777	640.45	77778	640.45	51279	640.45	20853	640.45	11548
640.716	179171	640.716	96930	640.716	72210	640.716	48756	640.716	18097	640.716	8522
640.982	177352	640.982	96517	640.982	71920	640.982	48524	640.982	18577	640.982	9886
641.248	171139	641.248	91294	641.248	69050	641.248	46959	641.248	16172	641.248	7757
641.514	168827	641.514	92780	641.514	69606	641.514	47653	641.514	19977	641.514	8868
641.78	165364	641.78	90712	641.78	68408	641.78	48093	641.78	18440	641.78	8979
642.046	161264	642.046	88033	642.046	67069	642.046	46082	642.046	16442	642.046	8529
642.312	159825	642.312	85427	642.312	65837	642.312	45423	642.312	17277	642.312	8282
642.578	159109	642.578	88905	642.578	67314	642.578	44606	642.578	18899	642.578	8967
642.844	153091	642.844	84328	642.844	62658	642.844	41446	642.844	15703	642.844	7332
643.109	154578	643.109	83029	643.109	63117	643.109	43438	643.109	16698	643.109	8841
643.375	150539	643.375	82568	643.375	63464	643.375	43232	643.375	17691	643.375	9516
643.641	148777	643.641	82515	643.641	62635	643.641	41360	643.641	16150	643.641	9117
643.907	146918	643.907	79917	643.907	61358	643.907	39223	643.907	15433	643.907	7702
644.173	144441	644.173	78614	644.173	60132	644.173	39653	644.173	15740	644.173	7733
644.439	145064	644.439	79413	644.439	59975	644.439	40023	644.439	16567	644.439	7884
644.705	141533	644.705	77387	644.705	57969	644.705	37255	644.705	15578	644.705	7098
644.971	139435	644.971	76030	644.971	58191	644.971	37663	644.971	13032	644.971	5974
645.237	141317	645.237	76581	645.237	59218	645.237	39808	645.237	16212	645.237	9133
645.502	141999	645.502	78999	645.502	61198	645.502	40601	645.502	16938	645.502	7970
645.768	136741	645.768	76128	645.768	57631	645.768	38392	645.768	13624	645.768	5047
646.034	138624	646.034	77766	646.034	58844	646.034	37710	646.034	14623	646.034	7500
646.3	137826	646.3	77584	646.3	58309	646.3	39613	646.3	14594	646.3	6009
646.566	139527	646.566	79237	646.566	61302	646.566	40206	646.566	15933	646.566	8013
646.832	141310	646.832	81517	646.832	61984	646.832	41715	646.832	14731	646.832	8640
647.098	141776	647.098	81807	647.098	62624	647.098	41592	647.098	16241	647.098	8766
647.364	145367	647.364	82726	647.364	62937	647.364	42506	647.364	16713	647.364	7510
647.63	150201	647.63	86634	647.63	64660	647.63	43792	647.63	15906	647.63	9398
647.895	151279	647.895	87120	647.895	65120	647.895	44331	647.895	17015	647.895	9013
648.161	155021	648.161	89027	648.161	68826	648.161	46137	648.161	17581	648.161	9688
648.427	156178	648.427	90330	648.427	67226	648.427	45404	648.427	18201	648.427	7660
648.693	164536	648.693	94840	648.693	73480	648.693	49412	648.693	18695	648.693	11512
648.959	170300	648.959	98329	648.959	76115	648.959	51656	648.959	20621	648.959	11201
649.225	173741	649.225	100634	649.225	77308	649.225	52040	649.225	20508	649.225	11334
649.491	181553	649.491	105759	649.491	82168	649.491	52774	649.491	18965	649.491	10153
649.757	194771	649.757	112159	649.757	88102	649.757	58795	649.757	21846	649.757	11389
650.022	213066	650.022	124710	650.022	97329	650.022	64771	650.022	25182	650.022	12567
650.288	233437	650.288	136803	650.288	107988	650.288	71951	650.288	26600	650.288	14078
650.554	260041	650.554	155038	650.554	119693	650.554	78569	650.554	27719	650.554	12134
650.82	296276	650.82	177592	650.82	138770	650.82	91754	650.82	35475	650.82	17485
651.086	334650	651.086	200986	651.086	155356	651.086	101776	651.086	38718	651.086	19772
651.352	372618	651.352	225770	651.352	174866	651.352	115647	651.352	42659	651.352	20793
651.618	412260	651.618	248705	651.618	192836	651.618	127864	651.618	48442	651.618	24031
651.883	443857	651.883	268658	651.883	206380	651.883	139288	651.883	52367	651.883	24897
652.149	473196	652.149	283172	652.149	219064	652.149	146727	652.149	54267	652.149	25968
652.415	496875	652.415	298724	652.415	232036	652.415	153561	652.415	56519	652.415	26132
652.681	517487	652.681	311198	652.681	239917	652.681	159626	652.681	59294	652.681	29120
652.947	527912	652.947	321496	652.947	246573	652.947	162810	652.947	61399	652.947	30849
653.213	533504	653.213	325997	653.213	248802	653.213	164274	653.213	58756	653.213	27639
653.479	541324	653.479	330037	653.479	251763	653.479	167857	653.479	62006	653.479	28682
653.745	545499	653.745	330577	653.745	254650	653.745	169445	653.745	63164	653.745	30570
654.01	531207	654.01	321060	654.01	245558	654.01	163288	654.01	57962	654.01	26996
654.276	518583	654.276	313237	654.276	239570	654.276	160389	654.276	58685	654.276	29036
654.542	508742	654.542	309844	654.542	237327	654.542	157154	654.542	58977	654.542	29744
654.808	497682	654.808	299458	654.808	227646	654.808	150744	654.808	54993	654.808	26952
655.074	484761	655.074	290314	655.074	223176	655.074	147654	655.074	56934	655.074	29581
655.34	466928	655.34	276489	655.34	213607	655.34	141626	655.34	54779	655.34	27409
655.606	445386	655.606	263032	655.606	200328	655.606	133169	655.606	50623	655.606	25748
655.871	430057	655.871	252173	655.871	192343	655.871	128272	655.871	49162	655.871	26153
656.137	418273	656.137	241777	656.137	182307	656.137	120427	656.137	46357	656.137	23257
656.403	406429	656.403	233194	656.403	175756	656.403	116055	656.403	45508	656.403	22801
656.669	389609	656.669	221852	656.669	166250	656.669	109451	656.669	41545	656.669	21320
656.935	381059	656.935	214621	656.935	160790	656.935	105535	656.935	40537	656.935	21149
657.201	375858	657.201	208318	657.201	159235	657.201	105674	657.201	42658	657.201	23268
657.466	364339	657.466	200792	657.466	151679	657.466	100815	657.466	39693	657.466	21030
657.732	355570	657.732	194315	657.732	146254	657.732	98114	657.732	36297	657.732	18137
657.998	349893	657.998	190974	657.998	144670	657.998	95974	657.998	36777	657.998	18858
658.264	337210	658.264	184899	658.264	138256	658.264	91477	658.264	34356	658.264	17828
658.53	324196	658.53	177568	658.53	133928	658.53	88944	658.53	34123	658.53	16645
658.796	315744	658.796	173512	658.796	131710	658.796	86257	658.796	33318	658.796	15950
659.061	306081	659.061	169430	659.061	128003	659.061	83092	659.061	30989	659.061	16654
659.327	292467	659.327	162748	659.327	124675	659.327	81989	659.327	30707	659.327	14832
659.593	276405	659.593	154705	659.593	115839	659.593	76213	659.593	30027	659.593	14921
659.859	259530	659.859	145304	659.859	109446	659.859	72412	659.859	27967	659.859	14635
660.125	243884	660.125	136289	660.125	102511	660.125	68679	660.125	26664	660.125	14075
660.391	224141	660.391	125547	660.391	94298	660.391	62396	660.391	22588	660.391	11193
660.656	206152	660.656	116077	660.656	87626	660.656	60020	660.656	20142	660.656	10379
660.922	193846	660.922	109356	660.922	83796	660.922	55331	660.922	22619	660.922	12771
661.188	177396	661.188	98325	661.188	74970	661.188	49675	661.188	20044	661.188	10198
661.454	166999	661.454	94820	661.454	72505	661.454	48085	661.454	19848	661.454	11082
661.72	156511	661.72	86620	661.72	65660	661.72	43752	661.72	16598	661.72	8246
661.986	148354	661.986	83941	661.986	63454	661.986	42668	661.986	16276	661.986	8596
662.251	140034	662.251	77818	662.251	60030	662.251	40024	662.251	16743	662.251	9091
662.517	129963	662.517	71304	662.517	54282	662.517	36373	662.517	12849	662.517	6008
662.783	125968	662.783	68864	662.783	52047	662.783	35612	662.783	13809	662.783	6405
663.049	126917	663.049	71630	663.049	56084	663.049	38023	663.049	15651	663.049	9833
663.315	116078	663.315	63498	663.315	48651	663.315	32267	663.315	12653	663.315	6561
663.581	117085	663.581	64982	663.581	50267	663.581	34231	663.581	14448	663.581	8935
663.846	109325	663.846	58894	663.846	45379	663.846	31164	663.846	12597	663.846	7471
664.112	106076	664.112	57076	664.112	43880	664.112	28717	664.112	10042	664.112	5527
664.378	108357	664.378	59112	664.378	46229	664.378	30838	664.378	14216	664.378	8323
664.644	101769	664.644	56015	664.644	43217	664.644	28949	664.644	10955	664.644	5571
664.91	99948	664.91	55616	664.91	42879	664.91	27663	664.91	10321	664.91	6514
665.176	99169	665.176	54515	665.176	42585	665.176	28709	665.176	12017	665.176	7475
665.441	97550	665.441	54419	665.441	42447	665.441	28641	665.441	12290	665.441	7714
665.707	96403	665.707	52396	665.707	39660	665.707	26713	665.707	11522	665.707	5838
665.973	96404	665.973	52588	665.973	40628	665.973	27995	665.973	10691	665.973	6123
666.239	92038	666.239	49764	666.239	36825	666.239	24338	666.239	9984	666.239	3843
666.505	90801	666.505	49923	666.505	38781	666.505	26280	666.505	10960	666.505	5994
666.77	92095	666.77	50947	666.77	39342	666.77	27343	666.77	10737	666.77	6316
667.036	90077	667.036	48931	667.036	38188	667.036	26350	667.036	10655	667.036	5444
667.302	93373	667.302	51792	667.302	40993	667.302	28036	667.302	12555	667.302	7738
667.568	91374	667.568	50244	667.568	38207	667.568	23709	667.568	9228	667.568	4993
667.834	92070	667.834	51365	667.834	39860	667.834	26627	667.834	11689	667.834	7100
668.099	93098	668.099	52658	668.099	40540	668.099	29470	668.099	12719	668.099	7494
668.365	91967	668.365	51213	668.365	38785	668.365	25837	668.365	9093	668.365	5278
668.631	90600	668.631	50908	668.631	39054	668.631	26289	668.631	8917	668.631	4732
668.897	92852	668.897	50972	668.897	39954	668.897	26193	668.897	9706	668.897	5266
669.163	94842	669.163	54033	669.163	42300	669.163	29101	669.163	12571	669.163	7184
669.428	93752	669.428	52474	669.428	40922	669.428	28089	669.428	11378	669.428	6610
669.694	94420	669.694	53880	669.694	40223	669.694	26975	669.694	12092	669.694	5080
669.96	93769	669.96	52427	669.96	40732	669.96	27845	669.96	11006	669.96	6353
670.226	91172	670.226	51939	670.226	39212	670.226	25262	670.226	9901	670.226	4695
670.492	92012	670.492	50554	670.492	38344	670.492	25671	670.492	9326	670.492	4698
670.757	89951	670.757	50261	670.757	36814	670.757	25009	670.757	7626	670.757	4295
671.023	93189	671.023	52906	671.023	39871	671.023	27012	671.023	12193	671.023	6431
671.289	92102	671.289	51113	671.289	40204	671.289	27208	671.289	11508	671.289	5805
671.555	94657	671.555	51695	671.555	40741	671.555	27220	671.555	11777	671.555	7946
671.821	94305	671.821	51900	671.821	39882	671.821	27970	671.821	10785	671.821	8072
672.086	95650	672.086	53866	672.086	41016	672.086	28240	672.086	11149	672.086	6479
672.352	96572	672.352	54529	672.352	41443	672.352	29243	672.352	11623	672.352	7488
672.618	95846	672.618	52859	672.618	39386	672.618	26937	672.618	8245	672.618	4613
672.884	100586	672.884	57622	672.884	44549	672.884	28927	672.884	12086	672.884	9042
673.149	106154	673.149	61695	673.149	48683	673.149	33401	673.149	15133	673.149	9150
673.415	105040	673.415	60296	673.415	45885	673.415	29626	673.415	10379	673.415	4347
673.681	109213	673.681	61130	673.681	47344	673.681	31211	673.681	10048	673.681	4751
673.947	114700	673.947	64692	673.947	50740	673.947	32618	673.947	11443	673.947	5528
674.213	115783	674.213	68303	674.213	52297	674.213	36274	674.213	13760	674.213	7881
674.478	117737	674.478	69428	674.478	52860	674.478	35970	674.478	14713	674.478	7831
674.744	121415	674.744	70982	674.744	54873	674.744	37594	674.744	15089	674.744	7670
675.01	118865	675.01	70789	675.01	55739	675.01	36136	675.01	14014	675.01	8569
675.276	120214	675.276	71235	675.276	55453	675.276	36972	675.276	14954	675.276	7862
675.542	122159	675.542	72142	675.542	54380	675.542	36749	675.542	14775	675.542	7835
675.807	116504	675.807	67769	675.807	51083	675.807	33540	675.807	11954	675.807	5584
676.073	121884	676.073	70473	676.073	55962	676.073	37803	676.073	14055	676.073	7418
676.339	122939	676.339	71320	676.339	55992	676.339	36751	676.339	14132	676.339	6500
676.605	124469	676.605	73164	676.605	55837	676.605	37165	676.605	14649	676.605	8233
676.87	129478	676.87	76058	676.87	58194	676.87	37677	676.87	16968	676.87	8293
677.136	130714	677.136	75350	677.136	58481	677.136	39182	677.136	14249	677.136	7012
677.402	134454	677.402	80477	677.402	62323	677.402	42079	677.402	15644	677.402	8734
677.668	136015	677.668	79151	677.668	60436	677.668	39468	677.668	12797	677.668	6097
677.933	139649	677.933	81845	677.933	63491	677.933	43004	677.933	15130	677.933	7204
678.199	140299	678.199	83945	678.199	64574	678.199	42272	678.199	15846	678.199	6895
678.465	145694	678.465	87645	678.465	67176	678.465	44269	678.465	17227	678.465	7516
678.731	148621	678.731	90235	678.731	69822	678.731	46337	678.731	17942	678.731	9531
678.996	148324	678.996	87906	678.996	67665	678.996	46213	678.996	16844	678.996	9069
679.262	147821	679.262	90137	679.262	68655	679.262	45636	679.262	17681	679.262	9139
679.528	143339	679.528	86298	679.528	66767	679.528	48301	679.528	15870	679.528	7178
679.794	142638	679.794	84785	679.794	64785	679.794	48193	679.794	14351	679.794	7257
680.06	143867	680.06	85888	680.06	65598	680.06	46616	680.06	17284	680.06	9106
680.325	139352	680.325	81621	680.325	63722	680.325	42170	680.325	16550	680.325	7824
680.591	138157	680.591	80537	680.591	63028	680.591	43475	680.591	16455	680.591	8140
680.857	135289	680.857	77302	680.857	60842	680.857	38932	680.857	15875	680.857	7586
681.122	134154	681.122	74678	681.122	59115	681.122	38961	681.122	14189	681.122	7923
681.388	129764	681.388	72949	681.388	56315	681.388	36608	681.388	13695	681.388	5935
681.654	130423	681.654	72450	681.654	55614	681.654	36468	681.654	12928	681.654	5184
681.92	128613	681.92	72197	681.92	53930	681.92	36011	681.92	12245	681.92	5516
682.186	131627	682.186	73109	682.186	55982	682.186	37655	682.186	14453	682.186	7724
682.451	132623	682.451	75369	682.451	56909	682.451	37486	682.451	14528	682.451	6334
682.717	136965	682.717	77497	682.717	58889	682.717	40582	682.717	16110	682.717	9952
682.983	137918	682.983	76554	682.983	57894	682.983	39190	682.983	15213	682.983	8765
683.248	137055	683.248	76337	683.248	57785	683.248	39874	683.248	14982	683.248	7320
683.514	137974	683.514	77566	683.514	58565	683.514	38975	683.514	14918	683.514	8138
683.78	141160	683.78	79921	683.78	61086	683.78	41202	683.78	16283	683.78	8081
684.046	142210	684.046	79067	684.046	60428	684.046	40173	684.046	14297	684.046	6420
684.311	147681	684.311	82649	684.311	61963	684.311	42898	684.311	15833	684.311	8826
684.577	152833	684.577	86378	684.577	65913	684.577	44986	684.577	18024	684.577	9227
684.843	152646	684.843	84961	684.843	63687	684.843	42575	684.843	15357	684.843	5523
685.109	160137	685.109	88267	685.109	67909	685.109	45581	685.109	17737	685.109	9062
685.374	165320	685.374	91143	685.374	70720	685.374	46273	685.374	18632	685.374	9094
685.64	167742	685.64	92992	685.64	71476	685.64	47688	685.64	18283	685.64	10094
685.906	174923	685.906	98666	685.906	74415	685.906	49214	685.906	20514	685.906	10819
686.172	180167	686.172	100854	686.172	76208	686.172	52406	686.172	19809	686.172	9870
686.437	186927	686.437	101967	686.437	78166	686.437	52349	686.437	20913	686.437	12305
686.703	192146	686.703	104444	686.703	79508	686.703	53397	686.703	21579	686.703	9902
686.969	193679	686.969	105387	686.969	79499	686.969	54930	686.969	22027	686.969	12610
687.235	201421	687.235	109116	687.235	81570	687.235	54565	687.235	21310	687.235	11764
687.5	207000	687.5	112242	687.5	84620	687.5	55576	687.5	22343	687.5	12519
687.766	215320	687.766	116188	687.766	87907	687.766	60235	687.766	24498	687.766	14762
688.032	220994	688.032	119837	688.032	90667	688.032	61001	688.032	25684	688.032	14284
688.297	232167	688.297	123210	688.297	94288	688.297	64327	688.297	27304	688.297	16266
688.563	236582	688.563	124330	688.563	102976	688.563	63215	688.563	25006	688.563	13486
688.829	252504	688.829	132317	688.829	101980	688.829	70339	688.829	29673	688.829	17524
689.095	257746	689.095	133747	689.095	100514	689.095	69062	689.095	28098	689.095	15503
689.36	268373	689.36	139779	689.36	105155	689.36	72142	689.36	27424	689.36	15577
689.626	278863	689.626	144909	689.626	108279	689.626	74451	689.626	30778	689.626	16930
689.892	291104	689.892	152467	689.892	114028	689.892	77484	689.892	32891	689.892	17790
690.157	293525	690.157	149646	690.157	112231	690.157	73773	690.157	30581	690.157	17786
690.423	312719	690.423	162519	690.423	119868	690.423	81380	690.423	32521	690.423	19847
690.689	325002	690.689	166434	690.689	123826	690.689	83139	690.689	33810	690.689	18025
690.955	338974	690.955	172830	690.955	129283	690.955	88605	690.955	35833	690.955	21048
691.22	361834	691.22	185949	691.22	138817	691.22	94344	691.22	39485	691.22	23882
691.486	378753	691.486	196222	691.486	147570	691.486	99314	691.486	41124	691.486	24234
691.752	396269	691.752	205156	691.752	153193	691.752	102833	691.752	40832	691.752	23356
692.017	421936	692.017	220118	692.017	162738	692.017	110165	692.017	43904	692.017	24037
692.283	439407	692.283	229794	692.283	171768	692.283	114130	692.283	44602	692.283	23720
692.549	459454	692.549	242490	692.549	183120	692.549	121830	692.549	49182	692.549	27402
692.814	475586	692.814	252720	692.814	190491	692.814	127155	692.814	51097	692.814	27693
693.08	497607	693.08	270771	693.08	204140	693.08	137208	693.08	54500	693.08	29879
693.346	516985	693.346	284318	693.346	216154	693.346	144130	693.346	57195	693.346	30643
693.612	533682	693.612	296963	693.612	225869	693.612	151541	693.612	62128	693.612	33652
693.877	550276	693.877	307763	693.877	234066	693.877	156109	693.877	62847	693.877	33839
694.143	561872	694.143	317768	694.143	240058	694.143	161056	694.143	61617	694.143	31935
694.409	577259	694.409	329859	694.409	250604	694.409	168807	694.409	67454	694.409	36658
694.674	584945	694.674	334726	694.674	254449	694.674	171442	694.674	66852	694.674	34069
694.94	595819	694.94	341246	694.94	260003	694.94	172411	694.94	67838	694.94	34822
695.206	608393	695.206	348993	695.206	269197	695.206	178315	695.206	71393	695.206	36180
695.471	627396	695.471	362139	695.471	278891	695.471	186494	695.471	74148	695.471	41661
695.737	640425	695.737	370320	695.737	282121	695.737	189600	695.737	75631	695.737	41045
696.003	656827	696.003	381372	696.003	292675	696.003	196092	696.003	77826	696.003	42455
696.268	670594	696.268	389519	696.268	300640	696.268	200926	696.268	79762	696.268	41651
696.534	686488	696.534	400866	696.534	309319	696.534	209163	696.534	84693	696.534	45025
696.8	706713	696.8	418400	696.8	322448	696.8	216798	696.8	88510	696.8	46939
697.066	728815	697.066	429719	697.066	331695	697.066	223673	697.066	89830	697.066	47660
697.331	748831	697.331	442239	697.331	344073	697.331	229398	697.331	91527	697.331	49741
697.597	785695	697.597	471320	697.597	363581	697.597	244209	697.597	96814	697.597	51461
697.863	821808	697.863	496014	697.863	383297	697.863	256427	697.863	103054	697.863	54954
698.128	869283	698.128	527705	698.128	408786	698.128	276994	698.128	111848	698.128	60196
698.394	922936	698.394	563023	698.394	435823	698.394	293967	698.394	115493	698.394	61338
698.66	982209	698.66	605923	698.66	470486	698.66	317383	698.66	127101	698.66	67443
698.925	1042377	698.925	649327	698.925	504960	698.925	339336	698.925	136370	698.925	73148
699.191	1118879	699.191	705772	699.191	552393	699.191	372982	699.191	150887	699.191	81197
699.457	1207498	699.457	765678	699.457	599557	699.457	404530	699.457	159094	699.457	83413
699.722	1305381	699.722	833250	699.722	655349	699.722	441079	699.722	175188	699.722	92490
699.988	1415256	699.988	912110	699.988	718144	699.988	482740	699.988	191180	699.988	100878
700.254	1556387	700.254	1010383	700.254	799551	700.254	535928	700.254	212777	700.254	113376
700.519	1712411	700.519	1116156	700.519	886766	700.519	597908	700.519	234739	700.519	125448
700.785	1888026	700.785	1242872	700.785	986850	700.785	663093	700.785	263654	700.785	138460
701.051	2070562	701.051	1367563	701.051	1082612	701.051	730953	701.051	287691	701.051	151394
701.316	2260960	701.316	1496436	701.316	1183715	701.316	799716	701.316	312184	701.316	164921
701.582	2428509	701.582	1614104	701.582	1272758	701.582	860998	701.582	337249	701.582	177792
701.848	2568575	701.848	1701795	701.848	1342503	701.848	905273	701.848	354233	701.848	183892
702.113	2683382	702.113	1763424	702.113	1390482	702.113	934473	702.113	364015	702.113	189917
702.379	2770892	702.379	1815885	702.379	1431822	702.379	961881	702.379	374563	702.379	195880
702.645	2840041	702.645	1842003	702.645	1452805	702.645	973487	702.645	376546	702.645	196746
702.91	2847780	702.91	1835170	702.91	1441428	702.91	966069	702.91	372726	702.91	193868
703.176	2777694	703.176	1769238	703.176	1383939	703.176	924118	703.176	356823	703.176	186949
703.442	2675620	703.442	1685900	703.442	1310920	703.442	873970	703.442	339079	703.442	178157
703.707	2549098	703.707	1583210	703.707	1230020	703.707	818825	703.707	319919	703.707	168199
703.973	2411827	703.973	1473935	703.973	1145395	703.973	764540	703.973	298347	703.973	157956
704.239	2248581	704.239	1353468	704.239	1047429	704.239	696387	704.239	272733	704.239	141648
704.504	2082182	704.504	1233430	704.504	951652	704.504	636096	704.504	248561	704.504	131132
704.77	1891445	704.77	1104464	704.77	848935	704.77	566914	704.77	222402	704.77	118130
705.035	1727344	705.035	995877	705.035	763702	705.035	510385	705.035	201590	705.035	107471
705.301	1576822	705.301	896872	705.301	685082	705.301	459102	705.301	180584	705.301	98891
705.567	1429748	705.567	805906	705.567	616687	705.567	411374	705.567	161558	705.567	87630
705.832	1298417	705.832	725107	705.832	554740	705.832	368849	705.832	148177	705.832	81999
706.098	1175224	706.098	654431	706.098	499555	706.098	331062	706.098	132708	706.098	72797
706.364	1063050	706.364	590703	706.364	449226	706.364	299908	706.364	121488	706.364	66205
706.629	957995	706.629	533144	706.629	402315	706.629	270515	706.629	109532	706.629	60146
706.895	868690	706.895	482762	706.895	366098	706.895	244750	706.895	97776	706.895	53065
707.161	796248	707.161	443803	707.161	336410	707.161	226316	707.161	91753	707.161	49119
707.426	727421	707.426	404079	707.426	306132	707.426	205247	707.426	81777	707.426	44935
707.692	673055	707.692	373235	707.692	283962	707.692	190625	707.692	77634	707.692	42249
707.958	616227	707.958	338496	707.958	256381	707.958	169685	707.958	67046	707.958	34847
708.223	570512	708.223	313668	708.223	236744	708.223	158261	708.223	64769	708.223	36762
708.489	526285	708.489	287889	708.489	218512	708.489	145119	708.489	57479	708.489	32361
708.754	486792	708.754	266329	708.754	199886	708.754	133114	708.754	53385	708.754	27869
709.02	450666	709.02	245940	709.02	185419	709.02	121868	709.02	48472	709.02	25577
709.286	416201	709.286	228332	709.286	170346	709.286	114415	709.286	45792	709.286	24100
709.551	384253	709.551	209988	709.551	157457	709.551	105405	709.551	42371	709.551	22845
709.817	352096	709.817	193239	709.817	147698	709.817	98479	709.817	38589	709.817	21778
710.083	328300	710.083	182651	710.083	138292	710.083	91880	710.083	36942	710.083	22084
710.348	306369	710.348	170555	710.348	129603	710.348	87242	710.348	36169	710.348	19029
710.614	281525	710.614	155501	710.614	118843	710.614	79100	710.614	29877	710.614	16644
710.879	261145	710.879	146858	710.879	112194	710.879	74723	710.879	29202	710.879	14177
711.145	241679	711.145	137411	711.145	104335	711.145	70221	711.145	25897	711.145	14171
711.411	228571	711.411	129847	711.411	98851	711.411	67976	711.411	26574	711.411	13822
711.676	213244	711.676	120936	711.676	91615	711.676	61885	711.676	21968	711.676	12227
711.942	202984	711.942	114036	711.942	87528	711.942	59044	711.942	23343	711.942	12856
712.207	188859	712.207	106884	712.207	83561	712.207	56057	712.207	21498	712.207	11626
712.473	175563	712.473	102293	712.473	78539	712.473	52818	712.473	21106	712.473	11174
712.739	165116	712.739	95292	712.739	74449	712.739	51591	712.739	19368	712.739	11232
713.004	157770	713.004	92285	713.004	70609	713.004	47321	713.004	19336	713.004	10742
713.27	150072	713.27	87983	713.27	66907	713.27	45580	713.27	18550	713.27	10199
713.536	142370	713.536	81371	713.536	62003	713.536	43216	713.536	16558	713.536	8533
713.801	136015	713.801	75791	713.801	59483	713.801	37937	713.801	15162	713.801	6694
714.067	130055	714.067	74821	714.067	58419	714.067	38324	714.067	15651	714.067	6687
714.332	125705	714.332	73340	714.332	55785	714.332	37394	714.332	13727	714.332	6895
714.598	122202	714.598	71177	714.598	55640	714.598	36024	714.598	15853	714.598	8208
714.864	113925	714.864	66544	714.864	50266	714.864	33749	714.864	13275	714.864	7100
715.129	110041	715.129	62547	715.129	47294	715.129	32192	715.129	10516	715.129	5657
715.395	107161	715.395	63719	715.395	49066	715.395	32399	715.395	13207	715.395	5136
715.66	109135	715.66	64133	715.66	48183	715.66	34363	715.66	14199	715.66	8248
715.926	102575	715.926	59481	715.926	45122	715.926	29799	715.926	11781	715.926	4598
716.191	104176	716.191	61266	716.191	46747	716.191	32514	716.191	14613	716.191	8509
716.457	97780	716.457	56628	716.457	43375	716.457	28898	716.457	11242	716.457	6061
716.723	97862	716.723	57363	716.723	45473	716.723	30229	716.723	12905	716.723	8177
716.988	92749	716.988	55275	716.988	41117	716.988	27216	716.988	10308	716.988	4807
717.254	92223	717.254	54745	717.254	41829	717.254	27125	717.254	11640	717.254	7213
717.519	92600	717.519	54149	717.519	41580	717.519	27735	717.519	10261	717.519	6682
717.785	86567	717.785	49714	717.785	37543	717.785	24188	717.785	7531	717.785	3607
718.051	89659	718.051	53175	718.051	42054	718.051	28499	718.051	14887	718.051	8390
718.316	86480	718.316	49259	718.316	38646	718.316	25881	718.316	11564	718.316	5450
718.582	81131	718.582	47961	718.582	35631	718.582	24504	718.582	8659	718.582	3819
718.847	82975	718.847	47864	718.847	38381	718.847	25482	718.847	10451	718.847	6108
719.113	79486	719.113	45562	719.113	35673	719.113	24497	719.113	9587	719.113	6119
719.378	75079	719.378	42771	719.378	33855	719.378	23619	719.378	8353	719.378	2955
719.644	74521	719.644	43506	719.644	34571	719.644	23449	719.644	8893	719.644	4177
719.91	72751	719.91	41396	719.91	32854	719.91	22709	719.91	9597	719.91	5563
720.175	69311	720.175	40641	720.175	31878	720.175	21307	720.175	7709	720.175	4708
720.441	71991	720.441	40912	720.441	33011	720.441	23700	720.441	9963	720.441	5177
720.706	69572	720.706	42048	720.706	32778	720.706	23494	720.706	10536	720.706	5818
720.972	65878	720.972	38608	720.972	29209	720.972	20110	720.972	9689	720.972	5196
721.237	64303	721.237	35390	721.237	29062	721.237	20100	721.237	9097	721.237	3345
721.503	61515	721.503	34447	721.503	27137	721.503	17629	721.503	8306	721.503	1920
721.769	62338	721.769	36411	721.769	30026	721.769	19821	721.769	14279	721.769	5104
722.034	59574	722.034	33788	722.034	26184	722.034	18720	722.034	10054	722.034	4991
722.3	57691	722.3	34061	722.3	27165	722.3	18864	722.3	8768	722.3	5520
722.565	56211	722.565	31820	722.565	24435	722.565	15064	722.565	5643	722.565	3245
722.831	56324	722.831	30984	722.831	25047	722.831	17197	722.831	7484	722.831	4045
723.096	56986	723.096	32774	723.096	26516	723.096	18943	723.096	8530	723.096	5570
723.362	55205	723.362	31909	723.362	25091	723.362	16057	723.362	7309	723.362	2545
723.628	51237	723.628	28914	723.628	22923	723.628	15119	723.628	5088	723.628	3027
723.893	49946	723.893	27490	723.893	21412	723.893	14465	723.893	4864	723.893	1060
724.159	47053	724.159	25932	724.159	19595	724.159	12055	724.159	3707	724.159	1121
724.424	49056	724.424	27881	724.424	21378	724.424	15650	724.424	6729	724.424	3860
724.69	45873	724.69	25830	724.69	19529	724.69	13463	724.69	4644	724.69	1152
724.955	43896	724.955	23516	724.955	20821	724.955	13721	724.955	5088	724.955	2427
725.221	44283	725.221	23203	725.221	18713	725.221	12028	725.221	3290	725.221	1456
725.486	41854	725.486	21967	725.486	17810	725.486	12742	725.486	4522	725.486	1844
725.752	40689	725.752	22868	725.752	17552	725.752	12788	725.752	4165	725.752	2013
726.018	39783	726.018	22324	726.018	17786	726.018	11565	726.018	5626	726.018	2797
726.283	36967	726.283	19651	726.283	15576	726.283	12264	726.283	3920	726.283	2260
726.549	38688	726.549	22981	726.549	19131	726.549	14504	726.549	6785	726.549	5125
726.814	31792	726.814	17846	726.814	13490	726.814	9611	726.814	3414	726.814	797
727.08	28493	727.08	15955	727.08	12554	727.08	8624	727.08	3168	727.08	1800
727.345	27910	727.345	15892	727.345	12860	727.345	9916	727.345	4051	727.345	2280
727.611	30613	727.611	16485	727.611	14068	727.611	10933	727.611	5677	727.611	4364
727.876	21684	727.876	12707	727.876	8793	727.876	6932	727.876	1138	727.876	-620
728.142	22645	728.142	13063	728.142	9505	728.142	7182	728.142	2172	728.142	618
728.407	19413	728.407	10154	728.407	9164	728.407	5560	728.407	1900	728.407	338
728.673	19631	728.673	11625	728.673	9716	728.673	7085	728.673	3683	728.673	3175
728.938	15290	728.938	8027	728.938	5533	728.938	3743	728.938	576	728.938	118
729.204	12785	729.204	6271	729.204	5645	729.204	4552	729.204	1291	729.204	1188
729.469	10516	729.469	6685	729.469	4817	729.469	3025	729.469	817	729.469	163
729.735	9263	729.735	6184	729.735	4439	729.735	3943	729.735	2161	729.735	-496
730.001	10380	730.001	6894	730.001	5670	730.001	4518	730.001	2959	730.001	2458
730.266	8656	730.266	5068	730.266	4826	730.266	3488	730.266	2384	730.266	1071
730.532	8305	730.532	3011	730.532	3619	730.532	2103	730.532	1178	730.532	-234
730.797	7690	730.797	3321	730.797	3242	730.797	2506	730.797	1481	730.797	574
731.063	7260	731.063	3824	731.063	3849	731.063	3748	731.063	1088	731.063	401
731.328	5498	731.328	3307	731.328	1587	731.328	1278	731.328	-1999	731.328	-1280
731.594	5102	731.594	3135	731.594	2269	731.594	2437	731.594	-1039	731.594	212
731.859	8111	731.859	4920	731.859	4114	731.859	3871	731.859	2457	731.859	1946
732.125	7979	732.125	5697	732.125	5812	732.125	5053	732.125	3024	732.125	2401
732.39	7549	732.39	5975	732.39	5438	732.39	4757	732.39	4342	732.39	3840
732.656	2619	732.656	2585	732.656	2034	732.656	1134	732.656	-659	732.656	-289
732.921	5969	732.921	4141	732.921	3807	732.921	2877	732.921	1816	732.921	1007
733.187	4270	733.187	2275	733.187	3056	733.187	450	733.187	120	733.187	-387
733.452	5998	733.452	4121	733.452	5255	733.452	2908	733.452	1794	733.452	2254
733.718	4609	733.718	2012	733.718	1865	733.718	1699	733.718	392	733.718	1962
733.983	2647	733.983	1847	733.983	702	733.983	1036	733.983	-528	733.983	-827
734.249	5124	734.249	2747	734.249	4072	734.249	2850	734.249	1390	734.249	982
734.514	3426	734.514	2446	734.514	1586	734.514	2111	734.514	1002	734.514	857
734.78	3644	734.78	1681	734.78	983	734.78	1342	734.78	1109	734.78	492
735.045	3028	735.045	2017	735.045	2110	735.045	2666	735.045	702	735.045	640
735.311	7276	735.311	6192	735.311	6105	735.311	5461	735.311	4315	735.311	4162
735.576	3735	735.576	1335	735.576	1614	735.576	375	735.576	293	735.576	15
735.842	715	735.842	462	735.842	220	735.842	1339	735.842	-739	735.842	-790
736.107	3387	736.107	1380	736.107	2287	736.107	1451	736.107	42	736.107	176
736.373	5204	736.373	4227	736.373	4039	736.373	3688	736.373	3374	736.373	2717
736.638	2221	736.638	1213	736.638	1946	736.638	1079	736.638	-326	736.638	1164
736.904	4155	736.904	3463	736.904	2756	736.904	2630	736.904	1907	736.904	1347
737.169	1806	737.169	1187	737.169	706	737.169	120	737.169	-991	737.169	-607
737.435	2500	737.435	1060	737.435	2010	737.435	1329	737.435	310	737.435	868
737.7	2672	737.7	3426	737.7	1242	737.7	2457	737.7	1245	737.7	580
737.966	1979	737.966	338	737.966	244	737.966	1609	737.966	374	737.966	208
738.231	1771	738.231	940	738.231	821	738.231	740	738.231	-452	738.231	-595
738.497	1869	738.497	1154	738.497	1926	738.497	943	738.497	-297	738.497	404
738.762	54	738.762	-932	738.762	-8	738.762	-922	738.762	-1823	738.762	-761
739.028	395	739.028	-1056	739.028	-138	739.028	-1099	739.028	-552	739.028	-2495
739.293	2248	739.293	356	739.293	751	739.293	1437	739.293	567	739.293	-371
739.558	1864	739.558	999	739.558	1821	739.558	2379	739.558	1310	739.558	1687
739.824	1902	739.824	1505	739.824	1879	739.824	1824	739.824	1437	739.824	1187
740.089	3365	740.089	2945	740.089	3098	740.089	2949	740.089	2453	740.089	2257
740.355	685	740.355	448	740.355	353	740.355	681	740.355	-723	740.355	-280
740.62	2192	740.62	1304	740.62	1688	740.62	1274	740.62	1128	740.62	2539
740.886	1507	740.886	1280	740.886	749	740.886	1042	740.886	646	740.886	-207
741.151	2404	741.151	3131	741.151	1955	741.151	1391	741.151	1341	741.151	1011
741.417	1299	741.417	1172	741.417	2002	741.417	978	741.417	1020	741.417	1139
741.682	1360	741.682	1568	741.682	1557	741.682	918	741.682	554	741.682	1104
741.948	2237	741.948	1874	741.948	1244	741.948	2691	741.948	1679	741.948	574
742.213	-984	742.213	-128	742.213	-433	742.213	-363	742.213	-1073	742.213	-637
742.479	-434	742.479	-1251	742.479	-875	742.479	-687	742.479	-1780	742.479	-1114
742.744	1541	742.744	1355	742.744	1570	742.744	577	742.744	359	742.744	442
743.01	-150	743.01	67	743.01	106	743.01	1395	743.01	529	743.01	-2412
743.275	1924	743.275	1922	743.275	1217	743.275	1325	743.275	407	743.275	607
743.54	2022	743.54	-104	743.54	1696	743.54	1625	743.54	1187	743.54	530
743.806	2570	743.806	831	743.806	1963	743.806	2812	743.806	280	743.806	1804
744.071	711	744.071	-1018	744.071	-5	744.071	-330	744.071	-846	744.071	-682
744.337	2230	744.337	2016	744.337	1536	744.337	2196	744.337	2385	744.337	1733
744.602	1716	744.602	1840	744.602	1127	744.602	2830	744.602	2105	744.602	607
744.868	2493	744.868	449	744.868	3030	744.868	2511	744.868	897	744.868	1435
745.133	3621	745.133	1816	745.133	2524	745.133	1187	745.133	1317	745.133	1516
745.399	-580	745.399	-766	745.399	-1100	745.399	-250	745.399	-840	745.399	-1288
745.664	1686	745.664	1544	745.664	2372	745.664	1709	745.664	1501	745.664	1615
745.929	1696	745.929	1654	745.929	1700	745.929	1813	745.929	1540	745.929	1395
746.195	1991	746.195	1434	746.195	2379	746.195	1098	746.195	1180	746.195	1872
746.46	2085	746.46	1214	746.46	3766	746.46	2052	746.46	1327	746.46	266
746.726	1383	746.726	829	746.726	1145	746.726	787	746.726	-105	746.726	219
746.991	2674	746.991	2515	746.991	2651	746.991	3662	746.991	2327	746.991	1527
747.257	726	747.257	527	747.257	1161	747.257	506	747.257	-196	747.257	43
747.522	127	747.522	888	747.522	109	747.522	1211	747.522	1335	747.522	-193
747.787	1353	747.787	431	747.787	1393	747.787	1825	747.787	684	747.787	118
748.053	3528	748.053	2569	748.053	2905	748.053	2879	748.053	2592	748.053	1246
748.318	-154	748.318	-318	748.318	-819	748.318	181	748.318	-928	748.318	-597
748.584	1400	748.584	877	748.584	804	748.584	1842	748.584	374	748.584	1045
748.849	994	748.849	1576	748.849	952	748.849	415	748.849	430	748.849	385
749.115	870	749.115	294	749.115	428	749.115	-112	749.115	1142	749.115	2
749.38	-1146	749.38	-1009	749.38	914	749.38	-463	749.38	-350	749.38	-832
749.645	4638	749.645	4291	749.645	3504	749.645	3915	749.645	4629	749.645	2025
749.911	818	749.911	1281	749.911	1954	749.911	1735	749.911	-843	749.911	692
750.176	3597	750.176	2327	750.176	2384	750.176	2734	750.176	3183	750.176	1667
750.442	1261	750.442	1624	750.442	2223	750.442	2225	750.442	824	750.442	905
750.707	3290	750.707	2930	750.707	3330	750.707	3109	750.707	2515	750.707	1556
750.973	2893	750.973	2772	750.973	3279	750.973	3216	750.973	2126	750.973	1155
751.238	768	751.238	-1175	751.238	1123	751.238	-26	751.238	-2	751.238	-591
751.503	2092	751.503	2763	751.503	2932	751.503	3963	751.503	2639	751.503	2919
751.769	550	751.769	227	751.769	1682	751.769	981	751.769	-385	751.769	228
752.034	2818	752.034	1684	752.034	2086	752.034	2900	752.034	1330	752.034	2052
752.3	3898	752.3	1772	752.3	2053	752.3	2379	752.3	3504	752.3	1712
752.565	-459	752.565	-433	752.565	666	752.565	-1401	752.565	-1678	752.565	-984
752.83	-118	752.83	-1115	752.83	-790	752.83	2205	752.83	-587	752.83	-1152
753.096	2287	753.096	1673	753.096	1397	753.096	2625	753.096	2910	753.096	1508
753.361	2721	753.361	2971	753.361	3769	753.361	3577	753.361	2021	753.361	2761
753.627	1367	753.627	221	753.627	635	753.627	1001	753.627	205	753.627	-366
753.892	2606	753.892	1882	753.892	1745	753.892	2641	753.892	1198	753.892	1315
754.157	786	754.157	587	754.157	864	754.157	2522	754.157	-739	754.157	-1142
754.423	2122	754.423	1455	754.423	2080	754.423	2847	754.423	1025	754.423	1029
754.688	1046	754.688	931	754.688	934	754.688	1282	754.688	1230	754.688	369
754.954	-306	754.954	-1222	754.954	-885	754.954	-500	754.954	-913	754.954	-737
755.219	3861	755.219	3786	755.219	2977	755.219	3440	755.219	2726	755.219	2395
755.484	2462	755.484	1810	755.484	1624	755.484	2728	755.484	2289	755.484	753
755.75	548	755.75	1335	755.75	1775	755.75	1207	755.75	1122	755.75	1056
756.015	2194	756.015	2179	756.015	1826	756.015	2008	756.015	274	756.015	1828
756.28	1014	756.28	1471	756.28	1922	756.28	2608	756.28	1348	756.28	606
756.546	-137	756.546	-401	756.546	-311	756.546	-275	756.546	-947	756.546	-1258
756.811	2518	756.811	1685	756.811	2551	756.811	2207	756.811	906	756.811	1979
757.077	469	757.077	1115	757.077	500	757.077	1194	757.077	-503	757.077	96
757.342	1325	757.342	878	757.342	48	757.342	477	757.342	133	757.342	-1330
757.607	4051	757.607	3811	757.607	4524	757.607	4621	757.607	3975	757.607	3249
757.873	3228	757.873	4152	757.873	4515	757.873	4038	757.873	3578	757.873	2774
758.138	1899	758.138	835	758.138	1128	758.138	833	758.138	354	758.138	777
758.403	3044	758.403	2036	758.403	1992	758.403	2004	758.403	761	758.403	481
758.669	-1298	758.669	-638	758.669	-643	758.669	-1127	758.669	-462	758.669	-889
758.934	970	758.934	747	758.934	790	758.934	563	758.934	101	758.934	-457
759.2	-1304	759.2	-1222	759.2	-2144	759.2	-423	759.2	-1724	759.2	-2788
759.465	3981	759.465	2380	759.465	2269	759.465	2489	759.465	1926	759.465	2193
759.73	2339	759.73	3009	759.73	2101	759.73	1629	759.73	1987	759.73	1725
759.996	1839	759.996	617	759.996	1307	759.996	1165	759.996	242	759.996	1077
760.261	2309	760.261	729	760.261	2342	760.261	2029	760.261	1573	760.261	171
760.526	2485	760.526	2329	760.526	3714	760.526	2543	760.526	2682	760.526	2951
760.792	1036	760.792	354	760.792	742	760.792	2702	760.792	686	760.792	534
761.057	1815	761.057	1220	761.057	1366	761.057	4552	761.057	161	761.057	422
761.322	889	761.322	-218	761.322	1453	761.322	3603	761.322	1045	761.322	1407
761.588	1197	761.588	529	761.588	1069	761.588	1274	761.588	382	761.588	270
761.853	876	761.853	854	761.853	477	761.853	1112	761.853	1453	761.853	368
762.118	1710	762.118	668	762.118	1278	762.118	832	762.118	741	762.118	-18
762.384	2108	762.384	1528	762.384	639	762.384	1257	762.384	769	762.384	937
762.649	-950	762.649	-1079	762.649	-2588	762.649	-1120	762.649	-2021	762.649	-1417
762.915	-486	762.915	-145	762.915	103	762.915	-622	762.915	-346	762.915	-810
763.18	2185	763.18	581	763.18	2102	763.18	1395	763.18	2459	763.18	1216
763.445	358	763.445	509	763.445	618	763.445	146	763.445	-373	763.445	514
763.711	2289	763.711	1861	763.711	1066	763.711	2123	763.711	1526	763.711	1556
763.976	4685	763.976	3539	763.976	4354	763.976	3174	763.976	2506	763.976	3430
764.241	-212	764.241	327	764.241	1114	764.241	658	764.241	821	764.241	-96
764.507	3909	764.507	4281	764.507	4734	764.507	4662	764.507	3380	764.507	2374
764.772	759	764.772	-720	764.772	282	764.772	826	764.772	32	764.772	-912
765.037	2191	765.037	2430	765.037	3911	765.037	3127	765.037	1911	765.037	1883
765.303	1709	765.303	2096	765.303	2491	765.303	2278	765.303	1639	765.303	1299
765.568	128	765.568	-320	765.568	134	765.568	-74	765.568	-276	765.568	-772
765.833	-739	765.833	-1099	765.833	-2329	765.833	-868	765.833	-1936	765.833	-1774
766.099	1130	766.099	1593	766.099	1180	766.099	973	766.099	54	766.099	921
766.364	1971	766.364	2838	766.364	33	766.364	1938	766.364	1916	766.364	1902
766.629	2470	766.629	2394	766.629	4088	766.629	4246	766.629	2301	766.629	1957
766.895	-1922	766.895	-2081	766.895	-668	766.895	-1713	766.895	-1808	766.895	-2354
767.16	578	767.16	125	767.16	1439	767.16	2232	767.16	407	767.16	1438
767.425	550	767.425	643	767.425	1601	767.425	952	767.425	484	767.425	-59
767.69	-434	767.69	1167	767.69	122	767.69	1406	767.69	391	767.69	-348
767.956	213	767.956	-634	767.956	-278	767.956	1767	767.956	-478	767.956	-514
768.221	-1	768.221	-325	768.221	424	768.221	4261	768.221	-723	768.221	575
768.486	468	768.486	341	768.486	2240	768.486	4334	768.486	-527	768.486	157
768.752	107	768.752	-311	768.752	729	768.752	1245	768.752	1470	768.752	550
769.017	2218	769.017	798	769.017	2111	769.017	1980	769.017	1136	769.017	1345
769.282	-2080	769.282	-2141	769.282	-1951	769.282	-2125	769.282	-1708	769.282	-2254
769.548	-1110	769.548	-237	769.548	248	769.548	-1058	769.548	-893	769.548	-502
769.813	302	769.813	1345	769.813	747	769.813	1907	769.813	362	769.813	1930
770.078	2094	770.078	2788	770.078	2283	770.078	3343	770.078	3917	770.078	3000
770.344	1804	770.344	1711	770.344	714	770.344	2965	770.344	1522	770.344	1721
770.609	2289	770.609	2034	770.609	1333	770.609	5916	770.609	1355	770.609	916
770.874	-408	770.874	-1145	770.874	1207	770.874	1069	770.874	-30	770.874	22
771.139	1733	771.139	726	771.139	1840	771.139	1658	771.139	1243	771.139	703
771.405	805	771.405	987	771.405	2027	771.405	2238	771.405	1249	771.405	704
771.67	1970	771.67	2988	771.67	1724	771.67	3331	771.67	1791	771.67	2085
771.935	938	771.935	1330	771.935	1121	771.935	3164	771.935	935	771.935	1792
772.201	2108	772.201	1791	772.201	2794	772.201	3283	772.201	2844	772.201	2271
772.466	456	772.466	-445	772.466	749	772.466	891	772.466	-777	772.466	1113
772.731	-770	772.731	-1586	772.731	236	772.731	569	772.731	-468	772.731	-880
772.996	1238	772.996	1438	772.996	1303	772.996	1874	772.996	3394	772.996	1699
773.262	478	773.262	1926	773.262	1712	773.262	1816	773.262	1443	773.262	1908
773.527	27	773.527	-249	773.527	465	773.527	723	773.527	555	773.527	-335
773.792	477	773.792	634	773.792	968	773.792	1021	773.792	16	773.792	223
774.058	2209	774.058	2522	774.058	2996	774.058	3597	774.058	2625	774.058	2247
774.323	1228	774.323	1713	774.323	2632	774.323	3214	774.323	1890	774.323	1859
774.588	192	774.588	48	774.588	-281	774.588	-533	774.588	-363	774.588	354
774.853	1135	774.853	1701	774.853	1824	774.853	1986	774.853	1746	774.853	797
775.119	-906	775.119	-53	775.119	1294	775.119	170	775.119	-850	775.119	984
775.384	3065	775.384	3088	775.384	2636	775.384	2268	775.384	3389	775.384	3275
775.649	2119	775.649	926	775.649	611	775.649	2542	775.649	2593	775.649	1993
775.914	4736	775.914	-793	775.914	4	775.914	-395	775.914	-356	775.914	-217
776.18	2480	776.18	101	776.18	328	776.18	2125	776.18	60	776.18	693
776.445	-204	776.445	297	776.445	601	776.445	873	776.445	555	776.445	711
776.71	677	776.71	607	776.71	2069	776.71	799	776.71	1371	776.71	-798
776.976	-403	776.976	-30	776.976	-540	776.976	429	776.976	297	776.976	1264
777.241	2087	777.241	2730	777.241	2583	777.241	2927	777.241	2341	777.241	2774
777.506	3930	777.506	2595	777.506	3112	777.506	1883	777.506	3208	777.506	1860
777.771	2901	777.771	2513	777.771	1576	777.771	4384	777.771	3775	777.771	3073
778.037	1376	778.037	655	778.037	891	778.037	1257	778.037	1549	778.037	275
778.302	1223	778.302	234	778.302	2073	778.302	1712	778.302	928	778.302	1299
778.567	1809	778.567	1526	778.567	825	778.567	897	778.567	1449	778.567	742
778.832	-1999	778.832	-2797	778.832	-2393	778.832	-1103	778.832	-2550	778.832	-2588
779.098	318	779.098	1122	779.098	-69	779.098	894	779.098	1182	779.098	-943
779.363	-1027	779.363	-724	779.363	181	779.363	-20	779.363	-44	779.363	-1718
779.628	1247	779.628	-25	779.628	863	779.628	969	779.628	1518	779.628	962
779.893	51	779.893	-707	779.893	571	779.893	667	779.893	512	779.893	49
780.159	2185	780.159	2633	780.159	2524	780.159	1600	780.159	1554	780.159	1904
780.424	191	780.424	-870	780.424	1113	780.424	670	780.424	412	780.424	710
780.689	484	780.689	388	780.689	1132	780.689	1122	780.689	-19	780.689	-811
780.954	1524	780.954	2278	780.954	2615	780.954	2349	780.954	1858	780.954	2016
781.22	385	781.22	1789	781.22	1038	781.22	2272	781.22	618	781.22	1713
781.485	1332	781.485	1539	781.485	1284	781.485	1462	781.485	845	781.485	1745
781.75	-339	781.75	-193	781.75	-320	781.75	356	781.75	465	781.75	-921
782.015	691	782.015	1218	782.015	207	782.015	2250	782.015	3079	782.015	1752
782.28	933	782.28	925	782.28	2481	782.28	2323	782.28	8	782.28	732
782.546	-663	782.546	-161	782.546	1457	782.546	1178	782.546	1154	782.546	-12
782.811	-1758	782.811	-755	782.811	-741	782.811	-765	782.811	-426	782.811	-1321
783.076	-96	783.076	172	783.076	554	783.076	1544	783.076	-94	783.076	248
783.341	-802	783.341	-2254	783.341	-1116	783.341	-1519	783.341	-1418	783.341	-1765
783.607	2446	783.607	2074	783.607	2310	783.607	2643	783.607	1553	783.607	1896
783.872	-376	783.872	-1337	783.872	-220	783.872	613	783.872	589	783.872	-747
784.137	153	784.137	751	784.137	-1023	784.137	879	784.137	1010	784.137	804
784.402	259	784.402	3265	784.402	1183	784.402	1367	784.402	9	784.402	466
784.667	-534	784.667	75	784.667	-329	784.667	-269	784.667	2648	784.667	22
784.933	733	784.933	1607	784.933	337	784.933	1092	784.933	1714	784.933	611
785.198	-1823	785.198	-527	785.198	-1230	785.198	357	785.198	195	785.198	-1553
785.463	149	785.463	290	785.463	679	785.463	859	785.463	591	785.463	-261
785.728	704	785.728	-281	785.728	1169	785.728	1484	785.728	1043	785.728	1256
785.993	2466	785.993	2402	785.993	3148	785.993	3437	785.993	3231	785.993	2010
786.259	648	786.259	1635	786.259	1664	786.259	3053	786.259	2347	786.259	1521
786.524	-464	786.524	-755	786.524	-885	786.524	-374	786.524	-707	786.524	-736
786.789	-637	786.789	-452	786.789	244	786.789	1206	786.789	415	786.789	770
787.054	-529	787.054	812	787.054	550	787.054	2405	787.054	236	787.054	424
787.32	2972	787.32	2553	787.32	4344	787.32	3285	787.32	3826	787.32	3471
787.585	-767	787.585	-253	787.585	-604	787.585	-903	787.585	4061	787.585	-482
787.85	402	787.85	946	787.85	252	787.85	1781	787.85	1371	787.85	-341
788.115	-914	788.115	-432	788.115	-209	788.115	810	788.115	1113	788.115	621
788.38	-1221	788.38	-533	788.38	318	788.38	688	788.38	-455	788.38	-884
788.645	1748	788.645	1802	788.645	2298	788.645	2417	788.645	1623	788.645	1179
788.911	-1425	788.911	-1127	788.911	-819	788.911	-292	788.911	-248	788.911	-516
789.176	-1566	789.176	-948	789.176	-333	789.176	191	789.176	402	789.176	-363
789.441	2139	789.441	2311	789.441	1267	789.441	1509	789.441	1239	789.441	1965
789.706	1652	789.706	1866	789.706	2409	789.706	1656	789.706	1135	789.706	1423
789.971	-1108	789.971	-1266	789.971	-1267	789.971	-839	789.971	-890	789.971	-2014
790.237	-742	790.237	-403	790.237	-1300	790.237	1107	790.237	902	790.237	-602
790.502	881	790.502	1459	790.502	2065	790.502	1795	790.502	1738	790.502	2258
790.767	2750	790.767	2841	790.767	3262	790.767	3084	790.767	2731	790.767	3829
791.032	2291	791.032	1973	791.032	2180	791.032	2597	791.032	2563	791.032	2977
791.297	-15	791.297	503	791.297	-1592	791.297	402	791.297	-596	791.297	747
791.562	2200	791.562	2470	791.562	3277	791.562	3339	791.562	1735	791.562	2012
791.828	216	791.828	-891	791.828	295	791.828	560	791.828	217	791.828	63
792.093	3026	792.093	3237	792.093	2618	792.093	1815	792.093	2634	792.093	1963
792.358	-140	792.358	-45	792.358	-335	792.358	-383	792.358	640	792.358	61
792.623	2440	792.623	690	792.623	2536	792.623	2086	792.623	2760	792.623	1602
792.888	-359	792.888	-725	792.888	348	792.888	-510	792.888	-404	792.888	-967
793.153	463	793.153	403	793.153	853	793.153	990	793.153	820	793.153	963
793.419	-62	793.419	448	793.419	505	793.419	1668	793.419	-241	793.419	399
793.684	1807	793.684	1978	793.684	3172	793.684	2478	793.684	1735	793.684	2051
793.949	867	793.949	1063	793.949	1280	793.949	1869	793.949	965	793.949	904
794.214	510	794.214	1289	794.214	2048	794.214	1352	794.214	251	794.214	540
794.479	698	794.479	-39	794.479	1265	794.479	455	794.479	-226	794.479	1243
794.744	-1506	794.744	-1531	794.744	-347	794.744	-660	794.744	-949	794.744	-972
795.01	-802	795.01	-25	795.01	-283	795.01	1336	795.01	-285	795.01	460
795.275	-1204	795.275	504	795.275	-865	795.275	161	795.275	-459	795.275	-296
795.54	-687	795.54	-696	795.54	-9	795.54	444	795.54	733	795.54	767
795.805	599	795.805	-298	795.805	395	795.805	1616	795.805	1084	795.805	194
796.07	-622	796.07	-169	796.07	-61	796.07	-626	796.07	207	796.07	1196
796.335	768	796.335	2761	796.335	2183	796.335	3500	796.335	2391	796.335	1641
796.6	1698	796.6	1975	796.6	2367	796.6	3487	796.6	1993	796.6	3021
796.865	-1341	796.865	-964	796.865	-820	796.865	275	796.865	-1925	796.865	-1000
797.131	473	797.131	1798	797.131	2531	797.131	1315	797.131	995	797.131	985
797.396	2010	797.396	2950	797.396	3489	797.396	2007	797.396	2652	797.396	2008
797.661	238	797.661	354	797.661	1266	797.661	2010	797.661	708	797.661	770
797.926	967	797.926	549	797.926	1067	797.926	2338	797.926	1424	797.926	1277
798.191	-578	798.191	-828	798.191	235	798.191	-215	798.191	280	798.191	631
798.456	1986	798.456	2154	798.456	2610	798.456	1322	798.456	1915	798.456	1998
798.721	154	798.721	-98	798.721	1756	798.721	1781	798.721	988	798.721	392
798.987	291	798.987	647	798.987	349	798.987	-275	798.987	829	798.987	777
799.252	1896	799.252	928	799.252	2556	799.252	2578	799.252	2392	799.252	2356
799.517	-1252	799.517	-2022	799.517	-947	799.517	-1646	799.517	-1489	799.517	-1221
799.782	-2896	799.782	-2793	799.782	-2152	799.782	-2880	799.782	-3029	799.782	-3211
800.047	1098	800.047	-562	800.047	588	800.047	1199	800.047	-380	800.047	1394
800.312	-333	800.312	1383	800.312	1294	800.312	2645	800.312	899	800.312	1083
800.577	749	800.577	522	800.577	493	800.577	1006	800.577	206	800.577	770
800.842	-990	800.842	-631	800.842	343	800.842	524	800.842	-129	800.842	515
801.107	361	801.107	353	801.107	614	801.107	1792	801.107	886	801.107	1094
801.373	1653	801.373	1819	801.373	3053	801.373	3342	801.373	2784	801.373	3412
801.638	509	801.638	-42	801.638	581	801.638	163	801.638	111	801.638	-677
801.903	2129	801.903	1914	801.903	2016	801.903	1433	801.903	1818	801.903	1202
802.168	-1531	802.168	-1400	802.168	-1291	802.168	-1889	802.168	-1150	802.168	-2141
802.433	-916	802.433	-1059	802.433	-804	802.433	830	802.433	-184	802.433	-586
802.698	-1904	802.698	-1046	802.698	-1661	802.698	-1470	802.698	-1512	802.698	-2782
802.963	-888	802.963	-1599	802.963	-1016	802.963	777	802.963	1258	802.963	-643
803.228	110	803.228	1535	803.228	1077	803.228	316	803.228	732	803.228	762
803.493	-1920	803.493	-1739	803.493	-1060	803.493	-918	803.493	-847	803.493	-945
803.758	585	803.758	336	803.758	1081	803.758	536	803.758	236	803.758	-189
804.024	-803	804.024	701	804.024	654	804.024	451	804.024	-97	804.024	-773
804.289	-68	804.289	350	804.289	490	804.289	984	804.289	1159	804.289	156
804.554	-982	804.554	-379	804.554	-922	804.554	-156	804.554	609	804.554	-250
804.819	1550	804.819	2567	804.819	2546	804.819	1720	804.819	1461	804.819	1542
805.084	-1434	805.084	-887	805.084	-179	805.084	-258	805.084	-602	805.084	-278
805.349	1198	805.349	1693	805.349	642	805.349	1516	805.349	912	805.349	808
805.614	700	805.614	1643	805.614	962	805.614	2107	805.614	978	805.614	2260
805.879	-960	805.879	-905	805.879	38	805.879	-946	805.879	-307	805.879	-442
806.144	-163	806.144	365	806.144	1047	806.144	2073	806.144	1102	806.144	1511
806.409	1074	806.409	885	806.409	1747	806.409	3718	806.409	2140	806.409	1125
806.674	1036	806.674	2280	806.674	1549	806.674	4883	806.674	2014	806.674	748
806.939	-2815	806.939	-1808	806.939	-453	806.939	2467	806.939	-1415	806.939	-1272
807.204	1876	807.204	2327	807.204	1456	807.204	2444	807.204	2423	807.204	1492
807.47	-63	807.47	-498	807.47	-580	807.47	1238	807.47	-671	807.47	-472
807.735	440	807.735	376	807.735	125	807.735	803	807.735	937	807.735	1060
808	-671	808	-1682	808	-410	808	-380	808	-1364	808	-934
808.265	96	808.265	850	808.265	175	808.265	33	808.265	-771	808.265	-594
808.53	343	808.53	126	808.53	697	808.53	1001	808.53	691	808.53	1459
808.795	1549	808.795	1499	808.795	476	808.795	1630	808.795	1409	808.795	627
[truncated: 50 more rows]

## Sheet: e
50 µs	50 µs	100 µs	100 µs	150 µs	150 µs	250 µs	250 µs	500 µs	500 µs	700 µs	700 µs
Wavelength (nm)	\DeltaI (counts)	Wavelength (nm)	\DeltaI (counts)	Wavelength (nm)	\DeltaI (counts)	Wavelength (nm)	\DeltaI (counts)	Wavelength (nm)	\DeltaI (counts)	Wavelength (nm)	\DeltaI (counts)
277.774	190	277.774	-391	277.774	-1002	277.774	-505	277.774	-761	277.774	-101
278.04	548	278.04	-267	278.04	187	278.04	-933	278.04	-653	278.04	394
278.306	174	278.306	356	278.306	462	278.306	-26	278.306	-304	278.306	-263
278.572	447	278.572	169	278.572	1342	278.572	149	278.572	87	278.572	52
278.838	973	278.838	348	278.838	884	278.838	-833	278.838	-559	278.838	1644
279.104	-63	279.104	266	279.104	-516	279.104	336	279.104	211	279.104	234
279.369	11	279.369	-344	279.369	-132	279.369	70	279.369	-338	279.369	-1029
279.635	1166	279.635	-250	279.635	1244	279.635	-658	279.635	262	279.635	-449
279.901	-458	279.901	114	279.901	215	279.901	108	279.901	705	279.901	-342
280.167	298	280.167	477	280.167	-840	280.167	569	280.167	-31	280.167	294
280.433	-250	280.433	-350	280.433	356	280.433	-519	280.433	603	280.433	289
280.699	554	280.699	655	280.699	-904	280.699	-755	280.699	23	280.699	1051
280.964	-1144	280.964	341	280.964	810	280.964	193	280.964	-1114	280.964	-234
281.23	303	281.23	328	281.23	141	281.23	-532	281.23	-349	281.23	1141
281.496	265	281.496	-739	281.496	-414	281.496	-136	281.496	511	281.496	1790
281.762	142	281.762	287	281.762	-596	281.762	434	281.762	1187	281.762	1952
282.028	-244	282.028	-61	282.028	-81	282.028	137	282.028	1465	282.028	350
282.294	-56	282.294	30	282.294	439	282.294	242	282.294	647	282.294	-320
282.56	275	282.56	83	282.56	-446	282.56	-62	282.56	-1511	282.56	-488
282.825	-233	282.825	-418	282.825	766	282.825	-448	282.825	136	282.825	228
283.091	537	283.091	-439	283.091	-242	283.091	626	283.091	82	283.091	-570
283.357	845	283.357	-253	283.357	918	283.357	466	283.357	-168	283.357	372
283.623	117	283.623	-386	283.623	-1306	283.623	71	283.623	709	283.623	940
283.889	1019	283.889	-195	283.889	-535	283.889	845	283.889	-1	283.889	462
284.155	582	284.155	689	284.155	-1316	284.155	106	284.155	81	284.155	-82
284.421	-16	284.421	-211	284.421	67	284.421	-122	284.421	-602	284.421	407
284.686	-416	284.686	652	284.686	-269	284.686	339	284.686	1025	284.686	-347
284.952	-496	284.952	-94	284.952	453	284.952	1203	284.952	-960	284.952	-302
285.218	178	285.218	-273	285.218	287	285.218	-945	285.218	504	285.218	108
285.484	-1	285.484	706	285.484	-79	285.484	-897	285.484	550	285.484	473
285.75	-300	285.75	515	285.75	597	285.75	-401	285.75	-1051	285.75	-332
286.016	-291	286.016	207	286.016	-151	286.016	57	286.016	980	286.016	-303
286.282	310	286.282	-176	286.282	72	286.282	-270	286.282	-647	286.282	-636
286.548	9	286.548	83	286.548	-129	286.548	194	286.548	310	286.548	1104
286.813	75	286.813	-888	286.813	717	286.813	-17	286.813	1439	286.813	-340
287.079	-1054	287.079	-543	287.079	-105	287.079	408	287.079	562	287.079	514
287.345	236	287.345	1399	287.345	377	287.345	65	287.345	-276	287.345	-645
287.611	-530	287.611	-151	287.611	700	287.611	-272	287.611	-358	287.611	-919
287.877	616	287.877	1030	287.877	528	287.877	-308	287.877	424	287.877	-246
288.143	1466	288.143	322	288.143	1150	288.143	236	288.143	-567	288.143	-1207
288.409	-664	288.409	836	288.409	1208	288.409	-28	288.409	565	288.409	203
288.675	-842	288.675	-8	288.675	-20	288.675	-570	288.675	-548	288.675	-1210
288.94	-16	288.94	-167	288.94	-463	288.94	-448	288.94	513	288.94	-641
289.206	698	289.206	342	289.206	581	289.206	-110	289.206	114	289.206	-567
289.472	671	289.472	707	289.472	-647	289.472	-1521	289.472	550	289.472	-473
289.738	144	289.738	283	289.738	64	289.738	-620	289.738	-270	289.738	-250
290.004	-720	290.004	-164	290.004	143	290.004	169	290.004	126	290.004	-16
290.27	1706	290.27	-564	290.27	64	290.27	373	290.27	772	290.27	-1359
290.536	813	290.536	-74	290.536	-718	290.536	224	290.536	-156	290.536	663
290.802	-1	290.802	-303	290.802	642	290.802	0	290.802	-550	290.802	-209
291.068	60	291.068	682	291.068	151	291.068	405	291.068	-97	291.068	120
291.333	242	291.333	-380	291.333	-28	291.333	-39	291.333	152	291.333	-174
291.599	163	291.599	206	291.599	-177	291.599	160	291.599	-330	291.599	-127
291.865	-141	291.865	421	291.865	265	291.865	58	291.865	-534	291.865	1372
292.131	357	292.131	-95	292.131	12	292.131	-639	292.131	587	292.131	242
292.397	939	292.397	192	292.397	21	292.397	-472	292.397	-1198	292.397	157
292.663	42	292.663	5	292.663	-640	292.663	-602	292.663	-244	292.663	214
292.929	300	292.929	-1128	292.929	356	292.929	-246	292.929	713	292.929	269
293.195	-387	293.195	1230	293.195	-1010	293.195	691	293.195	-794	293.195	288
293.461	-344	293.461	-1209	293.461	379	293.461	726	293.461	274	293.461	937
293.726	1084	293.726	268	293.726	-1061	293.726	5	293.726	-392	293.726	-16
293.992	104	293.992	166	293.992	-749	293.992	10	293.992	12	293.992	1039
294.258	1	294.258	737	294.258	-5	294.258	159	294.258	-16	294.258	444
294.524	631	294.524	-307	294.524	38	294.524	530	294.524	-145	294.524	587
294.79	622	294.79	184	294.79	-84	294.79	603	294.79	-399	294.79	319
295.056	168	295.056	150	295.056	-350	295.056	-350	295.056	-1630	295.056	-62
295.322	-812	295.322	-1054	295.322	-588	295.322	-280	295.322	-968	295.322	-680
295.588	339	295.588	-572	295.588	345	295.588	-795	295.588	-362	295.588	294
295.854	-417	295.854	-59	295.854	-175	295.854	109	295.854	-1274	295.854	-452
296.12	897	296.12	154	296.12	162	296.12	997	296.12	435	296.12	-103
296.385	768	296.385	134	296.385	587	296.385	1154	296.385	-905	296.385	97
296.651	867	296.651	622	296.651	-1	296.651	817	296.651	292	296.651	-698
296.917	-136	296.917	619	296.917	330	296.917	-174	296.917	397	296.917	-832
297.183	282	297.183	-152	297.183	-243	297.183	382	297.183	763	297.183	41
297.449	869	297.449	560	297.449	212	297.449	-580	297.449	-1977	297.449	724
297.715	-1398	297.715	-314	297.715	321	297.715	-259	297.715	723	297.715	1361
297.981	-156	297.981	418	297.981	238	297.981	601	297.981	9	297.981	545
298.247	-1087	298.247	79	298.247	1180	298.247	229	298.247	780	298.247	381
298.513	-978	298.513	915	298.513	-655	298.513	-371	298.513	72	298.513	-168
298.779	790	298.779	-515	298.779	-578	298.779	642	298.779	1534	298.779	-548
299.045	-471	299.045	238	299.045	852	299.045	916	299.045	-377	299.045	140
299.31	-482	299.31	-458	299.31	186	299.31	-562	299.31	911	299.31	594
299.576	-629	299.576	570	299.576	412	299.576	-510	299.576	39	299.576	-84
299.842	-627	299.842	720	299.842	-184	299.842	491	299.842	648	299.842	1
300.108	-737	300.108	357	300.108	-824	300.108	-23	300.108	-1190	300.108	221
300.374	-450	300.374	-480	300.374	-780	300.374	205	300.374	152	300.374	601
300.64	-830	300.64	1103	300.64	-130	300.64	-22	300.64	237	300.64	-96
300.906	765	300.906	-1013	300.906	82	300.906	-1023	300.906	992	300.906	-567
301.172	-303	301.172	237	301.172	-379	301.172	1238	301.172	-152	301.172	-202
301.438	104	301.438	-549	301.438	288	301.438	-227	301.438	286	301.438	1109
301.704	400	301.704	-229	301.704	-50	301.704	-56	301.704	-500	301.704	-360
301.97	163	301.97	691	301.97	-15	301.97	306	301.97	-62	301.97	-854
302.236	175	302.236	1168	302.236	-529	302.236	-75	302.236	-362	302.236	453
302.502	-295	302.502	468	302.502	368	302.502	372	302.502	-8	302.502	747
302.767	-1120	302.767	901	302.767	42	302.767	-438	302.767	-605	302.767	-968
303.033	-316	303.033	-568	303.033	-245	303.033	-921	303.033	191	303.033	462
303.299	991	303.299	488	303.299	-444	303.299	-127	303.299	58	303.299	-169
303.565	-272	303.565	-558	303.565	498	303.565	699	303.565	558	303.565	-1273
303.831	642	303.831	-501	303.831	441	303.831	681	303.831	-107	303.831	514
304.097	221	304.097	-504	304.097	716	304.097	913	304.097	-10	304.097	422
304.363	-462	304.363	298	304.363	319	304.363	312	304.363	-970	304.363	-388
304.629	857	304.629	959	304.629	169	304.629	-179	304.629	-974	304.629	-208
304.895	288	304.895	-51	304.895	81	304.895	-252	304.895	-74	304.895	606
305.161	-127	305.161	736	305.161	-517	305.161	770	305.161	-803	305.161	-75
305.427	-375	305.427	1280	305.427	-398	305.427	378	305.427	222	305.427	-96
305.693	-148	305.693	395	305.693	53	305.693	-94	305.693	-41	305.693	350
305.959	500	305.959	-453	305.959	414	305.959	1091	305.959	-894	305.959	423
306.225	-31	306.225	550	306.225	310	306.225	649	306.225	-193	306.225	390
306.491	244	306.491	-10	306.491	-498	306.491	-143	306.491	758	306.491	-499
306.756	-703	306.756	146	306.756	822	306.756	43	306.756	98	306.756	-699
307.022	-109	307.022	92	307.022	-262	307.022	630	307.022	289	307.022	-469
307.288	132	307.288	699	307.288	-383	307.288	22	307.288	-833	307.288	58
307.554	-244	307.554	-38	307.554	409	307.554	-83	307.554	-1833	307.554	347
307.82	211	307.82	716	307.82	43	307.82	6	307.82	325	307.82	195
308.086	683	308.086	578	308.086	-108	308.086	750	308.086	487	308.086	-799
308.352	498	308.352	-717	308.352	400	308.352	386	308.352	454	308.352	268
308.618	-296	308.618	336	308.618	350	308.618	-278	308.618	2	308.618	299
308.884	484	308.884	-843	308.884	-770	308.884	714	308.884	226	308.884	-393
309.15	-307	309.15	-892	309.15	-340	309.15	-103	309.15	42	309.15	221
309.416	872	309.416	-348	309.416	81	309.416	-568	309.416	264	309.416	-752
309.682	-88	309.682	57	309.682	836	309.682	-572	309.682	413	309.682	-302
309.948	-555	309.948	704	309.948	-249	309.948	176	309.948	-116	309.948	997
310.214	-435	310.214	966	310.214	-228	310.214	-173	310.214	454	310.214	364
310.48	891	310.48	-386	310.48	561	310.48	741	310.48	-181	310.48	-1493
310.746	-1373	310.746	628	310.746	-220	310.746	-139	310.746	67	310.746	-1202
311.012	-313	311.012	1668	311.012	-358	311.012	-1351	311.012	-823	311.012	-975
311.278	12	311.278	-341	311.278	249	311.278	-877	311.278	47	311.278	623
311.543	684	311.543	1114	311.543	114	311.543	-357	311.543	1013	311.543	-900
311.809	-386	311.809	6	311.809	-1168	311.809	-177	311.809	227	311.809	191
312.075	414	312.075	-1565	312.075	-19	312.075	-712	312.075	1131	312.075	-329
312.341	-376	312.341	32	312.341	-490	312.341	-681	312.341	-32	312.341	579
312.607	75	312.607	-850	312.607	-591	312.607	-398	312.607	968	312.607	-443
312.873	-186	312.873	67	312.873	-78	312.873	696	312.873	1354	312.873	-567
313.139	564	313.139	-41	313.139	-21	313.139	217	313.139	145	313.139	-744
313.405	27	313.405	264	313.405	1101	313.405	426	313.405	-421	313.405	-178
313.671	-1303	313.671	820	313.671	303	313.671	-863	313.671	-748	313.671	-217
313.937	422	313.937	-289	313.937	506	313.937	-543	313.937	-232	313.937	-160
314.203	-149	314.203	202	314.203	875	314.203	-793	314.203	-43	314.203	379
314.469	175	314.469	373	314.469	253	314.469	318	314.469	-691	314.469	244
314.735	211	314.735	-84	314.735	-591	314.735	-452	314.735	244	314.735	-303
315.001	52	315.001	-517	315.001	698	315.001	570	315.001	-598	315.001	34
315.267	-262	315.267	626	315.267	-532	315.267	1	315.267	778	315.267	210
315.533	-92	315.533	-849	315.533	-377	315.533	-198	315.533	-553	315.533	1323
315.799	-528	315.799	1374	315.799	196	315.799	-217	315.799	-188	315.799	657
316.065	756	316.065	-942	316.065	-537	316.065	423	316.065	1148	316.065	186
316.331	-424	316.331	252	316.331	-206	316.331	-109	316.331	-560	316.331	-803
316.597	190	316.597	178	316.597	10	316.597	-738	316.597	-828	316.597	598
316.863	-994	316.863	207	316.863	-328	316.863	-650	316.863	-83	316.863	150
317.129	-230	317.129	-370	317.129	595	317.129	-47	317.129	753	317.129	-925
317.395	-423	317.395	-280	317.395	617	317.395	960	317.395	594	317.395	818
317.661	568	317.661	-115	317.661	-435	317.661	-680	317.661	-266	317.661	639
317.927	-1067	317.927	-329	317.927	-650	317.927	-728	317.927	-577	317.927	-709
318.193	441	318.193	904	318.193	620	318.193	245	318.193	597	318.193	-27
318.459	-641	318.459	-446	318.459	202	318.459	67	318.459	1062	318.459	272
318.725	408	318.725	362	318.725	378	318.725	257	318.725	695	318.725	199
318.991	-420	318.991	-225	318.991	-1172	318.991	732	318.991	446	318.991	-471
319.257	-232	319.257	1184	319.257	-210	319.257	-156	319.257	100	319.257	134
319.522	-753	319.522	424	319.522	-264	319.522	368	319.522	-668	319.522	-19
319.788	-754	319.788	1127	319.788	48	319.788	-865	319.788	444	319.788	-556
320.054	536	320.054	-370	320.054	67	320.054	578	320.054	-775	320.054	721
320.32	-425	320.32	326	320.32	-773	320.32	548	320.32	721	320.32	220
320.586	-265	320.586	1358	320.586	1157	320.586	-255	320.586	-358	320.586	-126
320.852	201	320.852	862	320.852	133	320.852	-447	320.852	-885	320.852	-44
321.118	-883	321.118	5	321.118	-421	321.118	-366	321.118	311	321.118	147
321.384	841	321.384	-29	321.384	377	321.384	-35	321.384	46	321.384	-610
321.65	-369	321.65	-519	321.65	-699	321.65	583	321.65	-597	321.65	-74
321.916	429	321.916	-1048	321.916	2081	321.916	524	321.916	-302	321.916	-792
322.182	-184	322.182	748	322.182	-627	322.182	-135	322.182	134	322.182	565
322.448	-531	322.448	1088	322.448	6	322.448	-508	322.448	-31	322.448	618
322.714	-32	322.714	254	322.714	3	322.714	275	322.714	-403	322.714	-323
322.98	404	322.98	140	322.98	78	322.98	-137	322.98	435	322.98	-110
323.246	690	323.246	-886	323.246	-224	323.246	-606	323.246	761	323.246	-329
323.512	582	323.512	-1534	323.512	133	323.512	357	323.512	661	323.512	-637
323.778	-262	323.778	546	323.778	-544	323.778	403	323.778	-37	323.778	-593
324.044	262	324.044	-48	324.044	68	324.044	221	324.044	-61	324.044	-121
324.31	-459	324.31	-222	324.31	127	324.31	894	324.31	-557	324.31	328
324.576	-386	324.576	271	324.576	-131	324.576	104	324.576	76	324.576	563
324.842	320	324.842	-290	324.842	-86	324.842	-126	324.842	476	324.842	509
325.108	-292	325.108	210	325.108	87	325.108	444	325.108	-880	325.108	-61
325.374	-264	325.374	215	325.374	-473	325.374	654	325.374	14	325.374	-566
325.64	153	325.64	-10	325.64	215	325.64	11	325.64	212	325.64	-312
325.906	-905	325.906	-125	325.906	816	325.906	-391	325.906	-987	325.906	344
326.172	78	326.172	1189	326.172	385	326.172	-521	326.172	229	326.172	-171
326.438	419	326.438	-548	326.438	734	326.438	-229	326.438	533	326.438	13
326.704	-88	326.704	222	326.704	-666	326.704	-531	326.704	312	326.704	-163
326.97	905	326.97	30	326.97	-60923	326.97	503	326.97	-224	326.97	-73
327.236	-327	327.236	-368	327.236	-3401	327.236	-1434	327.236	508	327.236	70
327.502	605	327.502	219	327.502	-115	327.502	-615	327.502	1322	327.502	501
327.768	-304	327.768	241	327.768	-41	327.768	324	327.768	-1129	327.768	623
328.034	-222	328.034	525	328.034	-144	328.034	949	328.034	-149	328.034	-271
328.3	872	328.3	-151	328.3	-39	328.3	-97	328.3	645	328.3	118
328.566	686	328.566	145	328.566	78	328.566	-126	328.566	-51	328.566	540
328.832	-382	328.832	-69	328.832	-609	328.832	569	328.832	330	328.832	-1471
329.098	50	329.098	518	329.098	-389	329.098	305	329.098	-675	329.098	-32
329.364	-831	329.364	590	329.364	935	329.364	-886	329.364	483	329.364	16
329.63	-1540	329.63	863	329.63	-182	329.63	-478	329.63	232	329.63	-498
329.896	-2606	329.896	-128	329.896	1424	329.896	125	329.896	90	329.896	956
330.162	-12899	330.162	-313	330.162	-559	330.162	361	330.162	-98	330.162	27
330.428	96	330.428	-469	330.428	-671	330.428	371	330.428	456	330.428	-379
330.694	-545	330.694	214	330.694	-457	330.694	852	330.694	-42	330.694	290
330.96	-758	330.96	-61	330.96	272	330.96	577	330.96	-626	330.96	935
331.226	657	331.226	-474	331.226	-119	331.226	-698	331.226	-618	331.226	276
331.492	-496	331.492	189	331.492	-148	331.492	57	331.492	259	331.492	-1673
331.758	322	331.758	-202	331.758	-916	331.758	359	331.758	-849	331.758	173
332.024	172	332.024	303	332.024	-732	332.024	-648	332.024	10	332.024	-255
332.29	1046	332.29	161	332.29	715	332.29	-230	332.29	-884	332.29	-19
332.556	-196	332.556	-478	332.556	524	332.556	-139	332.556	299	332.556	-250
332.822	-238	332.822	615	332.822	548	332.822	-938	332.822	-91	332.822	-158
333.088	-324	333.088	-458	333.088	208	333.088	-215	333.088	86	333.088	-10
333.354	531	333.354	-296	333.354	-395	333.354	143	333.354	78	333.354	-46
333.62	791	333.62	1122	333.62	-299	333.62	-1020	333.62	-82	333.62	353
333.886	726	333.886	-399	333.886	182	333.886	-936	333.886	398	333.886	218
334.152	-840	334.152	-374	334.152	-237	334.152	-842	334.152	317	334.152	12
334.418	315	334.418	-801	334.418	38	334.418	-1137	334.418	-154	334.418	614
334.684	-617	334.684	477	334.684	945	334.684	-79	334.684	635	334.684	85
334.95	565	334.95	699	334.95	1353	334.95	1411	334.95	-330	334.95	763
335.216	-398	335.216	4147	335.216	550	335.216	238	335.216	445	335.216	247
335.483	581	335.483	46621	335.483	-187	335.483	347	335.483	1047	335.483	-257
335.749	151	335.749	60344	335.749	-343	335.749	-323	335.749	-138	335.749	-459
336.015	1140	336.015	61862	336.015	513	336.015	416	336.015	-201	336.015	349
336.281	1890	336.281	5960	336.281	61	336.281	-2349	336.281	-777	336.281	-167
336.547	1544	336.547	95	336.547	190	336.547	117	336.547	-377	336.547	1023
336.813	2720	336.813	-413	336.813	-989	336.813	390	336.813	12	336.813	-768
337.079	1855	337.079	-610	337.079	58	337.079	557	337.079	92	337.079	-72
337.345	1746	337.345	637	337.345	-318	337.345	180	337.345	-383	337.345	441
337.611	1659	337.611	594	337.611	549	337.611	1104	337.611	-41	337.611	-5
337.877	215	337.877	-827	337.877	353	337.877	-849	337.877	451	337.877	-69
338.143	152	338.143	325	338.143	368	338.143	1138	338.143	391	338.143	-347
338.409	-1160	338.409	144	338.409	-984	338.409	269	338.409	454	338.409	379
338.675	256	338.675	359	338.675	-1395	338.675	-958	338.675	-268	338.675	-573
338.941	-793	338.941	-566	338.941	451	338.941	-1438	338.941	-18	338.941	-833
339.207	-510	339.207	-407	339.207	410	339.207	-431	339.207	632	339.207	604
339.473	-554	339.473	-280	339.473	619	339.473	-220	339.473	-59	339.473	416
339.739	439	339.739	-345	339.739	885	339.739	-61	339.739	-751	339.739	-20
340.005	-366	340.005	-30	340.005	-85	340.005	-376	340.005	-807	340.005	640
340.271	-136	340.271	-526	340.271	-320	340.271	1227	340.271	-1137	340.271	-18
340.537	742	340.537	-932	340.537	-365	340.537	187	340.537	73	340.537	494
340.803	40	340.803	621	340.803	346	340.803	1409	340.803	-143	340.803	-760
341.069	2539	341.069	-251	341.069	-292	341.069	-822	341.069	424	341.069	416
341.335	158	341.335	275	341.335	314	341.335	-637	341.335	1460	341.335	417
341.601	209	341.601	502	341.601	-193	341.601	-650	341.601	2521	341.601	-788
341.867	-451	341.867	760	341.867	144	341.867	141	341.867	1532	341.867	155
342.133	191	342.133	1265	342.133	644	342.133	-164	342.133	2227	342.133	234
342.399	1191	342.399	-1026	342.399	229	342.399	719	342.399	1282	342.399	-764
342.665	1038	342.665	-370	342.665	723	342.665	-870	342.665	494	342.665	297
342.931	-299	342.931	-627	342.931	1376	342.931	16	342.931	-476	342.931	-645
343.197	-506	343.197	-167	343.197	-44	343.197	885	343.197	-840	343.197	-370
343.464	1113	343.464	-639	343.464	546	343.464	45	343.464	-346	343.464	-1085
343.73	-799	343.73	-739	343.73	-60	343.73	-611	343.73	-391	343.73	97
343.996	-67	343.996	669	343.996	58	343.996	215	343.996	737	343.996	-945
344.262	544	344.262	-586	344.262	-342	344.262	-472	344.262	-965	344.262	565
344.528	809	344.528	439	344.528	-350	344.528	112	344.528	598	344.528	35
344.794	459	344.794	-889	344.794	-178	344.794	-35	344.794	650	344.794	972
345.06	-797	345.06	-1605	345.06	383	345.06	-243	345.06	-474	345.06	-693
345.326	-118	345.326	194	345.326	-910	345.326	-417	345.326	-273	345.326	-177
345.592	-597	345.592	-82	345.592	-74	345.592	151	345.592	389	345.592	-511
345.858	324	345.858	-1481	345.858	199	345.858	722	345.858	680	345.858	995
346.124	210	346.124	-1788	346.124	-682	346.124	-441	346.124	656	346.124	1042
346.39	491	346.39	243	346.39	-421	346.39	-355	346.39	777	346.39	-764
346.656	-625	346.656	297	346.656	-1241	346.656	-754	346.656	296	346.656	14
346.922	55	346.922	-230	346.922	-241	346.922	-15	346.922	1863	346.922	-35
347.188	-523	347.188	-678	347.188	993	347.188	37	347.188	-18	347.188	-588
347.454	3	347.454	-876	347.454	753	347.454	-431	347.454	-331	347.454	30
347.72	-946	347.72	-175	347.72	-403	347.72	403	347.72	-173	347.72	-267
347.986	-740	347.986	146	347.986	586	347.986	65	347.986	-599	347.986	165
348.252	135	348.252	-177	348.252	157	348.252	191	348.252	-224	348.252	-1040
348.518	-380	348.518	-62	348.518	152	348.518	-872	348.518	487	348.518	-956
348.784	55	348.784	-115	348.784	527	348.784	224	348.784	-519	348.784	369
349.051	-132	349.051	-1463	349.051	99	349.051	982	349.051	710	349.051	1457
349.317	668	349.317	-201	349.317	-153	349.317	468	349.317	-410	349.317	623
349.583	2200	349.583	-571	349.583	-91	349.583	6	349.583	-107	349.583	-960
349.849	1419	349.849	-916	349.849	563	349.849	-818	349.849	-789	349.849	-889
350.115	-522	350.115	660	350.115	-44	350.115	749	350.115	391	350.115	-389
350.381	82	350.381	368	350.381	614	350.381	575	350.381	154	350.381	0
350.647	-417	350.647	514	350.647	-866	350.647	54	350.647	-261	350.647	-1174
350.913	456	350.913	393	350.913	253	350.913	-507	350.913	-218	350.913	44
351.179	-376	351.179	264	351.179	158	351.179	-436	351.179	-426	351.179	-177
351.445	563	351.445	-533	351.445	-1652	351.445	1116	351.445	-574	351.445	-218
351.711	21	351.711	-7	351.711	169	351.711	-1302	351.711	657	351.711	-454
351.977	12	351.977	380	351.977	-555	351.977	-747	351.977	3312	351.977	171
352.243	94	352.243	400	352.243	-369	352.243	-984	352.243	1622	352.243	1045
352.509	2	352.509	-414	352.509	-206	352.509	-960	352.509	416	352.509	993
352.775	-1282	352.775	606	352.775	278	352.775	-314	352.775	-157	352.775	-168
353.041	-448	353.041	300	353.041	336	353.041	-460	353.041	-440	353.041	618
353.308	361	353.308	59	353.308	-324	353.308	-419	353.308	494	353.308	-863
353.574	-222	353.574	240	353.574	110	353.574	-424	353.574	439	353.574	737
353.84	951	353.84	646	353.84	866	353.84	319	353.84	31	353.84	256
354.106	716	354.106	83	354.106	-1302	354.106	531	354.106	290	354.106	645
354.372	-599	354.372	-274	354.372	962	354.372	-1004	354.372	603	354.372	256
354.638	257	354.638	-827	354.638	-327	354.638	-4031	354.638	896	354.638	-626
354.904	1439	354.904	-606	354.904	102	354.904	-773	354.904	-681	354.904	1407
355.17	202	355.17	-41	355.17	475	355.17	-984	355.17	-437	355.17	146
355.436	354	355.436	239	355.436	487	355.436	475	355.436	329	355.436	453
355.702	-2398	355.702	-194	355.702	173	355.702	-350	355.702	-653	355.702	998
355.968	-2520	355.968	-1184	355.968	-581	355.968	835	355.968	-503	355.968	-195
356.234	-5935	356.234	-373	356.234	-731	356.234	-250	356.234	-877	356.234	-544
356.5	-1335	356.5	-771	356.5	-40	356.5	416	356.5	-61	356.5	-755
356.766	-1648	356.766	249	356.766	500	356.766	268	356.766	409	356.766	-423
357.032	32	357.032	-580	357.032	-705	357.032	1209	357.032	-519	357.032	-920
357.299	-307	357.299	71	357.299	-121	357.299	575	357.299	-1090	357.299	923
357.565	-326	357.565	-630	357.565	-388	357.565	-618	357.565	-532	357.565	-402
357.831	-89	357.831	-674	357.831	-273	357.831	1178	357.831	323	357.831	-204
358.097	140	358.097	973	358.097	-416	358.097	-224	358.097	-135	358.097	498
358.363	-1194	358.363	332	358.363	-391	358.363	-247	358.363	51	358.363	725
358.629	-91	358.629	556	358.629	-307	358.629	68	358.629	-551	358.629	340
358.895	-103	358.895	1168	358.895	1363	358.895	707	358.895	-521	358.895	87
359.161	271	359.161	615	359.161	499	359.161	-881	359.161	-1064	359.161	39
359.427	251	359.427	280	359.427	1157	359.427	41	359.427	-241	359.427	673
359.693	260	359.693	622	359.693	-563	359.693	-132	359.693	492	359.693	948
359.959	-160	359.959	146	359.959	588	359.959	128	359.959	557	359.959	145
360.225	595	360.225	-49	360.225	-168	360.225	-410	360.225	21	360.225	-1125
360.491	294	360.491	79	360.491	-195	360.491	860	360.491	3	360.491	201
360.758	-588	360.758	161	360.758	-391	360.758	-600	360.758	546	360.758	-140
361.024	62	361.024	-20	361.024	992	361.024	-547	361.024	1315	361.024	-802
361.29	189	361.29	432	361.29	117	361.29	-1577	361.29	566	361.29	-147
361.556	393	361.556	49	361.556	-314	361.556	89	361.556	-733	361.556	120
361.822	-30	361.822	778	361.822	202	361.822	57	361.822	499	361.822	33
362.088	173	362.088	-76	362.088	-633	362.088	-269	362.088	-340	362.088	-98
362.354	276	362.354	-239	362.354	233	362.354	-128	362.354	860	362.354	827
362.62	98	362.62	14	362.62	588	362.62	212	362.62	-128	362.62	-221
362.886	-355	362.886	207	362.886	593	362.886	-805	362.886	-465	362.886	734
363.152	734	363.152	-4	363.152	-1038	363.152	1465	363.152	267	363.152	645
363.418	512	363.418	-135	363.418	-1325	363.418	-628	363.418	381	363.418	526
363.684	258	363.684	415	363.684	432	363.684	-515	363.684	9	363.684	716
363.951	-451	363.951	-408	363.951	80	363.951	939	363.951	-385	363.951	471
364.217	569	364.217	764	364.217	364	364.217	946	364.217	659	364.217	603
364.483	-302	364.483	369	364.483	270	364.483	41	364.483	257	364.483	243
364.749	-746	364.749	227	364.749	688	364.749	46	364.749	-66	364.749	295
365.015	-100	365.015	384	365.015	-487	365.015	2	365.015	-7	365.015	443
365.281	628	365.281	719	365.281	-706	365.281	-339	365.281	219	365.281	-730
365.547	-471	365.547	-58	365.547	-139	365.547	348	365.547	-559	365.547	-494
365.813	-604	365.813	441	365.813	-122	365.813	-536	365.813	-623	365.813	3
366.079	-196	366.079	1476	366.079	-343	366.079	-9	366.079	-15	366.079	610
366.345	748	366.345	1358	366.345	-102	366.345	961	366.345	-253	366.345	884
366.611	13	366.611	480	366.611	450	366.611	-788	366.611	-38	366.611	738
366.878	-29	366.878	85	366.878	-483	366.878	244	366.878	-208	366.878	-6
367.144	-65	367.144	-141	367.144	494	367.144	194	367.144	1082	367.144	-215
367.41	66	367.41	454	367.41	379	367.41	-212	367.41	534	367.41	493
367.676	-250	367.676	13	367.676	178	367.676	-1096	367.676	-401	367.676	461
367.942	543	367.942	-779	367.942	-398	367.942	-1057	367.942	-163	367.942	1003
368.208	-1268	368.208	1198	368.208	44	368.208	-423	368.208	754	368.208	-133
368.474	937	368.474	259	368.474	-2	368.474	183	368.474	263	368.474	-150
368.74	992	368.74	200	368.74	-200	368.74	326	368.74	-683	368.74	390
369.006	380	369.006	-262	369.006	-1790	369.006	-1663	369.006	384	369.006	-169
369.272	759	369.272	-923	369.272	-936	369.272	-340	369.272	254	369.272	-590
369.539	-48	369.539	-337	369.539	164	369.539	-561	369.539	677	369.539	430
369.805	82	369.805	47	369.805	-149	369.805	-295	369.805	377	369.805	654
370.071	-33	370.071	-209	370.071	502	370.071	132	370.071	807	370.071	-116
370.337	257	370.337	747	370.337	-859	370.337	323	370.337	459	370.337	-1175
370.603	-460	370.603	143	370.603	-439	370.603	350	370.603	635	370.603	331
370.869	-665	370.869	524	370.869	672	370.869	166	370.869	254	370.869	44
371.135	-23	371.135	961	371.135	353	371.135	-35	371.135	-837	371.135	-687
371.401	556	371.401	-436	371.401	862	371.401	772	371.401	591	371.401	-577
371.667	-759	371.667	220	371.667	473	371.667	970	371.667	-13	371.667	241
371.933	46	371.933	110	371.933	-597	371.933	-292	371.933	476	371.933	895
372.2	264	372.2	-313	372.2	-130	372.2	-574	372.2	785	372.2	-173
372.466	-552	372.466	861	372.466	-882	372.466	560	372.466	-246	372.466	974
372.732	-240	372.732	-346	372.732	-685	372.732	157	372.732	-93	372.732	448
372.998	207	372.998	294	372.998	-226	372.998	240	372.998	-78	372.998	-81
373.264	-851	373.264	411	373.264	647	373.264	1321	373.264	278	373.264	638
373.53	-133	373.53	653	373.53	125	373.53	-892	373.53	-420	373.53	268
373.796	-619	373.796	875	373.796	745	373.796	86	373.796	-1521	373.796	72
374.062	-1061	374.062	312	374.062	63	374.062	1555	374.062	-385	374.062	596
374.328	39	374.328	619	374.328	418	374.328	326	374.328	165	374.328	-188
374.595	-605	374.595	-25	374.595	55	374.595	-514	374.595	-178	374.595	427
374.861	-825	374.861	267	374.861	-79	374.861	224	374.861	-882	374.861	750
375.127	130	375.127	56	375.127	-170	375.127	-329	375.127	753	375.127	223
375.393	-878	375.393	300	375.393	1134	375.393	-583	375.393	819	375.393	-159
375.659	-889	375.659	167	375.659	419	375.659	161	375.659	-143	375.659	424
375.925	495	375.925	-108	375.925	1258	375.925	132	375.925	581	375.925	252
376.191	180	376.191	-762	376.191	214	376.191	355	376.191	-446	376.191	-560
376.457	496	376.457	-615	376.457	259	376.457	-273	376.457	-323	376.457	-321
376.723	432	376.723	587	376.723	99	376.723	-196	376.723	233	376.723	-296
376.99	567	376.99	413	376.99	-197	376.99	671	376.99	-421	376.99	-399
377.256	-513	377.256	313	377.256	607	377.256	395	377.256	-9	377.256	149
377.522	-99	377.522	-236	377.522	-895	377.522	-860	377.522	-470	377.522	310
377.788	83	377.788	48	377.788	275	377.788	-746	377.788	112	377.788	237
378.054	726	378.054	-568	378.054	-172	378.054	224	378.054	395	378.054	425
378.32	-171	378.32	-192	378.32	427	378.32	24	378.32	-713	378.32	188
378.586	1021	378.586	-64	378.586	395	378.586	3	378.586	-826	378.586	9
378.852	89	378.852	595	378.852	762	378.852	349	378.852	430	378.852	174
379.118	-107	379.118	-1227	379.118	-336	379.118	545	379.118	919	379.118	-166
379.385	-724	379.385	-295	379.385	292	379.385	599	379.385	-559	379.385	138
379.651	562	379.651	1174	379.651	840	379.651	-10	379.651	638	379.651	970
379.917	-338	379.917	-213	379.917	266	379.917	393	379.917	624	379.917	-43
380.183	650	380.183	282	380.183	416	380.183	282	380.183	-264	380.183	-570
380.449	14	380.449	-321	380.449	-316	380.449	-113	380.449	-446	380.449	293
380.715	-376	380.715	403	380.715	77	380.715	-493	380.715	-555	380.715	-451
380.981	198	380.981	214	380.981	-392	380.981	-84	380.981	453	380.981	1354
381.247	-852	381.247	-1261	381.247	891	381.247	36	381.247	335	381.247	-358
381.514	471	381.514	611	381.514	-516	381.514	925	381.514	-668	381.514	-687
381.78	971	381.78	831	381.78	-84	381.78	136	381.78	-251	381.78	5
382.046	-310	382.046	14	382.046	10	382.046	566	382.046	-444	382.046	-1472
382.312	208	382.312	849	382.312	-730	382.312	973	382.312	387	382.312	-263
382.578	438	382.578	-739	382.578	263	382.578	-999	382.578	714	382.578	-176
382.844	614	382.844	-118	382.844	70	382.844	-607	382.844	-396	382.844	-229
383.11	197	383.11	-36	383.11	682	383.11	177	383.11	938	383.11	-252
383.376	618	383.376	-309	383.376	757	383.376	222	383.376	-240	383.376	-1512
383.642	-851	383.642	295	383.642	808	383.642	-58	383.642	1021	383.642	768
383.909	-504	383.909	519	383.909	281	383.909	-564	383.909	173	383.909	-409
384.175	313	384.175	123	384.175	-257	384.175	601	384.175	-446	384.175	270
384.441	557	384.441	-596	384.441	90	384.441	-132	384.441	20	384.441	39
384.707	-179	384.707	608	384.707	-94	384.707	-1594	384.707	359	384.707	443
384.973	1006	384.973	-159	384.973	902	384.973	-386	384.973	12	384.973	65
385.239	663	385.239	-797	385.239	508	385.239	584	385.239	-706	385.239	232
385.505	840	385.505	-404	385.505	-219	385.505	-135	385.505	238	385.505	128
385.772	754	385.772	618	385.772	815	385.772	341	385.772	1127	385.772	61
386.038	-614	386.038	-23	386.038	-890	386.038	-223	386.038	814	386.038	-168
386.304	-55	386.304	-377	386.304	146	386.304	-524	386.304	329	386.304	-1324
386.57	-991	386.57	-122	386.57	429	386.57	456	386.57	29	386.57	-775
386.836	994	386.836	66	386.836	-920	386.836	-136	386.836	300	386.836	-189
387.102	-72	387.102	38	387.102	11	387.102	-86	387.102	-144	387.102	324
387.368	36	387.368	277	387.368	364	387.368	867	387.368	-50	387.368	147
387.634	230	387.634	286	387.634	-531	387.634	-1345	387.634	-187	387.634	-614
387.901	-273	387.901	-371	387.901	-370	387.901	557	387.901	352	387.901	346
388.167	-682	388.167	-734	388.167	229	388.167	-665	388.167	-10	388.167	-47
388.433	239	388.433	725	388.433	226	388.433	-591	388.433	-1363	388.433	-735
388.699	-351	388.699	-649	388.699	513	388.699	39	388.699	340	388.699	187
388.965	447	388.965	-103	388.965	611	388.965	154	388.965	543	388.965	444
389.231	-188	389.231	-294	389.231	-11	389.231	-1610	389.231	445	389.231	-681
389.497	199	389.497	1356	389.497	1015	389.497	-96	389.497	-872	389.497	-1555
389.763	-448	389.763	-516	389.763	100	389.763	-615	389.763	-98	389.763	653
390.03	-382	390.03	-181	390.03	738	390.03	313	390.03	-645	390.03	-132
390.296	-354	390.296	204	390.296	-235	390.296	561	390.296	-704	390.296	-312
390.562	192	390.562	-1026	390.562	-1392	390.562	186	390.562	-330	390.562	1071
390.828	-582	390.828	110	390.828	-337	390.828	-161	390.828	1034	390.828	-22
391.094	-1034	391.094	54	391.094	590	391.094	0	391.094	-833	391.094	-135
391.36	1106	391.36	233	391.36	733	391.36	-274	391.36	646	391.36	-602
391.626	749	391.626	-526	391.626	502	391.626	654	391.626	-1336	391.626	104
391.893	-21	391.893	536	391.893	-352	391.893	-1296	391.893	263	391.893	83
392.159	178	392.159	656	392.159	-499	392.159	-362	392.159	-573	392.159	331
392.425	-253	392.425	182	392.425	61	392.425	-325	392.425	-166	392.425	129
392.691	991	392.691	146	392.691	109	392.691	-100	392.691	788	392.691	-890
392.957	-1030	392.957	83	392.957	-182	392.957	362	392.957	-266	392.957	509
393.223	11	393.223	-1181	393.223	-389	393.223	-481	393.223	531	393.223	-134
393.489	635	393.489	-596	393.489	-335	393.489	-502	393.489	-597	393.489	408
393.756	-247	393.756	-87	393.756	343	393.756	11	393.756	102	393.756	-421
394.022	-730	394.022	-1070	394.022	-205	394.022	115	394.022	-170	394.022	295
394.288	-579	394.288	1028	394.288	-399	394.288	776	394.288	233	394.288	-133
394.554	103	394.554	-610	394.554	-753	394.554	-989	394.554	5	394.554	529
394.82	-775	394.82	-214	394.82	375	394.82	-27	394.82	-629	394.82	340
395.086	-841	395.086	741	395.086	1030	395.086	504	395.086	-337	395.086	-263
395.352	-22	395.352	-179	395.352	-8	395.352	-726	395.352	772	395.352	-813
395.619	899	395.619	-1052	395.619	1078	395.619	884	395.619	212	395.619	495
395.885	-484	395.885	-1300	395.885	230	395.885	200	395.885	-648	395.885	-1065
396.151	791	396.151	-47	396.151	705	396.151	-535	396.151	174	396.151	-413
396.417	-31	396.417	613	396.417	-555	396.417	356	396.417	399	396.417	20
396.683	-260	396.683	62	396.683	-1391	396.683	-161	396.683	861	396.683	-573
396.949	725	396.949	-680	396.949	-759	396.949	-727	396.949	1147	396.949	-186
397.215	232	397.215	229	397.215	680	397.215	1123	397.215	-608	397.215	-28
397.482	-147	397.482	-308	397.482	525	397.482	744	397.482	576	397.482	840
397.748	-526	397.748	332	397.748	272	397.748	98	397.748	624	397.748	614
398.014	309	398.014	-987	398.014	993	398.014	-271	398.014	-40	398.014	-335
398.28	-817	398.28	-372	398.28	-227	398.28	694	398.28	-1539	398.28	281
398.546	49	398.546	33	398.546	-883	398.546	1043	398.546	375	398.546	450
398.812	783	398.812	206	398.812	-1025	398.812	814	398.812	705	398.812	-222
399.078	117	399.078	-331	399.078	-74	399.078	272	399.078	108	399.078	567
399.345	-480	399.345	582	399.345	-224	399.345	54	399.345	317	399.345	841
399.611	303	399.611	550	399.611	-127	399.611	577	399.611	-86	399.611	-86
399.877	248	399.877	-527	399.877	216	399.877	-425	399.877	-145	399.877	-335
400.143	412	400.143	-372	400.143	-403	400.143	299	400.143	-531	400.143	951
400.409	505	400.409	-1002	400.409	-1336	400.409	-522	400.409	217	400.409	112
400.675	833	400.675	283	400.675	-211	400.675	-193	400.675	-271	400.675	-963
400.941	-483	400.941	-1250	400.941	360	400.941	30	400.941	316	400.941	-334
401.208	-377	401.208	150	401.208	-340	401.208	281	401.208	494	401.208	-487
401.474	976	401.474	-1101	401.474	413	401.474	-897	401.474	258	401.474	963
401.74	-400	401.74	-238	401.74	324	401.74	-407	401.74	1090	401.74	-289
402.006	-1454	402.006	-444	402.006	53	402.006	1715	402.006	-174	402.006	-480
402.272	50	402.272	1085	402.272	133	402.272	617	402.272	-745	402.272	788
402.538	534	402.538	613	402.538	-923	402.538	796	402.538	264	402.538	-403
402.805	-688	402.805	121	402.805	167	402.805	-697	402.805	382	402.805	515
403.071	-1156	403.071	-365	403.071	120	403.071	-243	403.071	1015	403.071	217
403.337	-490	403.337	-1201	403.337	451	403.337	1035	403.337	-952	403.337	259
403.603	-277	403.603	229	403.603	428	403.603	-203	403.603	-292	403.603	100
403.869	-123	403.869	-191	403.869	-536	403.869	595	403.869	-317	403.869	136
404.135	-697	404.135	28	404.135	677	404.135	853	404.135	665	404.135	186
404.401	517	404.401	-889	404.401	139	404.401	-308	404.401	649	404.401	757
404.668	280	404.668	662	404.668	287	404.668	-141	404.668	-62	404.668	182
404.934	363	404.934	-250	404.934	-514	404.934	791	404.934	-624	404.934	515
405.2	628	405.2	-661	405.2	173	405.2	-1517	405.2	-49	405.2	241
405.466	-203	405.466	498	405.466	536	405.466	-892	405.466	450	405.466	-3214
405.732	-375	405.732	846	405.732	132	405.732	-206	405.732	57	405.732	-7083
405.998	-221	405.998	199	405.998	-979	405.998	-361	405.998	-438	405.998	-2235
406.265	239	406.265	-35	406.265	-382	406.265	157	406.265	-263	406.265	-285
406.531	838	406.531	1038	406.531	340	406.531	-593	406.531	415	406.531	835
406.797	-150	406.797	-32	406.797	135	406.797	890	406.797	-670	406.797	-405
407.063	-430	407.063	19	407.063	-404	407.063	265	407.063	168	407.063	-76
407.329	656	407.329	1036	407.329	-279	407.329	824	407.329	-582	407.329	-145
407.595	-89	407.595	-205	407.595	-1039	407.595	859	407.595	-966	407.595	-564
407.862	-84	407.862	-270	407.862	28	407.862	641	407.862	-520	407.862	-783
408.128	628	408.128	-240	408.128	-820	408.128	-133	408.128	-459	408.128	47
408.394	201	408.394	-1748	408.394	226	408.394	-1031	408.394	939	408.394	-57
408.66	407	408.66	702	408.66	-809	408.66	1074	408.66	169	408.66	21
408.926	1722	408.926	-280	408.926	926	408.926	862	408.926	-1160	408.926	437
409.192	-9	409.192	-69	409.192	501	409.192	-425	409.192	175	409.192	208
409.458	-851	409.458	-1421	409.458	-703	409.458	-433	409.458	-586	409.458	1393
409.725	-227	409.725	-69	409.725	-427	409.725	167	409.725	-207	409.725	-229
409.991	94	409.991	-541	409.991	-1292	409.991	-1224	409.991	89	409.991	-331
410.257	-764	410.257	733	410.257	108	410.257	-9668	410.257	-421	410.257	-148
410.523	924	410.523	719	410.523	-217	410.523	-327	410.523	-284	410.523	79
410.789	-278	410.789	496	410.789	365	410.789	545	410.789	671	410.789	-22
411.055	672	411.055	256	411.055	70	411.055	951	411.055	168	411.055	528
411.322	-249	411.322	-51	411.322	160	411.322	-299	411.322	144	411.322	432
411.588	261	411.588	439	411.588	-744	411.588	473	411.588	67	411.588	-647
411.854	666	411.854	-102	411.854	-213	411.854	-252	411.854	203	411.854	-154
412.12	414	412.12	-89	412.12	513	412.12	-301	412.12	33	412.12	-903
412.386	-454	412.386	-430	412.386	-1270	412.386	-1207	412.386	-275	412.386	1576
412.652	-436	412.652	230	412.652	383	412.652	94	412.652	-517	412.652	-1298
412.919	132	412.919	-167	412.919	359	412.919	-15	412.919	-507	412.919	604
413.185	-718	413.185	-1	413.185	288	413.185	356	413.185	-914	413.185	-341
413.451	1894	413.451	131	413.451	-359	413.451	-444	413.451	155	413.451	168
413.717	1370	413.717	691	413.717	-519	413.717	943	413.717	-288	413.717	-1579
413.983	-382	413.983	338	413.983	330	413.983	15	413.983	170	413.983	525
414.249	304	414.249	176	414.249	126	414.249	933	414.249	-1035	414.249	638
414.516	1012	414.516	-803	414.516	-53	414.516	-217	414.516	224	414.516	419
414.782	-339	414.782	-868	414.782	897	414.782	891	414.782	999	414.782	215
415.048	-9	415.048	-715	415.048	121	415.048	699	415.048	29	415.048	354
415.314	-500	415.314	281	415.314	640	415.314	-255	415.314	834	415.314	-82
415.58	-347	415.58	-350	415.58	68	415.58	443	415.58	119	415.58	591
415.846	650	415.846	580	415.846	387	415.846	-143	415.846	265	415.846	-987
416.113	230	416.113	254	416.113	299	416.113	-300	416.113	485	416.113	205
416.379	1368	416.379	-461	416.379	-806	416.379	30	416.379	-971	416.379	111
416.645	834	416.645	947	416.645	590	416.645	782	416.645	-97	416.645	-362
416.911	233	416.911	-442	416.911	60	416.911	157	416.911	-26	416.911	128
417.177	-174	417.177	487	417.177	941	417.177	99	417.177	-468	417.177	16
417.443	-1186	417.443	-485	417.443	-1166	417.443	-154	417.443	-115	417.443	145
417.71	40	417.71	-419	417.71	70	417.71	569	417.71	830	417.71	-178
417.976	582	417.976	-613	417.976	259	417.976	673	417.976	-8	417.976	-135
418.242	680	418.242	22	418.242	278	418.242	-438	418.242	835	418.242	-1070
418.508	28	418.508	127	418.508	353	418.508	-61	418.508	-1	418.508	253
418.774	505	418.774	278	418.774	1	418.774	-446	418.774	-1440	418.774	-698
419.04	144	419.04	-1476	419.04	-386	419.04	570	419.04	-345	419.04	-398
419.307	488	419.307	187	419.307	-474	419.307	-508	419.307	514	419.307	-443
419.573	961	419.573	797	419.573	-125	419.573	-729	419.573	599	419.573	-1131
419.839	571	419.839	1592	419.839	-823	419.839	410	419.839	-733	419.839	262
420.105	-79	420.105	141	420.105	494	420.105	381	420.105	946	420.105	585
420.371	-520	420.371	-1408	420.371	385	420.371	-729	420.371	305	420.371	-244
420.637	1320	420.637	1085	420.637	307	420.637	-393	420.637	152	420.637	-495
420.904	-417	420.904	-374	420.904	-208	420.904	1036	420.904	-14	420.904	275
421.17	639	421.17	-171	421.17	496	421.17	630	421.17	-765	421.17	152
421.436	25	421.436	338	421.436	-262	421.436	-926	421.436	668	421.436	202
421.702	-512	421.702	636	421.702	297	421.702	-80	421.702	292	421.702	-940
421.968	635	421.968	396	421.968	-162	421.968	-544	421.968	-36	421.968	-88
422.235	495	422.235	-546	422.235	-603	422.235	88	422.235	35	422.235	-1056
422.501	74	422.501	547	422.501	85	422.501	-758	422.501	-119	422.501	-655
422.767	-650	422.767	1091	422.767	623	422.767	-405	422.767	203	422.767	957
423.033	-58	423.033	346	423.033	-447	423.033	-566	423.033	-366	423.033	322
423.299	140	423.299	-395	423.299	-1048	423.299	-14	423.299	229	423.299	1250
423.565	-960	423.565	134	423.565	-1111	423.565	-199	423.565	-50	423.565	-1432
423.832	568	423.832	-219	423.832	-566	423.832	164	423.832	439	423.832	570
424.098	660	424.098	-1187	424.098	-756	424.098	198	424.098	935	424.098	-1493
424.364	-131	424.364	1118	424.364	235	424.364	-922	424.364	-898	424.364	1204
424.63	87	424.63	320	424.63	460	424.63	231	424.63	792	424.63	197
424.896	-544	424.896	813	424.896	-35	424.896	-344	424.896	-173	424.896	348
425.162	373	425.162	334	425.162	-167	425.162	-630	425.162	-52	425.162	1004
425.429	-1310	425.429	-451	425.429	-134	425.429	941	425.429	-3403	425.429	305
425.695	-77	425.695	-1222	425.695	664	425.695	582	425.695	-1079	425.695	-617
425.961	-401	425.961	25	425.961	178	425.961	545	425.961	-3585	425.961	-1343
426.227	-590	426.227	-99	426.227	-912	426.227	-700	426.227	-353	426.227	557
426.493	1	426.493	-46	426.493	217	426.493	-5	426.493	-484	426.493	155
426.759	-1597	426.759	-513	426.759	450	426.759	-897	426.759	-630	426.759	-1375
427.026	-262	427.026	-1265	427.026	-116	427.026	-71	427.026	-728	427.026	675
427.292	-645	427.292	-459	427.292	-819	427.292	489	427.292	-1327	427.292	259
427.558	-174	427.558	932	427.558	-748	427.558	-800	427.558	-1788	427.558	-979
427.824	-37	427.824	-342	427.824	290	427.824	-9	427.824	-1578	427.824	-414
428.09	-177	428.09	470	428.09	-552	428.09	-676	428.09	-4717	428.09	-228
428.357	-682	428.357	-1034	428.357	201	428.357	201	428.357	-2063	428.357	-85
428.623	997	428.623	483	428.623	-158	428.623	398	428.623	-486	428.623	481
428.889	-395	428.889	-866	428.889	542	428.889	431	428.889	-3812	428.889	344
429.155	-231	429.155	266	429.155	-408	429.155	698	429.155	-3792	429.155	-216
429.421	915	429.421	51	429.421	-1246	429.421	-1026	429.421	-1185	429.421	-1313
429.687	-26	429.687	-359	429.687	-712	429.687	-684	429.687	8	429.687	163
429.954	33	429.954	-209	429.954	438	429.954	-971	429.954	-562	429.954	-216
430.22	283	430.22	-528	430.22	-1025	430.22	230	430.22	322	430.22	-919
430.486	-839	430.486	128	430.486	-285	430.486	-664	430.486	483	430.486	45
430.752	451	430.752	367	430.752	-1116	430.752	520	430.752	-105	430.752	-741
431.018	-261	431.018	-829	431.018	197	431.018	273	431.018	146	431.018	-332
431.285	182	431.285	-526	431.285	-77	431.285	-206	431.285	1174	431.285	-545
431.551	-1138	431.551	-421	431.551	-326	431.551	-259	431.551	-451	431.551	-176
431.817	-47	431.817	-145	431.817	-398	431.817	-252	431.817	842	431.817	168
432.083	-192	432.083	-714	432.083	609	432.083	571	432.083	-434	432.083	-957
432.349	-1422	432.349	418	432.349	-485	432.349	30	432.349	-402	432.349	-471
432.615	305	432.615	-374	432.615	107	432.615	594	432.615	304	432.615	1153
432.882	-172	432.882	-114	432.882	-622	432.882	1001	432.882	-216	432.882	-223
433.148	-885	433.148	24	433.148	161	433.148	-161	433.148	809	433.148	-643
433.414	-1006	433.414	-1179	433.414	215	433.414	979	433.414	33	433.414	311
433.68	496	433.68	-467	433.68	-328	433.68	-581	433.68	536	433.68	517
433.946	-1090	433.946	49	433.946	-131	433.946	179	433.946	-1349	433.946	6
434.213	350	434.213	1466	434.213	-359	434.213	1216	434.213	-7146	434.213	69
434.479	271	434.479	-607	434.479	-478	434.479	-57	434.479	-9064	434.479	-1380
434.745	15	434.745	-77	434.745	528	434.745	542	434.745	-6432	434.745	448
435.011	693	435.011	-31	435.011	-386	435.011	201	435.011	-549	435.011	-517
435.277	-707	435.277	1121	435.277	-738	435.277	-708	435.277	192	435.277	357
435.543	-1481	435.543	-534	435.543	-631	435.543	-887	435.543	-934	435.543	214
435.81	-662	435.81	344	435.81	-335	435.81	-711	435.81	66	435.81	25
436.076	-821	436.076	-182	436.076	966	436.076	-702	436.076	-1199	436.076	1094
436.342	1117	436.342	-347	436.342	359	436.342	222	436.342	234	436.342	205
436.608	-10	436.608	-213	436.608	519	436.608	1268	436.608	423	436.608	-857
436.874	-684	436.874	-215	436.874	49	436.874	-213	436.874	379	436.874	-20
437.141	228	437.141	1398	437.141	350	437.141	2591	437.141	96	437.141	133
437.407	-270	437.407	-115	437.407	-645	437.407	41326	437.407	-123	437.407	949
437.673	18	437.673	139	437.673	-91	437.673	59657	437.673	236	437.673	481
437.939	-378	437.939	32	437.939	559	437.939	58026	437.939	225	437.939	-288
438.205	1009	438.205	919	438.205	290	438.205	1971	438.205	-217	438.205	574
438.472	-61	438.472	327	438.472	-504	438.472	-262	438.472	-472	438.472	-272
438.738	491	438.738	-210	438.738	-93	438.738	-98	438.738	344	438.738	911
439.004	705	439.004	274	439.004	-432	439.004	183	439.004	-642	439.004	351
439.27	54	439.27	582	439.27	-1363	439.27	93	439.27	258	439.27	-142
439.536	302	439.536	469	439.536	621	439.536	-925	439.536	367	439.536	35
439.802	61	439.802	740	439.802	-476	439.802	-285	439.802	741	439.802	-354
440.069	641	440.069	742	440.069	151	440.069	1015	440.069	792	440.069	-235
440.335	193	440.335	-857	440.335	508	440.335	-62	440.335	26	440.335	-935
440.601	-35	440.601	117	440.601	67	440.601	-652	440.601	385	440.601	-858
440.867	-525	440.867	1105	440.867	118	440.867	-976	440.867	648	440.867	1261
441.133	-143	441.133	-747	441.133	-163	441.133	197	441.133	400	441.133	721
441.4	121	441.4	-750	441.4	-937	441.4	386	441.4	-148	441.4	-286
441.666	-31	441.666	157	441.666	947	441.666	-166	441.666	-42	441.666	57
441.932	139	441.932	92	441.932	382	441.932	-20	441.932	-950	441.932	-770
442.198	-121	442.198	741	442.198	-397	442.198	-573	442.198	118	442.198	383
442.464	-349	442.464	201	442.464	299	442.464	886	442.464	-582	442.464	-784
442.731	-257	442.731	494	442.731	-1269	442.731	1423	442.731	-140	442.731	-238
442.997	-567	442.997	502	442.997	-686	442.997	144	442.997	448	442.997	498
443.263	56	443.263	-390	443.263	-656	443.263	428	443.263	248	443.263	1069
443.529	1007	443.529	-1	443.529	-485	443.529	240	443.529	-365	443.529	-986
443.795	-368	443.795	782	443.795	-373	443.795	362	443.795	637	443.795	-790
444.061	105	444.061	202	444.061	-670	444.061	22	444.061	419	444.061	-36
444.328	-88	444.328	436	444.328	427	444.328	-784	444.328	-158	444.328	-258
444.594	1014	444.594	496	444.594	511	444.594	-137	444.594	720	444.594	1193
444.86	-913	444.86	209	444.86	-399	444.86	306	444.86	715	444.86	-204
445.126	171	445.126	-19	445.126	-205	445.126	219	445.126	367	445.126	-413
445.392	238	445.392	-1225	445.392	-37	445.392	627	445.392	552	445.392	301
445.659	814	445.659	-267	445.659	463	445.659	-690	445.659	265	445.659	-606
445.925	-755	445.925	425	445.925	113	445.925	-593	445.925	-128	445.925	-900
446.191	189	446.191	-112	446.191	749	446.191	188	446.191	-1066	446.191	-9
446.457	346	446.457	319	446.457	-115	446.457	-272	446.457	258	446.457	85
446.723	-679	446.723	-693	446.723	-453	446.723	112	446.723	-103	446.723	-395
446.99	-288	446.99	117	446.99	-1154	446.99	84	446.99	-134	446.99	23
447.256	772	447.256	435	447.256	664	447.256	478	447.256	46	447.256	215
447.522	272	447.522	1214	447.522	79	447.522	546	447.522	-197	447.522	-863
447.788	-280	447.788	1439	447.788	-475	447.788	-283	447.788	-255	447.788	62
448.054	678	448.054	511	448.054	-471	448.054	575	448.054	-548	448.054	-840
448.32	584	448.32	733	448.32	-530	448.32	-394	448.32	124	448.32	-949
448.587	-586	448.587	247	448.587	-129	448.587	-588	448.587	938	448.587	399
448.853	419	448.853	287	448.853	757	448.853	143	448.853	569	448.853	-887
449.119	-193	449.119	-377	449.119	31	449.119	462	449.119	-485	449.119	-71
449.385	-194	449.385	647	449.385	805	449.385	4334	449.385	-532	449.385	-701
449.651	-96	449.651	-43	449.651	-3	449.651	4567	449.651	-198	449.651	202
449.918	170	449.918	-946	449.918	874	449.918	2701	449.918	-132	449.918	450
450.184	-412	450.184	-737	450.184	-418	450.184	1251	450.184	-56	450.184	1208
450.45	45	450.45	-858	450.45	-127	450.45	1948	450.45	11	450.45	-472
450.716	220	450.716	26	450.716	-93	450.716	2212	450.716	997	450.716	237
450.982	-437	450.982	159	450.982	459	450.982	75	450.982	161	450.982	-836
451.249	-20	451.249	163	451.249	485	451.249	85	451.249	399	451.249	104
451.515	-14	451.515	-590	451.515	433	451.515	6293	451.515	640	451.515	605
451.781	-1067	451.781	-159	451.781	-215	451.781	1384	451.781	174	451.781	74
452.047	596	452.047	526	452.047	1326	452.047	389	452.047	-423	452.047	-121
452.313	-425	452.313	184	452.313	-624	452.313	-387	452.313	183	452.313	170
452.58	421	452.58	-182	452.58	245	452.58	-834	452.58	276	452.58	275
452.846	-1660	452.846	515	452.846	184	452.846	-765	452.846	-49	452.846	427
453.112	-330	453.112	556	453.112	-54	453.112	-834	453.112	-428	453.112	-174
453.378	19	453.378	-112	453.378	-1422	453.378	949	453.378	-757	453.378	475
453.644	-85	453.644	-529	453.644	-3	453.644	152	453.644	311	453.644	407
453.911	-77	453.911	-1460	453.911	461	453.911	300	453.911	-269	453.911	113
454.177	121	454.177	960	454.177	-726	454.177	-467	454.177	223	454.177	705
454.443	394	454.443	58	454.443	-414	454.443	-309	454.443	-355	454.443	-718
454.709	-179	454.709	746	454.709	-615	454.709	634	454.709	203	454.709	-97
454.975	-621	454.975	-652	454.975	-356	454.975	-148	454.975	-559	454.975	920
455.241	303	455.241	107	455.241	-39	455.241	-648	455.241	481	455.241	-56
455.508	-45	455.508	-688	455.508	-421	455.508	-366	455.508	246	455.508	409
455.774	-446	455.774	-952	455.774	-633	455.774	-428	455.774	33	455.774	-540
456.04	-299	456.04	392	456.04	618	456.04	276	456.04	-141	456.04	-347
456.306	394	456.306	-452	456.306	-194	456.306	-272	456.306	303	456.306	305
456.572	1163	456.572	-57	456.572	37	456.572	1157	456.572	-130	456.572	-1679
456.839	191	456.839	524	456.839	-743	456.839	675	456.839	-772	456.839	-1198
457.105	-296	457.105	770	457.105	-21	457.105	839	457.105	492	457.105	270
457.371	-69	457.371	361	457.371	-895	457.371	493	457.371	1091	457.371	78
457.637	354	457.637	1034	457.637	-813	457.637	-747	457.637	-710	457.637	576
457.903	2250	457.903	-237	457.903	-477	457.903	-138	457.903	-4	457.903	889
458.17	1100	458.17	68	458.17	-34	458.17	58	458.17	381	458.17	174
458.436	442	458.436	-56	458.436	387	458.436	-382	458.436	-633	458.436	414
458.702	665	458.702	408	458.702	32	458.702	-477	458.702	290	458.702	451
458.968	600	458.968	-125	458.968	747	458.968	85	458.968	832	458.968	242
459.234	3	459.234	3	459.234	-843	459.234	772	459.234	-654	459.234	270
459.501	-177	459.501	423	459.501	123	459.501	590	459.501	-161	459.501	268
459.767	631	459.767	-232	459.767	75	459.767	355	459.767	800	459.767	-65
460.033	292	460.033	471	460.033	157	460.033	88	460.033	33	460.033	-363
460.299	276	460.299	721	460.299	171	460.299	42	460.299	-312	460.299	8
460.565	-723	460.565	693	460.565	-70	460.565	-665	460.565	-664	460.565	1040
460.832	256	460.832	-63	460.832	-45	460.832	-312	460.832	-939	460.832	-614
461.098	-694	461.098	-247	461.098	106	461.098	761	461.098	1091	461.098	-650
461.364	-833	461.364	-200	461.364	-387	461.364	152	461.364	-361	461.364	-1084
461.63	-648	461.63	-362	461.63	-319	461.63	1012	461.63	848	461.63	167
461.896	-1405	461.896	626	461.896	-28	461.896	-380	461.896	-186	461.896	518
462.163	-884	462.163	-441	462.163	284	462.163	76	462.163	72	462.163	234
462.429	-49	462.429	620	462.429	833	462.429	-685	462.429	-245	462.429	-87
462.695	-691	462.695	-215	462.695	443	462.695	-417	462.695	716	462.695	92
462.961	-561	462.961	-9	462.961	-1130	462.961	-317	462.961	640	462.961	-921
463.227	-1367	463.227	-280	463.227	-1104	463.227	-44	463.227	-20	463.227	165
463.493	-93	463.493	1021	463.493	-304	463.493	-316	463.493	-310	463.493	-605
463.76	-462	463.76	-786	463.76	417	463.76	-674	463.76	-303	463.76	202
464.026	478	464.026	152	464.026	-237	464.026	171	464.026	-312	464.026	126
464.292	189	464.292	663	464.292	890	464.292	-953	464.292	440	464.292	309
464.558	-259	464.558	401	464.558	254	464.558	-170	464.558	100	464.558	-486
464.824	23	464.824	-103	464.824	131	464.824	-554	464.824	996	464.824	-341
465.091	199	465.091	-455	465.091	-86	465.091	-788	465.091	105	465.091	481
465.357	658	465.357	574	465.357	-1243	465.357	727	465.357	-363	465.357	-110
465.623	676	465.623	310	465.623	-159	465.623	5	465.623	-408	465.623	-402
465.889	-167	465.889	579	465.889	-253	465.889	208	465.889	1001	465.889	-396
466.155	115	466.155	-607	466.155	393	466.155	107	466.155	-207	466.155	-355
466.422	-164	466.422	-1376	466.422	775	466.422	407	466.422	317	466.422	173
466.688	-589	466.688	-194	466.688	38	466.688	472	466.688	178	466.688	143
466.954	553	466.954	138	466.954	-260	466.954	208	466.954	-101	466.954	-533
467.22	820	467.22	34	467.22	-192	467.22	-1552	467.22	-325	467.22	-571
467.486	-64	467.486	1076	467.486	2092	467.486	-429	467.486	-297	467.486	565
467.753	-70	467.753	-171	467.753	-484	467.753	-606	467.753	1028	467.753	-403
468.019	-58	468.019	-488	468.019	-1167	468.019	1749	468.019	829	468.019	114
468.285	-338	468.285	-746	468.285	-335	468.285	-1233	468.285	-496	468.285	-992
468.551	-899	468.551	424	468.551	217	468.551	76	468.551	-119	468.551	-1054
468.817	3	468.817	1298	468.817	254	468.817	323	468.817	65	468.817	555
469.084	24	469.084	-1886	469.084	-4112	469.084	86	469.084	247	469.084	-634
469.35	-926	469.35	272	469.35	-5292	469.35	-30	469.35	-1019	469.35	291
469.616	-413	469.616	166	469.616	-1346	469.616	-517	469.616	279	469.616	-621
469.882	-622	469.882	-392	469.882	200	469.882	98	469.882	-439	469.882	-335
470.148	1513	470.148	-626	470.148	-692	470.148	495	470.148	-429	470.148	512
470.415	-149	470.415	347	470.415	894	470.415	-605	470.415	800	470.415	330
470.681	161	470.681	289	470.681	798	470.681	158	470.681	-504	470.681	-178
470.947	-827	470.947	-291	470.947	-754	470.947	650	470.947	-195	470.947	38
471.213	401	471.213	273	471.213	477	471.213	38	471.213	-1075	471.213	-640
471.479	194	471.479	165	471.479	985	471.479	1447	471.479	1165	471.479	-527
471.746	338	471.746	-273	471.746	-144	471.746	738	471.746	-454	471.746	138
472.012	1042	472.012	1216	472.012	115	472.012	406	472.012	-34	472.012	-100
472.278	850	472.278	-1262	472.278	-208	472.278	683	472.278	-314	472.278	-135
472.544	346	472.544	-506	472.544	1019	472.544	-548	472.544	95	472.544	-320
472.81	-328	472.81	254	472.81	103	472.81	-286	472.81	-372	472.81	-476
473.077	61	473.077	-336	473.077	-656	473.077	-931	473.077	158	473.077	-19
473.343	-456	473.343	550	473.343	77	473.343	-528	473.343	-616	473.343	195
473.609	575	473.609	-513	473.609	-404	473.609	592	473.609	582	473.609	-207
473.875	-105	473.875	316	473.875	-103	473.875	-656	473.875	556	473.875	364
474.141	-954	474.141	740	474.141	185	474.141	871	474.141	839	474.141	905
474.407	-59	474.407	451	474.407	-198	474.407	-406	474.407	-357	474.407	401
474.674	127	474.674	45	474.674	-818	474.674	-994	474.674	306	474.674	-788
474.94	455	474.94	-33	474.94	-124	474.94	-419	474.94	482	474.94	518
475.206	668	475.206	-638	475.206	-195	475.206	751	475.206	-626	475.206	693
475.472	589	475.472	-763	475.472	-357	475.472	204	475.472	234	475.472	128
475.738	-2	475.738	357	475.738	-65	475.738	45	475.738	341	475.738	328
476.005	1873	476.005	-8	476.005	365	476.005	-157	476.005	-466	476.005	690
476.271	-127	476.271	-854	476.271	-183	476.271	-240	476.271	391	476.271	-56
476.537	356	476.537	-159	476.537	-426	476.537	-905	476.537	238	476.537	-414
476.803	215	476.803	395	476.803	-143	476.803	-230	476.803	-509	476.803	392
477.069	-397	477.069	-187	477.069	-1001	477.069	-253	477.069	-324	477.069	351
477.336	50	477.336	-560	477.336	498	477.336	188	477.336	-336	477.336	765
477.602	-486	477.602	291	477.602	922	477.602	-124	477.602	-304	477.602	-742
477.868	627	477.868	1911	477.868	503	477.868	-553	477.868	51	477.868	-213
478.134	-342	478.134	655	478.134	405	478.134	-817	478.134	1326	478.134	552
478.4	1259	478.4	575	478.4	-13	478.4	-398	478.4	881	478.4	-279
478.667	-534	478.667	160	478.667	-231	478.667	1182	478.667	-1390	478.667	536
478.933	1031	478.933	726	478.933	670	478.933	-810	478.933	615	478.933	-158
479.199	1337	479.199	293	479.199	369	479.199	-304	479.199	-574	479.199	-403
479.465	-1230	479.465	132	479.465	-15	479.465	-630	479.465	924	479.465	-324
479.731	696	479.731	731	479.731	-1200	479.731	32	479.731	-945	479.731	-642
479.998	210	479.998	237	479.998	639	479.998	805	479.998	1095	479.998	-352
480.264	-254	480.264	821	480.264	260	480.264	741	480.264	-100	480.264	-291
480.53	151	480.53	-412	480.53	-159	480.53	-186	480.53	-429	480.53	194
480.796	234	480.796	88	480.796	-102	480.796	600	480.796	-122	480.796	-1227
481.062	713	481.062	503	481.062	177	481.062	-429	481.062	790	481.062	-606
481.329	-361	481.329	431	481.329	-845	481.329	111	481.329	-706	481.329	8
481.595	521	481.595	254	481.595	365	481.595	-248	481.595	-249	481.595	1034
481.861	240	481.861	617	481.861	-639	481.861	543	481.861	-1097	481.861	546
482.127	501	482.127	426	482.127	572	482.127	-797	482.127	467	482.127	591
482.393	670	482.393	-9	482.393	-633	482.393	-627	482.393	665	482.393	746
482.659	894	482.659	-455	482.659	932	482.659	1133	482.659	-679	482.659	-343
482.926	65	482.926	-344	482.926	733	482.926	-538	482.926	-142	482.926	247
483.192	279	483.192	913	483.192	-240	483.192	-261	483.192	-40	483.192	351
483.458	-379	483.458	-276	483.458	11	483.458	-510	483.458	463	483.458	279
483.724	-393	483.724	333	483.724	223	483.724	731	483.724	-1	483.724	-627
483.99	462	483.99	394	483.99	1195	483.99	147	483.99	-295	483.99	-1035
484.257	35	484.257	156	484.257	-168	484.257	-635	484.257	411	484.257	307
484.523	-150	484.523	956	484.523	-66	484.523	-135	484.523	144	484.523	-63
484.789	206	484.789	66	484.789	547	484.789	-385	484.789	-54	484.789	203
485.055	903	485.055	489	485.055	828	485.055	33	485.055	-113	485.055	228
485.321	732	485.321	309	485.321	-374	485.321	1023	485.321	324	485.321	446
485.588	161	485.588	-45	485.588	157	485.588	380	485.588	-82	485.588	-1017
485.854	-375	485.854	831	485.854	253	485.854	215	485.854	1853	485.854	-451
486.12	-835	486.12	-157	486.12	-531	486.12	-153	486.12	-278	486.12	576
486.386	-516	486.386	-200	486.386	1029	486.386	414	486.386	222	486.386	363
486.652	-356	486.652	-41	486.652	-131	486.652	188	486.652	146	486.652	-362
486.919	185	486.919	-552	486.919	-305	486.919	890	486.919	-744	486.919	570
487.185	-414	487.185	-837	487.185	585	487.185	423	487.185	-184	487.185	-882
487.451	796	487.451	87	487.451	111	487.451	-510	487.451	-341	487.451	-321
487.717	-438	487.717	790	487.717	-80	487.717	619	487.717	38	487.717	-204
487.983	31	487.983	72	487.983	460	487.983	-435	487.983	88	487.983	112
488.25	-401	488.25	-506	488.25	-466	488.25	-711	488.25	-134	488.25	533
488.516	1033	488.516	-284	488.516	-1242	488.516	1091	488.516	-632	488.516	-5
488.782	-382	488.782	134	488.782	793	488.782	436	488.782	1295	488.782	406
489.048	-216	489.048	-744	489.048	97	489.048	-1341	489.048	600	489.048	-868
489.314	-980	489.314	-1137	489.314	-710	489.314	-76	489.314	-450	489.314	635
489.58	-1523	489.58	120	489.58	-1168	489.58	88	489.58	347	489.58	461
489.847	-441	489.847	-349	489.847	-233	489.847	-328	489.847	-930	489.847	-167
490.113	447	490.113	902	490.113	-486	490.113	199	490.113	663	490.113	-436
490.379	347	490.379	-680	490.379	1322	490.379	299	490.379	-384	490.379	341
490.645	237	490.645	159	490.645	-1429	490.645	72	490.645	-614	490.645	710
490.911	-713	490.911	1798	490.911	101	490.911	-948	490.911	699	490.911	-289
491.178	-804	491.178	-773	491.178	3	491.178	514	491.178	143	491.178	-84
491.444	588	491.444	-675	491.444	173	491.444	-92	491.444	-43	491.444	-270
491.71	-93	491.71	139	491.71	424	491.71	599	491.71	-79	491.71	483
491.976	-131	491.976	188	491.976	740	491.976	660	491.976	37	491.976	-736
492.242	1326	492.242	70	492.242	-343	492.242	-612	492.242	-75	492.242	-188
492.509	587	492.509	-589	492.509	-232	492.509	330	492.509	326	492.509	-195
492.775	578	492.775	-332	492.775	-579	492.775	-690	492.775	-713	492.775	-199
493.041	1415	493.041	-234	493.041	-587	493.041	-807	493.041	-85	493.041	-327
493.307	1740	493.307	-579	493.307	-964	493.307	473	493.307	-517	493.307	-236
493.573	323	493.573	44	493.573	242	493.573	-307	493.573	-74	493.573	583
493.84	508	493.84	-198	493.84	163	493.84	565	493.84	778	493.84	-772
494.106	531	494.106	1011	494.106	376	494.106	749	494.106	580	494.106	-288
494.372	-706	494.372	600	494.372	663	494.372	397	494.372	927	494.372	1288
494.638	164	494.638	291	494.638	87	494.638	-128	494.638	50	494.638	367
494.904	335	494.904	-67	494.904	-864	494.904	-92	494.904	-1402	494.904	378
495.17	1485	495.17	-1136	495.17	-1040	495.17	228	495.17	139	495.17	-83
495.437	367	495.437	-1068	495.437	-897	495.437	1143	495.437	254	495.437	-1230
495.703	-568	495.703	-328	495.703	-445	495.703	-530	495.703	351	495.703	-664
495.969	-802	495.969	986	495.969	125	495.969	1036	495.969	169	495.969	329
496.235	-30	496.235	-202	496.235	99	496.235	130	496.235	-313	496.235	447
496.501	126	496.501	385	496.501	252	496.501	-71	496.501	-80	496.501	524
496.768	75	496.768	139	496.768	393	496.768	962	496.768	318	496.768	-921
497.034	699	497.034	114	497.034	-1303	497.034	-455	497.034	-1063	497.034	390
497.3	413	497.3	-17	497.3	114	497.3	-876	497.3	1213	497.3	-60
497.566	-498	497.566	-562	497.566	310	497.566	-919	497.566	-57	497.566	891
497.832	-810	497.832	288	497.832	-640	497.832	534	497.832	-439	497.832	273
498.099	-409	498.099	397	498.099	812	498.099	456	498.099	-461	498.099	101
498.365	789	498.365	764	498.365	-1164	498.365	597	498.365	-617	498.365	-168
498.631	-522	498.631	829	498.631	-266	498.631	-419	498.631	189	498.631	-525
498.897	807	498.897	-394	498.897	9	498.897	-609	498.897	-552	498.897	-237
499.163	719	499.163	1390	499.163	726	499.163	-320	499.163	1215	499.163	745
499.429	13	499.429	848	499.429	269	499.429	539	499.429	-430	499.429	317
499.696	1552	499.696	480	499.696	811	499.696	173	499.696	458	499.696	136
499.962	497	499.962	-126	499.962	-622	499.962	-464	499.962	136	499.962	665
500.228	659	500.228	-34	500.228	524	500.228	598	500.228	-844	500.228	365
500.494	600	500.494	287	500.494	927	500.494	-125	500.494	71	500.494	-79
500.76	-1169	500.76	93	500.76	347	500.76	391	500.76	578	500.76	1194
501.027	264	501.027	-804	501.027	-510	501.027	501	501.027	-1024	501.027	-409
501.293	160	501.293	490	501.293	84	501.293	291	501.293	297	501.293	-230
501.559	-16	501.559	608	501.559	-250	501.559	1124	501.559	-740	501.559	718
501.825	134	501.825	-34	501.825	128	501.825	-270	501.825	-914	501.825	294
502.091	57	502.091	208	502.091	124	502.091	-48	502.091	-346	502.091	750
502.357	735	502.357	-148	502.357	-722	502.357	552	502.357	25	502.357	-202
502.624	24	502.624	-9	502.624	-1232	502.624	171	502.624	569	502.624	-539
502.89	117	502.89	-637	502.89	-322	502.89	-1159	502.89	-807	502.89	169
503.156	202	503.156	922	503.156	-329	503.156	164	503.156	307	503.156	642
503.422	-342	503.422	826	503.422	-704	503.422	589	503.422	512	503.422	136
503.688	-840	503.688	13	503.688	1127	503.688	32	503.688	139	503.688	-321
503.955	301	503.955	-734	503.955	-534	503.955	-631	503.955	-50	503.955	-85
504.221	161	504.221	-94	504.221	21	504.221	-356	504.221	-95	504.221	-468
504.487	-742	504.487	-261	504.487	819	504.487	224	504.487	-373	504.487	894
504.753	34	504.753	544	504.753	-457	504.753	164	504.753	-331	504.753	-454
505.019	-413	505.019	-738	505.019	451	505.019	-1654	505.019	9	505.019	159
505.285	546	505.285	-506	505.285	-156	505.285	-690	505.285	370	505.285	-133
505.552	-946	505.552	22	505.552	333	505.552	-100	505.552	-597	505.552	1083
505.818	-328	505.818	254	505.818	-63	505.818	234	505.818	1097	505.818	-526
506.084	-788	506.084	759	506.084	-91	506.084	-269	506.084	1329	506.084	10
506.35	-531	506.35	-618	506.35	276	506.35	-646	506.35	-413	506.35	121
506.616	-273	506.616	-427	506.616	-292	506.616	-491	506.616	169	506.616	-409
506.883	101	506.883	-482	506.883	-373	506.883	169	506.883	1488	506.883	-870
507.149	-752	507.149	-51	507.149	774	507.149	-253	507.149	-580	507.149	363
507.415	-908	507.415	-409	507.415	702	507.415	360	507.415	-408	507.415	262
507.681	-526	507.681	-466	507.681	-199	507.681	-106	507.681	-982	507.681	81
507.947	289	507.947	833	507.947	-767	507.947	125	507.947	244	507.947	-359
508.213	190	508.213	457	508.213	536	508.213	-265	508.213	623	508.213	-648
508.48	-126	508.48	1692	508.48	-293	508.48	58	508.48	594	508.48	-113
508.746	-346	508.746	384	508.746	-4	508.746	594	508.746	-395	508.746	409
509.012	472	509.012	903	509.012	-1452	509.012	850	509.012	-28	509.012	-3
509.278	759	509.278	461	509.278	193	509.278	1290	509.278	-200	509.278	586
509.544	337	509.544	238	509.544	-224	509.544	124	509.544	587	509.544	-90
509.811	119	509.811	-1205	509.811	50	509.811	-867	509.811	-1110	509.811	922
510.077	285	510.077	654	510.077	116	510.077	-22	510.077	139	510.077	62
510.343	72	510.343	96	510.343	-277	510.343	-158	510.343	359	510.343	-1049
510.609	-318	510.609	-97	510.609	21	510.609	-172	510.609	-983	510.609	-260
510.875	-64	510.875	-499	510.875	-538	510.875	-1250	510.875	-290	510.875	-674
511.141	85	511.141	1459	511.141	-978	511.141	114	511.141	637	511.141	35
511.408	-78	511.408	200	511.408	694	511.408	330	511.408	100	511.408	-1225
511.674	105	511.674	-1057	511.674	-842	511.674	33	511.674	-101	511.674	73
511.94	74	511.94	713	511.94	-284	511.94	535	511.94	442	511.94	506
512.206	781	512.206	-219	512.206	17	512.206	-807	512.206	1177	512.206	-740
512.472	674	512.472	152	512.472	149	512.472	-353	512.472	-141	512.472	298
512.738	1581	512.738	-252	512.738	-246	512.738	-142	512.738	-626	512.738	-710
513.005	143	513.005	-1219	513.005	339	513.005	-1276	513.005	605	513.005	412
513.271	-696	513.271	1012	513.271	625	513.271	-764	513.271	604	513.271	-884
513.537	1026	513.537	-210	513.537	-26	513.537	-500	513.537	-729	513.537	1130
513.803	3764	513.803	-272	513.803	76	513.803	-227	513.803	150	513.803	484
514.069	4824	514.069	-1068	514.069	-161	514.069	-653	514.069	-256	514.069	270
514.336	861	514.336	618	514.336	-61	514.336	-234	514.336	628	514.336	1202
514.602	-801	514.602	-342	514.602	1233	514.602	-645	514.602	49	514.602	-27
514.868	1016	514.868	-761	514.868	-260	514.868	1624	514.868	-566	514.868	742
515.134	448	515.134	1056	515.134	-199	515.134	1235	515.134	49	515.134	58
515.4	110	515.4	41	515.4	63	515.4	932	515.4	598	515.4	-290
515.666	98	515.666	453	515.666	-268	515.666	30	515.666	227	515.666	-167
515.933	115	515.933	-194	515.933	-853	515.933	-425	515.933	-706	515.933	-110
516.199	337	516.199	-477	516.199	-313	516.199	203	516.199	862	516.199	-203
516.465	225	516.465	-74	516.465	-312	516.465	-269	516.465	158	516.465	453
516.731	-620	516.731	-266	516.731	-644	516.731	13	516.731	916	516.731	346
516.997	-409	516.997	395	516.997	-24	516.997	-183	516.997	557	516.997	-105
517.263	456	517.263	259	517.263	-51	517.263	-803	517.263	-28	517.263	411
517.53	-4	517.53	361	517.53	97	517.53	150	517.53	-196	517.53	-871
517.796	87	517.796	143	517.796	594	517.796	-733	517.796	391	517.796	617
518.062	-890	518.062	-419	518.062	-379	518.062	-391	518.062	855	518.062	27
518.328	-194	518.328	-23	518.328	-43	518.328	-708	518.328	210	518.328	428
518.594	-10	518.594	615	518.594	70	518.594	1752	518.594	-173	518.594	568
518.86	-1137	518.86	617	518.86	-319	518.86	-345	518.86	-812	518.86	860
519.127	-12	519.127	-972	519.127	-167	519.127	825	519.127	-100	519.127	-547
519.393	1084	519.393	333	519.393	175	519.393	-1183	519.393	18	519.393	-805
519.659	643	519.659	-1326	519.659	-1116	519.659	-715	519.659	-506	519.659	1124
519.925	-189	519.925	1534	519.925	977	519.925	2617	519.925	188	519.925	333
520.191	250	520.191	639	520.191	-275	520.191	10308	520.191	244	520.191	-667
520.457	-240	520.457	292	520.457	-1184	520.457	4929	520.457	288	520.457	1046
520.724	692	520.724	-604	520.724	241	520.724	737	520.724	-1245	520.724	413
520.99	403	520.99	-938	520.99	840	520.99	-134	520.99	781	520.99	43
521.256	-572	521.256	-63	521.256	-11	521.256	-88	521.256	524	521.256	-68
521.522	29	521.522	433	521.522	33	521.522	-641	521.522	-423	521.522	-895
521.788	720	521.788	-444	521.788	354	521.788	-1334	521.788	-570	521.788	-60
522.054	-188	522.054	-61	522.054	-214	522.054	977	522.054	522	522.054	876
522.321	660	522.321	78	522.321	652	522.321	436	522.321	-276	522.321	207
522.587	139	522.587	-400	522.587	-321	522.587	-539	522.587	-125	522.587	-1081
522.853	412	522.853	-117	522.853	-532	522.853	3	522.853	-311	522.853	226
523.119	189	523.119	457	523.119	-1	523.119	-270	523.119	-597	523.119	-244
523.385	872	523.385	1292	523.385	133	523.385	458	523.385	-261	523.385	-149
523.651	-609	523.651	300	523.651	-130	523.651	-349	523.651	844	523.651	337
523.918	586	523.918	-265	523.918	-902	523.918	-576	523.918	190	523.918	-940
524.184	-124	524.184	-82	524.184	183	524.184	-249	524.184	-472	524.184	574
524.45	-696	524.45	574	524.45	1161	524.45	196	524.45	380	524.45	-414
524.716	-235	524.716	-970	524.716	-102	524.716	-538	524.716	-854	524.716	-210
524.982	408	524.982	-459	524.982	700	524.982	-525	524.982	260	524.982	150
525.248	112	525.248	913	525.248	-296	525.248	566	525.248	-139	525.248	-679
525.515	-290	525.515	2552	525.515	-380	525.515	799	525.515	266	525.515	-653
525.781	232	525.781	1767	525.781	428	525.781	132	525.781	155	525.781	-204
526.047	839	526.047	348	526.047	-105	526.047	-117	526.047	-389	526.047	-310
526.313	-585	526.313	954	526.313	-502	526.313	421	526.313	-456	526.313	53
526.579	543	526.579	156	526.579	-769	526.579	235	526.579	156	526.579	101
526.845	16	526.845	-600	526.845	-988	526.845	1008	526.845	520	526.845	542
527.112	233	527.112	-1291	527.112	491	527.112	-476	527.112	93	527.112	-199
527.378	-436	527.378	-341	527.378	211	527.378	-201	527.378	394	527.378	-432
527.644	-212	527.644	-386	527.644	-768	527.644	85	527.644	-3	527.644	306
527.91	89	527.91	-337	527.91	420	527.91	283	527.91	-374	527.91	-682
528.176	-945	528.176	316	528.176	482	528.176	-283	528.176	579	528.176	-225
528.442	461	528.442	-305	528.442	217	528.442	149	528.442	-84	528.442	-1675
528.708	234	528.708	214	528.708	-791	528.708	934	528.708	608	528.708	-815
528.975	426	528.975	-187	528.975	-738	528.975	-48	528.975	278	528.975	411
529.241	653	529.241	489	529.241	297	529.241	350	529.241	-1006	529.241	-717
529.507	157	529.507	446	529.507	10	529.507	-1348	529.507	416	529.507	356
529.773	334	529.773	711	529.773	54	529.773	-72	529.773	258	529.773	-849
530.039	-59	530.039	-226	530.039	1159	530.039	-234	530.039	456	530.039	-580
530.305	1041	530.305	-554	530.305	821	530.305	532	530.305	-704	530.305	238
530.572	112	530.572	-561	530.572	501	530.572	298	530.572	-258	530.572	438
530.838	21	530.838	-1490	530.838	416	530.838	-208	530.838	-699	530.838	-231
531.104	-718	531.104	573	531.104	-761	531.104	345	531.104	531	531.104	-265
531.37	481	531.37	-283	531.37	-1647	531.37	-105	531.37	-208	531.37	-626
531.636	-227	531.636	102	531.636	-718	531.636	892	531.636	283	531.636	-437
531.902	800	531.902	-546	531.902	378	531.902	-111	531.902	-1029	531.902	-1309
532.169	314	532.169	61	532.169	-68	532.169	625	532.169	-968	532.169	-405
532.435	249	532.435	186	532.435	284	532.435	-446	532.435	300	532.435	95
532.701	-211	532.701	39	532.701	198	532.701	345	532.701	75	532.701	290
532.967	233	532.967	462	532.967	-302	532.967	-62	532.967	-790	532.967	-200
533.233	627	533.233	503	533.233	-27	533.233	1055	533.233	240	533.233	-130
533.499	-223	533.499	617	533.499	-953	533.499	1084	533.499	-956	533.499	-83
533.765	-1236	533.765	-498	533.765	-51	533.765	-102	533.765	401	533.765	-409
534.032	-750	534.032	718	534.032	-341	534.032	573	534.032	-440	534.032	-717
534.298	-345	534.298	1003	534.298	-710	534.298	-61	534.298	-233	534.298	53
534.564	-2221	534.564	-282	534.564	676	534.564	-118	534.564	-8	534.564	493
534.83	-699	534.83	-171	534.83	-55	534.83	-915	534.83	-101	534.83	117
535.096	-177	535.096	471	535.096	-207	535.096	377	535.096	1017	535.096	1063
535.362	-1045	535.362	726	535.362	-357	535.362	235	535.362	807	535.362	405
535.629	860	535.629	161	535.629	-521	535.629	-470	535.629	-245	535.629	215
535.895	902	535.895	491	535.895	-259	535.895	888	535.895	157	535.895	454
536.161	211	536.161	137	536.161	993	536.161	-409	536.161	-1141	536.161	87
536.427	306	536.427	127	536.427	89	536.427	69	536.427	-709	536.427	453
536.693	137	536.693	-74	536.693	128	536.693	370	536.693	817	536.693	36
536.959	-298	536.959	-30	536.959	-168	536.959	266	536.959	-382	536.959	94
537.225	701	537.225	525	537.225	176	537.225	-28	537.225	-799	537.225	634
537.492	-159	537.492	149	537.492	234	537.492	-10	537.492	-625	537.492	-436
537.758	-351	537.758	-261	537.758	957	537.758	-651	537.758	254	537.758	815
538.024	-390	538.024	-182	538.024	-1008	538.024	-700	538.024	-1023	538.024	1451
538.29	-1125	538.29	864	538.29	1025	538.29	-1078	538.29	-405	538.29	478
538.556	926	538.556	143	538.556	-63	538.556	-176	538.556	-275	538.556	260
538.822	-381	538.822	371	538.822	-29	538.822	702	538.822	479	538.822	319
539.088	372	539.088	822	539.088	-675	539.088	-22	539.088	681	539.088	984
539.355	947	539.355	-514	539.355	-697	539.355	1168	539.355	603	539.355	-588
539.621	228	539.621	527	539.621	631	539.621	-355	539.621	346	539.621	-300
539.887	-292	539.887	110	539.887	-434	539.887	478	539.887	-537	539.887	-474
540.153	441	540.153	-407	540.153	-279	540.153	-586	540.153	192	540.153	916
540.419	-751	540.419	393	540.419	-121	540.419	85	540.419	-497	540.419	78
540.685	135	540.685	-370	540.685	-95	540.685	-555	540.685	135	540.685	-772
540.951	-94	540.951	915	540.951	244	540.951	22	540.951	159	540.951	-125
541.218	859	541.218	22	541.218	1156	541.218	-334	541.218	557	541.218	455
541.484	689	541.484	-264	541.484	444	541.484	-292	541.484	549	541.484	-860
541.75	192	541.75	-639	541.75	-351	541.75	9	541.75	-560	541.75	-293
542.016	7	542.016	445	542.016	-94	542.016	-278	542.016	-228	542.016	-244
542.282	760	542.282	102	542.282	-189	542.282	-426	542.282	-37	542.282	948
542.548	-544	542.548	-95	542.548	723	542.548	-145	542.548	305	542.548	148
542.814	-999	542.814	-89	542.814	366	542.814	453	542.814	425	542.814	-647
543.081	3	543.081	921	543.081	125	543.081	207	543.081	337	543.081	-555
543.347	-302	543.347	-514	543.347	-836	543.347	-668	543.347	-788	543.347	-76
543.613	-429	543.613	-261	543.613	-297	543.613	-80	543.613	578	543.613	-158
543.879	-1441	543.879	151	543.879	-44	543.879	-772	543.879	-46	543.879	802
544.145	-325	544.145	301	544.145	-205	544.145	448	544.145	-428	544.145	-373
544.411	-320	544.411	249	544.411	332	544.411	-405	544.411	1543	544.411	1084
544.677	-684	544.677	-743	544.677	-1155	544.677	417	544.677	-812	544.677	-492
544.944	-1285	544.944	-1653	544.944	-507	544.944	111	544.944	576	544.944	329
545.21	214	545.21	347	545.21	176	545.21	407	545.21	-12	545.21	798
545.476	286	545.476	-44	545.476	897	545.476	-194	545.476	408	545.476	-299
545.742	328	545.742	-517	545.742	431	545.742	-99	545.742	-1139	545.742	264
546.008	-252	546.008	466	546.008	27	546.008	483	546.008	3	546.008	-340
546.274	-16	546.274	-158	546.274	-394	546.274	216	546.274	-636	546.274	-1168
546.54	256	546.54	-543	546.54	-181	546.54	273	546.54	-37	546.54	-344
546.807	989	546.807	-843	546.807	523	546.807	-573	546.807	105	546.807	-171
547.073	-951	547.073	1174	547.073	-198	547.073	298	547.073	-352	547.073	-760
547.339	541	547.339	615	547.339	-184	547.339	-458	547.339	694	547.339	-208
547.605	253	547.605	195	547.605	672	547.605	-270	547.605	137	547.605	370
547.871	39	547.871	-340	547.871	-737	547.871	407	547.871	337	547.871	150
548.137	-619	548.137	931	548.137	1110	548.137	184	548.137	-454	548.137	-434
548.403	-792	548.403	-145	548.403	-164	548.403	-859	548.403	629	548.403	218
548.669	88	548.669	99	548.669	-564	548.669	892	548.669	577	548.669	408
548.936	-635	548.936	-165	548.936	451	548.936	297	548.936	-558	548.936	-780
549.202	443	549.202	110	549.202	-170	549.202	-378	549.202	-248	549.202	70
549.468	-357	549.468	-682	549.468	105	549.468	-348	549.468	757	549.468	39
549.734	-935	549.734	-769	549.734	-65	549.734	271	549.734	-252	549.734	1042
550	-390	550	568	550	-396	550	415	550	-225	550	-1202
550.266	566	550.266	1620	550.266	427	550.266	-128	550.266	90	550.266	-84
550.532	703	550.532	360	550.532	-373	550.532	-283	550.532	-170	550.532	838
550.799	-353	550.799	-585	550.799	453	550.799	-61	550.799	-522	550.799	-355
551.065	352	551.065	500	551.065	-233	551.065	-618	551.065	527	551.065	-84
551.331	-377	551.331	-385	551.331	460	551.331	617	551.331	70	551.331	954
551.597	-162	551.597	-675	551.597	-74	551.597	-674	551.597	-463	551.597	248
551.863	221	551.863	-1684	551.863	39	551.863	126	551.863	509	551.863	361
552.129	-644	552.129	0	552.129	-649	552.129	-669	552.129	60	552.129	596
552.395	-51	552.395	662	552.395	-376	552.395	-778	552.395	-429	552.395	-96
552.661	312	552.661	-62	552.661	171	552.661	-547	552.661	566	552.661	-52
552.927	955	552.927	1698	552.927	-2410	552.927	877	552.927	-276	552.927	243
553.194	110	553.194	252	553.194	-26	553.194	-227	553.194	-180	553.194	-291
553.46	-1025	553.46	1014	553.46	-537	553.46	-208	553.46	-760	553.46	761
553.726	1048	553.726	501	553.726	-255	553.726	43	553.726	-63	553.726	-905
553.992	869	553.992	-781	553.992	-707	553.992	-390	553.992	359	553.992	1028
554.258	1159	554.258	-1994	554.258	-263	554.258	-754	554.258	448	554.258	44
554.524	-832	554.524	-61	554.524	-170	554.524	-436	554.524	-359	554.524	-388
554.79	388	554.79	-619	554.79	-64	554.79	-351	554.79	-465	554.79	1307
555.057	1383	555.057	1115	555.057	-317	555.057	-179	555.057	635	555.057	383
555.323	97	555.323	703	555.323	281	555.323	189	555.323	605	555.323	761
555.589	294	555.589	291	555.589	1062	555.589	-632	555.589	-269	555.589	286
555.855	-19	555.855	136	555.855	2	555.855	811	555.855	-396	555.855	771
556.121	1262	556.121	-1292	556.121	-464	556.121	-76	556.121	-93	556.121	-135
556.387	1247	556.387	-135	556.387	345	556.387	-1388	556.387	-67	556.387	505
556.653	803	556.653	674	556.653	-738	556.653	767	556.653	-52	556.653	525
556.919	618	556.919	378	556.919	446	556.919	-242	556.919	705	556.919	157
557.185	778	557.185	-38	557.185	-546	557.185	-63	557.185	-554	557.185	56
557.452	714	557.452	482	557.452	-554	557.452	-497	557.452	-492	557.452	-996
557.718	187	557.718	-5	557.718	-151	557.718	314	557.718	-468	557.718	-610
557.984	-259	557.984	936	557.984	-876	557.984	-1048	557.984	606	557.984	788
558.25	1009	558.25	1356	558.25	677	558.25	179	558.25	135	558.25	-544
558.516	328	558.516	-175	558.516	-46	558.516	-65	558.516	-183	558.516	398
558.782	819	558.782	-720	558.782	-840	558.782	-269	558.782	-1190	558.782	33
559.048	108	559.048	359	559.048	-748	559.048	509	559.048	429	559.048	-1250
559.314	505	559.314	-250	559.314	819	559.314	-1014	559.314	10	559.314	447
559.581	-292	559.581	-92	559.581	122	559.581	-1086	559.581	-107	559.581	315
559.847	1394	559.847	644	559.847	40	559.847	327	559.847	-1005	559.847	-251
560.113	-260	560.113	318	560.113	592	560.113	24	560.113	179	560.113	-24
560.379	1697	560.379	262	560.379	-496	560.379	863	560.379	-39	560.379	-49
560.645	584	560.645	-122	560.645	-880	560.645	-218	560.645	-93	560.645	577
560.911	-679	560.911	-9	560.911	-571	560.911	-172	560.911	694	560.911	-93
561.177	-704	561.177	-473	561.177	170	561.177	1059	561.177	476	561.177	17
561.443	350	561.443	196	561.443	240	561.443	8	561.443	-1403	561.443	-333
561.709	-620	561.709	-54	561.709	160	561.709	467	561.709	-607	561.709	-443
561.975	-54	561.975	-637	561.975	-281	561.975	-1014	561.975	198	561.975	-537
562.242	-1349	562.242	163	562.242	1290	562.242	177	562.242	-498	562.242	-719
562.508	-860	562.508	-959	562.508	50	562.508	-883	562.508	182	562.508	261
562.774	-805	562.774	-975	562.774	1544	562.774	-277	562.774	578	562.774	562
563.04	-2389	563.04	572	563.04	419	563.04	686	563.04	264	563.04	475
563.306	-331	563.306	530	563.306	-139	563.306	482	563.306	-5	563.306	324
563.572	-259	563.572	551	563.572	-348	563.572	-818	563.572	528	563.572	-53
563.838	-1082	563.838	262	563.838	-963	563.838	319	563.838	-1149	563.838	541
564.104	-1697	564.104	-17	564.104	-792	564.104	72	564.104	211	564.104	-125
564.37	-1332	564.37	-1315	564.37	149	564.37	120	564.37	715	564.37	643
564.637	-658	564.637	-44	564.637	-187	564.637	-843	564.637	-92	564.637	-637
564.903	-1903	564.903	-465	564.903	134	564.903	236	564.903	124	564.903	227
565.169	-755	565.169	-640	565.169	671	565.169	115	565.169	575	565.169	-536
565.435	-1882	565.435	-551	565.435	-709	565.435	-710	565.435	-524	565.435	363
565.701	-1439	565.701	107	565.701	157	565.701	519	565.701	697	565.701	220
565.967	-800	565.967	-731	565.967	-144	565.967	-345	565.967	-130	565.967	1590
566.233	-141	566.233	-339	566.233	-464	566.233	-604	566.233	640	566.233	213
566.499	-505	566.499	170	566.499	-559	566.499	565	566.499	-69	566.499	-624
566.765	-1033	566.765	-742	566.765	-561	566.765	-1188	566.765	-175	566.765	-1184
567.031	214	567.031	-839	567.031	-546	567.031	89	567.031	-298	567.031	-182
567.298	-786	567.298	542	567.298	71	567.298	-547	567.298	-146	567.298	508
567.564	-923	567.564	-208	567.564	-311	567.564	435	567.564	89	567.564	-75
567.83	-1156	567.83	444	567.83	-945	567.83	-282	567.83	-1214	567.83	1080
568.096	-1665	568.096	-1167	568.096	-837	568.096	-140	568.096	-292	568.096	461
568.362	-1416	568.362	-23	568.362	-446	568.362	-248	568.362	-1214	568.362	256
568.628	502	568.628	-842	568.628	-123	568.628	1166	568.628	642	568.628	-79
568.894	-1598	568.894	-819	568.894	-237	568.894	-191	568.894	-955	568.894	-357
569.16	206	569.16	-741	569.16	-647	569.16	31	569.16	-270	569.16	1017
569.426	-553	569.426	-713	569.426	686	569.426	-369	569.426	-150	569.426	-395
569.692	-774	569.692	-950	569.692	178	569.692	-497	569.692	-1354	569.692	-97
569.959	-891	569.959	362	569.959	964	569.959	-858	569.959	-815	569.959	1488
570.225	-118	570.225	-102	570.225	-176	570.225	-737	570.225	-537	570.225	516
570.491	-179	570.491	-973	570.491	-241	570.491	983	570.491	161	570.491	368
570.757	-1159	570.757	-816	570.757	-751	570.757	223	570.757	-128	570.757	1155
571.023	1005	571.023	-1145	571.023	111	571.023	-751	571.023	-786	571.023	67
571.289	142	571.289	-364	571.289	572	571.289	-1146	571.289	-331	571.289	-622
571.555	-579	571.555	-617	571.555	548	571.555	-1054	571.555	-285	571.555	631
571.821	7	571.821	-1767	571.821	-772	571.821	-532	571.821	-98	571.821	-118
572.087	-137	572.087	-671	572.087	-300	572.087	545	572.087	-261	572.087	3880
572.353	-273	572.353	-819	572.353	334	572.353	562	572.353	-47	572.353	6291
572.619	-595	572.619	-186	572.619	-387	572.619	784	572.619	-200	572.619	5025
572.885	-780	572.885	-1413	572.885	-1214	572.885	1431	572.885	-383	572.885	4092
573.152	-243	573.152	-305	573.152	-396	573.152	140	573.152	-181	573.152	2907
573.418	-290	573.418	-1186	573.418	-192	573.418	-629	573.418	339	573.418	4883
573.684	-1293	573.684	491	573.684	-847	573.684	-872	573.684	-192	573.684	187
573.95	-276	573.95	4	573.95	-1441	573.95	400	573.95	-267	573.95	2707
574.216	-241	574.216	-76	574.216	-430	574.216	235	574.216	742	574.216	1774
574.482	-553	574.482	-154	574.482	-1332	574.482	168	574.482	510	574.482	1266
574.748	-557	574.748	-1326	574.748	-834	574.748	-431	574.748	714	574.748	-644
575.014	217	575.014	-1324	575.014	44	575.014	817	575.014	558	575.014	-42
575.28	490	575.28	-1246	575.28	-594	575.28	-783	575.28	-132	575.28	1184
575.546	-71	575.546	-182	575.546	80	575.546	333	575.546	-137	575.546	1713
575.812	-843	575.812	-1001	575.812	-5	575.812	166	575.812	490	575.812	-147
576.079	-403	576.079	57	576.079	-1431	576.079	-301	576.079	142	576.079	536
576.345	-1033	576.345	260	576.345	-355	576.345	345	576.345	-261	576.345	310
576.611	-995	576.611	-1034	576.611	-48	576.611	-592	576.611	56	576.611	1320
576.877	-621	576.877	-385	576.877	-873	576.877	-160	576.877	-162	576.877	-718
577.143	-1429	577.143	-917	577.143	-1039	577.143	-909	577.143	-868	577.143	-781
577.409	-922	577.409	-932	577.409	-1852	577.409	-525	577.409	-105	577.409	183
577.675	-284	577.675	-1796	577.675	-1064	577.675	-43	577.675	-986	577.675	354
577.941	-954	577.941	-1047	577.941	-448	577.941	-78	577.941	-748	577.941	510
578.207	-1070	578.207	-988	578.207	412	578.207	-924	578.207	645	578.207	244
578.473	-1387	578.473	-1285	578.473	-1497	578.473	-633	578.473	-185	578.473	-693
578.739	-2165	578.739	-37	578.739	529	578.739	386	578.739	998	578.739	-235
579.005	-2614	579.005	-1517	579.005	-428	579.005	-420	579.005	548	579.005	-571
579.271	-1320	579.271	-166	579.271	-1072	579.271	-793	579.271	-21	579.271	-313
579.538	-820	579.538	-1737	579.538	-1586	579.538	-1218	579.538	-126	579.538	-386
579.804	-2537	579.804	-2167	579.804	-1264	579.804	-1136	579.804	-374	579.804	-307
580.07	-964	580.07	-893	580.07	-1156	580.07	-924	580.07	-123	580.07	1036
580.336	-2057	580.336	-2179	580.336	-1561	580.336	-1327	580.336	234	580.336	-31
580.602	-3227	580.602	-2045	580.602	-989	580.602	-1826	580.602	-10	580.602	130
580.868	-2915	580.868	-1262	580.868	-1168	580.868	-1401	580.868	207	580.868	-693
581.134	-1611	581.134	-2083	581.134	-1595	581.134	-2008	581.134	-462	581.134	-716
581.4	-1690	581.4	-1659	581.4	-244	581.4	-1452	581.4	-248	581.4	-360
581.666	491	581.666	-1509	581.666	-758	581.666	-2052	581.666	-683	581.666	263
581.932	107	581.932	-1955	581.932	-1045	581.932	-720	581.932	-890	581.932	-57
582.198	-360	582.198	-2384	582.198	-2076	582.198	-35	582.198	21	582.198	-419
582.464	-1862	582.464	-1558	582.464	-3095	582.464	-447	582.464	-669	582.464	-745
582.73	-4910	582.73	-1896	582.73	-2322	582.73	-1272	582.73	-269	582.73	238
582.996	-3886	582.996	-1755	582.996	-2950	582.996	-1420	582.996	-141	582.996	316
583.263	-3148	583.263	-1865	583.263	-2797	583.263	-1557	583.263	383	583.263	-141
583.529	-2298	583.529	-2166	583.529	-3055	583.529	-1294	583.529	322	583.529	-180
583.795	-4005	583.795	-1943	583.795	-2849	583.795	-326	583.795	-801	583.795	-680
584.061	-4104	584.061	-3047	584.061	-3613	584.061	-3029	584.061	-1822	584.061	341
584.327	-3878	584.327	-4370	584.327	-4239	584.327	-2102	584.327	-538	584.327	273
584.593	-3795	584.593	-4180	584.593	-4003	584.593	-1728	584.593	-744	584.593	228
584.859	-5863	584.859	-5534	584.859	-4099	584.859	-3650	584.859	-2156	584.859	-719
585.125	-6539	585.125	-6310	585.125	-5022	585.125	-2616	585.125	-1389	585.125	164
585.391	-7371	585.391	-6666	585.391	-4413	585.391	-3337	585.391	-2097	585.391	-122
585.657	-8207	585.657	-7507	585.657	-4979	585.657	-2118	585.657	-1822	585.657	315
585.923	-10324	585.923	-7447	585.923	-7050	585.923	-4216	585.923	-1868	585.923	-1092
586.189	-12483	586.189	-10250	586.189	-8705	586.189	-6592	586.189	-1921	586.189	-1917
586.455	-14565	586.455	-13123	586.455	-9503	586.455	-6519	586.455	-2166	586.455	-1064
586.721	-19330	586.721	-17673	586.721	-12804	586.721	-8724	586.721	-4383	586.721	-1525
586.987	-21735	586.987	-19806	586.987	-16801	586.987	-11965	586.987	-3505	586.987	-2599
587.253	-24078	587.253	-24538	587.253	-18654	587.253	-12657	587.253	-4206	587.253	-423
587.519	-30990	587.519	-27191	587.519	-20454	587.519	-13936	587.519	-5582	587.519	-2416
587.786	-32741	587.786	-28238	587.786	-22734	587.786	-14906	587.786	-5200	587.786	-1826
588.052	-34368	588.052	-28794	588.052	-23394	588.052	-15626	588.052	-4585	588.052	-3052
588.318	-34958	588.318	-29261	588.318	-24253	588.318	-15625	588.318	-5641	588.318	-3553
588.584	-30441	588.584	-26935	588.584	-21926	588.584	-13314	588.584	-5735	588.584	-1315
588.85	-29601	588.85	-23921	588.85	-19759	588.85	-12620	588.85	-4252	588.85	-419
589.116	-27961	589.116	-22093	589.116	-17274	589.116	-10876	589.116	-4523	589.116	-1953
589.382	-24130	589.382	-21604	589.382	-16550	589.382	-10039	589.382	-4003	589.382	-2288
589.648	-22821	589.648	-19286	589.648	-16025	589.648	-8671	589.648	-3274	589.648	-783
589.914	-20292	589.914	-17470	589.914	-12698	589.914	-8259	589.914	-1794	589.914	-244
590.18	-20568	590.18	-14983	590.18	-10782	590.18	-7105	590.18	-2830	590.18	-1092
590.446	-18019	590.446	-13064	590.446	-10813	590.446	-6261	590.446	-2872	590.446	-1684
590.712	-16984	590.712	-12248	590.712	-10460	590.712	-7208	590.712	-2951	590.712	-925
590.978	-17028	590.978	-12192	590.978	-9689	590.978	-4937	590.978	-2989	590.978	-759
591.244	-15302	591.244	-11241	591.244	-10512	591.244	-6256	591.244	-2712	591.244	-983
591.51	-17805	591.51	-12007	591.51	-9689	591.51	-6662	591.51	-2206	591.51	-547
591.776	-18996	591.776	-12994	591.776	-9973	591.776	-7507	591.776	-2884	591.776	-930
592.042	-17695	592.042	-14372	592.042	-10691	592.042	-6251	592.042	-2548	592.042	-1351
592.308	-19589	592.308	-14535	592.308	-11543	592.308	-7337	592.308	-2302	592.308	-638
592.574	-23828	592.574	-16819	592.574	-11342	592.574	-8110	592.574	-2002	592.574	-697
592.84	-25741	592.84	-18374	592.84	-13350	592.84	-9263	592.84	-4111	592.84	-2704
593.107	-30347	593.107	-21423	593.107	-16416	593.107	-10460	593.107	-4118	593.107	-1631
593.373	-33663	593.373	-23012	593.373	-18907	593.373	-12140	593.373	-3863	593.373	-1229
593.639	-38590	593.639	-26445	593.639	-19824	593.639	-14380	593.639	-4639	593.639	-3379
593.905	-41558	593.905	-32002	593.905	-22557	593.905	-15292	593.905	-5883	593.905	-2632
594.171	-47112	594.171	-34769	594.171	-26008	594.171	-17167	594.171	-6096	594.171	-3796
594.437	-54501	594.437	-39839	594.437	-29675	594.437	-20400	594.437	-6906	594.437	-2649
594.703	-62963	594.703	-45339	594.703	-33217	594.703	-25567	594.703	-9181	594.703	-3152
594.969	-73433	594.969	-52441	594.969	-41410	594.969	-27802	594.969	-10067	594.969	-5128
595.235	-85076	595.235	-60053	595.235	-48340	595.235	-32347	595.235	-10480	595.235	-4614
595.501	-98940	595.501	-74320	595.501	-59566	595.501	-39386	595.501	-12865	595.501	-5851
595.767	-114766	595.767	-88934	595.767	-72069	595.767	-47722	595.767	-17169	595.767	-7993
596.033	-141593	596.033	-108816	596.033	-88158	596.033	-59467	596.033	-20266	596.033	-9526
596.299	-166952	596.299	-129336	596.299	-104406	596.299	-68383	596.299	-25180	596.299	-11992
596.565	-191238	596.565	-151874	596.565	-121878	596.565	-79551	596.565	-29183	596.565	-11684
596.831	-216946	596.831	-175049	596.831	-138070	596.831	-91098	596.831	-32338	596.831	-15127
597.097	-230259	597.097	-186035	597.097	-147793	597.097	-98191	597.097	-34629	597.097	-13930
597.363	-240780	597.363	-193577	597.363	-154493	597.363	-103521	597.363	-35029	597.363	-15578
597.629	-239738	597.629	-195854	597.629	-156023	597.629	-105058	597.629	-36148	597.629	-16046
597.895	-233594	597.895	-189525	597.895	-149194	597.895	-99132	597.895	-33335	597.895	-14834
598.161	-221669	598.161	-179362	598.161	-143860	598.161	-94640	598.161	-33789	598.161	-13477
598.427	-206162	598.427	-163339	598.427	-132084	598.427	-86945	598.427	-29416	598.427	-12556
598.693	-186811	598.693	-148349	598.693	-119598	598.693	-77351	598.693	-25726	598.693	-12817
598.959	-165799	598.959	-130787	598.959	-106757	598.959	-68407	598.959	-23419	598.959	-10142
599.225	-145081	599.225	-115583	599.225	-91303	599.225	-59375	599.225	-19703	599.225	-8555
599.491	-122476	599.491	-100125	599.491	-78976	599.491	-52819	599.491	-17489	599.491	-8333
599.757	-107095	599.757	-86429	599.757	-68935	599.757	-43057	599.757	-14966	599.757	-4727
600.023	-93803	600.023	-75778	600.023	-59629	600.023	-39303	600.023	-13496	600.023	-5056
600.289	-82568	600.289	-63852	600.289	-53231	600.289	-32547	600.289	-12063	600.289	-4519
600.555	-69982	600.555	-55951	600.555	-44294	600.555	-28925	600.555	-9103	600.555	-4436
600.821	-59050	600.821	-49336	600.821	-37979	600.821	-25388	600.821	-9060	600.821	-3138
601.087	-51630	601.087	-41637	601.087	-33444	601.087	-21481	601.087	-7374	601.087	-2505
601.354	-45667	601.354	-36126	601.354	-27851	601.354	-19440	601.354	-4910	601.354	-2457
601.62	-37861	601.62	-31018	601.62	-23874	601.62	-15169	601.62	-5642	601.62	-2114
601.886	-33897	601.886	-27559	601.886	-20687	601.886	-12858	601.886	-4617	601.886	-1974
602.152	-29235	602.152	-23544	602.152	-17932	602.152	-12310	602.152	-4063	602.152	-2249
602.418	-24314	602.418	-20974	602.418	-16544	602.418	-10677	602.418	-4384	602.418	-1561
602.684	-21092	602.684	-17795	602.684	-14236	602.684	-9174	602.684	-2873	602.684	-2370
602.95	-19547	602.95	-15770	602.95	-12738	602.95	-8646	602.95	-4122	602.95	-1301
603.216	-18059	603.216	-14245	603.216	-11326	603.216	-6392	603.216	-2141	603.216	-1307
603.482	-15289	603.482	-12350	603.482	-9884	603.482	-6870	603.482	-3652	603.482	-1117
603.748	-13666	603.748	-11246	603.748	-9440	603.748	-5232	603.748	-1862	603.748	-234
604.014	-11462	604.014	-9802	604.014	-6807	604.014	-5795	604.014	-1836	604.014	-1670
604.28	-10487	604.28	-10526	604.28	-6468	604.28	-5572	604.28	-773	604.28	-364
604.546	-11026	604.546	-8909	604.546	-5030	604.546	-4570	604.546	-1850	604.546	-1156
604.812	-10698	604.812	-7909	604.812	-6524	604.812	-3584	604.812	-1774	604.812	-139
605.078	-9079	605.078	-8373	605.078	-4896	605.078	-2960	605.078	-1310	605.078	-283
605.344	-6987	605.344	-4633	605.344	-5498	605.344	-4254	605.344	-657	605.344	-2067
605.61	-5607	605.61	-7083	605.61	-4055	605.61	-3188	605.61	-1235	605.61	-93
605.876	-5718	605.876	-6283	605.876	-2955	605.876	-1236	605.876	-1669	605.876	-576
606.142	-5553	606.142	-5257	606.142	-5256	606.142	-1573	606.142	-2010	606.142	-217
606.408	-5019	606.408	-3497	606.408	-3470	606.408	-2752	606.408	-1112	606.408	-998
606.674	-2365	606.674	-2647	606.674	-1927	606.674	-1151	606.674	-407	606.674	-55
606.94	-1290	606.94	-2525	606.94	-1952	606.94	-393	606.94	-915	606.94	-133
607.206	-2419	607.206	-3008	607.206	-1395	607.206	-1839	607.206	-201	607.206	-789
607.472	-1068	607.472	-2234	607.472	-1411	607.472	-1664	607.472	-299	607.472	-285
607.738	-505	607.738	-688	607.738	-1788	607.738	-864	607.738	17	607.738	-301
608.004	-51	608.004	-678	608.004	-1729	608.004	-427	608.004	144	608.004	845
608.27	-493	608.27	47	608.27	340	608.27	-881	608.27	-594	608.27	-146
608.536	958	608.536	889	608.536	616	608.536	-467	608.536	154	608.536	123
608.802	2401	608.802	1217	608.802	648	608.802	-606	608.802	333	608.802	-106
609.068	1315	609.068	1792	609.068	1707	609.068	404	609.068	73	609.068	1190
609.334	4707	609.334	2933	609.334	3918	609.334	477	609.334	49	609.334	67
609.6	6462	609.6	4978	609.6	4487	609.6	401	609.6	1418	609.6	-480
609.866	3951	609.866	4904	609.866	4691	609.866	885	609.866	1749	609.866	-451
610.132	6325	610.132	6586	610.132	5073	610.132	2529	610.132	1965	610.132	-320
610.398	9304	610.398	8125	610.398	6437	610.398	2391	610.398	2965	610.398	382
610.664	11860	610.664	9325	610.664	8041	610.664	2487	610.664	1282	610.664	442
610.93	13648	610.93	10461	610.93	9488	610.93	4964	610.93	2396	610.93	472
611.196	16205	611.196	12050	611.196	10020	611.196	6137	611.196	1496	611.196	2650
611.462	18654	611.462	14561	611.462	14617	611.462	8259	611.462	3695	611.462	1625
611.728	22783	611.728	15093	611.728	15535	611.728	11806	611.728	2611	611.728	1681
611.994	30660	611.994	22403	611.994	20213	611.994	11117	611.994	3118	611.994	2133
612.26	34507	612.26	25720	612.26	21744	612.26	13896	612.26	6371	612.26	1867
612.526	37502	612.526	32916	612.526	27646	612.526	17227	612.526	5334	612.526	1282
612.792	43747	612.792	42685	612.792	32678	612.792	19773	612.792	6483	612.792	2210
613.058	60426	613.058	50270	613.058	41664	613.058	26324	613.058	9444	613.058	3719
613.324	82080	613.324	64263	613.324	53849	613.324	34738	613.324	13380	613.324	4704
613.59	115207	613.59	86223	613.59	72361	613.59	50664	613.59	17242	613.59	7140
613.856	164760	613.856	119573	613.856	96667	613.856	66827	613.856	23182	613.856	7689
614.122	221620	614.122	163252	614.122	126625	614.122	85841	614.122	30706	614.122	11816
614.388	284470	614.388	218052	614.388	167993	614.388	110640	614.388	42610	614.388	17264
614.654	344950	614.654	270830	614.654	219293	614.654	136109	614.654	51572	614.654	23327
614.92	386950	614.92	301600	614.92	250011	614.92	159621	614.92	58009	614.92	26742
615.186	424880	615.186	326560	615.186	271470	615.186	176526	615.186	60035	615.186	27365
615.452	438620	615.452	336310	615.452	275857	615.452	179862	615.452	62755	615.452	30478
615.718	424560	615.718	327560	615.718	263541	615.718	168732	615.718	58756	615.718	24592
615.984	389460	615.984	302190	615.984	241741	615.984	156766	615.984	54124	615.984	22743
616.25	347600	616.25	262179	616.25	213354	616.25	136087	616.25	48189	616.25	19723
616.516	297450	616.516	222516	616.516	192295	616.516	118656	616.516	43743	616.516	18807
616.782	245270	616.782	190871	616.782	153995	616.782	99693	616.782	33533	616.782	15046
617.048	199880	617.048	154432	617.048	121046	617.048	80246	617.048	28427	617.048	11805
617.313	165280	617.313	124634	617.313	95319	617.313	68494	617.313	20786	617.313	11033
617.579	134830	617.579	97375	617.579	81758	617.579	54475	617.579	17642	617.579	9068
617.845	110290	617.845	82111	617.845	68435	617.845	48442	617.845	17492	617.845	6593
618.111	95820	618.111	67755	618.111	59864	618.111	37691	618.111	14560	618.111	4366
618.377	73577	618.377	58275	618.377	46534	618.377	30436	618.377	9975	618.377	3608
618.643	58464	618.643	50222	618.643	37766	618.643	22397	618.643	5884	618.643	869
618.909	54495	618.909	44675	618.909	34597	618.909	23364	618.909	5387	618.909	1450
619.175	51196	619.175	39056	619.175	29722	619.175	17983	619.175	8203	619.175	2421
619.441	46813	619.441	36717	619.441	24085	619.441	15298	619.441	9160	619.441	1495
619.707	50866	619.707	35833	619.707	17830	619.707	16271	619.707	8144	619.707	3061
619.973	46395	619.973	29062	619.973	18419	619.973	14610	619.973	6032	619.973	1631
620.239	37810	620.239	27103	620.239	18569	620.239	10678	620.239	7249	620.239	2204
620.505	35361	620.505	21618	620.505	15287	620.505	12553	620.505	5911	620.505	1926
620.771	33108	620.771	18566	620.771	15599	620.771	9662	620.771	5389	620.771	2878
621.037	24495	621.037	16066	621.037	14781	621.037	8670	621.037	4128	621.037	3464
621.303	16398	621.303	15612	621.303	15073	621.303	8029	621.303	6169	621.303	3027
621.569	12095	621.569	17213	621.569	14103	621.569	5515	621.569	4436	621.569	1756
621.835	15185	621.835	14920	621.835	14203	621.835	5378	621.835	4682	621.835	1796
622.101	15204	622.101	15640	622.101	13458	622.101	6241	622.101	4699	622.101	1978
622.367	11462	622.367	11418	622.367	10896	622.367	6074	622.367	2955	622.367	-237
622.633	7379	622.633	12225	622.633	7248	622.633	3836	622.633	2647	622.633	491
622.899	1364	622.899	9874	622.899	6050	622.899	3478	622.899	2301	622.899	826
623.165	7182	623.165	10420	623.165	6280	623.165	2715	623.165	2362	623.165	117
623.431	5949	623.431	6736	623.431	7294	623.431	3540	623.431	341	623.431	-828
623.697	7556	623.697	7942	623.697	5173	623.697	1106	623.697	2115	623.697	-179
623.963	6026	623.963	5307	623.963	7089	623.963	2179	623.963	1321	623.963	-1
624.229	781	624.229	7393	624.229	6877	624.229	179	624.229	397	624.229	1688
624.495	3878	624.495	9835	624.495	7754	624.495	2613	624.495	503	624.495	1752
624.761	550	624.761	9540	624.761	5887	624.761	5874	624.761	579	624.761	-698
625.026	117	625.026	10342	625.026	4533	625.026	2292	625.026	1034	625.026	519
625.292	5256	625.292	3057	625.292	5594	625.292	2672	625.292	1430	625.292	1026
625.558	2945	625.558	4269	625.558	1772	625.558	1565	625.558	704	625.558	-556
625.824	6306	625.824	3948	625.824	2316	625.824	1826	625.824	462	625.824	-175
626.09	7233	626.09	2776	626.09	1648	626.09	1708	626.09	1728	626.09	681
626.356	3522	626.356	6483	626.356	4950	626.356	490	626.356	1462	626.356	-30
626.622	1045	626.622	5708	626.622	350	626.622	2009	626.622	1114	626.622	-558
626.888	-2933	626.888	2815	626.888	493	626.888	989	626.888	1033	626.888	481
627.154	1322	627.154	4605	627.154	60	627.154	984	627.154	1504	627.154	1152
627.42	1405	627.42	4290	627.42	1363	627.42	988	627.42	833	627.42	-864
627.686	-2080	627.686	3174	627.686	322	627.686	914	627.686	1052	627.686	2558
627.952	1621	627.952	3079	627.952	875	627.952	-526	627.952	751	627.952	247
628.218	445	628.218	2450	628.218	888	628.218	1171	628.218	-8	628.218	-259
628.484	1077	628.484	-2287	628.484	-2245	628.484	208	628.484	1945	628.484	-51
628.75	464	628.75	1654	628.75	-6080	628.75	634	628.75	1571	628.75	442
629.016	-2713	629.016	1609	629.016	1076	629.016	1653	629.016	1877	629.016	1467
629.282	2934	629.282	2474	629.282	2305	629.282	-752	629.282	1547	629.282	1086
629.548	1590	629.548	1113	629.548	1349	629.548	1365	629.548	1442	629.548	181
629.814	2246	629.814	2834	629.814	1267	629.814	352	629.814	722	629.814	430
630.079	1011	630.079	1040	630.079	-275	630.079	-169	630.079	-256	630.079	430
630.345	-72	630.345	2365	630.345	-252	630.345	-622	630.345	1828	630.345	-109
630.611	-1341	630.611	-119	630.611	-501	630.611	890	630.611	998	630.611	200
630.877	1151	630.877	1444	630.877	-507	630.877	275	630.877	-75	630.877	809
631.143	-23	631.143	-316	631.143	147	631.143	83	631.143	-830	631.143	-1100
631.409	971	631.409	1165	631.409	1330	631.409	238	631.409	-503	631.409	1527
631.675	92	631.675	-1237	631.675	856	631.675	1106	631.675	-645	631.675	13554
631.941	1618	631.941	425	631.941	294	631.941	1378	631.941	447	631.941	4104
632.207	1521	632.207	1384	632.207	1577	632.207	196	632.207	717	632.207	-375
632.473	-40	632.473	1342	632.473	919	632.473	683	632.473	1542	632.473	339
632.739	2517	632.739	1583	632.739	1209	632.739	563	632.739	751	632.739	-57
633.005	573	633.005	1837	633.005	671	633.005	250	633.005	942	633.005	1538
633.271	988	633.271	764	633.271	1927	633.271	1758	633.271	1186	633.271	4007
633.537	1215	633.537	1270	633.537	925	633.537	432	633.537	-1445	633.537	4535
633.803	2715	633.803	1085	633.803	1755	633.803	1550	633.803	1226	633.803	7968
634.068	2958	634.068	2298	634.068	894	634.068	968	634.068	603	634.068	3158
634.334	3697	634.334	16	634.334	1100	634.334	1057	634.334	406	634.334	-123
634.6	3239	634.6	810	634.6	138	634.6	334	634.6	-190	634.6	-788
634.866	719	634.866	1429	634.866	1089	634.866	332	634.866	529	634.866	-369
635.132	2299	635.132	472	635.132	1333	635.132	667	635.132	-92	635.132	281
635.398	1987	635.398	2471	635.398	1627	635.398	433	635.398	-894	635.398	943
635.664	2826	635.664	1441	635.664	1301	635.664	425	635.664	31	635.664	-615
635.93	328	635.93	1187	635.93	1923	635.93	384	635.93	870	635.93	432
636.196	1964	636.196	216	636.196	1426	636.196	1022	636.196	-1124	636.196	-414
636.462	2857	636.462	1825	636.462	1405	636.462	511	636.462	284	636.462	163
636.728	3218	636.728	458	636.728	1468	636.728	-1002	636.728	788	636.728	-549
636.994	2039	636.994	-83	636.994	1251	636.994	543	636.994	1501	636.994	463
637.26	1900	637.26	784	637.26	1294	637.26	144	637.26	-57	637.26	-112
637.525	2617	637.525	1450	637.525	1016	637.525	-296	637.525	477	637.525	-131
637.791	1224	637.791	1835	637.791	2322	637.791	1740	637.791	857	637.791	403
638.057	2023	638.057	2617	638.057	1603	638.057	-1171	638.057	673	638.057	456
638.323	593	638.323	3315	638.323	242	638.323	200	638.323	1186	638.323	-462
638.589	2011	638.589	2051	638.589	-40	638.589	102	638.589	1279	638.589	-192
638.855	-162	638.855	3133	638.855	1178	638.855	1294	638.855	232	638.855	534
639.121	773	639.121	2261	639.121	-459	639.121	464	639.121	366	639.121	660
639.387	318	639.387	636	639.387	498	639.387	606	639.387	-289	639.387	-435
639.653	-185	639.653	-132	639.653	58	639.653	1018	639.653	-384	639.653	319
639.919	250	639.919	489	639.919	215	639.919	904	639.919	-121	639.919	477
640.185	308	640.185	978	640.185	1129	640.185	690	640.185	-1357	640.185	141
640.45	1617	640.45	257	640.45	234	640.45	-971	640.45	373	640.45	250
640.716	1991	640.716	996	640.716	968	640.716	492	640.716	-93	640.716	-130
640.982	460	640.982	-653	640.982	174	640.982	-854	640.982	301	640.982	68
641.248	1193	641.248	1216	641.248	818	641.248	185	641.248	-598	641.248	-353
641.514	-1577	641.514	654	641.514	2406	641.514	559	641.514	207	641.514	122
641.78	62	641.78	1998	641.78	1420	641.78	1437	641.78	-178	641.78	-1459
642.046	-1058	642.046	2001	642.046	845	642.046	1446	642.046	-384	642.046	-459
642.312	-885	642.312	899	642.312	83	642.312	929	642.312	827	642.312	-304
642.578	-575	642.578	245	642.578	926	642.578	-212	642.578	-717	642.578	57
642.844	395	642.844	566	642.844	446	642.844	-60	642.844	1129	642.844	-338
643.109	1444	643.109	229	643.109	851	643.109	118	643.109	-84	643.109	-813
643.375	275	643.375	-1398	643.375	612	643.375	210	643.375	-671	643.375	330
643.641	-175	643.641	-387	643.641	385	643.641	302	643.641	502	643.641	-495
643.907	1148	643.907	771	643.907	-878	643.907	-983	643.907	-433	643.907	-120
644.173	287	644.173	-216	644.173	750	644.173	267	644.173	362	644.173	93
644.439	776	644.439	779	644.439	561	644.439	531	644.439	-771	644.439	310
644.705	207	644.705	925	644.705	-153	644.705	473	644.705	1418	644.705	632
644.971	221	644.971	-4	644.971	829	644.971	115	644.971	-826	644.971	-666
645.237	1553	645.237	1371	645.237	596	645.237	698	645.237	1296	645.237	91
645.502	1353	645.502	1083	645.502	16	645.502	247	645.502	970	645.502	-52
645.768	243	645.768	2370	645.768	1079	645.768	556	645.768	486	645.768	657
646.034	-236	646.034	1098	646.034	1370	646.034	474	646.034	37	646.034	-858
646.3	1546	646.3	-240	646.3	501	646.3	1087	646.3	-470	646.3	-235
646.566	897	646.566	389	646.566	-382	646.566	776	646.566	-857	646.566	445
646.832	1354	646.832	-891	646.832	1502	646.832	1321	646.832	-739	646.832	250
647.098	578	647.098	857	647.098	954	647.098	870	647.098	451	647.098	140
647.364	693	647.364	738	647.364	1157	647.364	316	647.364	-201	647.364	-146
647.63	1371	647.63	2168	647.63	1092	647.63	-152	647.63	70	647.63	-710
647.895	413	647.895	1468	647.895	2202	647.895	15	647.895	947	647.895	105
648.161	1215	648.161	573	648.161	952	648.161	965	648.161	657	648.161	492
648.427	70	648.427	324	648.427	534	648.427	618	648.427	-63	648.427	-126
648.693	-676	648.693	-318	648.693	864	648.693	1980	648.693	175	648.693	-290
648.959	842	648.959	1191	648.959	321	648.959	1068	648.959	-217	648.959	-311
649.225	1831	649.225	1750	649.225	866	649.225	128	649.225	476	649.225	-178
649.491	1385	649.491	553	649.491	588	649.491	1110	649.491	1227	649.491	-165
649.757	2495	649.757	961	649.757	1224	649.757	847	649.757	1078	649.757	301
650.022	3188	650.022	2586	650.022	2829	650.022	1363	650.022	562	650.022	-147
650.288	4059	650.288	2589	650.288	1290	650.288	873	650.288	-478	650.288	-976
650.554	4627	650.554	5954	650.554	3047	650.554	2515	650.554	1073	650.554	-196
650.82	6810	650.82	5522	650.82	4256	650.82	2150	650.82	675	650.82	247
651.086	7118	651.086	7580	651.086	6368	651.086	4930	651.086	1664	651.086	-20
651.352	11036	651.352	6502	651.352	8846	651.352	5859	651.352	1557	651.352	347
651.618	13176	651.618	10551	651.618	7932	651.618	6026	651.618	1844	651.618	553
651.883	16197	651.883	11878	651.883	10128	651.883	7970	651.883	1875	651.883	659
652.149	14514	652.149	11990	652.149	9390	652.149	6311	652.149	2021	652.149	160
652.415	14149	652.415	10926	652.415	8258	652.415	6883	652.415	1417	652.415	-132
652.681	11899	652.681	8864	652.681	7467	652.681	4584	652.681	2188	652.681	-662
652.947	11022	652.947	4888	652.947	3895	652.947	3592	652.947	1957	652.947	47
653.213	6920	653.213	911	653.213	3566	653.213	1084	653.213	2182	653.213	1193
653.479	3786	653.479	-1701	653.479	1183	653.479	-983	653.479	-566	653.479	-318
653.745	-2415	653.745	-4119	653.745	-1688	653.745	-1143	653.745	-1870	653.745	2
654.01	-5135	654.01	-7146	654.01	-5296	654.01	-5146	654.01	-1634	654.01	-670
654.276	-7625	654.276	-11717	654.276	-7614	654.276	-5741	654.276	-2505	654.276	-1206
654.542	-11774	654.542	-14238	654.542	-11253	654.542	-7552	654.542	-1713	654.542	-754
654.808	-15456	654.808	-15550	654.808	-12282	654.808	-6456	654.808	-3895	654.808	-1902
655.074	-16071	655.074	-16182	655.074	-13558	655.074	-8150	655.074	-2838	655.074	-853
655.34	-17888	655.34	-16281	655.34	-13365	655.34	-8666	655.34	-2739	655.34	-1381
655.606	-17794	655.606	-14782	655.606	-13868	655.606	-8367	655.606	-1719	655.606	-1168
655.871	-15797	655.871	-14675	655.871	-11517	655.871	-7752	655.871	-1868	655.871	-1549
656.137	-14449	656.137	-13329	656.137	-11463	656.137	-7777	656.137	-2405	656.137	-1293
656.403	-14753	656.403	-12850	656.403	-9498	656.403	-7365	656.403	-946	656.403	-1201
656.669	-12777	656.669	-10576	656.669	-9124	656.669	-4553	656.669	-1549	656.669	-46
656.935	-9915	656.935	-10231	656.935	-7710	656.935	-5747	656.935	-2215	656.935	-65
657.201	-10260	657.201	-9526	657.201	-6075	657.201	-2766	657.201	-598	657.201	-830
657.466	-9705	657.466	-5830	657.466	-4831	657.466	-3647	657.466	-1175	657.466	520
657.732	-9204	657.732	-5125	657.732	-7698	657.732	-3244	657.732	-1929	657.732	303
657.998	-7229	657.998	-3608	657.998	-3186	657.998	-1880	657.998	-685	657.998	-578
658.264	-3998	658.264	-4687	658.264	-2924	658.264	-1497	658.264	-690	658.264	438
658.53	-4134	658.53	-956	658.53	-2926	658.53	-1878	658.53	-587	658.53	-95
658.796	-2376	658.796	-3784	658.796	-2332	658.796	-1385	658.796	-1216	658.796	112
659.061	-1567	659.061	-562	659.061	-997	659.061	-804	659.061	-1105	659.061	106
659.327	-405	659.327	-540	659.327	-1233	659.327	-873	659.327	183	659.327	-308
659.593	59	659.593	-2561	659.593	333	659.593	-1347	659.593	-165	659.593	123
659.859	-264	659.859	-466	659.859	-1240	659.859	-898	659.859	-715	659.859	-61
660.125	2146	660.125	-571	660.125	-19	660.125	473	660.125	-338	660.125	-1781
660.391	-37	660.391	-461	660.391	-1232	660.391	-1520	660.391	42	660.391	-855
660.656	-1490	660.656	-505	660.656	-930	660.656	-696	660.656	1648	660.656	659
660.922	-1516	660.922	-566	660.922	-314	660.922	-1171	660.922	-571	660.922	-163
661.188	-30	661.188	-2033	661.188	-768	661.188	439	661.188	-174	661.188	-188
661.454	-129	661.454	482	661.454	-373	661.454	-953	661.454	262	661.454	-86
661.72	-549	661.72	-1068	661.72	-92	661.72	308	661.72	6	661.72	772
661.986	-184	661.986	-687	661.986	20	661.986	-992	661.986	1312	661.986	-690
662.251	472	662.251	-554	662.251	-522	662.251	-276	662.251	-303	662.251	-303
662.517	-799	662.517	-600	662.517	-298	662.517	-909	662.517	-675	662.517	1418
662.783	498	662.783	62	662.783	-711	662.783	-146	662.783	151	662.783	51
663.049	187	663.049	-298	663.049	-294	663.049	-641	663.049	-1073	663.049	-599
663.315	-280	663.315	-932	663.315	761	663.315	-677	663.315	-999	663.315	-155
663.581	1025	663.581	-62	663.581	-1497	663.581	685	663.581	-344	663.581	1195
663.846	-1017	663.846	176	663.846	717	663.846	1168	663.846	113	663.846	697
664.112	-338	664.112	698	664.112	636	664.112	-441	664.112	500	664.112	-285
664.378	491	664.378	-76	664.378	379	664.378	-444	664.378	-546	664.378	-215
664.644	1535	664.644	65	664.644	-1045	664.644	-571	664.644	171	664.644	275
664.91	-592	664.91	292	664.91	-341	664.91	561	664.91	741	664.91	536
665.176	-841	665.176	437	665.176	-53	665.176	737	665.176	-257	665.176	339
665.441	246	665.441	-337	665.441	675	665.441	-115	665.441	-306	665.441	0
665.707	-265	665.707	-322	665.707	102	665.707	1019	665.707	364	665.707	-908
665.973	-124	665.973	-860	665.973	-30	665.973	457	665.973	-419	665.973	379
666.239	562	666.239	1104	666.239	-1041	666.239	-94	666.239	-400	666.239	-661
666.505	-651	666.505	163	666.505	363	666.505	550	666.505	-400	666.505	242
666.77	319	666.77	-741	666.77	-1252	666.77	-127	666.77	127	666.77	-1188
667.036	-3	667.036	-197	667.036	750	667.036	-336	667.036	257	667.036	1046
667.302	985	667.302	-304	667.302	-57	667.302	788	667.302	-23	667.302	-936
667.568	52	667.568	-544	667.568	2211	667.568	19	667.568	136	667.568	741
667.834	-456	667.834	-345	667.834	170	667.834	-731	667.834	1265	667.834	-1026
668.099	312	668.099	-152	668.099	588	668.099	72	668.099	-523	668.099	-964
668.365	957	668.365	-247	668.365	-499	668.365	49	668.365	-551	668.365	572
668.631	1046	668.631	-744	668.631	628	668.631	-495	668.631	19	668.631	-850
668.897	-378	668.897	-394	668.897	264	668.897	-11	668.897	-42	668.897	-558
669.163	420	669.163	545	669.163	610	669.163	681	669.163	1579	669.163	-520
669.428	338	669.428	282	669.428	-882	669.428	-63	669.428	670	669.428	924
669.694	-392	669.694	548	669.694	-1157	669.694	543	669.694	400	669.694	556
669.96	-921	669.96	487	669.96	232	669.96	-317	669.96	-132	669.96	587
670.226	-790	670.226	571	670.226	-814	670.226	-64	670.226	-1011	670.226	85
670.492	-2652	670.492	466	670.492	-208	670.492	1213	670.492	926	670.492	258
670.757	-1831	670.757	-1	670.757	272	670.757	-451	670.757	842	670.757	265
671.023	1315	671.023	106	671.023	1197	671.023	-148	671.023	717	671.023	-777
671.289	932	671.289	799	671.289	918	671.289	-1100	671.289	188	671.289	163
671.555	1985	671.555	-371	671.555	593	671.555	68	671.555	-237	671.555	-890
671.821	785	671.821	-470	671.821	238	671.821	-46	671.821	-407	671.821	2778
672.086	-738	672.086	-586	672.086	958	672.086	504	672.086	-263	672.086	929
672.352	888	672.352	-373	672.352	769	672.352	-307	672.352	-45	672.352	772
672.618	-80	672.618	-367	672.618	196	672.618	517	672.618	785	672.618	1501
672.884	-58	672.884	-414	672.884	-75	672.884	129	672.884	144	672.884	2458
673.149	-366	673.149	23	673.149	-695	673.149	373	673.149	121	673.149	1122
673.415	-6	673.415	-792	673.415	-245	673.415	-128	673.415	-1297	673.415	-819
673.681	1463	673.681	-1106	673.681	882	673.681	983	673.681	-390	673.681	-191
673.947	2282	673.947	-150	673.947	164	673.947	230	673.947	-207	673.947	1444
674.213	-357	674.213	439	674.213	769	674.213	-164	674.213	306	674.213	199
674.478	1043	674.478	4	674.478	898	674.478	-70	674.478	585	674.478	-689
674.744	531	674.744	120	674.744	867	674.744	1060	674.744	903	674.744	610
675.01	1507	675.01	639	675.01	315	675.01	-1258	675.01	-340	675.01	-289
675.276	-760	675.276	1215	675.276	123	675.276	204	675.276	-242	675.276	576
675.542	-755	675.542	934	675.542	440	675.542	1157	675.542	851	675.542	379
675.807	644	675.807	-189	675.807	-183	675.807	-4	675.807	-228	675.807	510
676.073	-1914	676.073	743	676.073	-968	676.073	-485	676.073	1151	676.073	-942
676.339	87	676.339	722	676.339	-702	676.339	-215	676.339	324	676.339	300
676.605	531	676.605	-1496	676.605	185	676.605	97	676.605	671	676.605	-251
676.87	814	676.87	240	676.87	534	676.87	503	676.87	18	676.87	-101
677.136	-362	677.136	130	677.136	-405	677.136	-620	677.136	71	677.136	-342
677.402	422	677.402	247	677.402	409	677.402	69	677.402	1876	677.402	-328
677.668	1089	677.668	1751	677.668	-480	677.668	-436	677.668	-581	677.668	1257
677.933	837	677.933	-293	677.933	-243	677.933	-678	677.933	912	677.933	860
678.199	155	678.199	-323	678.199	544	678.199	-800	678.199	-80	678.199	359
678.465	270	678.465	1365	678.465	296	678.465	383	678.465	703	678.465	-352
678.731	93	678.731	-691	678.731	812	678.731	1043	678.731	1024	678.731	-799
678.996	1358	678.996	-668	678.996	-281	678.996	433	678.996	-426	678.996	-911
679.262	-1547	679.262	-951	679.262	269	679.262	-2	679.262	-1953	679.262	1639
679.528	549	679.528	-94	679.528	-339	679.528	3925	679.528	80	679.528	366
679.794	-534	679.794	-275	679.794	-753	679.794	5417	679.794	-239	679.794	289
680.06	839	680.06	536	680.06	516	680.06	3036	680.06	216	680.06	540
680.325	-538	680.325	-21	680.325	-302	680.325	1134	680.325	-414	680.325	986
680.591	-1125	680.591	2415	680.591	1422	680.591	491	680.591	-175	680.591	-842
680.857	-1379	680.857	-210	680.857	692	680.857	-934	680.857	-379	680.857	1754
681.122	-448	681.122	196	681.122	-11	681.122	-1215	681.122	-823	681.122	-409
681.388	-214	681.388	-107	681.388	-181	681.388	-666	681.388	553	681.388	-285
681.654	289	681.654	-774	681.654	-78	681.654	-48	681.654	1654	681.654	-338
681.92	1177	681.92	-175	681.92	596	681.92	-735	681.92	253	681.92	-532
682.186	1097	682.186	-125	682.186	-1152	682.186	-1423	682.186	-51	682.186	-436
682.451	1021	682.451	1025	682.451	501	682.451	-108	682.451	-272	682.451	58
682.717	967	682.717	915	682.717	-1101	682.717	1042	682.717	768	682.717	-650
682.983	20	682.983	538	682.983	906	682.983	-12	682.983	-299	682.983	399
683.248	-173	683.248	1793	683.248	407	683.248	1168	683.248	0	683.248	-442
683.514	-1242	683.514	118	683.514	1045	683.514	589	683.514	130	683.514	1202
683.78	820	683.78	-453	683.78	-764	683.78	1228	683.78	-191	683.78	-177
684.046	-72	684.046	521	684.046	-236	684.046	-483	684.046	425	684.046	352
684.311	-247	684.311	1163	684.311	1	684.311	96	684.311	309	684.311	294
684.577	1323	684.577	538	684.577	309	684.577	646	684.577	312	684.577	603
684.843	-1792	684.843	-631	684.843	-1657	684.843	1643	684.843	-27	684.843	353
685.109	665	685.109	1063	685.109	141	685.109	121	685.109	-119	685.109	-284
685.374	396	685.374	277	685.374	-320	685.374	945	685.374	638	685.374	-328
685.64	1544	685.64	-298	685.64	1024	685.64	434	685.64	-165	685.64	362
685.906	657	685.906	-1146	685.906	883	685.906	252	685.906	28	685.906	-207
686.172	163	686.172	8	686.172	928	686.172	-1142	686.172	-91	686.172	108
686.437	-1123	686.437	-1119	686.437	-386	686.437	607	686.437	-199	686.437	377
686.703	-968	686.703	-732	686.703	-326	686.703	613	686.703	913	686.703	772
686.969	-399	686.969	241	686.969	-1195	686.969	510	686.969	211	686.969	478
687.235	-7	687.235	250	687.235	416	687.235	-27	687.235	-562	687.235	274
687.5	254	687.5	-482	687.5	-608	687.5	-366	687.5	-719	687.5	89
687.766	-1212	687.766	68	687.766	-365	687.766	-493	687.766	30	687.766	174
688.032	232	688.032	103	688.032	-749	688.032	-143	688.032	298	688.032	242
688.297	-1943	688.297	-108	688.297	128	688.297	25	688.297	-86	688.297	394
688.563	-392	688.563	822	688.563	-9528	688.563	-167	688.563	468	688.563	1270
688.829	-170	688.829	-565	688.829	-1674	688.829	-19	688.829	-43	688.829	-238
689.095	-64	689.095	-215	689.095	-684	689.095	334	689.095	164	689.095	81
689.36	7	689.36	-753	689.36	-103	689.36	608	689.36	-478	689.36	-91
689.626	-1671	689.626	1107	689.626	-785	689.626	-211	689.626	-174	689.626	284
689.892	-242	689.892	985	689.892	-700	689.892	350	689.892	23	689.892	2194
690.157	221	690.157	318	690.157	889	690.157	49	690.157	-741	690.157	-940
690.423	253	690.423	-205	690.423	288	690.423	-52	690.423	-197	690.423	-221
690.689	-328	690.689	1966	690.689	466	690.689	-533	690.689	-582	690.689	891
690.955	464	690.955	1376	690.955	233	690.955	-615	690.955	-815	690.955	-302
691.22	-456	691.22	31	691.22	-125	691.22	-1188	691.22	-927	691.22	-1114
691.486	767	691.486	834	691.486	128	691.486	-378	691.486	716	691.486	488
691.752	199	691.752	1584	691.752	-153	691.752	757	691.752	-958	691.752	-856
692.017	1094	692.017	832	692.017	-1362	692.017	-331	692.017	818	692.017	-501
692.283	187	692.283	1968	692.283	866	692.283	910	692.283	412	692.283	-748
692.549	640	692.549	3894	692.549	1410	692.549	1520	692.549	254	692.549	-182
692.814	2360	692.814	3914	692.814	2595	692.814	1015	692.814	509	692.814	455
693.08	533	693.08	4635	693.08	2804	693.08	2266	693.08	444	693.08	-583
693.346	4435	693.346	3176	693.346	2158	693.346	2584	693.346	771	693.346	247
693.612	4958	693.612	5023	693.612	4275	693.612	2333	693.612	1016	693.612	172
693.877	6268	693.877	2979	693.877	2476	693.877	1263	693.877	1029	693.877	933
694.143	6694	694.143	4848	694.143	3846	694.143	1308	694.143	1267	694.143	37
694.409	4921	694.409	5429	694.409	1748	694.409	2495	694.409	1166	694.409	800
694.674	1741	694.674	2994	694.674	2589	694.674	1848	694.674	702	694.674	617
694.94	2997	694.94	3870	694.94	861	694.94	1609	694.94	286	694.94	-94
695.206	2051	695.206	571	695.206	655	695.206	727	695.206	-549	695.206	970
695.471	2408	695.471	857	695.471	1943	695.471	3176	695.471	852	695.471	465
695.737	99	695.737	186	695.737	1485	695.737	1452	695.737	-661	695.737	-17
696.003	1989	696.003	-322	696.003	773	696.003	2100	696.003	252	696.003	-349
696.268	1012	696.268	-465	696.268	970	696.268	1336	696.268	234	696.268	-819
696.534	2514	696.534	1464	696.534	-797	696.534	-121	696.534	-33	696.534	405
696.8	-371	696.8	842	696.8	160	696.8	-690	696.8	-838	696.8	49
697.066	-3203	697.066	1399	697.066	-2035	697.066	-611	697.066	-1210	697.066	-242
697.331	-1275	697.331	-2047	697.331	-1427	697.331	272	697.331	-905	697.331	-929
697.597	-1965	697.597	-3746	697.597	-1467	697.597	-2081	697.597	-280	697.597	-113
697.863	-4012	697.863	-2844	697.863	-2981	697.863	-2761	697.863	-184	697.863	-1184
698.128	-4957	698.128	-1911	698.128	-1906	698.128	-2692	698.128	-1164	698.128	334
698.394	-7888	698.394	-4013	698.394	-4069	698.394	-2757	698.394	-2137	698.394	-384
698.66	-6055	698.66	-6339	698.66	-3482	698.66	-3869	698.66	-1515	698.66	-259
698.925	-9565	698.925	-6533	698.925	-2478	698.925	-3082	698.925	-2906	698.925	82
699.191	-5673	699.191	-6576	699.191	-4259	699.191	-3130	699.191	-295	699.191	-295
699.457	-4602	699.457	-9146	699.457	499	699.457	-2142	699.457	-1832	699.457	-179
699.722	-5661	699.722	-4136	699.722	-2521	699.722	-901	699.722	-378	699.722	-1476
699.988	-4584	699.988	-3016	699.988	-756	699.988	-3246	699.988	-134	699.988	464
700.254	-3379	700.254	-7099	700.254	-3849	700.254	-1216	700.254	-133	700.254	-854
700.519	-4087	700.519	-5490	700.519	-1336	700.519	-5558	700.519	-741	700.519	-214
700.785	-634	700.785	-1802	700.785	-1448	700.785	-2743	700.785	-2832	700.785	38
701.051	1974	701.051	253	701.051	2378	701.051	-3131	701.051	-2167	701.051	1170
701.316	4496	701.316	4250	701.316	4081	701.316	-98	701.316	-438	701.316	-599
701.582	6593	701.582	2746	701.582	366	701.582	3990	701.582	-1529	701.582	656
701.848	4543	701.848	3593	701.848	2009	701.848	199	701.848	-1007	701.848	-572
702.113	2296	702.113	4402	702.113	-770	702.113	-201	702.113	-929	702.113	51
702.379	1884	702.379	5073	702.379	-1640	702.379	3513	702.379	589	702.379	-2168
702.645	991	702.645	7137	702.645	2801	702.645	3131	702.645	1694	702.645	-992
702.91	3344	702.91	5420	702.91	6438	702.91	-319	702.91	1776	702.91	-256
703.176	4422	703.176	3836	703.176	4713	703.176	-266	703.176	-5	703.176	-1093
703.442	1070	703.442	4664	703.442	2666	703.442	-350	703.442	223	703.442	51
703.707	4298	703.707	4128	703.707	4912	703.707	-1499	703.707	155	703.707	1321
703.973	7453	703.973	4213	703.973	917	703.973	-1062	703.973	623	703.973	724
704.239	2809	704.239	3116	704.239	701	704.239	-993	704.239	-1665	704.239	-768
704.504	-894	704.504	-1462	704.504	1990	704.504	-1874	704.504	-193	704.504	346
704.77	713	704.77	-1446	704.77	2593	704.77	-2024	704.77	1096	704.77	-1610
705.035	2028	705.035	-245	705.035	2238	705.035	-2439	705.035	-438	705.035	-1567
705.301	-180	705.301	-3078	705.301	614	705.301	-1108	705.301	-78	705.301	-451
705.567	-3298	705.567	104	705.567	-763	705.567	-1148	705.567	-542	705.567	-1264
[truncated: 439 more rows]

## Sheet: f
50 µs	50 µs	100 µs	100 µs	150 µs	150 µs	250 µs	250 µs	500 µs	500 µs	700 µs	700 µs
[truncated: 2,049 more rows]

[truncated: 2 more sheets: g, h]
