# Supplementary material for: Broadband transient full-Stokes luminescence spectroscopy
Source: Nature. 2025 Jun 25;643(8072):675–82. doi: 10.1038/s41586-025-09197-3 (PMC12267050; doi:10.1038/s41586-025-09197-3)
Supplement: Supplementary file 5 — Source Data Fig. 3 [file 41586_2025_9197_MOESM5_ESM.xlsx]

## Sheet: a
3 ns	3 ns	8 ns	8 ns	13 ns	13 ns	23 ns	23 ns	38 ns	38 ns	48 ns	48 ns	140 ns	140 ns	240 ns	240 ns	340 ns	340 ns	840 ns	840 ns	3 µs	3 µs	8 µs	8 µs	15 µs	15 µs	65 µs	65 µs	165 µs	165 µs	525 µs	525 µs	1025 µs	1025 µs	1525 µs	1525 µs
Wavelength (nm)	I_t_o_t_a_l (norm.)	Wavelength (nm)	I_t_o_t_a_l (norm.)	Wavelength (nm)	I_t_o_t_a_l (norm.)	Wavelength (nm)	I_t_o_t_a_l (norm.)	Wavelength (nm)	I_t_o_t_a_l (norm.)	Wavelength (nm)	I_t_o_t_a_l (norm.)	Wavelength (nm)	I_t_o_t_a_l (norm.)	Wavelength (nm)	I_t_o_t_a_l (norm.)	Wavelength (nm)	I_t_o_t_a_l (norm.)	Wavelength (nm)	I_t_o_t_a_l (norm.)	Wavelength (nm)	I_t_o_t_a_l (norm.)	Wavelength (nm)	I_t_o_t_a_l (norm.)	Wavelength (nm)	I_t_o_t_a_l (norm.)	Wavelength (nm)	I_t_o_t_a_l (norm.)	Wavelength (nm)	I_t_o_t_a_l (norm.)	Wavelength (nm)	I_t_o_t_a_l (norm.)	Wavelength (nm)	I_t_o_t_a_l (norm.)	Wavelength (nm)	I_t_o_t_a_l (norm.)
277.774	0.000173259	277.774	0.000844546	277.774	0.000527267	277.774	0.0014925	277.774	0.000218383	277.774	-0.00077282	277.774	0.000230636	277.774	0.000189154	277.774	-0.000114408	277.774	1.15635e-05	277.774	0.000746771	277.774	0.000701493	277.774	6.43062e-05	277.774	0.000150378	277.774	0.00027057	277.774	0.000981691	277.774	0.00557544	277.774	0.0407138
278.04	0.000321766	278.04	0.000300601	278.04	-0.000108555	278.04	-0.000340203	278.04	-0.000788605	278.04	-0.000887311	278.04	0.000137693	278.04	0.00013954	278.04	3.31181e-05	278.04	7.22719e-05	278.04	7.98685e-06	278.04	-0.000509767	278.04	6.80889e-05	278.04	0.000168656	278.04	-1.49562e-05	278.04	0.00222624	278.04	0.0010557	278.04	0.0431351
278.306	0.00129202	278.306	-7.15717e-05	278.306	0.00043422	278.306	-0.000252409	278.306	0.00326361	278.306	0.00108767	278.306	-0.000154905	278.306	7.44211e-05	278.306	0.000376342	278.306	0.000422068	278.306	-0.000111816	278.306	0.000338341	278.306	4.49197e-05	278.306	-0.000163671	278.306	-5.4386e-06	278.306	0.00149668	278.306	0.00404137	278.306	0.0232266
278.572	-0.00020296	278.572	0.00072526	278.572	-0.000403204	278.572	-0.000241435	278.572	-0.000363972	278.572	-0.0022469	278.572	0.00146643	278.572	0.000530251	278.572	0.00114408	278.572	0.00100024	278.572	-0.000115809	278.572	0.000378942	278.572	4.01913e-05	278.572	-1.41239e-05	278.572	0.000401097	278.572	-0.00157714	278.572	0.00042888	278.572	0.0129136
278.838	0.00124746	278.838	0.00129783	278.838	0.00187645	278.838	0.00198635	278.838	0.00377317	278.838	0.00445087	278.838	-9.98275e-05	278.838	-0.000198456	278.838	-0.000192687	278.838	-6.35993e-05	278.838	0.000175711	278.838	0.000509767	278.838	0.000283704	278.838	0.000216844	278.838	0.000360307	278.838	-0.00179708	278.838	0.00150108	278.838	0.0156937
279.104	0.00186624	279.104	0.00161275	279.104	0.0018687	279.104	0.00233753	279.104	0.00298457	279.104	0.00206085	279.104	0.000406195	279.104	7.44211e-05	279.104	0.000550964	279.104	0.000341123	279.104	0.000521142	279.104	0.000270673	279.104	7.32901e-05	279.104	0.000201889	279.104	0.000473158	279.104	0.00121773	279.104	0.0102436	279.104	-0.00179356
279.369	0.00150488	279.369	0.00171772	279.369	0.00154303	279.369	0.00322644	279.369	0.00192905	279.369	0.00151702	279.369	0.000240963	279.369	0.000508544	279.369	0.000273977	279.369	0.000416286	279.369	-0.000125793	279.369	-0.000182704	279.369	-5.34309e-05	279.369	0.000128777	279.369	0.000122369	279.369	0.00159324	279.369	0.00562493	279.369	0.0160524
279.635	0.000425721	279.635	0.00113083	279.635	-0.000170586	279.635	-0.0027326	279.635	0.00122537	279.635	0.00113061	279.635	0.000333906	279.635	7.13203e-05	279.635	-0.000605157	279.635	-8.67263e-05	279.635	-0.000339441	279.635	0.00122479	279.635	-0.00011159	279.635	-4.07101e-05	279.635	-0.000213465	279.635	0.000316502	279.635	0.00811573	279.635	0.0201776
279.901	0.000831642	279.901	0.001169	279.901	0.00156629	279.901	0.00182173	279.901	0.00121324	279.901	-0.000200361	279.901	0.000340791	279.901	-8.37238e-05	279.901	0.000168601	279.901	0.000453867	279.901	0.000217642	279.901	0.00642622	279.901	4.39741e-05	279.901	-4.40334e-05	279.901	-0.000465001	279.901	0.00157714	279.901	0.00654867	279.901	0.0372164
280.167	0.00114351	280.167	0.00165569	280.167	0.00272938	280.167	0.00173394	280.167	0.00469523	280.167	0.00443656	280.167	0.00106712	280.167	0.000164347	280.167	0.00041247	280.167	0.000289088	280.167	0.00029751	280.167	0.000703749	280.167	0.000121993	280.167	0.000351436	280.167	0.000641755	280.167	0.000466706	280.167	0.00481665	280.167	0.0295041
280.433	0.00223751	280.433	0.00234278	280.433	0.00136469	280.433	0.00255701	280.433	0.0038217	280.433	0.00246157	280.433	-7.57312e-05	280.433	0.000406215	280.433	-3.61288e-05	280.433	-0.000367141	280.433	0.000327461	280.433	0.000784951	280.433	5.72136e-05	280.433	0.000439503	280.433	0.000123728	280.433	-0.000380875	280.433	0.00127014	280.433	0.0155143
280.699	0.000450473	280.699	0.00133601	280.699	0.000511759	280.699	0.00249117	280.699	0.00265699	280.699	0.000415033	280.699	0.000141135	280.699	-0.00056436	280.699	0.000198708	280.699	-0.00016478	280.699	-0.000219638	280.699	9.6991e-05	280.699	1.84407e-05	280.699	0.000281647	280.699	0.00039022	280.699	0.00148058	280.699	0.00425581	280.699	0.0590978
280.964	0.000153458	280.964	0.000839775	280.964	0.000589298	280.964	-0.000417023	280.964	8.49267e-05	280.964	0	280.964	0.000519792	280.964	0.000158145	280.964	0.000770748	280.964	0.000202361	280.964	0.000179704	280.964	0.000613525	280.964	0.000202375	280.964	0.000113822	280.964	0.000300483	280.964	-0.000434519	280.964	0.00232585	280.964	0.00726392
281.23	0.0010445	281.23	0.000219487	281.23	0.00181442	281.23	0.00257896	281.23	0.00139522	281.23	0.00157426	281.23	-1.37693e-05	281.23	9.92282e-05	281.23	0.000355267	281.23	0.000841245	281.23	0.000239606	281.23	-0.000412776	281.23	-1.60765e-05	281.23	0.000229306	281.23	0.000632238	281.23	0.000911954	281.23	-0.00240833	281.23	0.00744328
281.496	0.00204445	281.496	0.0012358	281.496	0.00117084	281.496	0.00444459	281.496	0.0029603	281.496	0.00433638	281.496	0.000419964	281.496	0.000319391	281.496	0.000222794	281.496	0.000355578	281.496	-0.000211652	281.496	-3.38341e-05	281.496	1.70222e-05	281.496	0.00036556	281.496	0.00042965	281.496	0.00102997	281.496	0.00427231	281.496	0.00681553
281.762	0.000519776	281.762	0.000777746	281.762	-0.000108555	281.762	-0.00161322	281.762	0.000339707	281.762	-0.000944557	281.762	-0.00060585	281.762	-0.000623277	281.762	-0.00057505	281.762	-0.000367141	281.762	-2.19638e-05	281.762	2.25561e-06	281.762	-0.000204739	281.762	-0.000304079	281.762	-2.03948e-05	281.762	0.00159324	281.762	-0.000230935	281.762	0.00313873
282.028	0.0029553	282.028	0.00181315	282.028	0.00283794	282.028	0.00636509	282.028	0.00727943	282.028	0.00629705	282.028	0.00174526	282.028	0.000979878	282.028	0.000596125	282.028	0.000835463	282.028	0.000752761	282.028	7.21794e-05	282.028	2.78975e-05	282.028	-1.74472e-05	282.028	0.000731492	282.028	-0.000557901	282.028	0.00433829	282.028	-0.00932652
282.294	0.00102965	282.294	0.00104018	282.294	0.000945978	282.294	0.00106451	282.294	0.00173493	282.294	0.000457967	282.294	-0.000416522	282.294	-0.000192255	282.294	8.43005e-05	282.294	-0.000202361	282.294	0.000107823	282.294	0.000178193	282.294	-7.47086e-05	282.294	-3.57252e-05	282.294	0.000145483	282.294	-0.00101388	282.294	-0.00417333	282.294	-0.0112994
282.56	0.00104945	282.56	0.00147915	282.56	0.00135694	282.56	0.0011962	282.56	0.000934194	282.56	0.00233277	282.56	-0.000106712	282.56	8.68247e-05	282.56	0.000279998	282.56	0.000248615	282.56	0.000487198	282.56	0.000701493	282.56	5.67407e-06	282.56	0.000151209	282.56	-0.000140044	282.56	-0.00261248	282.56	-0.00186398	282.56	-0.0111201
282.825	0.000940547	282.825	0.00098769	282.825	7.75392e-06	282.825	0.000691381	282.825	-0.00128603	282.825	2.86229e-05	282.825	-0.00104991	282.825	-0.000291483	282.825	-0.000150537	282.825	-0.000676465	282.825	0.000371389	282.825	0.000457888	282.825	-1.27667e-05	282.825	-3.24019e-05	282.825	-0.000150921	282.825	0.00204385	282.825	0.0043053	282.825	0.0328222
283.091	0.00101975	283.091	0.000367401	283.091	0.000566036	283.091	0.000658458	283.091	-0.00112831	283.091	-0.00170307	283.091	0.000509465	283.091	0.000195356	283.091	0.000638275	283.091	0.000861481	283.091	0.000173714	283.091	0.000313529	283.091	-9.64592e-05	283.091	0.000149547	283.091	0.000239299	283.091	0.00066519	283.091	0.00349702	283.091	0.0215227
283.357	0.000955398	283.357	0.00136463	283.357	0.0017834	283.357	0.00184368	283.357	-0.000363972	283.357	0.00166013	283.357	0.000165232	283.357	0.000226364	283.357	0.000572039	283.357	-1.44544e-05	283.357	-0.00015175	283.357	0.000171426	283.357	0.000137123	283.357	0.000357252	283.357	0.000209386	283.357	-0.000289679	283.357	0.00354651	283.357	-0.00242131
283.623	0.00128211	283.623	0.000820689	283.623	-0.000193848	283.623	-0.00118522	283.623	0.000752208	283.623	-0.00260469	283.623	-0.000182443	283.623	-0.000229465	283.623	-6.02147e-06	283.623	-0.000326669	283.623	5.99014e-05	283.623	0.000101502	283.623	8.13284e-05	283.623	9.72057e-05	283.623	0.000209386	283.623	0.000922682	283.623	0.000362899	283.623	-0.00358712
283.889	0.00279689	283.889	0.00191812	283.889	0.00338846	283.889	0.00245824	283.889	0.00467097	283.889	0.00269056	283.889	-0.000571427	283.889	-0.000468233	283.889	-0.000243869	283.889	7.51628e-05	283.889	0.00014576	283.889	0.000541345	283.889	3.02617e-05	283.889	6.14805e-05	283.889	0.000256974	283.889	0	283.889	-0.000989723	283.889	0.00708457
284.155	0.00126726	284.155	0.000858861	284.155	0.00169035	284.155	0.00161322	284.155	0.00286324	284.155	0.00191774	284.155	0.000261617	284.155	0.00021086	284.155	-0.000126451	284.155	0.000607084	284.155	5.79047e-05	284.155	0.000302251	284.155	5.34309e-05	284.155	0.000244261	284.155	0.000218904	284.155	0.00138939	284.155	0.00174851	284.155	-0.00215227
284.421	0.00134647	284.421	0.000610745	284.421	0.00161282	284.421	0.00278747	284.421	0.00178346	284.421	0.000415033	284.421	-0.000271944	284.421	-0.000251171	284.421	-0.00020473	284.421	-0.000193689	284.421	5.19145e-05	284.421	-0.0004827	284.421	-6.1942e-05	284.421	-0.000127115	284.421	-0.000376623	284.421	-0.000364781	284.421	-0.000626825	284.421	0.0202672
284.686	0.000831642	284.686	0.00175589	284.686	0.00101576	284.686	0.0003841	284.686	0.000934194	284.686	0.0033632	284.686	0.000196213	284.686	-0.000130237	284.686	0.000671394	284.686	0.000323778	284.686	0.000231619	284.686	0.000365408	284.686	-5.15395e-05	284.686	-0.000126284	284.686	0.000126448	284.686	-0.000150204	284.686	-0.00790129	284.686	-0.0144382
284.952	0.000336617	284.952	-7.63432e-05	284.952	-0.000279141	284.952	-0.000417023	284.952	-0.0012375	284.952	0.0284226	284.952	-4.47503e-05	284.952	0.000607773	284.952	0.000611179	284.952	0.000289088	284.952	-0.000585037	284.952	-0.000667659	284.952	1.51309e-05	284.952	0.000245091	284.952	0.000513948	284.952	0.000777843	284.952	0.00268875	284.952	0.00842974
285.218	0.00183654	285.218	0.000768203	285.218	0.00255879	285.218	0.0023046	285.218	0.00263273	285.218	0.106635	285.218	0.000640273	285.218	0.000747312	285.218	0.00061419	285.218	0.00066201	285.218	-0.000335448	285.218	6.99238e-05	285.218	0.000100715	285.218	-0.000114653	285.218	0.000751887	285.218	-0.00108898	285.218	-0.00221038	285.218	-0.0140795
285.484	0.000415821	285.484	0.00167001	285.484	0.00226415	285.484	0.00118522	285.484	0.000946326	285.484	0.0731173	285.484	0.000130808	285.484	0.000164347	285.484	0.000346234	285.484	0.000699592	285.484	0.000535119	285.484	0.000496233	285.484	-7.56543e-06	285.484	-3.40635e-05	285.484	0.000251535	285.484	-5.90088e-05	285.484	0.00420632	285.484	0.0269034
285.75	0.0019801	285.75	0.00147438	285.75	0.00250452	285.75	0.0019205	285.75	0.00105552	285.75	0.0313851	285.75	0.000571427	285.75	0.000920962	285.75	0.000526878	285.75	0.000300651	285.75	0.000231619	285.75	0.000252628	285.75	0.000149417	285.75	1.66164e-05	285.75	-0.000227062	285.75	-0.00118018	285.75	-0.00315062	285.75	0.00807103
286.016	0.000633632	286.016	0.00139803	286.016	0.000597052	286.016	0.000131692	286.016	-9.70591e-05	286.016	0.0214529	286.016	-0.000392425	286.016	-0.000238768	286.016	-5.11825e-05	286.016	-0.000531921	286.016	0.000227625	286.016	0.00029774	286.016	0.000185826	286.016	0.000481044	286.016	0.000450044	286.016	-0.000300408	286.016	0.00664764	286.016	0.000179356
286.282	0.00151973	286.282	0.000286287	286.282	0.00113207	286.282	0.00151445	286.282	0.000533825	286.282	0.0201649	286.282	-0.000839928	286.282	-0.000133338	286.282	-0.000361288	286.282	7.22719e-05	286.282	0.000499178	286.282	0.000126314	286.282	8.93666e-05	286.282	0.000124623	286.282	-0.000318158	286.282	-0.00099242	286.282	-0.000362899	286.282	-0.0201776
286.548	0.000816791	286.548	0.000801603	286.548	0.00111656	286.548	0.00155835	286.548	0.000776473	286.548	0.0120216	286.548	0.000660927	286.548	-6.20176e-06	286.548	2.70966e-05	286.548	0.00066201	286.548	-0.000117806	286.548	-0.000146614	286.548	-5.24852e-05	286.548	4.40334e-05	286.548	0.000327676	286.548	-0.000455977	286.548	-0.0082147	286.548	-0.0166801
286.813	0.00147022	286.813	0.00201355	286.813	0.00157405	286.813	0.00209609	286.813	0.00465884	286.813	0.00719867	286.813	7.57312e-05	286.813	0.000217062	286.813	0.00045161	286.813	7.80536e-05	286.813	3.39441e-05	286.813	0.000376686	286.813	-0.000114427	286.813	1.74472e-05	286.813	-3.80702e-05	286.813	0.000643732	286.813	0.00262277	286.813	0.0139001
287.079	0.00123261	287.079	0.00141235	287.079	0.00225639	287.079	0.000614561	287.079	0.000266913	287.079	0.00558148	287.079	0.00050258	287.079	0.000486838	287.079	-8.12898e-05	287.079	0.000531921	287.079	-2.99507e-05	287.079	9.02242e-05	287.079	-2.17506e-05	287.079	0.000113822	287.079	-6.93422e-05	287.079	0.000118018	287.079	0.00747241	287.079	0.0535378
287.345	0.000410871	287.345	0.000119286	287.345	0.0020858	287.345	0.000625535	287.345	0.000655149	287.345	-0.000286229	287.345	-8.26159e-05	287.345	0.000644983	287.345	7.52683e-05	287.345	0.000248615	287.345	0.000269556	287.345	0.000142103	287.345	-3.5463e-05	287.345	-4.48642e-05	287.345	-0.000178114	287.345	0.00121773	287.345	0.00580638	287.345	0.0271725
287.611	0.000346517	287.611	0.000481916	287.611	-0.000403204	287.611	-0.000548715	287.611	-0.00141949	287.611	-0.000901623	287.611	0.000388983	287.611	0.00160316	287.611	0.000186665	287.611	0.000144544	287.611	-0.000183698	287.611	-0.000306762	287.611	6.00506e-05	287.611	-0.000174472	287.611	-0.00019443	287.611	0.00162542	287.611	0.00602082	287.611	0.0225092
287.877	0.000826692	287.877	0.00108789	287.877	0.00131041	287.877	0.000515792	287.877	0.000946326	287.877	0.000400721	287.877	0.00126678	287.877	0.000378307	287.877	0.000653329	287.877	0.00144544	287.877	0.000197675	287.877	-0.000236839	287.877	0.00010828	287.877	2.99094e-05	287.877	0.00015636	287.877	0.000380875	287.877	-0.00252379	287.877	0.0250202
288.143	0.00136132	288.143	0.000548716	288.143	0.0011941	288.143	0.000921841	288.143	0.00203824	288.143	0.00130234	288.143	-0.000450945	288.143	8.68247e-05	288.143	-0.000424513	288.143	0.000127199	288.143	6.38948e-05	288.143	-0.000153381	288.143	-2.55333e-05	288.143	0.000305741	288.143	0.000364386	288.143	-0.000418426	288.143	-0.00498161	288.143	0.00125549
288.409	0.00146527	288.409	0.00147915	288.409	4.65235e-05	288.409	0.00118522	288.409	0.00162574	288.409	0.00167444	288.409	0.000623062	288.409	0.000496141	288.409	0.00094236	288.409	0.00145411	288.409	0.00015774	288.409	0.000162404	288.409	0.000133341	288.409	0.000189427	288.409	1.49562e-05	288.409	0.000155569	288.409	0.0043053	288.409	0.00179356
288.675	0.00114351	288.675	-0.00036263	288.675	0.000465235	288.675	1.09743e-05	288.675	0.00157721	288.675	-0.000143115	288.675	0.000994833	288.675	0.000846541	288.675	0.000535911	288.675	-0.000124308	288.675	0.00029751	288.675	0.000437587	288.675	0.00016313	288.675	0.00053837	288.675	0.000681185	288.675	0.00193656	288.675	0.00118767	288.675	0.0107614
288.94	0.00147022	288.94	0.000854089	288.94	0.000472989	288.94	0.000669432	288.94	-0.000206251	288.94	0.000186049	288.94	0.000306367	288.94	0.000734909	288.94	0.00082193	288.94	0.000552157	288.94	9.18488e-05	288.94	0.000421798	288.94	0.000220343	288.94	0.000204381	288.94	0.000569694	288.94	0.00130356	288.94	0.00768685	288.94	0.0153349
289.206	0.00133162	289.206	0.00129306	289.206	0.00154303	289.206	0.00276552	289.206	0.00188052	289.206	0.00289092	289.206	0.00069535	289.206	-6.20176e-06	289.206	-0.000258923	289.206	6.9381e-05	289.206	0.000694856	289.206	0.000609013	289.206	0.000145162	289.206	0.000191919	289.206	0.00027329	289.206	0.0016737	289.206	0.00300216	289.206	0.0349744
289.472	0.00199	289.472	0.000529631	289.472	0.00218661	289.472	0.0023924	289.472	0.000703679	289.472	0.0135387	289.472	0.000925986	289.472	0.000682194	289.472	0.00082193	289.472	0.000644665	289.472	0.000349425	289.472	1.35336e-05	289.472	-5.05938e-05	289.472	0.000178626	289.472	6.39036e-05	289.472	-0.000150204	289.472	0.0028702	289.472	0.00107614
289.738	0.00140587	289.738	0.00135032	289.738	0.0016826	289.738	0.00142666	289.738	0.000521693	289.738	0.029453	289.738	0.000134251	289.738	-0.000322492	289.738	-7.22576e-05	289.738	0.000245724	289.738	0.000299507	289.738	0.000633825	289.738	9.07852e-05	289.738	0.000125454	289.738	-0.000186272	289.738	-0.000407697	289.738	-0.00136912	289.738	-0.0126446
290.004	0.00133657	290.004	0.00185609	290.004	0.00261307	290.004	0.00131692	290.004	0.00149228	290.004	0.00613962	290.004	0.000271944	290.004	-0.000303886	290.004	-0.000316127	290.004	-0.000106962	290.004	0.000249589	290.004	0.000760139	290.004	0.000147999	290.004	0.000266693	290.004	0.000588729	290.004	0.00194729	290.004	0.00308464	290.004	0.047081
290.27	1.9801e-05	290.27	0.000672774	290.27	-5.42775e-05	290.27	0.00102061	290.27	0.00205037	290.27	-0.00167444	290.27	-0.000874352	290.27	-0.000161246	290.27	0.00037032	290.27	9.82898e-05	290.27	-9.18488e-05	290.27	0.000259395	290.27	7.99099e-05	290.27	0.000356421	290.27	0.000356228	290.27	0.00103534	290.27	0.00318361	290.27	0.00977491
290.536	0.0019504	290.536	0.000520088	290.536	0.00103903	290.536	0.0016242	290.536	0.00319082	290.536	0.000314852	290.536	2.0654e-05	290.536	0.000415518	290.536	8.73113e-05	290.536	0.000289088	290.536	0.000471224	290.536	0.000216538	290.536	-9.92963e-06	290.536	-3.32327e-06	290.536	0.00042693	290.536	0.00103534	290.536	-0.00486614	290.536	-0.00995426
290.802	0.00234642	290.802	0.00189904	290.802	0.00171362	290.802	0.00344593	290.802	0.00404009	290.802	0.00323439	290.802	0.000716004	290.802	-0.000279079	290.802	-0.000457631	290.802	6.64901e-05	290.802	1.79704e-05	290.802	-0.000252628	290.802	1.1821e-05	290.802	-2.57554e-05	290.802	-4.89474e-05	290.802	0.00163615	290.802	0.00247431	290.802	0.0691418
291.068	0.00171774	291.068	0.00114992	291.068	0.00107004	291.068	-0.000548715	291.068	-0.00109191	291.068	-0.00103043	291.068	-6.88466e-06	291.068	0.00010543	291.068	-7.82791e-05	291.068	0.000182125	291.068	0.00013378	291.068	0.000178193	291.068	-1.51309e-05	291.068	0.00029411	291.068	-0.000100614	291.068	0.00275195	291.068	0.00590535	291.068	0.00242131
291.333	0.00149003	291.333	0.00225212	291.333	0.00211682	291.333	0.00330326	291.333	0.000582355	291.333	0.00164582	291.333	0	291.333	7.13203e-05	291.333	-0.000192687	291.333	-0.000150326	291.333	0.000237609	291.333	0.000403753	291.333	0.000173532	291.333	5.56648e-05	291.333	0.000456843	291.333	0.00150741	291.333	0.000956733	291.333	0.0309389
291.599	0.00109896	291.599	0.00189426	291.599	0.00293098	291.599	0.00238142	291.599	0.00171067	291.599	0.00160289	291.599	-0.000189328	291.599	-6.51185e-05	291.599	0.000334191	291.599	-0.000138762	291.599	0.000457247	291.599	-3.83453e-05	291.599	0.0001532	291.599	0.000195242	291.599	0.000377983	291.599	0.00249983	291.599	0.0046352	291.599	0.055421
291.865	0.00172764	291.865	0.00234755	291.865	0.00156629	291.865	0.00288624	291.865	-6.06619e-05	291.865	0.00188911	291.865	0.000406195	291.865	8.06229e-05	291.865	0.000397417	291.865	0.00019658	291.865	-0.000175711	291.865	5.63901e-05	291.865	7.23444e-05	291.865	7.22812e-05	291.865	-0.000107412	291.865	-0.000976327	291.865	0.00773634	291.865	0.0107614
292.131	0.000717786	292.131	0.000419887	292.131	0.00236495	292.131	0.00275455	292.131	0.000982723	292.131	0.00186049	292.131	0.000106712	292.131	-0.000117833	292.131	-2.40859e-05	292.131	-8.96171e-05	292.131	0.000263566	292.131	0.000424054	292.131	2.17506e-05	292.131	-2.49245e-05	292.131	8.02194e-05	292.131	-5.36443e-06	292.131	0.00145159	292.131	0.0381132
292.397	0.00189595	292.397	0.00036263	292.397	0.00278366	292.397	0.00229363	292.397	0.00224449	292.397	0.00296248	292.397	0.000537003	292.397	-0.000108531	292.397	-0.000177633	292.397	-0.00016478	292.397	7.18817e-05	292.397	-9.6991e-05	292.397	7.84913e-05	292.397	0.00034562	292.397	0.000149562	292.397	0.00198484	292.397	0.00389291	292.397	0.0322841
292.663	0.00116331	292.663	0.000763432	292.663	0.00043422	292.663	0.000921841	292.663	0.00237795	292.663	0.00128803	292.663	0.000254732	292.663	-0.000499242	292.663	-6.92469e-05	292.663	0.00052903	292.663	-0.000215645	292.663	0.000191726	292.663	0.000150836	292.663	0.000225983	292.663	0.000327676	292.663	0.00207604	292.663	0.00506408	292.663	0.00762263
292.929	0.000881144	292.929	-0.000252887	292.929	-0.000767638	292.929	-0.00094379	292.929	2.42648e-05	292.929	-0.000500902	292.929	-0.000106712	292.929	0.0003504	292.929	0.000138494	292.929	-0.000147435	292.929	0.000315481	292.929	0.000654126	292.929	-5.15395e-05	292.929	0.000177795	292.929	0.000131886	292.929	0.000370146	292.929	0.00295267	292.929	0.023406
293.195	0.00136132	293.195	0.00145052	293.195	0.00182217	293.195	-0.000318255	293.195	0.00194118	293.195	0.000644016	293.195	-0.000471599	293.195	0.000474435	293.195	-9.0322e-06	293.195	0.000179234	293.195	0.000171717	293.195	0.000430821	293.195	0.000107335	293.195	-2.32629e-05	293.195	0.00011693	293.195	-0.00149668	293.195	-0.00196295	293.195	0.00851942
293.461	0.00059898	293.461	0.00164615	293.461	0.000504005	293.461	0.000493843	293.461	0.00109191	293.461	-0.00389272	293.461	0.000227194	293.461	0.000155044	293.461	-1.20429e-05	293.461	-0.00016478	293.461	-1.99671e-05	293.461	-0.000128569	293.461	8.32197e-05	293.461	0.000142901	293.461	0.000274649	293.461	0.0014323	293.461	0.00969929	293.461	0.0180253
293.726	-0.000188109	293.726	2.86287e-05	293.726	6.20314e-05	293.726	-0.00205219	293.726	0.000606619	293.726	-0.00286229	293.726	-0.000509465	293.726	-0.000871348	293.726	-0.000671394	293.726	-0.000910626	293.726	5.19145e-05	293.726	0.00016917	293.726	-3.07346e-05	293.726	0.000193581	293.726	8.42983e-05	293.726	0.00374437	293.726	0.0118437	293.726	0.04735
293.992	0.00171774	293.992	0.00158889	293.992	0.00273713	293.992	0.00248019	293.992	0.00076434	293.992	0.00155995	293.992	3.44233e-06	293.992	0.000769018	293.992	0.000255912	293.992	0.000170562	293.992	3.19474e-05	293.992	0.000336085	293.992	0.00010166	293.992	0.00033482	293.992	0.00050443	293.992	0.000557901	293.992	-0.00166603	293.992	0.0112994
294.258	0.00120291	294.258	0.00186564	294.258	0.000542775	294.258	0.00182173	294.258	0.000897797	294.258	-0.000629705	294.258	-0.000581754	294.258	-2.17062e-05	294.258	-9.63435e-05	294.258	0.000239943	294.258	0.000253583	294.258	0.000277439	294.258	-1.84407e-05	294.258	-0.000259215	294.258	-7.47808e-05	294.258	0.000418426	294.258	-0.00191347	294.258	0.00152453
294.524	0.0010544	294.524	0.00128352	294.524	0.00169035	294.524	8.77944e-05	294.524	0.000570222	294.524	0.00951713	294.524	-0.000333906	294.524	-3.72106e-05	294.524	0.000794834	294.524	-0.000543485	294.524	0.000471224	294.524	0.000802995	294.524	6.99802e-05	294.524	0.000181949	294.524	0.000376623	294.524	0.000547172	294.524	0.000626825	294.524	0.0241234
294.79	0.00163358	294.79	0.00144098	294.79	0.00170586	294.79	0.000329229	294.79	0.00203824	294.79	0.129776	294.79	0.000358002	294.79	-5.89167e-05	294.79	0.000364299	294.79	0.000439413	294.79	-0.000239606	294.79	-0.000142103	294.79	-0.000138069	294.79	0.000121299	294.79	0.000269211	294.79	-0.000219942	294.79	-0.00145159	294.79	0.00771231
295.056	0.00105935	295.056	0.00108789	295.056	0.0018687	295.056	-0.000976713	295.056	-0.000473163	295.056	0.151401	295.056	-0.000130808	295.056	-0.000446527	295.056	-1.20429e-05	295.056	0.00013298	295.056	0.00029751	295.056	0.000622547	295.056	0.000217979	295.056	0.000151209	295.056	0.000262413	295.056	0.00105679	295.056	0.0057404	295.056	0.0337189
295.322	0.000415821	295.322	-0.000200401	295.322	-0.000550528	295.322	-0.000932815	295.322	-0.00327574	295.322	0.00440793	295.322	-0.000609292	295.322	-0.000483737	295.322	-0.00028602	295.322	-0.000471213	295.322	-6.18981e-05	295.322	0.00024135	295.322	0.00012152	295.322	3.82176e-05	295.322	0.000407895	295.322	0.00241399	295.322	0.0024908	295.322	0.0365886
295.588	0.000519776	295.588	-7.15717e-05	295.588	0.000690099	295.588	0.0019205	295.588	0.000691546	295.588	0.00354925	295.588	0.00103958	295.588	-0.000179851	295.588	0.000457631	295.588	9.53989e-05	295.588	0.000335448	295.588	0.000119547	295.588	5.0121e-05	295.588	1.66164e-05	295.588	0.000520746	295.588	0.00156105	295.588	0.00448675	295.588	0.0244821
295.854	0.00217316	295.854	0.00176066	295.854	0.00381493	295.854	0.0039727	295.854	0.00165	295.854	0.00512351	295.854	-0.000265059	295.854	0.000102329	295.854	0.000276987	295.854	0.000670683	295.854	0.000433287	295.854	0.000119547	295.854	0.00017826	295.854	-2.65862e-05	295.854	0.000191711	295.854	-1.60933e-05	295.854	0.003563	295.854	-0.00322841
296.12	0.00124251	296.12	0.00120718	296.12	0.00255104	296.12	0.00159127	296.12	0.00177133	296.12	0.00440793	296.12	0.000189328	296.12	0.000719404	296.12	0.000590104	296.12	-0.000219707	296.12	-3.79376e-05	296.12	-0.000139848	296.12	0.000111117	296.12	-0.000220167	296.12	0.000229781	296.12	-1.07289e-05	296.12	0.000775283	296.12	0.0118375
296.385	0.00150983	296.385	0.00135509	296.385	0.0030628	296.385	0.0011523	296.385	0.00325148	296.385	0.00342044	296.385	0.000378656	296.385	-0.000114733	296.385	-5.72039e-05	296.385	0.00026307	296.385	-0.000281537	296.385	-4.96233e-05	296.385	8.03827e-05	296.385	-0.000226813	296.385	0.000285527	296.385	0.000525714	296.385	-0.00305165	296.385	0.0199982
296.651	0.00186129	296.651	0.00180838	296.651	0.00283794	296.651	0.00260091	296.651	0.00224449	296.651	0.00289092	296.651	-0.000371772	296.651	4.34123e-05	296.651	0.000590104	296.651	0.000448086	296.651	-0.000111816	296.651	-0.000135336	296.651	6.95074e-05	296.651	0.000407932	296.651	0.000625439	296.651	0.000933411	296.651	0.00621876	296.651	0.042059
296.917	0.00275234	296.917	0.00154118	296.917	0.00321012	296.917	0.00300696	296.917	0.00333641	296.917	0.00316284	296.917	0.00039931	296.917	0.000170548	296.917	0.000526878	296.917	0.000346905	296.917	-4.39277e-05	296.917	0.000275184	296.917	9.26765e-05	296.917	0.000262538	296.917	0.00081715	296.917	0.00155032	296.917	0.000775283	296.917	0.00403551
297.183	0.000702935	297.183	-0.000224258	297.183	-0.000542775	297.183	-0.00125107	297.183	-0.000436766	297.183	-0.000171738	297.183	0.000358002	297.183	0.00049304	297.183	-0.000301073	297.183	0.000774755	297.183	0.000563073	297.183	0.00035413	297.183	-0.000109699	297.183	-0.000126284	297.183	6.11843e-05	297.183	-0.000627639	297.183	0.00110519	297.183	0.0139898
297.449	0.00144547	297.449	0.00151255	297.449	0.00148875	297.449	-0.000142666	297.449	0.00128603	297.449	-0.000672639	297.449	0.000643716	297.449	0.000217062	297.449	0.000659351	297.449	0.000716937	297.449	-0.00027954	297.449	-0.000103758	297.449	0.000319639	297.449	0.0003963	297.449	0.00089465	297.449	0.00160933	297.449	0.00611979	297.449	0.0417003
297.715	0.00206425	297.715	0.00158889	297.715	0.0018842	297.715	0.000812098	297.715	0.00167427	297.715	0.00542405	297.715	0.00045783	297.715	0.000477536	297.715	0.00065634	297.715	0.000852808	297.715	1.3977e-05	297.715	-0.000137592	297.715	-1.65494e-05	297.715	1.41239e-05	297.715	0.000103333	297.715	0.000933411	297.715	-0.00206192	297.715	-0.000358712
297.981	0.000777189	297.981	0.0011022	297.981	0.00217885	297.981	0.00132789	297.981	0.00141949	297.981	0.000944557	297.981	0.000726331	297.981	0.000344198	297.981	0.000144515	297.981	0.000633102	297.981	0.000411323	297.981	0.000730816	297.981	-8.98395e-06	297.981	5.06799e-05	297.981	0.000206667	297.981	0.000380875	297.981	-0.000791779	297.981	0.0057394
298.247	0.00111876	298.247	0.000730031	298.247	0.00171362	298.247	-0.000515792	298.247	-0.000448898	298.247	0.0015027	298.247	0.000117039	298.247	-5.89167e-05	298.247	-0.000252902	298.247	0.000187907	298.247	0.000239606	298.247	0.000525556	298.247	-3.78272e-06	298.247	0.000280816	298.247	-4.07895e-06	298.247	0.000348688	298.247	0.00547647	298.247	0.0152453
298.513	0.00155933	298.513	0.00125012	298.513	0.00162832	298.513	0.000845021	298.513	0.000667281	298.513	0.000572459	298.513	-0.000120482	298.513	-0.000443426	298.513	0.000201719	298.513	3.17996e-05	298.513	0.00043129	298.513	0.000130825	298.513	0.000105916	298.513	-9.55441e-05	298.513	-8.5658e-05	298.513	0.00189364	298.513	0.00730746	298.513	0.0222402
298.779	0.000905896	298.779	0.000753889	298.779	0.000418712	298.779	0.00213999	298.779	-0.00146802	298.779	-0.00163151	298.779	0.00014802	298.779	0.000269777	298.779	-2.10751e-05	298.779	2.02361e-05	298.779	0.000335448	298.779	0.000128569	298.779	-8.32197e-05	298.779	0.000216844	298.779	-7.88597e-05	298.779	8.58309e-05	298.779	0.00531152	298.779	0.010582
299.045	0.0020791	299.045	0.00177021	299.045	0.00172912	299.045	0.00332521	299.045	0.0046831	299.045	0.00645448	299.045	0.000223751	299.045	0.000520948	299.045	0.000623222	299.045	0.000667792	299.045	0.000175711	299.045	-0.000381197	299.045	0.000117737	299.045	0.000623114	299.045	0.000191711	299.045	0.00117481	299.045	0.00437128	299.045	0.0302215
299.31	0.00151973	299.31	0.00155549	299.31	0.000837424	299.31	0.000790149	299.31	0.00231729	299.31	0.00326302	299.31	-6.88466e-06	299.31	-0.000337996	299.31	5.41932e-05	299.31	0.000245724	299.31	0.00057705	299.31	0.000385708	299.31	-6.05234e-05	299.31	0.00756875	299.31	-0.000524825	299.31	0.00398577	299.31	0.00687858	299.31	0.0557798
299.576	-0.00101975	299.576	-0.000973375	299.576	-7.75392e-05	299.576	-0.00165712	299.576	-0.00162574	299.576	-0.00300541	299.576	-0.000870909	299.576	-0.0010667	299.576	-0.000818919	299.576	-0.000728501	299.576	0.000213648	299.576	0.000270673	299.576	-8.32197e-05	299.576	0.00446149	299.576	0.000246097	299.576	0.0022316	299.576	0.00336506	299.576	0.0174872
299.842	0.00220286	299.842	0.00181792	299.842	0.00227965	299.842	0.0011523	299.842	0.00222023	299.842	0.0024902	299.842	0.000265059	299.842	0.000462031	299.842	-9.0322e-05	299.842	9.82898e-05	299.842	6.18981e-05	299.842	0.000769161	299.842	2.03321e-05	299.842	0.000591542	299.842	0.000369825	299.842	0.00161469	299.842	0.00605381	299.842	-0.00484262
300.108	0.00143062	300.108	0.000157458	300.108	-0.000814162	300.108	-9.87687e-05	300.108	0.000412501	300.108	-0.00133097	300.108	0.00100172	300.108	0.00129307	300.108	0.000644297	300.108	0.000621538	300.108	0.00121999	300.108	0.00041052	300.108	-0.000109226	300.108	-0.000166994	300.108	-7.75001e-05	300.108	0.00115335	300.108	0.00674661	300.108	0.0273518
300.374	0.000905896	300.374	0.000629831	300.374	0.000372188	300.374	-2.19486e-05	300.374	0.000266913	300.374	-0.00123079	300.374	0.000158347	300.374	0.000114733	300.374	0.000472685	300.374	0.000393159	300.374	0.00283533	300.374	0.000277439	300.374	8.93666e-05	300.374	6.81271e-05	300.374	0.00062408	300.374	0.000557901	300.374	0.00336506	300.374	0.0251099
300.64	0.00351468	300.64	0.00334478	300.64	0.00331092	300.64	0.0058932	300.64	0.0050956	300.64	0.00513782	300.64	0.00147676	300.64	0.000654286	300.64	0.00116515	300.64	0.00163624	300.64	0.00405333	300.64	-0.000153381	300.64	6.90346e-05	300.64	0.000156194	300.64	6.11843e-05	300.64	-1.07289e-05	300.64	0.00296917	300.64	-0.0057394
300.906	0.00145537	300.906	0.0011022	300.906	0.000100801	300.906	0.00208512	300.906	0.00372464	300.906	0.00244726	300.906	0.000543888	300.906	-8.06229e-05	300.906	0.000337202	300.906	-4.6254e-05	300.906	0.00324666	300.906	0.000460143	300.906	0.000132395	300.906	0.000164502	300.906	0.00069886	300.906	5.36443e-05	300.906	0.00476717	300.906	0.00914716
301.172	0.000608881	301.172	0.000663231	301.172	0.000899455	301.172	0.000559689	301.172	-0.000897797	301.172	-0.00123079	301.172	0.000327021	301.172	0.00045583	301.172	0.000463653	301.172	0.000245724	301.172	0.000870567	301.172	0.000257139	301.172	9.26765e-05	301.172	0.000159517	301.172	0.000184912	301.172	0.000815394	301.172	0.00488264	301.172	0.0157833
301.438	0.000970249	301.438	0.000558259	301.438	0.000155078	301.438	-0.00276552	301.438	-0.0025478	301.438	-0.00234708	301.438	0.000402752	301.438	-0.000186053	301.438	-0.000484728	301.438	0.000508794	301.438	0.00013977	301.438	-0.000115036	301.438	7.75457e-05	301.438	6.06497e-05	301.438	0.000208027	301.438	0.00265003	301.438	0.00615278	301.438	0.0642095
301.704	0.000574229	301.704	0.00129783	301.704	0.000814162	301.704	0.00114133	301.704	0.00105552	301.704	0.00239002	301.704	0.000337348	301.704	-0.00017675	301.704	-0.000448599	301.704	-0.000156107	301.704	0.000399343	301.704	0.00031804	301.704	3.59358e-05	301.704	-9.88673e-05	301.704	0.000448685	301.704	0.00171125	301.704	0.00201244	301.704	0.0161421
301.97	0.00170289	301.97	0.00163184	301.97	0.00218661	301.97	0.00265578	301.97	0.00206251	301.97	0.000329164	301.97	0.000784851	301.97	0.000514746	301.97	0.000743651	301.97	0.000552157	301.97	-2.59573e-05	301.97	-0.000327063	301.97	-8.93666e-05	301.97	-3.32327e-06	301.97	0.000269211	301.97	2.68222e-05	301.97	-0.00158356	301.97	0.00295938
302.236	0.00118311	302.236	0.00136941	302.236	0.00269061	302.236	0.0027765	302.236	0.00255993	302.236	0.00190343	302.236	-0.000137693	302.236	0.000223263	302.236	-0.000307095	302.236	0.00043074	302.236	-3.19474e-05	302.236	0.000268417	302.236	-0.000151309	302.236	-7.64353e-05	302.236	0.000304562	302.236	0.000413061	302.236	0.00131963	302.236	0.029235
302.502	-0.000217811	302.502	-1.90858e-05	302.502	0.000147325	302.502	0.00170102	302.502	-0.000436766	302.502	-0.00213241	302.502	-0.000292598	302.502	0.000279079	302.502	0.000415481	302.502	0.00105806	302.502	-0.000159737	302.502	-0.000230072	302.502	1.13481e-05	302.502	0.000136254	302.502	1.49562e-05	302.502	0.00143767	302.502	0.00151758	302.502	-0.00457358
302.767	0.000366318	302.767	0.000558259	302.767	0.00238821	302.767	0.000296306	302.767	-0.000679414	302.767	0.00131666	302.767	4.47503e-05	302.767	0.000213961	302.767	6.92469e-05	302.767	0.000312215	302.767	0.000215645	302.767	0.000306762	302.767	5.05938e-05	302.767	0.00044698	302.767	0.000832106	302.767	0.0021565	302.767	0.000709302	302.767	0.0157833
303.033	0.0009851	303.033	0.000248115	303.033	-0.000643575	303.033	0.00185466	303.033	0.000109191	303.033	-0.000271918	303.033	0.000351118	303.033	0.000322492	303.033	0.000421503	303.033	0.000899062	303.033	0.000644938	303.033	0.000435332	303.033	0.000132868	303.033	0.000349774	303.033	0.000267851	303.033	0.000933411	303.033	0.00844564	303.033	0.0482468
303.299	0.000717786	303.299	0.00136463	303.299	0.00133367	303.299	0.000877944	303.299	0.00055809	303.299	0.00234708	303.299	0.00111531	303.299	0.000942668	303.299	0.000650318	303.299	0.000390268	303.299	-0.000207658	303.299	0.000270673	303.299	0.000299307	303.299	0.000295771	303.299	0.000852501	303.299	0.00211895	303.299	0.0100127	303.299	0.00851942
303.565	5.9403e-05	303.565	0.000897032	303.565	0.000372188	303.565	0.00104256	303.565	0.00150442	303.565	0.00442225	303.565	0.00283992	303.565	0.00207449	303.565	0.00172214	303.565	0.00168827	303.565	0.000239606	303.565	0.000760139	303.565	0.000126248	303.565	0.000356421	303.565	0.000479957	303.565	0.000783207	303.565	-0.00282071	303.565	-0.0153349
303.831	0.000757388	303.831	0.000501002	303.831	0.000597052	303.831	-8.77944e-05	303.831	0.00161361	303.831	0.00166013	303.831	0.000746985	303.831	0.00102329	303.831	0.000424513	303.831	0.000714046	303.831	0.000237609	303.831	0.000254883	303.831	6.33605e-05	303.831	0.000276662	303.831	0.000282807	303.831	0.000697376	303.831	0.000445376	303.831	0.0235853
304.097	0.000633632	304.097	0.000415116	304.097	1.55078e-05	304.097	-1.09743e-05	304.097	0.00189265	304.097	-0.00227552	304.097	-0.000285713	304.097	-7.44211e-05	304.097	-0.000346234	304.097	0.000121417	304.097	0.00043129	304.097	0.000439843	304.097	0.000152254	304.097	0.000171149	304.097	0.000520746	304.097	0.00204921	304.097	0.00456922	304.097	0.0121065
304.363	0.0019009	304.363	0.00115469	304.363	0.00176789	304.363	0.00220583	304.363	0.00220809	304.363	0.00168875	304.363	0.000395868	304.363	0.000610874	304.363	0.000292041	304.363	0.000127199	304.363	-0.000253583	304.363	0.000157892	304.363	0.00014989	304.363	0.000256723	304.363	0.000484036	304.363	0.000504257	304.363	-0.00260627	304.363	8.96781e-05
304.629	0.00209396	304.629	0.00198015	304.629	0.00242698	304.629	0.0019205	304.629	0.00619965	304.629	0.00492315	304.629	0.000237521	304.629	-0.000124035	304.629	0.000304084	304.629	-4.33631e-05	304.629	0.000193681	304.629	0.000604502	304.629	0.000114427	304.629	0.000212689	304.629	0.000456843	304.629	0.000772478	304.629	0.00262277	304.629	0.0225092
304.895	0.00119301	304.895	0.00103063	304.895	0.0016826	304.895	0.00184368	304.895	0.000703679	304.895	0.00301972	304.895	0.00162822	304.895	0.000505444	304.895	0.000590104	304.895	0.000277524	304.895	0.000353418	304.895	0.000128569	304.895	5.76864e-05	304.895	-0.000153701	304.895	0.000252895	304.895	0.000493528	304.895	0.00527852	304.895	0.00869877
305.161	0.000554428	305.161	0	305.161	0.00039545	305.161	0.000263383	305.161	-0.000703679	305.161	0.00154564	305.161	-0.000537003	305.161	-0.0003504	305.161	-0.000240859	305.161	-0.000465431	305.161	0.000706837	305.161	0.000606758	305.161	5.81592e-05	305.161	0.000226813	305.161	0.000503071	305.161	0.00310064	305.161	0.0126685	305.161	0.0598153
305.427	0.00176229	305.427	0.00175589	305.427	0.0028612	305.427	0.00173394	305.427	0.0033728	305.427	0.003492	305.427	0.00035456	305.427	0.000604672	305.427	0.000255912	305.427	0.000531921	305.427	0.000423303	305.427	0.000230072	305.427	-1.41852e-06	305.427	0.00012213	305.427	0.000494913	305.427	0.00175953	305.427	0.0104911	305.427	0.0194601
305.693	-0.000732637	305.693	0.000620288	305.693	7.75392e-05	305.693	-0.000845021	305.693	0.00030331	305.693	-0.00233277	305.693	-0.000595523	305.693	-0.000167448	305.693	0.000475696	305.693	-0.000355578	305.693	5.19145e-05	305.693	-0.00011278	305.693	-0.000104498	305.693	-6.3973e-05	305.693	-0.000179474	305.693	0.00192047	305.693	0.00230935	305.693	0.00582907
305.959	0.00266323	305.959	0.00247161	305.959	0.000914963	305.959	0.0026887	305.959	0.00285111	305.959	0.0041217	305.959	-0.000278829	305.959	-0.000437224	305.959	0.000647308	305.959	0.000497231	305.959	0.000253583	305.959	0.000369919	305.959	0.000117737	305.959	0.000240106	305.959	0.000421492	305.959	0.000590088	305.959	0.00240833	305.959	0.0414313
306.225	0.00143557	306.225	0.00114038	306.225	0.00369862	306.225	0.00309475	306.225	0.00271766	306.225	0.00379254	306.225	-0.00030981	306.225	-0.000517847	306.225	-0.000177633	306.225	0.000283306	306.225	-0.000359408	306.225	0.000263906	306.225	0.000161238	306.225	0.000616467	306.225	0.000870176	306.225	0.000595452	306.225	0.0112004	306.225	0.0524617
306.491	0.00113856	306.491	0.00131215	306.491	0.00845177	306.491	0.0019644	306.491	-0.000424634	306.491	0.00253313	306.491	-0.000516349	306.491	-0.000365904	306.491	0.000177633	306.491	-0.000482776	306.491	0.000219638	306.491	0.000498489	306.491	-7.37629e-05	306.491	-7.14504e-05	306.491	-0.000481316	306.491	-0.00114262	306.491	-0.00258978	306.491	-0.00242131
306.756	0.0019009	306.756	0.000209944	306.756	0.0868594	306.756	-0.000515792	306.756	0.00265699	306.756	0.000629705	306.756	0.000282271	306.756	-3.10088e-06	306.756	0.000454621	306.756	0.000158998	306.756	0.000375382	306.756	0.000624803	306.756	4.16099e-05	306.756	-7.06195e-05	306.756	0.000129167	306.756	0.000257493	306.756	0.00395889	306.756	0.0610708
307.022	0.00135142	307.022	0.00170341	307.022	0.46874	307.022	0.00386295	307.022	0.00372464	307.022	0.00260469	307.022	0.000471599	307.022	0.000644983	307.022	0.000424513	307.022	0.000413395	307.022	0.000275546	307.022	0.000385708	307.022	0.000107807	307.022	1.49547e-05	307.022	0.000183553	307.022	0.000429155	307.022	0.00658166	307.022	0.00690521
307.288	0.000534627	307.288	0.000935204	307.288	0.462669	307.288	0.0014925	307.288	-0.000376104	307.288	-0.00077282	307.288	-0.000165232	307.288	0.00045583	307.288	-0.000153547	307.288	0.000211034	307.288	8.98521e-05	307.288	0.000110525	307.288	0.000122465	307.288	-0.000117145	307.288	0.000473158	307.288	-0.00119627	307.288	-0.00127014	307.288	-0.0287867
307.554	0.00157418	307.554	0.00132646	307.554	0.0427474	307.554	0.00375321	307.554	0.00451325	307.554	0.00168875	307.554	-0.000175559	307.554	0.000452729	307.554	0.000388385	307.554	0.00043074	307.554	-2.19638e-05	307.554	-2.93229e-05	307.554	2.83704e-06	307.554	0.000158686	307.554	0.000160439	307.554	-0.020991	307.554	-0.069924	307.554	-0.356381
307.82	0.000980149	307.82	0.000467602	307.82	0.00558282	307.82	-0.000318255	307.82	-0.000825002	307.82	0.000314852	307.82	0.00070912	307.82	-7.7522e-05	307.82	0.000216773	307.82	0.000465431	307.82	-0.000219638	307.82	0.000175937	307.82	-0.00010828	307.82	-0.000137085	307.82	0.000550659	307.82	-0.00340641	307.82	-0.0115468	307.82	-0.0458255
308.086	0.00169299	308.086	0.000796832	308.086	0.00227965	308.086	0.00324839	308.086	0.000946326	308.086	0	308.086	0.000413079	308.086	0.000356601	308.086	0.000722576	308.086	0.000653338	308.086	1.99671e-05	308.086	0.000356386	308.086	4.25555e-06	308.086	0.00017281	308.086	0.000571053	308.086	0.000493528	308.086	0.00211141	308.086	0.0349744
308.352	-0.000376219	308.352	0.00101632	308.352	0.000899455	308.352	-0.000625535	308.352	-0.000727943	308.352	-0.00382116	308.352	-0.000485368	308.352	-0.000369005	308.352	-3.61288e-05	308.352	-0.00019658	308.352	0.000517149	308.352	0.000507511	308.352	2.45876e-05	308.352	7.64353e-05	308.352	0.000320878	308.352	0.0011319	308.352	0.00367847	308.352	0.0359609
308.618	0.00116331	308.618	-0.000491459	308.618	9.30471e-05	308.618	9.87687e-05	308.618	0.0012375	308.618	-0.0024902	308.618	-0.00112564	308.618	-0.00024807	308.618	0.000153547	308.618	-0.000552157	308.618	-2.7954e-05	308.618	-0.00018496	308.618	-5.95778e-05	308.618	0.000360575	308.618	0.000403816	308.618	0.00037551	308.618	-0.00100622	308.618	0.0308493
308.884	0.000222761	308.884	0.000734803	308.884	0.0017834	308.884	-6.58458e-05	308.884	0.000800738	308.884	0	308.884	-6.19619e-05	308.884	3.72106e-05	308.884	0.000358277	308.884	-0.000211034	308.884	-0.00041931	308.884	-6.76682e-06	308.884	0.000181097	308.884	0.000137085	308.884	0.000178114	308.884	0.00232816	308.884	0.00453623	308.884	0.0581114
309.15	0.00117816	309.15	0.00116423	309.15	0.00245024	309.15	0.00293014	309.15	0.00030331	309.15	0.00200361	309.15	0.000271944	309.15	0.000145741	309.15	0.000430535	309.15	0.000355578	309.15	6.9885e-05	309.15	0.00035413	309.15	0.000165967	309.15	-0.000201889	309.15	4.21492e-05	309.15	0.00155569	309.15	0.00329908	309.15	0.0222402
309.416	0.000762338	309.416	0.00129306	309.416	0.00101576	309.416	0.00195343	309.416	0.00288751	309.416	0.00180325	309.416	0.000640273	309.416	0.000796926	309.416	0.000484728	309.416	0.000442304	309.416	0.0004253	309.416	0.000324807	309.416	0.000144216	309.416	-5.98189e-05	309.416	0.000640395	309.416	-0.000960233	309.416	-0.00315062	309.416	0.0132724
309.682	0.000613831	309.682	0.000610745	309.682	0.00202377	309.682	-0.0003841	309.682	0.00120111	309.682	0.000343475	309.682	0.000705677	309.682	0.00102639	309.682	0.000361288	309.682	0.00103782	309.682	0.000153747	309.682	0.00055939	309.682	-0.000160765	309.682	0.000211859	309.682	-2.03948e-05	309.682	0.00261248	309.682	0.00531152	309.682	0.0353332
309.948	0.000925697	309.948	0.00173681	309.948	0.00176789	309.948	0.0027765	309.948	-0.00025478	309.948	0.00143115	309.948	-0.000179001	309.948	0.000167448	309.948	0.000219784	309.948	0.000390268	309.948	0.000357412	309.948	0.000674426	309.948	-7.09259e-05	309.948	-5.73264e-05	309.948	0.000208027	309.948	0.00174344	309.948	0.00833017	309.948	0.0226885
310.214	0.00193555	310.214	0.00247638	310.214	0.00245024	310.214	0.00284234	310.214	0.00287538	310.214	0.00429344	310.214	-0.000216867	310.214	-0.000285281	310.214	6.62361e-05	310.214	0.000237052	310.214	-0.000123796	310.214	-2.70673e-05	310.214	0.000121047	310.214	0.000230967	310.214	-0.000186272	310.214	0.00245691	310.214	0.00641671	310.214	0.0376648
310.48	0.00232662	310.48	0.00144575	310.48	0.00220211	310.48	0.000845021	310.48	0.00225662	310.48	0.00243295	310.48	-0.000364887	310.48	-0.000341097	310.48	-0.000322148	310.48	0.000239943	310.48	-8.78554e-05	310.48	2.93229e-05	310.48	0.000136178	310.48	0.000339805	310.48	0.000375264	310.48	0.00203848	310.48	0.00194646	310.48	0.0311183
310.746	0.000445522	310.746	0.000739574	310.746	-0.00096924	310.746	-0.000899892	310.746	-0.00160148	310.746	-0.002619	310.746	9.63852e-05	310.746	-0.000198456	310.746	-0.000249891	310.746	0.000104072	310.746	0.000259573	310.746	0.000304507	310.746	-5.95778e-05	310.746	-7.97585e-05	310.746	6.25439e-05	310.746	0.00238181	310.746	0.00440427	310.746	0.023944
311.012	0.00211376	311.012	0.00101632	311.012	0.000938225	311.012	0.00130594	311.012	0.00328788	311.012	0.00314852	311.012	0.000358002	311.012	-0.000654286	311.012	0.000295052	311.012	-0.000248615	311.012	7.38784e-05	311.012	-5.86457e-05	311.012	-4.87025e-05	311.012	0.000217674	311.012	9.92545e-05	311.012	-0.00014484	311.012	0.00668063	311.012	0.0125549
311.278	0.00211376	311.278	0.00177498	311.278	0.00212457	311.278	0.00136081	311.278	0.0016864	311.278	0.00635429	311.278	-8.26159e-05	311.278	-0.000133338	311.278	-9.93542e-05	311.278	-4.04723e-05	311.278	-0.000193681	311.278	3.83453e-05	311.278	0.000149417	311.278	-1.32931e-05	311.278	0.000802194	311.278	0.00245691	311.278	0.00273823	311.278	0.0191911
311.543	0.00099005	311.543	0.00133601	311.543	0.000108555	311.543	0.00150348	311.543	0.00202611	311.543	0.00293385	311.543	-0.000499138	311.543	-0.000133338	311.543	-0.000222794	311.543	0.000349796	311.543	0.000389359	311.543	0.000493978	311.543	0.000266681	311.543	1.57855e-05	311.543	0.000611843	311.543	-0.000112653	311.543	0.00369497	311.543	0.000179356
311.809	0.00239592	311.809	0.00176066	311.809	0.00376841	311.809	0.00173394	311.809	0.00487722	311.809	0.00427913	311.809	-8.60582e-05	311.809	-0.000648084	311.809	-0.000511825	311.809	-0.000156107	311.809	0.00084461	311.809	0.000509767	311.809	-3.83e-05	311.809	-7.80969e-05	311.809	-0.000305921	311.809	0.00166297	311.809	0.00146809	311.809	0.0475294
312.075	0.00143557	312.075	0.00103063	312.075	0.00144223	312.075	0.00182173	312.075	0.00156508	312.075	0.000987492	312.075	0.00113253	312.075	0.00118454	312.075	0.000833973	312.075	0.00114479	312.075	9.18488e-05	312.075	0.000103758	312.075	-0.000124357	312.075	-0.000198566	312.075	-0.000217544	312.075	-0.000751021	312.075	-0.000280422	312.075	-0.00349744
312.341	0.00281174	312.341	0.00197061	312.341	0.000558282	312.341	0.00223876	312.341	-0.000909929	312.341	0.000815754	312.341	0.000247848	312.341	0.000260474	312.341	0.000653329	312.341	0.000482776	312.341	-0.00026756	312.341	0.000444354	312.341	0.000127194	312.341	0.000175303	312.341	0.000261053	312.341	0.00131429	312.341	0.00819821	312.341	0.0274415
312.607	0.00149993	312.607	0.00104018	312.607	0.000837424	312.607	0.000526766	312.607	0.000388236	312.607	0.00257607	312.607	0.000227194	312.607	0.000189154	312.607	-6.62361e-05	312.607	0.000534812	312.607	0	312.607	0.000144359	312.607	-7.18716e-05	312.607	-0.000196904	312.607	-0.000361667	312.607	0.0013572	312.607	0.00701054	312.607	0.0160524
312.873	0.00138112	312.873	0.00223781	312.873	0.000597052	312.873	-0.000669432	312.873	0.000206251	312.873	0.00143115	312.873	0.000313252	312.873	0.000378307	312.873	0.000343224	312.873	0.000468322	312.873	0.000325464	312.873	0.000365408	312.873	0.000144216	312.873	0.000358913	312.873	0.000489474	312.873	0.000804665	312.873	-0.00173202	312.873	0.000986459
313.139	0.00160883	313.139	0.000944747	313.139	0.00147325	313.139	0.000482869	313.139	-0.000691546	313.139	-0.00010018	313.139	9.29429e-05	313.139	-0.000226364	313.139	0.000240859	313.139	-4.91449e-05	313.139	0.000119803	313.139	0.000164659	313.139	3.30988e-06	313.139	-1.66164e-06	313.139	0.000140044	313.139	0.000793936	313.139	0.00348053	313.139	-0.0020626
313.405	0.00111876	313.405	0.00134555	313.405	0.00163608	313.405	0.0032045	313.405	0.000594487	313.405	0.00213241	313.405	0.000874352	313.405	0.000263575	313.405	0.000159569	313.405	-2.89088e-06	313.405	0.00013977	313.405	-0.000209771	313.405	9.36222e-05	313.405	0.000559141	313.405	0.000451404	313.405	-0.000380875	313.405	0.00329908	313.405	0.0319254
313.671	0.000915796	313.671	0.00186564	313.671	0.00112432	313.671	0.00272163	313.671	0.00129817	313.671	-0.00118785	313.671	0.00108778	313.671	0.00117213	313.671	0.000650318	313.671	0.000332451	313.671	7.58751e-05	313.671	0.000263906	313.671	2.17506e-05	313.671	6.31422e-05	313.671	-0.000239299	313.671	0.00110507	313.671	0.00583937	313.671	0.0269931
313.937	0.0019306	313.937	0.00196106	313.937	0.00248901	313.937	0.00102061	313.937	-0.000157721	313.937	-0.000844377	313.937	-0.00014802	313.937	-0.000378307	313.937	-0.00028903	313.937	-0.000170562	313.937	-0.000147757	313.937	3.38341e-05	313.937	0.00018488	313.937	0.000157855	313.937	0.00070022	313.937	0.00238717	313.937	0.00598783	313.937	0.0477087
314.203	0.00185634	314.203	0.000734803	314.203	0.00112432	314.203	0.000120717	314.203	-1.21324e-05	314.203	0.00218966	314.203	0.00054733	314.203	-4.65132e-05	314.203	0.000126451	314.203	0.000112744	314.203	0.000455251	314.203	0.000263906	314.203	0.000127667	314.203	0.000287463	314.203	0.000296404	314.203	0.000284315	314.203	0.00168253	314.203	0.00188324
314.469	0.00262363	314.469	0.000815918	314.469	0.00169811	314.469	-9.87687e-05	314.469	0.00240221	314.469	0.00120216	314.469	0.000712562	314.469	0.000790725	314.469	0.000349245	314.469	0.000280415	314.469	0.000457247	314.469	0.000299995	314.469	-0.000160293	314.469	-6.72963e-05	314.469	0.000111491	314.469	0.00151813	314.469	-0.001798	314.469	0.0242131
314.735	0.00189595	314.735	0.00142189	314.735	0.0011786	314.735	0.00232655	314.735	0.0012375	314.735	0.00163151	314.735	-0.00020654	314.735	0.000697698	314.735	0.000216773	314.735	0.000312215	314.735	3.19474e-05	314.735	0.00037443	314.735	6.05234e-05	314.735	0.000228475	314.735	0.000171316	314.735	2.68222e-05	314.735	0.00303515	314.735	0.0321944
315.001	0.00100985	315.001	0.000639374	315.001	0.00139571	315.001	-0.000296306	315.001	0.000958459	315.001	0.000357787	315.001	0.000740101	315.001	4.03115e-05	315.001	0.000406449	315.001	0.000407613	315.001	0.000111816	315.001	0.000236839	315.001	6.14691e-05	315.001	0.000175303	315.001	-2.44737e-05	315.001	0.00139475	315.001	0.00209491	315.001	-0.0149762
315.267	0.000658383	315.267	0.000873175	315.267	0.00116309	315.267	0.00023046	315.267	-9.70591e-05	315.267	0.00105905	315.267	0.000537003	315.267	0.000685295	315.267	0.000439567	315.267	0.00056083	315.267	0.000141767	315.267	-0.000155637	315.267	-2.3642e-06	315.267	7.97585e-05	315.267	0.000290965	315.267	0.00168443	315.267	0.00255679	315.267	0.0193705
315.533	0.00188605	315.533	0.00156026	315.533	0.00272163	315.533	0.0014925	315.533	0.00192905	315.533	-0.000672639	315.533	0.00090189	315.533	0.000930264	315.533	0.00111096	315.533	0.00136449	315.533	1.19803e-05	315.533	0.000424054	315.533	5.48494e-05	315.533	0.000123792	315.533	0.000281448	315.533	-0.000396968	315.533	-0.00138561	315.533	-0.0107614
315.799	0.00104945	315.799	0.00120718	315.799	-0.000674591	315.799	-0.00139374	315.799	0.000339707	315.799	0.000801443	315.799	-0.000127366	315.799	-0.000365904	315.799	-0.000547953	315.799	0.000112744	315.799	0.000319474	315.799	0.000825551	315.799	-0.000127667	315.799	-0.000105514	315.799	-9.78949e-05	315.799	0.00216723	315.799	0.010656	315.799	0.0243028
316.065	0.000623731	316.065	0.00247161	316.065	0.00224864	316.065	0.000515792	316.065	0.00226876	316.065	-0.000915934	316.065	-5.50773e-05	316.065	0.000344198	316.065	0.000379352	316.065	-0.000167671	316.065	-6.18981e-05	316.065	0.000180448	316.065	0.0001915	316.065	0.000407101	316.065	0.000800834	316.065	0.00047207	316.065	0.00160005	316.065	0.00807103
316.331	0.00232167	316.331	0.00112129	316.331	0.00300852	316.331	0.0032045	316.331	0.000655149	316.331	0.00346338	316.331	-0.000395868	316.331	6.20176e-06	316.331	0.000283009	316.331	-0.000436522	316.331	-0.000253583	316.331	-0.000270673	316.331	6.57247e-05	316.331	0.000127946	316.331	0.000318158	316.331	0.00094414	316.331	0.008957	316.331	0.026455
316.597	0.00211871	316.597	0.00216624	316.597	0.00230291	316.597	0.00121815	316.597	0.00158934	316.597	0.00455105	316.597	-0.000299483	316.597	-0.000114733	316.597	0.00028903	316.597	-0.000424959	316.597	0.000333451	316.597	0.000139848	316.597	5.81592e-05	316.597	6.14805e-05	316.597	0.000367106	316.597	0.00130892	316.597	0.00192996	316.597	0.0434939
316.863	0.00239592	316.863	0.00259567	316.863	0.00233393	316.863	0.000855995	316.863	0.00399156	316.863	0.00247589	316.863	-0.000523234	316.863	-2.17062e-05	316.863	-0.000466664	316.863	2.3127e-05	316.863	-2.99507e-05	316.863	0.000487211	316.863	-2.26963e-05	316.863	0.000225983	316.863	0.000282807	316.863	0.00190437	316.863	0.00595484	316.863	0.00708457
317.129	0.00192565	317.129	0.00181792	317.129	0.00303954	317.129	0.00410439	317.129	0.00184412	317.129	0.00264762	317.129	-0.000464714	317.129	0.000613974	317.129	1.80644e-05	317.129	-9.53989e-05	317.129	-0.000211652	317.129	0.000151126	317.129	-3.30988e-06	317.129	-0.00027417	317.129	-6.39036e-05	317.129	0.00285388	317.129	0.00382693	317.129	0.0678863
317.395	0.000836592	317.395	0.00127398	317.395	0.000814162	317.395	-0.000823072	317.395	0.00280258	317.395	-0.00342044	317.395	0.000533561	317.395	0.000970576	317.395	0.00024688	317.395	0.000962661	317.395	0.000816656	317.395	0.000931565	317.395	0.000201902	317.395	6.14805e-05	317.395	0.000293685	317.395	0.000643732	317.395	0.00351352	317.395	0.0359609
317.661	0.00114846	317.661	0.00177975	317.661	0.0016826	317.661	0.00219486	317.661	0.00322722	317.661	0.00287661	317.661	0.000740101	317.661	0.000533352	317.661	-3.61288e-05	317.661	0.000419177	317.661	0.00013378	317.661	7.89462e-05	317.661	5.76864e-05	317.661	0.00030491	317.661	0.000198509	317.661	-0.000321866	317.661	0.00136912	317.661	0.0111201
317.927	0.0019108	317.927	0.00183701	317.927	0.00254329	317.927	0.00339106	317.927	0.00110405	317.927	0.00193205	317.927	-0.000261617	317.927	-0.000213961	317.927	-0.00028903	317.927	0.000158998	317.927	0.000137773	317.927	-7.4435e-05	317.927	-2.45876e-05	317.927	-7.22812e-05	317.927	0.000357588	317.927	-0.00071347	317.927	0.00305165	317.927	0.0255582
318.193	0.000450473	318.193	0.00102586	318.193	0.00231842	318.193	0.00171199	318.193	0.0012739	318.193	0.0013739	318.193	8.60582e-05	318.193	0.000772119	318.193	0.000827952	318.193	7.80536e-05	318.193	-0.000309491	318.193	-0.000636081	318.193	0.000105916	318.193	3.24019e-05	318.193	6.79825e-05	318.193	0.00106216	318.193	0.00534451	318.193	0.0400861
318.459	0.00180684	318.459	0.00226644	318.459	0.00321788	318.459	0.00172296	318.459	0.000291177	318.459	0.00038641	318.459	0.000265059	318.459	-0.000133338	318.459	0.000499782	318.459	0.000254397	318.459	0.000263566	318.459	-0.000124058	318.459	6.1942e-05	318.459	0.000147055	318.459	0.000451404	318.459	-0.00128746	318.459	0.00164954	318.459	0.0157833
318.725	0.00188605	318.725	0.00133123	318.725	0.000821916	318.725	0.00347885	318.725	0.0008614	318.725	0.000214672	318.725	-0.000509465	318.725	-1.55044e-05	318.725	0.00074064	318.725	0.00119682	318.725	-5.19145e-05	318.725	-0.000121803	318.725	3.78272e-06	318.725	3.48944e-05	318.725	8.42983e-05	318.725	-0.000252128	318.725	0.00130314	318.725	0.000627746
318.991	0.00130192	318.991	0.000367401	318.991	0.00319462	318.991	0.000899892	318.991	0.00247501	318.991	0.00145977	318.991	0.00085714	318.991	0.00113492	318.991	0.00149332	318.991	0.000959771	318.991	0.000217642	318.991	4.51121e-05	318.991	0.000358412	318.991	0.000575757	318.991	0.000870176	318.991	0.000219942	318.991	0.00127014	318.991	0.0308493
319.257	0.00175734	319.257	0.00133123	319.257	0.000837424	319.257	-2.19486e-05	319.257	-0.000291177	319.257	-0.000400721	319.257	3.0981e-05	319.257	-0.000381408	319.257	3.01073e-05	319.257	3.75814e-05	319.257	-0.000155744	319.257	-8.5713e-05	319.257	0.000214669	319.257	0.000255061	319.257	-0.000383422	319.257	0.00175953	319.257	0.00409086	319.257	0.0144382
319.522	0.00261373	319.522	0.00273881	319.522	0.00327215	319.522	0.00398367	319.522	0.00396729	319.522	0.00469416	319.522	-0.000220309	319.522	-0.000694597	319.522	0.000126451	319.522	-0.00069381	319.522	9.7839e-05	319.522	-4.06009e-05	319.522	0.000199065	319.522	0.000511784	319.522	1.76755e-05	319.522	-0.002473	319.522	0.00376095	319.522	-0.020626
319.788	0.00121776	319.788	0.00181315	319.788	0.000302403	319.788	-4.38972e-05	319.788	0.000436766	319.788	0.000572459	319.788	0.000161789	319.788	0.000313189	319.788	0.000153547	319.788	-0.000211034	319.788	0.000481208	319.788	0.000142103	319.788	-8.22741e-05	319.788	-0.000221828	319.788	-0.000520746	319.788	0.00145913	319.788	0.000841265	319.788	-0.00834006
320.054	0.00105935	320.054	0.00095429	320.054	0.000496251	320.054	0.00109743	320.054	0.00103125	320.054	-0.00309128	320.054	-0.000654042	320.054	0.000117833	320.054	-0.000581072	320.054	0.000104072	320.054	0.000421307	320.054	-6.99238e-05	320.054	0.00010828	320.054	-7.39428e-05	320.054	-0.000213465	320.054	0.000960233	320.054	0.00221038	320.054	0.0148866
320.32	0.00209891	320.32	0.000438973	320.32	0.00103127	320.32	0.000504818	320.32	-0.000412501	320.32	-0.00201792	320.32	0.000526676	320.32	0.00056436	320.32	0.000839995	320.32	0.000589739	320.32	0.000193681	320.32	0.000383453	320.32	-2.97889e-05	320.32	0.000300756	320.32	0.00019443	320.32	0.000911954	320.32	-0.000148459	320.32	-0.00161421
320.586	0.00175734	320.586	0.00139803	320.586	0.00128715	320.586	0.00145958	320.586	0.000376104	320.586	0.00223259	320.586	0.000123924	320.586	0.000241869	320.586	0.000662361	320.586	0.00029776	320.586	0.000501175	320.586	0.000376686	320.586	4.30284e-05	320.586	0.000173641	320.586	-6.66229e-05	320.586	0.000386239	320.586	0.00796727	320.586	-0.00179356
320.852	0.00163853	320.852	0.000291058	320.852	0.000348926	320.852	-0.00015364	320.852	-0.00157721	320.852	0.00191774	320.852	-0.000141135	320.852	-4.34123e-05	320.852	-1.50537e-05	320.852	-0.000161889	320.852	-0.00016373	320.852	-0.000311274	320.852	-7.84913e-05	320.852	-5.56648e-05	320.852	-6.52632e-05	320.852	-0.00131429	320.852	0.000197945	320.852	0.00950587
321.118	0.00277709	321.118	0.00243344	321.118	0.00285344	321.118	0.00295209	321.118	0.00223236	321.118	0.00218966	321.118	-0.000481926	321.118	-0.000855843	321.118	-0.000836984	321.118	-0.000251506	321.118	-0.000227625	321.118	-0.000313529	321.118	-7.84913e-05	321.118	-0.000171149	321.118	-0.000227062	321.118	0.00193656	321.118	-0.00384343	321.118	0.0157833
321.384	0.00188109	321.384	0.00254795	321.384	0.00152752	321.384	0.0035008	321.384	0.00339707	321.384	0.00303403	321.384	-0.000106712	321.384	-0.000192255	321.384	0.000325159	321.384	9.53989e-05	321.384	0.000141767	321.384	0.000252628	321.384	3.16802e-05	321.384	7.72661e-05	321.384	4.89474e-05	321.384	0.00111044	321.384	-0.00324959	321.384	0.00170388
321.65	0.00177219	321.65	0.00229507	321.65	0.0024735	321.65	0.00215096	321.65	0.00076434	321.65	0.00144546	321.65	-0.000492253	321.65	-0.000707001	321.65	-0.000550964	321.65	-0.000237052	321.65	0.000141767	321.65	-6.54126e-05	321.65	3.30988e-05	321.65	-0.000166994	321.65	1.63158e-05	321.65	0.00194729	321.65	0.00745592	321.65	0.0631334
321.916	0.000712836	321.916	0.00130261	321.916	-0.000519513	321.916	0.000855995	321.916	0.000279045	321.916	-0.00221828	321.916	-0.000199655	321.916	-0.000198456	321.916	0.000325159	321.916	0.000294869	321.916	0.000245596	321.916	0.000198493	321.916	6.85617e-05	321.916	9.139e-05	321.916	-0.000111491	321.916	-0.000740292	321.916	0.00402488	321.916	-0.00179356
322.182	0.00308896	322.182	0.00318256	322.182	0.0025743	322.182	0.00402757	322.182	0.0029603	322.182	0.00383548	322.182	-5.16349e-05	322.182	-0.000173649	322.182	-0.000514835	322.182	-0.000234161	322.182	-0.00014576	322.182	0.000157892	322.182	0.000166439	322.182	0.000193581	322.182	-4.89474e-05	322.182	0.00356198	322.182	0.0118602	322.182	0.0443906
322.448	0.00208901	322.448	0.00185132	322.448	0.00256655	322.448	0.00280942	322.448	-0.000667281	322.448	0.000830066	322.448	0.00050258	322.448	-0.000285281	322.448	3.01073e-05	322.448	0.000271742	322.448	0.000175711	322.448	0.000313529	322.448	-0.000121047	322.448	0.00022349	322.448	0.000323597	322.448	0.000852945	322.448	0.00451974	322.448	0.015604
322.714	0.00162863	322.714	0.00172249	322.714	0.00312483	322.714	0.00175589	322.714	0.00132243	322.714	0.00191774	322.714	-0.000299483	322.714	-0.000319391	322.714	0.000243869	322.714	-7.80536e-05	322.714	0.000313484	322.714	0.000268417	322.714	4.72839e-06	322.714	7.97585e-05	322.714	0.000187632	322.714	-0.00150204	322.714	-0.00275473	322.714	0.023675
322.98	0.00139102	322.98	0.000391259	322.98	0.00174463	322.98	0.000197537	322.98	2.42648e-05	322.98	0.000701262	322.98	0.000426849	322.98	0.000651185	322.98	0.0005329	322.98	0.000488558	322.98	-0.00015175	322.98	-0.000108269	322.98	-0.000156037	322.98	-0.000275832	322.98	-0.000420132	322.98	0.00148058	322.98	0.00532801	322.98	0.0369474
323.246	0.000955398	323.246	0.000815918	323.246	-0.000953732	323.246	0.000636509	323.246	0.00200184	323.246	-5.72459e-05	323.246	0.000822717	323.246	0.000551957	323.246	0.000846016	323.246	0.000598411	323.246	5.99014e-06	323.246	-0.000146614	323.246	4.53926e-05	323.246	0.000159517	323.246	0.000368465	323.246	0.00177563	323.246	0.00800026	323.246	0.0231369
323.512	0.00125736	323.512	0.00159366	323.512	0.00165934	323.512	0.0011084	323.512	0.000315442	323.512	0.00284798	323.512	0.000378656	323.512	0.000294584	323.512	0.0006172	323.512	0.00072561	323.512	-0.000405333	323.512	-0.000209771	323.512	1.84407e-05	323.512	-5.23415e-05	323.512	-7.88597e-05	323.512	0.000922682	323.512	-0.00267225	323.512	0.0243028
323.778	0.000485124	323.778	0.00100678	323.778	0.00181442	323.778	0.00295209	323.778	-0.000133456	323.778	0.000500902	323.778	-0.000234078	323.778	0.000341097	323.778	0.000340213	323.778	0.000300651	323.778	-0.000199671	323.778	6.54126e-05	323.778	0.000204739	323.778	0.000554156	323.778	0.000963992	323.778	0.000590088	323.778	-0.00513007	323.778	-0.0243924
324.044	0.00250978	324.044	0.00225689	324.044	0.00224088	324.044	0.000976713	324.044	0.00333641	324.044	0.000729885	324.044	0.000426849	324.044	0.000586067	324.044	0.000839995	324.044	0.000193689	324.044	0.000155744	324.044	0.000715027	324.044	6.61975e-06	324.044	0.000164502	324.044	-0.000297764	324.044	-0.0019902	324.044	0.00473418	324.044	0.0106717
324.31	0.00174249	324.31	0.00126443	324.31	0.0018687	324.31	0.000987687	324.31	0.00206251	324.31	0.00127372	324.31	0.000216867	324.31	0.000675992	324.31	0.000668383	324.31	0.000609975	324.31	3.99343e-05	324.31	0.000437587	324.31	-6.43062e-05	324.31	0.000273339	324.31	0.000478597	324.31	0.00104606	324.31	-0.000296917	324.31	0.00618779
324.576	0.00320776	324.576	0.00187041	324.576	0.00359782	324.576	0.00321547	324.576	0.00553237	324.576	0.00333457	324.576	-0.000196213	324.576	0.000120934	324.576	-3.01073e-05	324.576	-0.000170562	324.576	0.000205661	324.576	0.000200749	324.576	3.30988e-06	324.576	0.000128777	324.576	-0.000305921	324.576	-9.11954e-05	324.576	-0.00168253	324.576	-0.00107614
324.842	0.00219791	324.842	0.00146483	324.842	0.0027759	324.842	0.00436777	324.842	0.00304523	324.842	0.00177462	324.842	-0.000340791	324.842	0.000108531	324.842	0.00016258	324.842	-0.000173453	324.842	0.000415316	324.842	0.000613525	324.842	0.000112063	324.842	0.000216013	324.842	9.65352e-05	324.842	0.000708105	324.842	0.000973228	324.842	0.00278002
325.108	0.00159893	325.108	0.000687088	325.108	7.75392e-05	325.108	0.0262725	325.108	0.00151655	325.108	0.00208948	325.108	0.00137005	325.108	0.000682194	325.108	0.00135483	325.108	0.000780536	325.108	7.18817e-05	325.108	3.38341e-05	325.108	0.00014327	325.108	0.000245091	325.108	0.00050443	325.108	-0.00106752	325.108	-0.00268875	325.108	0.00116581
325.374	0.00229197	325.374	0.00317778	325.374	0.00397776	325.374	0.0163188	325.374	0.0012739	325.374	0.0016172	325.374	-2.40963e-05	325.374	0.000266676	325.374	-0.000237848	325.374	-0.000121417	325.374	-0.000177707	325.374	0.000284206	325.374	9.31494e-05	325.374	8.05893e-05	325.374	0.000405176	325.374	0.00116945	325.374	0.000395889	325.374	0.000717424
325.64	0.00132667	325.64	-0.000553488	325.64	-0.000728869	325.64	0.00524571	325.64	-0.00379744	325.64	-0.00294816	325.64	-0.00130464	325.64	-0.000744211	325.64	-0.000800855	325.64	-0.00062732	325.64	-0.000848603	325.64	-0.000739838	325.64	2.17506e-05	325.64	0.000218505	325.64	-0.000179474	325.64	9.11954e-05	325.64	-0.00164954	325.64	-0.00708457
325.906	0.00115836	325.906	0.00216624	325.906	0.00118635	325.906	0.00504818	325.906	0.00218383	325.906	-0.00173169	325.906	-0.000454387	325.906	-0.00129927	325.906	-3.91395e-05	325.906	-0.000237052	325.906	0.000525136	325.906	0.000286462	325.906	0.000206158	325.906	0.000144562	325.906	0.000590088	325.906	0.00204385	325.906	0.0110189	325.906	0.0525513
326.172	0.00121776	326.172	0.00147438	326.172	0.00126389	326.172	0.00211804	326.172	-0.00207464	326.172	-0.00267625	326.172	0.000492253	326.172	0.000294584	326.172	0.000906231	326.172	0.000540594	326.172	8.18652e-05	326.172	0.000266161	326.172	0.000290796	326.172	0.000151209	326.172	0.000640395	326.172	-0.000509621	326.172	-0.00359599	326.172	-0.00188324
326.438	0.00173259	326.438	0.00209467	326.438	0.00114758	326.438	0.00172296	326.438	2.42648e-05	326.438	0.00191774	326.438	8.95006e-05	326.438	0.000136439	326.438	0.000839995	326.438	0.000161889	326.438	0.000527132	326.438	0.000225561	326.438	0.000201902	326.438	0.000360575	326.438	0.000299123	326.438	0.000370146	326.438	0.00473418	326.438	0.0212537
326.704	0.00158903	326.704	0.00147915	326.704	0.0012794	326.704	0.000735278	326.704	0.000230515	326.704	-0.00158857	326.704	0.000371772	326.704	0.0003504	326.704	0.000273977	326.704	0.000621538	326.704	9.98357e-05	326.704	-0.000180448	326.704	-7.04531e-05	326.704	0.000246753	326.704	0.000111491	326.704	0.00249446	326.704	-0.000379394	326.704	0.0321944
326.97	0.00272264	326.97	0.00245252	326.97	0.00220211	326.97	0.000548715	326.97	0.00239008	326.97	0.00297679	326.97	0.00029604	326.97	0.000468233	326.97	-0.000138494	326.97	0.000370032	326.97	-0.000185694	326.97	4.73677e-05	326.97	0.000215142	326.97	3.6556e-05	326.97	0.000557457	326.97	0.00129819	326.97	0.012454	326.97	0.0123756
327.236	0.00265333	327.236	0.00129783	327.236	0.00137244	327.236	0.000581638	327.236	0.00103125	327.236	0.00184618	327.236	0.000285713	327.236	0.000114733	327.236	-0.000105376	327.236	0.000465431	327.236	0.000111816	327.236	0.000236839	327.236	-1.1821e-05	327.236	8.30818e-05	327.236	0.000184912	327.236	-0.000123382	327.236	-0.000560843	327.236	0.0195498
327.502	0.00239097	327.502	0.00228075	327.502	0.00234944	327.502	0.00195343	327.502	0.00343347	327.502	1.43115e-05	327.502	-0.000974179	327.502	-0.000226364	327.502	-0.000448599	327.502	-8.96171e-05	327.502	-0.000199671	327.502	-0.000214282	327.502	8.36926e-05	327.502	8.2251e-05	327.502	0.000758685	327.502	0.00127673	327.502	0.000791779	327.502	0.020626
327.768	0.00162368	327.768	0.00135509	327.768	0.000566036	327.768	-4.38972e-05	327.768	0.00117684	327.768	0.00177462	327.768	-0.000247848	327.768	-0.000266676	327.768	-0.000292041	327.768	-0.000358469	327.768	-1.99671e-05	327.768	-1.1278e-05	327.768	0.000174951	327.768	0.000677117	327.768	0.000477237	327.768	-0.000611545	327.768	0.00125365	327.768	0.0326428
328.034	0.000683134	328.034	0.000582117	328.034	0.00123287	328.034	9.87687e-05	328.034	-0.00179559	328.034	0.000157426	328.034	0.000282271	328.034	0.000440325	328.034	0.000316127	328.034	0.000222597	328.034	0.000451257	328.034	0.000381197	328.034	-4.44469e-05	328.034	-8.64051e-05	328.034	0	328.034	0.000160933	328.034	0.000296917	328.034	0.0151556
328.3	0.00233652	328.3	0.00188472	328.3	0.00295424	328.3	0.00130594	328.3	0.00270552	328.3	0.00145977	328.3	0.00079862	328.3	0.00017675	328.3	0.000337202	328.3	0.000566612	328.3	0.000433287	328.3	0.000665404	328.3	-0.00011159	328.3	8.97283e-05	328.3	0.000152281	328.3	0.000370146	328.3	0.00301866	328.3	-0.000986459
328.566	0.00270284	328.566	0.00223304	328.566	0.0017834	328.566	0.00463115	328.566	0.00186839	328.566	0.00279074	328.566	0.000554215	328.566	0.000223263	328.566	-0.000373331	328.566	0.000332451	328.566	-8.98521e-05	328.566	-6.99238e-05	328.566	6.95074e-05	328.566	0.000181949	328.566	0.000375264	328.566	0.0017649	328.566	0.00288669	328.566	0.0204466
328.832	0.00113856	328.832	0.000892261	328.832	0.00126389	328.832	0.0019644	328.832	0.00121324	328.832	0.000787131	328.832	0.000172116	328.832	-2.79079e-05	328.832	0.000258923	328.832	-0.000424959	328.832	0.000263566	328.832	0.000509767	328.832	0.000195283	328.832	0.000469412	328.832	0.000436448	328.832	0.00104606	328.832	0.00291968	328.832	0.0199982
329.098	0.000861343	329.098	0.000911347	329.098	0.000635822	329.098	-0.00167907	329.098	-0.00149228	329.098	0.000572459	329.098	0.00116695	329.098	0.000595369	329.098	0.000704512	329.098	0.000994461	329.098	-1.19803e-05	329.098	0.00011278	329.098	0.000145162	329.098	0.000245091	329.098	0.000568334	329.098	0.0016737	329.098	0.00603731	329.098	0.0224195
329.364	0.00187614	329.364	0.00173204	329.364	0.00204704	329.364	0.00222778	329.364	0.000715811	329.364	0.00196067	329.364	0.00117039	329.364	0.000719404	329.364	0.000237848	329.364	0.000601302	329.364	0.000355415	329.364	0.000324807	329.364	5.5795e-05	329.364	0.000160348	329.364	0.000474518	329.364	0.00247837	329.364	0.0071425	329.364	0.0171285
329.63	0.00125241	329.63	0.000753889	329.63	-0.000147325	329.63	-0.00156932	329.63	-0.00122537	329.63	-0.00191774	329.63	0.00108089	329.63	0.00045583	329.63	0.00119225	329.63	0.000829681	329.63	-8.78554e-05	329.63	-0.000277439	329.63	6.61975e-05	329.63	5.89881e-05	329.63	0.000689343	329.63	0.00381411	329.63	0.00592184	329.63	0.0450184
329.896	0.00264343	329.896	0.00261475	329.896	0.00241922	329.896	0.00165712	329.896	0.000570222	329.896	0.000844377	329.896	0.00132185	329.896	0.000874448	329.896	0.000836984	329.896	0.00129222	329.896	0.000131783	329.896	0.00024135	329.896	8.60568e-05	329.896	0.000112991	329.896	0.000369825	329.896	-0.000246764	329.896	-0.00199594	329.896	-0.0166801
330.162	0.00299985	330.162	0.00211852	330.162	0.00254329	330.162	0.0035447	330.162	0.00302096	330.162	0.00322008	330.162	0.00035456	330.162	0.000434123	330.162	0.000876123	330.162	0.0007603	330.162	-5.79047e-05	330.162	0.000683448	330.162	-6.52518e-05	330.162	0.000293279	330.162	-0.00015636	330.162	-0.00037551	330.162	-0.000445376	330.162	-0.0272621
330.428	0.00161873	330.428	0.00178452	330.428	0.00122512	330.428	0.00117425	330.428	-0.000825002	330.428	-0.00158857	330.428	0.000123924	330.428	0.000697698	330.428	0.000499782	330.428	0.000841245	330.428	0.000257576	330.428	0.000516534	330.428	5.05938e-05	330.428	0.000114653	330.428	3.80702e-05	330.428	0.000686647	330.428	0.00351352	330.428	-0.00475294
330.694	0.00223751	330.694	0.000672774	330.694	0.00215559	330.694	0.000636509	330.694	0.0012375	330.694	-0.000543836	330.694	0.000402752	330.694	0.000179851	330.694	0.000599136	330.694	-0.000211034	330.694	-2.39606e-05	330.694	0.000182704	330.694	-2.3642e-05	330.694	7.39428e-05	330.694	2.03948e-05	330.694	-0.000514986	330.694	0.00123715	330.694	0.0195498
330.96	0.00209891	330.96	0.00241912	330.96	0.00220211	330.96	0.00140471	330.96	-0.00025478	330.96	0.00157426	330.96	0.00054733	330.96	0.000390711	330.96	-0.000135483	330.96	0.00046254	330.96	-7.18817e-05	330.96	0.00037443	330.96	6.1942e-05	330.96	0.000378022	330.96	0.000198509	330.96	0.00141621	330.96	0.00468469	330.96	0.00125549
331.226	0.00111876	331.226	0.00153163	331.226	0.00180666	331.226	0.000965738	331.226	0.00152868	331.226	0.00217534	331.226	-0.000278829	331.226	0.000291483	331.226	0.000186665	331.226	0.000624429	331.226	0.000229622	331.226	0.000198493	331.226	0.000144689	331.226	0.000201058	331.226	7.07018e-05	331.226	0.0019902	331.226	0.00443726	331.226	0.057394
331.492	0.00235632	331.492	0.00167955	331.492	0.00299301	331.492	0.00145958	331.492	0.00242648	331.492	0.00188911	331.492	0.000426849	331.492	0.0010419	331.492	0.000346234	331.492	0.000317996	331.492	-3.99343e-05	331.492	0.000484955	331.492	0.000200957	331.492	0.000327342	331.492	0.000436448	331.492	0.000246764	331.492	0.00730746	331.492	-0.00340777
331.758	0.00251968	331.758	0.000925661	331.758	0.000953732	331.758	0.00117425	331.758	0.000643017	331.758	0.000701262	331.758	-0.000175559	331.758	-6.20176e-05	331.758	-0.000331181	331.758	-0.000378705	331.758	0.000141767	331.758	0.000157892	331.758	6.90346e-05	331.758	0.000130438	331.758	0.000187632	331.758	0.000906589	331.758	0.00709302	331.758	0.0269034
332.024	0.00153953	332.024	0.00155072	332.024	0.00121737	332.024	-0.000131692	332.024	0.00232942	332.024	0.00273349	332.024	-0.000423406	332.024	-0.000337996	332.024	0.000180644	332.024	2.60179e-05	332.024	0.000399343	332.024	-0.000491722	332.024	4.72839e-05	332.024	6.97887e-05	332.024	0.000220263	332.024	0.000654461	332.024	0.001798	332.024	0.0311183
332.29	0.00194545	332.29	0.00069186	332.29	-0.00021711	332.29	0.000954764	332.29	0.000315442	332.29	-0.000543836	332.29	0.000203097	332.29	0.00045893	332.29	-0.000180644	332.29	0.000179234	332.29	0.000495185	332.29	0.000460143	332.29	9.50407e-05	332.29	8.2251e-05	332.29	0.000413334	332.29	0.00130892	332.29	0.0096498	332.29	0.0477087
332.556	0.00117321	332.556	0.00241435	332.556	0.00278366	332.556	0.000548715	332.556	-0.000594487	332.556	0.00103043	332.556	5.50773e-05	332.556	-0.000291483	332.556	-0.000201719	332.556	3.17996e-05	332.556	-0.000191684	332.556	0.000451121	332.556	0.000213251	332.556	0.000392146	332.556	0.000523466	332.556	0.00175953	332.556	0.00301866	332.556	0.0115685
332.822	0.00188109	332.822	0.000835003	332.822	0.00337296	332.822	0.000735278	332.822	0.000194118	332.822	0.00097318	332.822	0.000388983	332.822	0.000620176	332.822	4.21503e-05	332.822	0.000601302	332.822	-0.000353418	332.822	-0.000309018	332.822	-4.72839e-06	332.822	0.000157855	332.822	0.000246097	332.822	0.000354053	332.822	-0.0046352	332.822	0.0167698
333.088	0.00219791	333.088	0.00203741	333.088	0.00256655	333.088	0.00522377	333.088	0.00235368	333.088	0.00450811	333.088	-7.91736e-05	333.088	0.000269777	333.088	0.000105376	333.088	-8.09445e-05	333.088	0.000485201	333.088	0.000451121	333.088	6.05234e-05	333.088	-8.64051e-05	333.088	0.00038886	333.088	0.00203312	333.088	0.010557	333.088	0.0326428
333.354	0.001891	333.354	0.00101632	333.354	0.000868439	333.354	0.00750642	333.354	-0.000279045	333.354	0.00133097	333.354	6.19619e-05	333.354	-6.51185e-05	333.354	0.000569029	333.354	-0.000381596	333.354	-0.000271553	333.354	4.51121e-06	333.354	-0.000107807	333.354	0.000229306	333.354	0.000104693	333.354	0.00178099	333.354	0.00443726	333.354	0.0234957
333.62	0.00329687	333.62	0.0024239	333.62	0.00379167	333.62	0.0124229	333.62	0.0016864	333.62	0.00502333	333.62	9.29429e-05	333.62	0.000945769	333.62	0.000228816	333.62	0.000144544	333.62	8.58587e-05	333.62	0.00053909	333.62	0.00014327	333.62	9.05592e-05	333.62	9.51756e-06	333.62	0.00163079	333.62	0.00692806	333.62	0.0260066
333.886	0.000816791	333.886	0.00193721	333.886	0.00111656	333.886	0.0151336	333.886	-0.000133456	333.886	-0.000758508	333.886	0.00050258	333.886	0.000220163	333.886	0.000397417	333.886	9.2508e-05	333.886	0.000153747	333.886	0.000453377	333.886	-9.64592e-05	333.886	8.30818e-05	333.886	0.000261053	333.886	0.000852945	333.886	0.00298567	333.886	0.0221505
334.152	0.000217811	334.152	0.00101155	334.152	-0.000984748	334.152	0.00711135	334.152	0.00485296	334.152	-0.00113061	334.152	-0.000516349	334.152	3.72106e-05	334.152	1.50537e-05	334.152	0.000317996	334.152	-0.000475218	334.152	0.000521045	334.152	-6.28876e-05	334.152	-4.32025e-05	334.152	0.000111491	334.152	0.0019312	334.152	0.00489913	334.152	0.0297731
334.418	0.00206425	334.418	0.00198015	334.418	0.00300852	334.418	0.0119181	334.418	0.0376104	334.418	0.00460829	334.418	-0.00019277	334.418	-0.000403115	334.418	-0.000481717	334.418	-0.000286197	334.418	5.99014e-05	334.418	0.000160148	334.418	0.000145162	334.418	0.000142901	334.418	0.00062408	334.418	0.00275732	334.418	0.00176501	334.418	0.029235
334.684	0.00178209	334.684	0.00159366	334.684	0.000496251	334.684	0.000625535	334.684	0.0245802	334.684	-0.000500902	334.684	-0.00050258	334.684	0.000266676	334.684	-0.000267955	334.684	-0.000187907	334.684	0.000313484	334.684	0.000365408	334.684	-7.28173e-05	334.684	0.000181949	334.684	0.000269211	334.684	-0.000300408	334.684	-0.0032331	334.684	0.00439422
334.95	0.00116331	334.95	0.000286287	334.95	0.000535021	334.95	-0.000570664	334.95	0.00313016	334.95	-0.000715574	334.95	0.000333906	334.95	0.000300785	334.95	-0.000436556	334.95	-0.000375814	334.95	-3.99343e-06	334.95	0.000557134	334.95	4.25555e-05	334.95	0.000126284	334.95	0.00066351	334.95	0.000772478	334.95	0.00720849	334.95	0.00493229
335.216	0.00143557	335.216	0.00132646	335.216	0.00130266	335.216	0.00140471	335.216	-0.000169853	335.216	0.000930246	335.216	6.88466e-05	335.216	-0.000365904	335.216	0.00024688	335.216	0.000211034	335.216	7.78718e-05	335.216	0.000433076	335.216	-0.000102606	335.216	0.000313218	335.216	0.00112987	335.216	0.00163615	335.216	0.00524553	335.216	0.0308493
335.483	0.00163853	335.483	0.00141235	335.483	-0.00017834	335.483	0.00251311	335.483	0.00151655	335.483	0.00240433	335.483	-0.000306367	335.483	-0.000269777	335.483	-0.000240859	335.483	7.22719e-05	335.483	-0.000435284	335.483	-0.000144359	335.483	7.89642e-05	335.483	0.000133762	335.483	0.000331755	335.483	0.00133574	335.483	0.00303515	335.483	0.0272621
335.749	0.00137122	335.749	0.00176544	335.749	0.00153528	335.749	0.00256799	335.749	0.000497428	335.749	-0.00184618	335.749	5.85196e-05	335.749	0.000440325	335.749	0.000463653	335.749	0.000534812	335.749	0.000181701	335.749	0.000250372	335.749	0.000154618	335.749	0.000290786	335.749	0.000554737	335.749	0.000525714	335.749	0.00610329	335.749	-0.00269034
336.015	0.00140092	336.015	0.00255272	336.015	0.00207805	336.015	0.0266895	336.015	0.00320295	336.015	0.00251882	336.015	3.0981e-05	336.015	0.000300785	336.015	-0.000225805	336.015	-0.000609975	336.015	3.59408e-05	336.015	0.00018496	336.015	8.60568e-05	336.015	0.000200227	336.015	0.000518027	336.015	0.0014484	336.015	0.00701054	336.015	0.0337189
336.281	0.00201475	336.281	0.00119763	336.281	0.00169035	336.281	0.0199952	336.281	-0.000461031	336.281	0.00244726	336.281	0.000450945	336.281	0.000279079	336.281	0.000936338	336.281	-0.000237052	336.281	0.00015175	336.281	2.25561e-05	336.281	0.000194337	336.281	0.000359744	336.281	0.000603685	336.281	0.000311137	336.281	-1.64954e-05	336.281	0.0144382
336.547	0.00305925	336.547	0.00246684	336.547	0.00298526	336.547	0.0196989	336.547	0.00396729	336.547	0.00409308	336.547	-0.000454387	336.547	-4.34123e-05	336.547	-0.000126451	336.547	-0.000121417	336.547	-0.000501175	336.547	-0.000331574	336.547	-5.48494e-05	336.547	3.07403e-05	336.547	0.000110132	336.547	-0.00126601	336.547	-0.00433829	336.547	-0.00636714
336.813	0.00117816	336.813	0.00105926	336.813	-0.000170586	336.813	0.023902	336.813	0.00236582	336.813	0.00343475	336.813	0.00124268	336.813	0.000967475	336.813	0.000267955	336.813	0.000355578	336.813	-0.000501175	336.813	0.000121803	336.813	6.14691e-06	336.813	-8.72359e-05	336.813	9.65352e-05	336.813	0.000633003	336.813	0.00544348	336.813	0.00295938
337.079	0.00286124	337.079	0.00217578	337.079	0.00406305	337.079	0.0232106	337.079	0.00277832	337.079	0.00230415	337.079	0.000764197	337.079	0.000220163	337.079	0.000102365	337.079	0.00052903	337.079	-0.000215645	337.079	-0.000453377	337.079	-4.72839e-05	337.079	-0.000102191	337.079	0.000399737	337.079	-0.000128746	337.079	0.00780232	337.079	0.00170388
337.345	0.00189595	337.345	0.000491459	337.345	0.00110881	337.345	0.00634314	337.345	0.000376104	337.345	0.000143115	337.345	-0.000161789	337.345	-0.000369005	337.345	-0.000508814	337.345	-0.000106962	337.345	-1.99671e-06	337.345	0.000281951	337.345	1.60765e-05	337.345	-6.64654e-06	337.345	0.000269211	337.345	-0.000160933	337.345	0.003563	337.345	0.0431351
337.611	0.000579179	337.611	0.000243344	337.611	-0.000767638	337.611	-0.000120717	337.611	-0.00226876	337.611	-0.0018748	337.611	-0.00014802	337.611	0.000142641	337.611	0.000647308	337.611	0.000344014	337.611	0.000746771	337.611	0.00065187	337.611	-6.14691e-06	337.611	5.81573e-05	337.611	0.000475878	337.611	-0.00166297	337.611	0.000478366	337.611	0
337.877	0.00113361	337.877	0.00198015	337.877	0.000845177	337.877	0.00173394	337.877	0.000618752	337.877	-0.00283367	337.877	0.000592081	337.877	0.000155044	337.877	0.000833973	337.877	1.15635e-05	337.877	0.000161734	337.877	-4.51121e-05	337.877	0.000145162	337.877	0.000540863	337.877	0.000503071	337.877	0.00207604	337.877	0.008957	337.877	0.00636714
338.143	0.00099995	338.143	-0.000906575	338.143	-0.000201602	338.143	0.00023046	338.143	-0.000606619	338.143	-0.00263331	338.143	-0.000895006	338.143	4.34123e-05	338.143	0.00065634	338.143	0.000118526	338.143	0.000477215	338.143	0.000654126	338.143	0.000185826	338.143	0.000723643	338.143	-0.000244737	338.143	0.000761749	338.143	0.00204543	338.143	0.00977491
338.409	0.00281669	338.409	0.00153163	338.409	0.00365985	338.409	0.00221681	338.409	0.000521693	338.409	0.00130234	338.409	0.000729774	338.409	0.000393812	338.409	0.00016559	338.409	-0.000271742	338.409	-0.000147757	338.409	-0.000306762	338.409	-5.20123e-06	338.409	0.000982027	338.409	0.000394299	338.409	0.00114799	338.409	0.00592184	338.409	0.0453771
338.675	0.000470274	338.675	0.00117378	338.675	3.10157e-05	338.675	0.000340203	338.675	-0.00272979	338.675	0.000558148	338.675	3.0981e-05	338.675	0.000226364	338.675	0.00024688	338.675	0.000355578	338.675	0.000171717	338.675	0.000378942	338.675	2.03321e-05	338.675	0.00133512	338.675	0.000243377	338.675	0.00181318	338.675	0.00471768	338.675	0.010313
338.941	0.00176724	338.941	0.000882718	338.941	0.00140346	338.941	0.000735278	338.941	0.00271766	338.941	-0.00128803	338.941	-0.00045783	338.941	0.000192255	338.941	0.000132472	338.941	4.33631e-05	338.941	0.000373385	338.941	0.000530067	338.941	5.76864e-05	338.941	0.000236783	338.941	8.70176e-05	338.941	0.000675919	338.941	0.00151758	338.941	0.00762263
339.207	0.00159398	339.207	0.000753889	339.207	0.00276815	339.207	0.00333619	339.207	0.0008614	339.207	0.00125941	339.207	3.78656e-05	339.207	7.13203e-05	339.207	0.000189676	339.207	0.00029776	339.207	-0.000221635	339.207	-0.000561646	339.207	0.000123884	339.207	-0.000279986	339.207	7.61404e-05	339.207	0.000997784	339.207	0.00146809	339.207	0.0147072
339.473	0.00117816	339.473	-0.000448516	339.473	0.000651329	339.473	0.000845021	339.473	0.000400369	339.473	-0.000372098	339.473	0.000285713	339.473	0.000610874	339.473	0.000559996	339.473	0.000543485	339.473	4.99178e-05	339.473	0.000160148	339.473	6.61975e-05	339.473	-0.000199396	339.473	0.0002325	339.473	0.00156105	339.473	0.00260627	339.473	0.0152453
339.739	0.00284639	339.739	0.00200401	339.739	0.00382268	339.739	0.00339106	339.739	0.00519266	339.739	0.00875862	339.739	0.000471599	339.739	0.000474435	339.739	0.000186665	339.739	-5.20358e-05	339.739	0.000361405	339.739	0.000290973	339.739	3.02617e-05	339.739	3.90484e-05	339.739	0.000191711	339.739	0.000863674	339.739	0.000676311	339.739	0.0381132
340.005	0.000821741	340.005	0.000186086	340.005	0.000604806	340.005	0.000735278	340.005	-6.06619e-05	340.005	0.00097318	340.005	0.000516349	340.005	0.000840339	340.005	0.000436556	340.005	0.000124308	340.005	0.000209655	340.005	0.000448865	340.005	-8.41654e-05	340.005	1.41239e-05	340.005	2.58334e-05	340.005	0.000815394	340.005	0.00399188	340.005	-0.000179356
340.271	0.00175239	340.271	0.000610745	340.271	0.00245024	340.271	0.000274357	340.271	0.0008614	340.271	-0.00118785	340.271	-0.000361445	340.271	7.44211e-05	340.271	0.000674404	340.271	0.000479885	340.271	2.7954e-05	340.271	0.000521045	340.271	8.32197e-05	340.271	0.00024343	340.271	0.000356228	340.271	0.000692012	340.271	0.00204543	340.271	0.00914716
340.537	0.00122271	340.537	0.00098769	340.537	0.00181442	340.537	-0.000801124	340.537	-0.00169853	340.537	0.000615393	340.537	0.000643716	340.537	-8.99255e-05	340.537	0.00049376	340.537	-0.000268851	340.537	0.000189688	340.537	0.000669915	340.537	0.000120574	340.537	0.000235122	340.537	-0.000152281	340.537	0.00179708	340.537	0.00913845	340.537	0.0232266
340.803	0.00153953	340.803	0.000992461	340.803	0.000155078	340.803	0.00212901	340.803	0.00149228	340.803	0.000801443	340.803	0.00039931	340.803	9.30264e-06	340.803	-8.12898e-05	340.803	2.60179e-05	340.803	0.000173714	340.803	-0.000166915	340.803	-0.000119156	340.803	9.80365e-05	340.803	-7.20615e-05	340.803	0.00172198	340.803	-0.00186398	340.803	-0.0216124
341.069	0.00171279	341.069	0.000701403	341.069	-0.000333419	341.069	7.68201e-05	341.069	-0.000388236	341.069	0.00110198	341.069	0.000619619	341.069	0.00119074	341.069	0.000677415	341.069	0.000355578	341.069	0.000161734	341.069	0.00018496	341.069	2.3642e-06	341.069	-2.57554e-05	341.069	0.000187632	341.069	0.000552537	341.069	0.00496511	341.069	0.00170388
341.335	0.00126726	341.335	0.000739574	341.335	0.00133367	341.335	0.00181076	341.335	0.0017592	341.335	0.000457967	341.335	-0.000285713	341.335	-0.000120934	341.335	-0.000135483	341.335	2.89088e-06	341.335	-7.98685e-06	341.335	0.000288717	341.335	4.49197e-05	341.335	0.000230137	341.335	0.000377983	341.335	0.00151277	341.335	0.00399188	341.335	-0.00627746
341.601	0.000945498	341.601	0.00111652	341.601	-0.00035668	341.601	-0.000526766	341.601	-0.000497428	341.601	-0.000572459	341.601	-0.000151462	341.601	0.000663589	341.601	0.000153547	341.601	0.000265961	341.601	4.1931e-05	341.601	0.000203004	341.601	0.000213723	341.601	0.000653023	341.601	0.000316799	341.601	0.00333131	341.601	0.00776933	341.601	0.0502197
341.867	0.0020494	341.867	0.00156026	341.867	0.00179891	341.867	-0.00105353	341.867	0.000363972	341.867	-0.000329164	341.867	-0.000437176	341.867	-0.000204658	341.867	-0.000138494	341.867	-0.00019658	341.867	6.78883e-05	341.867	-0.000311274	341.867	-1.41852e-05	341.867	0.000255892	341.867	0.000212106	341.867	0.00349761	341.867	0.00590535	341.867	0.0263653
342.133	0.00229197	342.133	0.00127875	342.133	0.0015818	342.133	0.000757227	342.133	0.00126177	342.133	0.000314852	342.133	-8.95006e-05	342.133	0.000573663	342.133	-1.50537e-05	342.133	0.000118526	342.133	-4.59244e-05	342.133	-0.000106013	342.133	0.000225544	342.133	0.000472735	342.133	-5.16667e-05	342.133	0.00231743	342.133	0.00442076	342.133	0.0492333
342.399	0.0029652	342.399	0.00104018	342.399	0.00224088	342.399	0.000340203	342.399	0.00146802	342.399	-0.0013739	342.399	0.000306367	342.399	-0.000561259	342.399	-0.000478707	342.399	0.000401832	342.399	0	342.399	2.48117e-05	342.399	0.000192918	342.399	0.000265031	342.399	4.48685e-05	342.399	0.000734927	342.399	0.00186398	342.399	0.013093
342.665	0.0179348	342.665	0.000930432	342.665	0.00167485	342.665	-0.00117425	342.665	-0.000570222	342.665	0.000787131	342.665	-0.000330464	342.665	-0.000508544	342.665	0.000180644	342.665	-0.000780536	342.665	-0.00029152	342.665	0.000221049	342.665	9.55136e-05	342.665	7.64353e-05	342.665	0.000681185	342.665	0.00149131	342.665	0.00283721	342.665	0.00511165
342.931	0.00965299	342.931	0.00144575	342.931	3.10157e-05	342.931	-0.00086697	342.931	-0.000206251	342.931	-0.00286229	342.931	0.000230636	342.931	0.000136439	342.931	0.000111397	342.931	6.07084e-05	342.931	-4.79211e-05	342.931	2.03004e-05	342.931	6.38333e-05	342.931	0.000108837	342.931	0.000236579	342.931	-0.00061691	342.931	-0.00258978	342.931	-0.00304905
343.197	0.00690065	343.197	0.00233801	343.197	0.00123287	343.197	0.00170102	343.197	0.000885664	343.197	0.00290523	343.197	-0.000850255	343.197	0.000142641	343.197	-0.000264945	343.197	5.78175e-05	343.197	7.98685e-05	343.197	6.31569e-05	343.197	7.18716e-05	343.197	0.000167825	343.197	0.000410615	343.197	0.000970962	343.197	-0.000181449	343.197	0.0390996
343.464	0.00928667	343.464	0.00234755	343.464	0.000992502	343.464	0.00105353	343.464	0.000727943	343.464	-0.00118785	343.464	0.000261617	343.464	0.000217062	343.464	0.000716555	343.464	0.000569502	343.464	-8.18652e-05	343.464	-1.1278e-05	343.464	-1.84407e-05	343.464	0.00019275	343.464	4.48685e-05	343.464	-0.000241399	343.464	0.00273823	343.464	0.000627746
343.73	0.0132667	343.73	0.000892261	343.73	0.00142672	343.73	0.000559689	343.73	1.21324e-05	343.73	-0.00271918	343.73	0.000750428	343.73	0.000502343	343.73	-3.61288e-05	343.73	0.000540594	343.73	-0.000149754	343.73	-0.000155637	343.73	8.18012e-05	343.73	0.000333158	343.73	0.000523466	343.73	0.000187755	343.73	0.00489913	343.73	0.0468119
343.996	0.0192862	343.996	0.000963832	343.996	0.000131817	343.996	0.00117425	343.996	0.00162574	343.996	0.000300541	343.996	0.000402752	343.996	0.00038761	343.996	-0.000195698	343.996	0.000300651	343.996	0.000203665	343.996	0.000363152	343.996	-4.72839e-06	343.996	-8.47434e-05	343.996	-4.21492e-05	343.996	-0.00222624	343.996	-0.00480016	343.996	-0.020895
344.262	0.0108658	344.262	0.00223781	344.262	0.00183768	344.262	0.00185466	344.262	0.00231729	344.262	0.00316284	344.262	0.000347675	344.262	0.000434123	344.262	0.000689458	344.262	0.000583957	344.262	0.000135777	344.262	0.000385708	344.262	-0.000227909	344.262	0.000215182	344.262	0.000171316	344.262	0.00253201	344.262	0.0120416	344.262	0.0368577
344.528	0.00396515	344.528	0.00319687	344.528	0.00308606	344.528	0.00116328	344.528	0.00160148	344.528	0.00316284	344.528	0.000808947	344.528	0.000471334	344.528	0.00108386	344.528	0.000372923	344.528	0.000277543	344.528	0.000685704	344.528	0.000162657	344.528	0.000230967	344.528	0.00042693	344.528	0.00154496	344.528	0.00953434	344.528	0.0394583
344.794	0.00219296	344.794	0.00153641	344.794	0.0010778	344.794	0.00328132	344.794	0.000594487	344.794	-0.00113061	344.794	0.000685023	344.794	0.000279079	344.794	0.000981499	344.794	0.000326669	344.794	-0.000129786	344.794	0.000108269	344.794	7.70728e-05	344.794	0.000160348	344.794	7.34211e-05	344.794	0.000209213	344.794	-0.00555895	344.794	-0.0140795
345.06	0.00122766	345.06	-9.06575e-05	345.06	-0.00169035	345.06	-0.00221681	345.06	-0.00285111	345.06	-0.00405015	345.06	0.000258175	345.06	0.000179851	345.06	0.000135483	345.06	-5.49266e-05	345.06	-0.000591027	345.06	-0.000401498	345.06	0.000113009	345.06	-6.14805e-05	345.06	-0.000209386	345.06	0.00101388	345.06	0.00735694	345.06	0.0235853
345.326	0.0029058	345.326	0.00299647	345.326	0.00337296	345.326	0.00331424	345.326	0.00508347	345.326	0.00516644	345.326	-8.26159e-05	345.326	-0.000347299	345.326	-0.000448599	345.326	0.000167671	345.326	9.98357e-06	345.326	-0.000403753	345.326	-0.000428865	345.326	-0.00045695	345.326	-0.00117882	345.326	0.000552537	345.326	-0.00333207	345.326	-0.000179356
345.592	0.00269294	345.592	0.000639374	345.592	0.00139571	345.592	0.000537741	345.592	0.000618752	345.592	-0.000357787	345.592	-0.00044406	345.592	-0.000679093	345.592	0.000343224	345.592	0.000763191	345.592	-9.58422e-05	345.592	0.00020526	345.592	-0.000372597	345.592	-0.00074109	345.592	-0.000917764	345.592	0.00281633	345.592	0.00547647	345.592	0.000627746
345.858	0.00111876	345.858	0.00167955	345.858	0.0010778	345.858	-0.00113035	345.858	-0.000691546	345.858	-0.000457967	345.858	0.000213424	345.858	0.000728707	345.858	0.000930317	345.858	0.000844136	345.858	8.78554e-05	345.858	0.000491722	345.858	-0.000161711	345.858	-0.000176133	345.858	0.000557457	345.858	0.00211895	345.858	0.0025073	345.858	0.033988
346.124	0.00167318	346.124	0.00117855	346.124	0.00215559	346.124	0.00224973	346.124	0.000873532	346.124	0.00127372	346.124	0.000853698	346.124	0.00102639	346.124	0.000138494	346.124	0.00113033	346.124	7.58751e-05	346.124	0.000509767	346.124	-7.47086e-05	346.124	0.000208535	346.124	-2.03948e-05	346.124	0.0015986	346.124	0.0064332	346.124	0.0457358
346.39	0.0029058	346.39	0.00172726	346.39	0.00304729	346.39	0.00177784	346.39	0.00407648	346.39	0.0038641	346.39	0.000375214	346.39	0.000784523	346.39	0.000641286	346.39	0.000740064	346.39	6.38948e-05	346.39	0.000309018	346.39	6.14691e-05	346.39	0.000140408	346.39	0.000258334	346.39	0.0010407	346.39	-0.000478366	346.39	-0.0172182
346.656	0.00252958	346.656	0.00275313	346.656	0.0044585	346.656	0.00271065	346.656	0.00300883	346.656	0.0032487	346.656	6.19619e-05	346.656	-0.000378307	346.656	-0.000159569	346.656	-0.000436522	346.656	0.000371389	346.656	0.000381197	346.656	0.000119156	346.656	9.80365e-05	346.656	0.000382062	346.656	0.000970962	346.656	0.00164954	346.656	-0.0137207
346.922	0.00138607	346.922	0.000815918	346.922	0.000589298	346.922	-1.09743e-05	346.922	-0.000363972	346.922	-0.00127372	346.922	-0.000120482	346.922	-0.00042172	346.922	6.02147e-05	346.922	-0.000809445	346.922	0.000409326	346.922	0.000489466	346.922	5.81592e-05	346.922	0.000225152	346.922	0.000437808	346.922	-1.07289e-05	346.922	-0.000445376	346.922	0.0266344
347.188	0.0019009	347.188	0.00172726	347.188	0.00269836	347.188	0.00102061	347.188	0.00191692	347.188	0.00367805	347.188	-0.000351118	347.188	0	347.188	0.000147526	347.188	-0.000381596	347.188	9.18488e-05	347.188	0.000473677	347.188	9.88234e-05	347.188	0.000215182	347.188	0.000439167	347.188	-0.000171662	347.188	0.00244132	347.188	0.0196395
347.454	0.00270779	347.454	0.00370741	347.454	0.00273713	347.454	0.00442264	347.454	0.00320295	347.454	0.00410739	347.454	2.40963e-05	347.454	0.000449628	347.454	0.00112902	347.454	0.000433631	347.454	0.000475218	347.454	0.00041052	347.454	-3.45173e-05	347.454	0.000307403	347.454	-6.66229e-05	347.454	-0.000858309	347.454	0.00291968	347.454	0.00914716
347.72	0.00246027	347.72	0.00237141	347.72	0.00155854	347.72	0.00226071	347.72	-0.000181986	347.72	0.000958869	347.72	2.0654e-05	347.72	-0.000555058	347.72	-2.40859e-05	347.72	-0.000286197	347.72	6.18981e-05	347.72	0.000392475	347.72	4.49197e-05	347.72	0.000204381	347.72	2.85527e-05	347.72	0.000466706	347.72	-0.00085776	347.72	0.0219711
347.986	0.00219296	347.986	0.00590228	347.986	0.00229516	347.986	0.00291916	347.986	0.00103125	347.986	0.00337751	347.986	0.000598965	347.986	0.000232566	347.986	0.000581072	347.986	0.000450977	347.986	0.000189688	347.986	4.51121e-05	347.986	0.000171168	347.986	0.000267523	347.986	0.00046772	347.986	0.000879767	347.986	0.00374445	347.986	0.0144382
348.252	0.00289095	348.252	0.00787289	348.252	0.00390022	348.252	0.00402757	348.252	0.00485296	348.252	0.00469416	348.252	0.000172116	348.252	0.000341097	348.252	0.000237848	348.252	-0.000121417	348.252	0.000648932	348.252	0.000327063	348.252	9.69321e-05	348.252	-0.000131269	348.252	0.000278728	348.252	0.000810029	348.252	0.000478366	348.252	0.0251995
348.518	0.0029157	348.518	0.00173681	348.518	0.00133367	348.518	0.00108646	348.518	0.000206251	348.518	0.00297679	348.518	0.000740101	348.518	0.000319391	348.518	0.000394406	348.518	0.000344014	348.518	9.58422e-05	348.518	7.4435e-05	348.518	0.000104498	348.518	-3.07403e-05	348.518	0.000243377	348.518	0.00155032	348.518	0.00791779	348.518	0.018384
348.784	0.00147022	348.784	0.00126921	348.784	0.000542775	348.784	-5.48715e-05	348.784	-0.00106765	348.784	0.00320577	348.784	-0.000571427	348.784	-0.000111632	348.784	-0.00102365	348.784	-0.000789209	348.784	0.000393353	348.784	0.000175937	348.784	3.73543e-05	348.784	-0.000130438	348.784	0.000110132	348.784	0.00071347	348.784	-0.000923742	348.784	0.00600843
349.051	0.00152468	349.051	0.00136941	349.051	0.00201602	349.051	0.00237045	349.051	0.00155295	349.051	0.00201792	349.051	0.000182443	349.051	0.000536452	349.051	0.000635265	349.051	0.000520358	349.051	0.000257576	349.051	2.25561e-06	349.051	6.14691e-05	349.051	0.000210197	349.051	0.000530264	349.051	0.00252128	349.051	0.00851162	349.051	0.0363196
349.317	0.00271769	349.317	0.00241912	349.317	0.000899455	349.317	0.00150348	349.317	-0.000849267	349.317	0.00346338	349.317	-0.000268502	349.317	-0.000741111	349.317	-0.000156558	349.317	-0.000147435	349.317	0.000205661	349.317	1.1278e-05	349.317	-0.000100715	349.317	-1.66164e-06	349.317	-0.00019579	349.317	0.000718834	349.317	0.000511357	349.317	0.0234957
349.583	0.000673234	349.583	0.00141712	349.583	0.00172912	349.583	0.00116328	349.583	-0.000982723	349.583	-0.0019893	349.583	-0.00135628	349.583	0.000170548	349.583	-0.000189676	349.583	-0.000511685	349.583	0.000239606	349.583	1.35336e-05	349.583	3.12074e-05	349.583	8.72359e-05	349.583	-3.39913e-05	349.583	0.00180245	349.583	-0.00103921	349.583	0.0274415
349.849	0.00147022	349.849	0.00228552	349.849	0.00152752	349.849	0.000757227	349.849	2.42648e-05	349.849	-0.00277643	349.849	0.000450945	349.849	-0.000551957	349.849	0.000298063	349.849	-3.17996e-05	349.849	0.000363402	349.849	0.000633825	349.849	1.32395e-05	349.849	0.000220998	349.849	-1.90351e-05	349.849	0.00186146	349.849	0.0078848	349.849	0.0369474
350.115	0.00176229	350.115	0.00233801	350.115	0.00213233	350.115	-0.000493843	350.115	0.00135883	350.115	-0.0012451	350.115	0.00044406	350.115	0.000486838	350.115	0.00016258	350.115	0.000569502	350.115	0.000447264	350.115	-0.000232327	350.115	0.0001532	350.115	0.000171149	350.115	0.000220263	350.115	0.00042379	350.115	0.00633423	350.115	-0.000986459
350.381	0.00176229	350.381	0.00147915	350.381	0.00391573	350.381	0.00182173	350.381	0.00237795	350.381	0.000515213	350.381	0.000185886	350.381	-0.000266676	350.381	0.000313116	350.381	0.000135871	350.381	0.000359408	350.381	6.76682e-06	350.381	5.05938e-05	350.381	-1.41239e-05	350.381	0.000348071	350.381	0.000852945	350.381	0.00102271	350.381	0.0241234
350.647	0.00234147	350.647	0.00251932	350.647	0.00194623	350.647	0.000417023	350.647	0.00124964	350.647	0.00329164	350.647	-0.000643716	350.647	0.000173649	350.647	-8.43005e-05	350.647	-0.000271742	350.647	0.000207658	350.647	0.000227816	350.647	-1.93864e-05	350.647	0.000270847	350.647	-0.000269211	350.647	0.00385166	350.647	0.00577339	350.647	0.00834006
350.913	0.00351963	350.913	0.00100678	350.913	0.00139571	350.913	0.0059371	350.913	0.00239008	350.913	0.00333457	350.913	0.000461272	350.913	0.000272878	350.913	0.000147526	350.913	0.000505903	350.913	0.000287527	350.913	0.000279695	350.913	8.79481e-05	350.913	0.000328173	350.913	0.000465001	350.913	-0.000692012	350.913	0.000593834	350.913	0.0373061
351.179	0.00303945	351.179	0.00215669	351.179	0.00177565	351.179	0.0050372	351.179	0.00203824	351.179	0.0038641	351.179	0.000602408	351.179	-9.30264e-06	351.179	0.000192687	351.179	0.000520358	351.179	0.000387362	351.179	0.000182704	351.179	4.06642e-05	351.179	0.000196073	351.179	0.000159079	351.179	0.000514986	351.179	-0.000527852	351.179	-0.0174872
351.445	0.00178704	351.445	0.00098769	351.445	0.00108555	351.445	0.000186563	351.445	0.000521693	351.445	-0.000729885	351.445	0.000144578	351.445	0.000483737	351.445	0.000563007	351.445	0.000476994	351.445	0.000331454	351.445	0.000142103	351.445	-6.4779e-05	351.445	0.000151209	351.445	5.98246e-05	351.445	0.000482799	351.445	0.00735694	351.445	0.0608017
351.711	0.00302955	351.711	0.00231415	351.711	0.00293874	351.711	0.00245824	351.711	0.00151655	351.711	0.00263331	351.711	0.000282271	351.711	0.00021086	351.711	0.000635265	351.711	0.000985788	351.711	0.000185694	351.711	0.00016917	351.711	4.16099e-05	351.711	9.38824e-05	351.711	6.11843e-05	351.711	0.00260175	351.711	0.00621876	351.711	0.0141691
351.977	0.00181674	351.977	0.00139326	351.977	7.75392e-06	351.977	0.00023046	351.977	0.00115258	351.977	-0.00180325	351.977	0.000588638	351.977	5.58159e-05	351.977	0.000207741	351.977	0.000127199	351.977	4.99178e-05	351.977	-0.00016917	351.977	7.23444e-05	351.977	0.000225983	351.977	0.000130526	351.977	0.0020063	351.977	0.0108045	351.977	0.0219711
352.243	0.00211376	352.243	0.00144575	352.243	0.00043422	352.243	0.00148153	352.243	0.000776473	352.243	-0.0022469	352.243	0.00029604	352.243	0.0010512	352.243	2.10751e-05	352.243	0.000511685	352.243	9.58422e-05	352.243	0.000207516	352.243	1.41852e-05	352.243	-9.80365e-05	352.243	-1.35965e-06	352.243	-0.00014484	352.243	-0.00127014	352.243	0.00403551
352.509	0.0029652	352.509	0.00217578	352.509	0.00283794	352.509	0.00118522	352.509	0.00224449	352.509	0.00290523	352.509	0.000867467	352.509	0.00149773	352.509	0.000608168	352.509	0.00127199	352.509	0.000171717	352.509	5.63901e-05	352.509	0.000118683	352.509	0.00011133	352.509	0.000431009	352.509	0.00546099	352.509	0.0120086	352.509	0.0570352
352.775	0.00209396	352.775	0.00151732	352.775	0.0030628	352.775	0.00181076	352.775	0.00104339	352.775	0.00038641	352.775	9.98275e-05	352.775	-0.000393812	352.775	0.000132472	352.775	-5.78175e-05	352.775	-6.58915e-05	352.775	-0.000514278	352.775	-2.60062e-05	352.775	-2.57554e-05	352.775	-0.00039022	352.775	0.00254811	352.775	0.00489913	352.775	0.0484262
353.041	0.00235137	353.041	0.00186564	353.041	0.00351253	353.041	0.00212901	353.041	0.00121324	353.041	0.00207516	353.041	0.000416522	353.041	-0.000136439	353.041	6.32254e-05	353.041	0.000534812	353.041	4.59244e-05	353.041	-5.41345e-05	353.041	2.55333e-05	353.041	0.000178626	353.041	0.000228421	353.041	3.7551e-05	353.041	0.00151758	353.041	0.00932652
353.308	0.0029652	353.308	0.00323504	353.308	0.00204704	353.308	0.00210707	353.308	0.00252354	353.308	0.00316284	353.308	0.000526676	353.308	0.000288382	353.308	0.00020473	353.308	0.000638883	353.308	0.000221635	353.308	0.00026165	353.308	0.000177315	353.308	0.000388823	353.308	0.000658071	353.308	0.00211359	353.308	0.00478366	353.308	0.0141691
353.574	0.00260878	353.574	0.00312053	353.574	0.00272163	353.574	0.00144861	353.574	2.42648e-05	353.574	0.00364943	353.574	8.60582e-05	353.574	0.000102329	353.574	-0.000174623	353.574	-1.15635e-05	353.574	-9.98357e-06	353.574	-9.6991e-05	353.574	2.83704e-05	353.574	0.000183611	353.574	5.8465e-05	353.574	0.000364781	353.574	0.00301866	353.574	-0.00520133
353.84	0.00327707	353.84	0.00150778	353.84	0.00171362	353.84	0.00117425	353.84	-0.000897797	353.84	0.00259038	353.84	0.00115662	353.84	0.000675992	353.84	0.000629243	353.84	0.000959771	353.84	0.000307494	353.84	0.00011278	353.84	-5.91049e-05	353.84	0.000289125	353.84	0.000323597	353.84	0.00258029	353.84	0.00230935	353.84	-0.0020626
354.106	0.00412851	354.106	0.00210421	354.106	0.00207805	354.106	0.00242532	354.106	0.00055809	354.106	0.00256175	354.106	0.000543888	354.106	0.000452729	354.106	0.000581072	354.106	0.000208143	354.106	-9.7839e-05	354.106	3.38341e-05	354.106	-0.000263844	354.106	-0.00051843	354.106	-0.000485395	354.106	0.00165761	354.106	0.00697755	354.106	0.00923684
354.372	0.00823722	354.372	0.00310144	354.372	0.00230291	354.372	0.000581638	354.372	0.000194118	354.372	-0.000529525	354.372	-0.000351118	354.372	-0.0003504	354.372	-0.00016559	354.372	-8.67263e-05	354.372	0.00041931	354.372	0.000457888	354.372	-0.0007277	354.372	-0.00122961	354.372	-0.00247185	354.372	-0.000182391	354.372	0.00514656	354.372	0.0145278
354.638	0.00420771	354.638	0.00316347	354.638	0.00352028	354.638	0.00447751	354.638	0.00391876	354.638	0.00283367	354.638	0.00030981	354.638	0.000626378	354.638	7.52683e-05	354.638	0.000254397	354.638	-5.19145e-05	354.638	-1.35336e-05	354.638	-0.000490334	354.638	-0.000912238	354.638	-0.00197965	354.638	-5.36443e-06	354.638	0.00329908	354.638	0.0506681
354.904	0.00425226	354.904	0.00380284	354.904	0.00278366	354.904	0.00440069	354.904	0.00300883	354.904	0.00281936	354.904	0.000578311	354.904	3.10088e-05	354.904	0.000686447	354.904	0.000647556	354.904	0.000333451	354.904	0.000663148	354.904	3.83e-05	354.904	-0.000390484	354.904	-0.000101974	354.904	0.000595452	354.904	0.00440427	354.904	0.00269034
355.17	0.00306915	355.17	0.00226167	355.17	0.00258206	355.17	0.00128399	355.17	0.000497428	355.17	0.00151702	355.17	0.000254732	355.17	-0.000158145	355.17	0.000192687	355.17	-0.000300651	355.17	0.000205661	355.17	-0.000166915	355.17	-7.09259e-05	355.17	-4.48642e-05	355.17	2.17544e-05	355.17	0.000477435	355.17	0.00042888	355.17	0.00466326
355.436	0.00310381	355.436	0.00229984	355.436	0.00212457	355.436	0.00289721	355.436	0.000703679	355.436	0.000601082	355.436	0.000189328	355.436	-0.000158145	355.436	0.000255912	355.436	-0.000254397	355.436	0.000383369	355.436	0.000268417	355.436	-5.67407e-06	355.436	0.000226813	355.436	0.000178114	355.436	0.0010407	355.436	0.00145159	355.436	0.0222402
355.702	0.00362358	355.702	0.00195152	355.702	0.00278366	355.702	0.00186563	355.702	0.0013467	355.702	-0.0010018	355.702	-0.00029604	355.702	-0.000536452	355.702	-0.000183655	355.702	0.000260179	355.702	0.000137773	355.702	0.00029774	355.702	5.48494e-05	355.702	0.000383007	355.702	0.000569694	355.702	0.00158251	355.702	0.00692806	355.702	0.0234957
355.968	0.00376714	355.968	0.00212329	355.968	0.00213233	355.968	0.000691381	355.968	-0.00149228	355.968	-0.0011163	355.968	5.16349e-05	355.968	0.000279079	355.968	0.000183655	355.968	8.67263e-06	355.968	-2.19638e-05	355.968	0.000128569	355.968	0.000133341	355.968	0.000450303	355.968	0.000376623	355.968	0.000370146	355.968	0.00288669	355.968	0.0338086
356.234	0.00278204	356.234	0.00207081	356.234	0.00283794	356.234	0.000537741	356.234	-0.000266913	356.234	-0.00160289	356.234	3.0981e-05	356.234	-0.000356601	356.234	9.33327e-05	356.234	-0.000766082	356.234	0.000161734	356.234	0.000780439	356.234	-4.25555e-06	356.234	0.000289955	356.234	0.000397018	356.234	0.000659825	356.234	0.0057239	356.234	-0.0191911
356.5	0.00438592	356.5	0.00418933	356.5	0.00402429	356.5	0.00321547	356.5	0.00194118	356.5	0.0047371	356.5	6.88466e-05	356.5	0.000431022	356.5	0.000192687	356.5	0.00019947	356.5	-3.59408e-05	356.5	0.000290973	356.5	1.89136e-05	356.5	6.06497e-05	356.5	-0.000208027	356.5	-0.000219942	356.5	6.59816e-05	356.5	-0.0251099
356.766	0.00394535	356.766	0.0033591	356.766	0.00340397	356.766	0.00257896	356.766	0.0012739	356.766	0.00432207	356.766	0.000767639	356.766	0	356.766	0.000590104	356.766	0.000768973	356.766	-0.000255579	356.766	-9.92466e-05	356.766	-5.15395e-05	356.766	-2.65862e-05	356.766	0.000357588	356.766	0.00212432	356.766	0.00405787	356.766	0.0122859
357.032	0.00316321	357.032	0.00250501	357.032	0.00242698	357.032	0.00233753	357.032	0.00202611	357.032	0.00131666	357.032	0.000199655	357.032	0.000449628	357.032	0.00073763	357.032	0.000335342	357.032	0.00012779	357.032	0.000507511	357.032	2.22235e-05	357.032	0.000158686	357.032	4.62281e-05	357.032	0.000638367	357.032	0.000626825	357.032	-0.0165904
357.299	0.00306915	357.299	0.00257658	357.299	0.0036521	357.299	-0.000932815	357.299	0.00076434	357.299	0.0105905	357.299	-0.000213424	357.299	-0.000446527	357.299	5.11825e-05	357.299	8.67263e-06	357.299	0.000403336	357.299	-0.000189471	357.299	4.72839e-06	357.299	0.000401285	357.299	0.000326316	357.299	0.00148058	357.299	-0.000874256	357.299	0.0237647
357.565	0.00379684	357.565	0.00297261	357.565	0.00214784	357.565	0.00296306	357.565	0.000121324	357.565	0.113461	357.565	-0.000265059	357.565	-0.000893054	357.565	-0.000105376	357.565	0.000439413	357.565	0.000199671	357.565	0.000581946	357.565	-3.45173e-05	357.565	0.000145393	357.565	0.000560176	357.565	0.00148058	357.565	0.00621876	357.565	0.0306699
357.831	0.00370774	357.831	0.00309667	357.831	0.00390022	357.831	0.00215096	357.831	0.00151655	357.831	0.18592	357.831	0.000244405	357.831	0.000675992	357.831	0.000695479	357.831	0.000387377	357.831	0.000149754	357.831	1.80448e-05	357.831	0.000161238	357.831	0.000217674	357.831	2.7193e-05	357.831	0.00358344	357.831	0.00552596	357.831	0.0304009
358.097	0.00472254	358.097	0.00403187	358.097	0.00189971	358.097	0.00486161	358.097	0.00326361	358.097	0.0119358	358.097	0.000117039	358.097	-2.79079e-05	358.097	0.000273977	358.097	0.000109853	358.097	0.00055908	358.097	0.000106013	358.097	0.000180625	358.097	0.000230967	358.097	0.000159079	358.097	0.00121236	358.097	0.000890751	358.097	-0.00044839
358.363	0.00349983	358.363	0.0029249	358.363	0.00288446	358.363	0.00145958	358.363	0.00025478	358.363	0.000915934	358.363	0.000691908	358.363	0.000102329	358.363	0.00032817	358.363	-0.000158998	358.363	-6.58915e-05	358.363	-9.02242e-06	358.363	6.95074e-05	358.363	0.00021352	358.363	0.000482676	358.363	0.00115872	358.363	0.00445376	358.363	0.0468119
358.629	0.00382654	358.629	0.00380762	358.629	0.00239596	358.629	0.00282039	358.629	0.00235368	358.629	0.00269056	358.629	-0.00110843	358.629	-0.000654286	358.629	-5.72039e-05	358.629	0.000260179	358.629	0.000165727	358.629	-0.000119547	358.629	0.000136651	358.629	0.000388823	358.629	0.000382062	358.629	0.000595452	358.629	0.00268875	358.629	0.018115
358.895	0.00362358	358.895	0.00340681	358.895	0.00240372	358.895	0.000823072	358.895	-0.000545957	358.895	-0.00113061	358.895	0.000368329	358.895	0.000375207	358.895	0.000665372	358.895	-0.000306433	358.895	0.000343435	358.895	0.000227816	358.895	-6.7616e-05	358.895	0.000133762	358.895	0.000295044	358.895	1.60933e-05	358.895	0.000494862	358.895	-0.00484262
359.161	0.00495025	359.161	0.00388396	359.161	0.00305505	359.161	0.00223876	359.161	-0.00139522	359.161	0.00447949	359.161	0.000567984	359.161	9.30264e-05	359.161	7.22576e-05	359.161	0.000202361	359.161	-0.000243599	359.161	1.80448e-05	359.161	1.74951e-05	359.161	0.000220998	359.161	0.00046908	359.161	0.00219942	359.161	3.29908e-05	359.161	0.0267241
359.427	0.00414336	359.427	0.00327321	359.427	0.0021711	359.427	7.68201e-05	359.427	0.000776473	359.427	0.000429344	359.427	0.000134251	359.427	-0.00010543	359.427	9.33327e-05	359.427	7.51628e-05	359.427	-0.000187691	359.427	0.000484955	359.427	0.000155564	359.427	2.49245e-05	359.427	0.000187632	359.427	0.00175953	359.427	0.00798377	359.427	0.0296834
359.693	0.00449483	359.693	0.00441836	359.693	0.00307831	359.693	0.00299598	359.693	0.00240221	359.693	0.00103043	359.693	0.000216867	359.693	5.58159e-05	359.693	0.000189676	359.693	0.000497231	359.693	-0.000233615	359.693	-0.000218794	359.693	0.000136178	359.693	8.72359e-05	359.693	0.000401097	359.693	0.000686647	359.693	0.00450324	359.693	-0.00618779
359.959	0.00445027	359.959	0.00326367	359.959	0.00457481	359.959	0.0030728	359.959	0.00104339	359.959	0.00376392	359.959	-7.91736e-05	359.959	3.10088e-05	359.959	-0.000219784	359.959	0.000167671	359.959	7.78718e-05	359.959	0.000299995	359.959	0.000145162	359.959	-7.3112e-05	359.959	-8.02194e-05	359.959	0.000654461	359.959	0.00405787	359.959	-0.0379338
360.225	0.00539577	360.225	0.00427999	360.225	0.00406305	360.225	0.0201708	360.225	0.00288751	360.225	1.43115e-05	360.225	-0.000234078	360.225	0.000561259	360.225	0.000258923	360.225	0.000222597	360.225	0.000802679	360.225	0.000915776	360.225	1.79679e-05	360.225	-0.000146224	360.225	-0.000224342	360.225	-5.36443e-05	360.225	-0.00280422	360.225	0.00914716
360.491	0.00314341	360.491	0.00264815	360.491	0.00321012	360.491	0.0788394	360.491	8.49267e-05	360.491	-0.00206085	360.491	-9.98275e-05	360.491	-0.000400014	360.491	-0.000183655	360.491	-0.000407613	360.491	2.19638e-05	360.491	0.000536834	360.491	-0.00011159	360.491	-6.97887e-05	360.491	-0.000379343	360.491	0.00328303	360.491	0.00207842	360.491	0.0127343
360.758	0.00468789	360.758	0.00408913	360.758	0.00404755	360.758	0.0281271	360.758	0.0017592	360.758	0.00290523	360.758	-0.000158347	360.758	0.000266676	360.758	0.000343224	360.758	0.000335342	360.758	-7.38784e-05	360.758	0.000442099	360.758	0.000175423	360.758	0.000232629	360.758	0.000490834	360.758	0.000724198	360.758	0.00646619	360.758	0.0410725
361.024	0.00546508	361.024	0.00445653	361.024	0.00517187	361.024	0.00876846	361.024	0.000533825	361.024	0.00200361	361.024	9.63852e-05	361.024	7.13203e-05	361.024	0.000475696	361.024	0.000326669	361.024	0.000193681	361.024	0.000579691	361.024	-0.000159347	361.024	4.65258e-05	361.024	0.000484036	361.024	-0.000311137	361.024	0.000461871	361.024	0.0182046
361.29	0.00440077	361.29	0.00400802	361.29	0.00196174	361.29	0.00436777	361.29	0.00215957	361.29	-0.0015027	361.29	-0.000592081	361.29	0.000400014	361.29	9.93542e-05	361.29	0	361.29	0.000636952	361.29	0.000417287	361.29	8.46383e-05	361.29	0.000131269	361.29	0.000293685	361.29	0.000767114	361.29	0.00258978	361.29	0.0189221
361.556	0.00613336	361.556	0.0040271	361.556	0.00376065	361.556	0.00287527	361.556	0.000727943	361.556	0.00108767	361.556	0.000729774	361.556	0.000663589	361.556	0.000972467	361.556	0.000708264	361.556	0.000585037	361.556	0.000699238	361.556	4.49197e-05	361.556	0.000155363	361.556	5.03071e-05	361.556	0.00118018	361.556	0.0050146	361.556	0.0220608
361.822	0.00661848	361.822	0.00417502	361.822	0.00571464	361.822	0.00176686	361.822	0.00343347	361.822	0.00227552	361.822	0.00054733	361.822	0.000431022	361.822	0.000304084	361.822	3.75814e-05	361.822	0.000369392	361.822	-9.24798e-05	361.822	1.51309e-05	361.822	8.64051e-05	361.822	-5.30264e-05	361.822	0.00198484	361.822	0.00719199	361.822	0.0228679
362.088	0.00607396	362.088	0.00493368	362.088	0.00497026	362.088	0.00483967	362.088	0.00205037	362.088	0.00314852	362.088	-0.000320137	362.088	6.20176e-06	362.088	0.000484728	362.088	0.000612866	362.088	-0.000241602	362.088	0.000171426	362.088	7.56543e-06	362.088	0.000265862	362.088	-0.000188991	362.088	-0.000182391	362.088	0.00164954	362.088	0.0123756
362.354	0.0069947	362.354	0.00534402	362.354	0.00635822	362.354	0.00406049	362.354	0.00542318	362.354	0.00654034	362.354	0.000430291	362.354	0.000238768	362.354	6.02147e-06	362.354	0.000323778	362.354	0.000257576	362.354	6.31569e-05	362.354	6.28876e-05	362.354	0.000198566	362.354	0.000214825	362.354	-0.000756385	362.354	-0.0039259	362.354	-0.0223298
362.62	0.00447008	362.62	0.00460445	362.62	0.00358231	362.62	0.00264481	362.62	0.00294817	362.62	0.00329164	362.62	0.000450945	362.62	0.000750413	362.62	-0.000150537	362.62	0.000144544	362.62	-0.000233615	362.62	2.03004e-05	362.62	-9.45679e-07	362.62	0.000155363	362.62	0.000224342	362.62	0.000885131	362.62	0.0046682	362.62	0.0226885
362.886	0.00637592	362.886	0.00516271	362.886	0.00359007	362.886	0.00203025	362.886	0.00124964	362.886	0.00110198	362.886	-0.00116351	362.886	-0.00108841	362.886	-0.000403438	362.886	-0.000852808	362.886	-0.000205661	362.886	1.1278e-05	362.886	1.41852e-06	362.886	-5.98189e-05	362.886	0.000369825	362.886	-0.000273586	362.886	0.0075219	362.886	0.0293247
363.152	0.00645018	363.152	0.00534879	363.152	0.00637372	363.152	0.00460921	363.152	0.00351839	363.152	0.00167444	363.152	0.000585196	363.152	0.000806229	363.152	-4.5161e-05	363.152	0.000612866	363.152	-0.000301504	363.152	-7.89462e-05	363.152	0.000164075	363.152	-6.23114e-05	363.152	6.66229e-05	363.152	0.000858309	363.152	0.0057239	363.152	0.0188324
363.418	0.00577694	363.418	0.00559214	363.418	0.00421038	363.418	0.00299598	363.418	0.00149228	363.418	-0.000400721	363.418	0.000674696	363.418	-0.00024497	363.418	-0.000135483	363.418	0.000702483	363.418	0.000129786	363.418	-0.000203004	363.418	-6.33605e-05	363.418	8.30818e-06	363.418	0.000190351	363.418	0.00108898	363.418	0.00232585	363.418	0.0327325
363.684	0.00640562	363.684	0.00470465	363.684	0.00434995	363.684	0.00156932	363.684	0.0012739	363.684	-0.000457967	363.684	-0.000175559	363.684	0.00102949	363.684	0.000316127	363.684	0.000156107	363.684	-0.000245596	363.684	-0.000191726	363.684	2.3642e-06	363.684	-4.98491e-06	363.684	1.90351e-05	363.684	0.000407697	363.684	0.00211141	363.684	0.0120169
363.951	0.00613831	363.951	0.00387919	363.951	0.00505556	363.951	0.00308378	363.951	-0.0017592	363.951	0.00180325	363.951	0.000265059	363.951	0.000524049	363.951	0.000629243	363.951	-4.33631e-05	363.951	4.59244e-05	363.951	-0.000530067	363.951	0.00010828	363.951	1.24623e-05	363.951	-4.07895e-06	363.951	0.00190437	363.951	0.00361249	363.951	-0.00627746
364.217	0.00761843	364.217	0.00471419	364.217	0.00445075	364.217	0.00293014	364.217	0.00151655	364.217	0.0015027	364.217	0.000168674	364.217	0.000759716	364.217	0.000418492	364.217	9.2508e-05	364.217	8.18652e-05	364.217	0.000279695	364.217	0.000104498	364.217	0.000205212	364.217	0.000823948	364.217	0.00244618	364.217	0.00219389	364.217	0.0225092
364.483	0.00693035	364.483	0.00550148	364.483	0.00560609	364.483	0.00269968	364.483	0.000485296	364.483	0.000400721	364.483	0.000626504	364.483	0.000750413	364.483	0.000535911	364.483	5.20358e-05	364.483	0.000153747	364.483	0.000473677	364.483	0.000171641	364.483	0.000107176	364.483	0.000103333	364.483	0.000482799	364.483	0.00221038	364.483	0.00744328
364.749	0.00793525	364.749	0.00534879	364.749	0.00971566	364.749	0.0027326	364.749	0.00139522	364.749	0.00167444	364.749	-0.000499138	364.749	-0.000582966	364.749	-0.000728597	364.749	-0.00016478	364.749	-0.000253583	364.749	-5.63901e-05	364.749	0.000134286	364.749	9.63749e-05	364.749	0.00019579	364.749	0.00227988	364.749	-0.000148459	364.749	0.0102233
365.015	0.00922232	365.015	0.00609314	365.015	0.0196097	365.015	0.0058054	365.015	0.00300883	365.015	0.00184618	365.015	-6.88466e-05	365.015	0.000235667	365.015	0.000563007	365.015	0.000650447	365.015	0.000455251	365.015	0.000365408	365.015	-6.1942e-05	365.015	-0.000260046	365.015	-0.000331755	365.015	0.00205994	365.015	0.00324959	365.015	0.00251099
365.281	0.00907876	365.281	0.00694246	365.281	0.0270689	365.281	0.00497136	365.281	0.00229302	365.281	0.003492	365.281	-0.000137693	365.281	3.41097e-05	365.281	0.000210751	365.281	0.000109853	365.281	1.79704e-05	365.281	-5.18789e-05	365.281	-0.000105443	365.281	2.90786e-05	365.281	0.000327676	365.281	0.00140012	365.281	0.00183099	365.281	-0.00914716
365.547	0.00834117	365.547	0.00733372	365.547	0.0427706	365.547	0.00436777	365.547	0.00109191	365.547	0.00460829	365.547	0.00102581	365.547	0.000539553	365.547	0.000225805	365.547	0.000540594	365.547	-3.39441e-05	365.547	0.000396987	365.547	-7.56543e-06	365.547	8.64051e-05	365.547	0.000402457	365.547	0.00152886	365.547	0.00270524	365.547	0.0712044
365.813	0.00942528	365.813	0.00693291	365.813	0.00676142	365.813	0.00625535	365.813	0.00294817	365.813	0.00218966	365.813	-8.60582e-05	365.813	0.000787624	365.813	0.000782791	365.813	0.000112744	365.813	0.000533122	365.813	0.000480444	365.813	0.000292215	365.813	0.000104683	365.813	0.000420132	365.813	-0.000649096	365.813	-0.0039259	365.813	8.96781e-05
366.079	0.00899955	366.079	0.0060502	366.079	0.00686222	366.079	0.00411536	366.079	0.0016864	366.079	0.00107336	366.079	-2.0654e-05	366.079	0.000238768	366.079	0.000593114	366.079	0.000592629	366.079	0.000265563	366.079	0.000349619	366.079	-1.56037e-05	366.079	-7.72661e-05	366.079	0.000282807	366.079	-0.000445248	366.079	0.00343104	366.079	0.0185634
366.345	0.0120192	366.345	0.00760569	366.345	0.00872316	366.345	0.00612366	366.345	0.00311802	366.345	0.00357787	366.345	0.000784851	366.345	0.000291483	366.345	0.000304084	366.345	0.00105228	366.345	-0.000187691	366.345	1.57892e-05	366.345	5.0121e-05	366.345	-0.000127946	366.345	-0.000337193	366.345	0.000734927	366.345	0.00362899	366.345	0.012824
366.611	0.0109896	366.611	0.00649871	366.611	0.00726542	366.611	0.00615658	366.611	0.00174706	366.611	0.00334889	366.611	7.91736e-05	366.611	-0.000189154	366.611	0.000144515	366.611	0.000621538	366.611	-0.000197675	366.611	0.000214282	366.611	-4.25555e-05	366.611	0.00025423	366.611	0.000356228	366.611	0.000842216	366.611	0.0025073	366.611	0.0269931
366.878	0.0110242	366.878	0.00826892	366.878	0.00845177	366.878	0.00526766	366.878	0.00237795	366.878	0.00320577	366.878	0.000746985	366.878	0.000586067	366.878	0.00125548	366.878	0.000948207	366.878	1.99671e-05	366.878	-4.51121e-06	366.878	0.00017826	366.878	0.000279155	366.878	5.03071e-05	366.878	0.00178636	366.878	0.00687858	366.878	0.0248408
367.144	0.0119796	367.144	0.00916118	367.144	0.00956059	367.144	0.00470797	367.144	0.0034092	367.144	0.00206085	367.144	0.000743543	367.144	7.7522e-05	367.144	0.000436556	367.144	0.000349796	367.144	-1.19803e-05	367.144	-0.000146614	367.144	0.000135705	367.144	-2.82478e-05	367.144	0.000557457	367.144	0.00151813	367.144	-0.000725797	367.144	0.0477984
367.41	0.0127914	367.41	0.00951427	367.41	0.0122977	367.41	0.00728693	367.41	0.00241435	367.41	0.0012451	367.41	-7.91736e-05	367.41	0.000477536	367.41	-0.000243869	367.41	0.000526139	367.41	0.000353418	367.41	0.000451121	367.41	-0.000102133	367.41	1.8278e-05	367.41	0.00050579	367.41	0.00177026	367.41	0.000478366	367.41	-0.00278002
367.676	0.0119796	367.676	0.010397	367.676	0.0283794	367.676	0.00331424	367.676	0.00270552	367.676	-0.0011163	367.676	0.000351118	367.676	6.82194e-05	367.676	0.000454621	367.676	0.000586848	367.676	0.0003035	367.676	4.51121e-06	367.676	0.000142797	367.676	-0.000143732	367.676	1.49562e-05	367.676	0.000793936	367.676	-0.00237534	367.676	0.000269034
367.942	0.0143953	367.942	0.0113656	367.942	0.0175626	367.942	0.00624438	367.942	0.00502281	367.942	0.00409308	367.942	0.000895006	367.942	0.00123725	367.942	0.000517846	367.942	0	367.942	-9.18488e-05	367.942	0.000178193	367.942	-0.000106389	367.942	-0.00017281	367.942	-0.000459562	367.942	0.00146985	367.942	0.00725797	367.942	0.0333602
368.208	0.0174942	368.208	0.0126253	368.208	0.0150038	368.208	0.0100415	368.208	0.00553237	368.208	0.00520938	368.208	0.000265059	368.208	0.000434123	368.208	0.000424513	368.208	0.000190798	368.208	0.0001218	368.208	0.000164659	368.208	0.000164548	368.208	3.24019e-05	368.208	0.000224342	368.208	0.000418426	368.208	0.00278772	368.208	0.0373061
368.474	0.0177516	368.474	0.0137561	368.474	0.0158878	368.474	0.0135972	368.474	0.00205037	368.474	0.00480866	368.474	-5.85196e-05	368.474	0.000288382	368.474	0.000174623	368.474	-0.000320887	368.474	0.000201668	368.474	0.000223305	368.474	2.3642e-05	368.474	0.000151209	368.474	0.000376623	368.474	0.000504257	368.474	0.00456922	368.474	0.0173975
368.74	0.0212613	368.74	0.0140328	368.74	0.0168105	368.74	0.0102171	368.74	0.0026206	368.74	0.00739903	368.74	0.000227194	368.74	0.000610874	368.74	0.000559996	368.74	0.000398941	368.74	-5.19145e-05	368.74	0.000216538	368.74	0.000148472	368.74	0.000230967	368.74	0.000244737	368.74	0.000584723	368.74	0.0010557	368.74	0.015873
369.006	0.0230434	369.006	0.0170341	369.006	0.0201137	369.006	0.010656	369.006	0.00368825	369.006	0.00701262	369.006	0.00102581	369.006	0.00117523	369.006	0.000855048	369.006	7.80536e-05	369.006	0.000523139	369.006	0.000710516	369.006	0.000119628	369.006	0.000206874	369.006	0.00035215	369.006	0.00261248	369.006	0.0112664	369.006	0.0459152
369.272	0.0266175	369.272	0.0185418	369.272	0.0211062	369.272	0.00886723	369.272	0.00446472	369.272	0.00158857	369.272	0.000564542	369.272	0.000319391	369.272	0.000668383	369.272	-0.000688028	369.272	9.98357e-06	369.272	9.6991e-05	369.272	0.000113954	369.272	0.000215182	369.272	0.000938159	369.272	0.000976327	369.272	0.00169903	369.272	0.0283383
369.539	0.0305529	369.539	0.0192862	369.539	0.0217265	369.539	0.0122034	369.539	0.00320295	369.539	0.00360649	369.539	4.81926e-05	369.539	-3.10088e-05	369.539	0.000364299	369.539	-0.000309324	369.539	-0.000165727	369.539	-0.000345108	369.539	0.000208049	369.539	0.000392146	369.539	0.000481316	369.539	1.60933e-05	369.539	-0.000808274	369.539	0.0131827
369.805	0.0320776	369.805	0.0160416	369.805	0.0234168	369.805	0.0101403	369.805	0.00279045	369.805	0.000944557	369.805	0.000454387	369.805	0.000893054	369.805	0.000180644	369.805	-0.000124308	369.805	2.7954e-05	369.805	0.000153381	369.805	0.000224126	369.805	0.000678778	369.805	0.000524825	369.805	0.00183464	369.805	0.00402488	369.805	0.0222402
370.071	0.0373595	370.071	0.0198254	370.071	0.0248436	370.071	0.0161103	370.071	0.00376104	370.071	0.0062398	370.071	0.000939756	370.071	0.000762817	370.071	0.000758705	370.071	0.000265961	370.071	0.000636952	370.071	0.00039022	370.071	0.000184407	370.071	0.000228475	370.071	0.000250176	370.071	0.00183464	370.071	0.00656517	370.071	0.0251099
370.337	0.0399238	370.337	0.0210325	370.337	0.0241845	370.337	0.0126095	370.337	0.00581141	370.337	0.00476572	370.337	0.000437176	370.337	0.000170548	370.337	0.000791823	370.337	0.000185016	370.337	0.000195678	370.337	5.18789e-05	370.337	0.000183462	370.337	5.81573e-05	370.337	-0.00015636	370.337	0.00100851	370.337	0.0100457	370.337	0.0291454
370.603	0.0400079	370.603	0.0251217	370.603	0.0303488	370.603	0.0139922	370.603	0.0107493	370.603	0.0115494	370.603	0.0019277	370.603	0.00201247	370.603	0.0013458	370.603	0.00143387	370.603	0.000674889	370.603	0.000909009	370.603	7.75457e-05	370.603	0.000267523	370.603	0.000165877	370.603	0.000938776	370.603	0.0046352	370.603	0.0258273
370.869	0.0387456	370.869	0.0237952	370.869	0.0272705	370.869	0.0120827	370.869	0.00343347	370.869	0.00943126	370.869	0.00103958	370.869	0.000613974	370.869	0.000653329	370.869	0.000173453	370.869	0.000906508	370.869	0.000647359	370.869	3.30988e-05	370.869	0.000234291	370.869	0.000290965	370.869	-0.00571312	370.869	-0.0203388	370.869	-0.102502
371.135	0.0402653	371.135	0.0227598	371.135	0.025208	371.135	0.0121156	371.135	0.00243861	371.135	0.0093597	371.135	0.000943198	371.135	0.000226364	371.135	0.000322148	371.135	4.33631e-05	371.135	0.000199671	371.135	-0.000146614	371.135	0.000200011	371.135	0.00041624	371.135	-1.90351e-05	371.135	-0.0101012	371.135	-0.0265741	371.135	-0.148238
371.401	0.0418544	371.401	0.0238716	371.401	0.0287903	371.401	0.0188099	371.401	0.0056173	371.401	0.00794287	371.401	0.000956967	371.401	0.000982979	371.401	0.000936338	371.401	0.00039605	371.401	0.000167724	371.401	0.000173682	371.401	0.000163602	371.401	-0.0001321	371.401	-5.16667e-05	371.401	-0.00538053	371.401	-0.0118767	371.401	-0.0981078
371.667	0.0520766	371.667	0.0311385	371.667	0.0362108	371.667	0.0274796	371.667	0.017507	371.667	0.0187623	371.667	0.00429603	371.667	0.00384509	371.667	0.0030288	371.667	0.00279548	371.667	0.00159138	371.667	0.00179321	371.667	0.000163602	371.667	0.000448642	371.667	0.000305921	371.667	-0.00134647	371.667	-0.00131963	371.667	-0.0602637
371.933	0.0520964	371.933	0.0275122	371.933	0.023665	371.933	0.0141678	371.933	0.0047559	371.933	0.00121648	371.933	0.00147332	371.933	0.0010667	371.933	0.00104171	371.933	0.000534812	371.933	0.000940452	371.933	-1.1278e-05	371.933	0.000190081	371.933	1.16315e-05	371.933	-0.00011557	371.933	-0.000498892	371.933	0.00197945	371.933	0.00556004
372.2	0.0623632	372.2	0.0325317	372.2	0.0326207	372.2	0.0155177	372.2	0.0080923	372.2	0.0106191	372.2	0.00251634	372.2	0.00111632	372.2	0.00153848	372.2	0.000549266	372.2	0.000117806	372.2	0.000369919	372.2	0.000218452	372.2	8.30818e-07	372.2	0.000148202	372.2	0.000386239	372.2	0.00504759	372.2	0.00609811
372.466	0.0705312	372.466	0.0390257	372.466	0.0549055	372.466	0.014102	372.466	0.00581141	372.466	0.00744197	372.466	0.00124612	372.466	0.000855843	372.466	0.000626233	372.466	0.000476994	372.466	0.000189688	372.466	0.000543601	372.466	0.000322476	372.466	0.000247584	372.466	0.000575132	372.466	0.00157714	372.466	0.00400838	372.466	0.0441216
372.732	0.0734122	372.732	0.0445605	372.732	0.0431351	372.732	0.0190843	372.732	0.0098515	372.732	0.00686951	372.732	0.000282271	372.732	0.00045893	372.732	0.000475696	372.732	-0.000161889	372.732	0.000197675	372.732	5.86457e-05	372.732	4.68111e-05	372.732	0.000149547	372.732	-0.000297764	372.732	-0.000123382	372.732	0.000940237	372.732	-0.00977491
372.998	0.069952	372.998	0.0469797	372.998	0.0403437	372.998	0.022212	372.998	0.0112103	372.998	0.00900192	372.998	0.000261617	372.998	0.00077522	372.998	-0.000442578	372.998	0.000187907	372.998	0.000678883	372.998	0.000712771	372.998	0.000376853	372.998	0.000454457	372.998	0.000783159	372.998	0.000541808	372.998	0.0021444	372.998	0.00179356
373.264	0.0701252	373.264	0.0472135	373.264	0.0378314	373.264	0.0196659	373.264	0.0042342	373.264	0.000314852	373.264	0.00054733	373.264	0.00170859	373.264	0.000388385	373.264	0.000323778	373.264	0.000487198	373.264	0.000730816	373.264	0.000314911	373.264	0.000480213	373.264	0.000867457	373.264	-0.00626029	373.264	-0.0209656	373.264	-0.139001
373.53	0.0734221	373.53	0.0497423	373.53	0.0410958	373.53	0.0184478	373.53	0.00905076	373.53	0.000143115	373.53	0.00075387	373.53	0.0010729	373.53	0.00136687	373.53	0.000838354	373.53	0.000527132	373.53	0.000762395	373.53	0.000319167	373.53	0.000366391	373.53	0.000871536	373.53	-0.00617446	373.53	-0.0165779	373.53	-0.0853735
373.796	0.0777189	373.796	0.0551293	373.796	0.0480278	373.796	0.0206317	373.796	0.00594487	373.796	0.00459398	373.796	0.000313252	373.796	0.000769018	373.796	0.000584082	373.796	0.000158998	373.796	0.000171717	373.796	0.000187215	373.796	0.000258643	373.796	0.000374699	373.796	3.39913e-05	373.796	0.000295044	373.796	-0.00483315	373.796	-0.0196395
374.062	0.0853968	374.062	0.0512883	374.062	0.0453139	374.062	0.0180417	374.062	0.00704892	374.062	0.0039929	374.062	0.00116351	374.062	0.00122485	374.062	0.000710533	374.062	0.000101181	374.062	0.000349425	374.062	0.000947354	374.062	0.000247768	374.062	7.89277e-05	374.062	4.21492e-05	374.062	0.00214041	374.062	0.00701054	374.062	0.0489642
374.328	0.0931043	374.328	0.0517463	374.328	0.0438484	374.328	0.0157042	374.328	0.00735223	374.328	0.00339182	374.328	0.00132874	374.328	0.00117833	374.328	0.000761716	374.328	0.000260179	374.328	0.000457247	374.328	0.000521045	374.328	0.000352265	374.328	0.000261708	374.328	0.000479957	374.328	0.000584723	374.328	0.00458572	374.328	0.0363196
374.595	0.0991931	374.595	0.0559214	374.595	0.04443	374.595	0.0184807	374.595	0.00678201	374.595	0.00775682	374.595	0.0018623	374.595	0.00118144	374.595	0.000529889	374.595	0.000965552	374.595	0.00112415	374.595	0.00129472	374.595	0.000364086	374.595	0.000761029	374.595	0.000711097	374.595	0.00101388	374.595	0.00300216	374.595	0.028697
374.861	0.102312	374.861	0.0552868	374.861	0.0456861	374.861	0.0201378	374.861	0.00817723	374.861	0.00834359	374.861	0.00214113	374.861	0.00109771	374.861	0.000665372	374.861	0.00072561	374.861	0.000123796	374.861	0.000266161	374.861	0.000206631	374.861	0.000149547	374.861	-3.26316e-05	374.861	0.000724198	374.861	-0.00127014	374.861	0.00556004
375.127	0.104584	375.127	0.0546092	375.127	0.0454225	375.127	0.0234192	375.127	0.00806804	375.127	0.0066119	375.127	0.00201032	375.127	0.0014171	375.127	0.000879134	375.127	0.00145411	375.127	0.000860583	375.127	0.000505256	375.127	0.000350374	375.127	0.000337312	375.127	0.000753247	375.127	0.0014484	375.127	0.00364548	375.127	0.00860909
375.393	0.107118	375.393	0.0540939	375.393	0.0429722	375.393	0.0237045	375.393	0.00615112	375.393	0.00396428	375.393	0.00129432	375.393	0.000750413	375.393	-6.02147e-06	375.393	0.00102626	375.393	0.00111816	375.393	0.00122479	375.393	0.000235947	375.393	0.000227644	375.393	0.000199869	375.393	0.000842216	375.393	0.00197945	375.393	0.00771231
375.659	0.105742	375.659	0.0594475	375.659	0.0512302	375.659	0.0193148	375.659	0.00769193	375.659	0.00768526	375.659	0.00152495	375.659	0.00119694	375.659	0.000379352	375.659	0.000488558	375.659	-0.000237609	375.659	0.000207516	375.659	0.000422718	375.659	0.000561633	375.659	0.000512588	375.659	0.00254811	375.659	0.00435478	375.659	0.0280692
375.925	0.107485	375.925	0.0639613	375.925	0.0549443	375.925	0.0223656	375.925	0.0104581	375.925	0.00608238	375.925	0.00106368	375.925	0.00049304	375.925	0.00077978	375.925	0.000471213	375.925	0.000333451	375.925	0.000645103	375.925	0.000200957	375.925	0.000324019	375.925	0.00050579	375.925	0.000236035	375.925	-0.00110519	375.925	0.00304905
376.191	0.106331	376.191	0.0631072	376.191	0.0564098	376.191	0.023463	376.191	0.0128846	376.191	0.00921659	376.191	0.00117728	376.191	0.00124966	376.191	0.00132472	376.191	0.000601302	376.191	0.000810666	376.191	0.000602247	376.191	0.000486079	376.191	0.000516769	376.191	0.000553378	376.191	0.000740292	376.191	0.0010722	376.191	0.0036768
376.457	0.108851	376.457	0.0669005	376.457	0.0579838	376.457	0.0249775	376.457	0.00956032	376.457	0.00851533	376.457	0.00122891	376.457	0.000654286	376.457	0.000207741	376.457	0.00140207	376.457	0.000119803	376.457	8.34574e-05	376.457	0.000462437	376.457	0.000550002	376.457	0.000470439	376.457	-5.36443e-05	376.457	-0.0010722	376.457	0.000807103
376.723	0.10996	376.723	0.0651446	376.723	0.0625431	376.723	0.0245495	376.723	0.0101548	376.723	0.0118213	376.723	0.00239586	376.723	0.0010388	376.723	0.000885156	376.723	0.000800772	376.723	0.000255579	376.723	-0.000173682	376.723	0.000423664	376.723	0.000168656	376.723	0.000431009	376.723	0.00229061	376.723	0.00460221	376.723	0.0575733
376.99	0.11143	376.99	0.0646674	376.99	0.0719486	376.99	0.0270077	376.99	0.0114166	376.99	0.00520938	376.99	0.00245094	376.99	0.000508544	376.99	0.000222794	376.99	0.00043074	376.99	0.000331454	376.99	0.000570668	376.99	0.000337134	376.99	0.000534216	376.99	0.000707018	376.99	-0.00102461	376.99	-0.0064497	376.99	-0.0347951
377.256	0.117054	377.256	0.0655931	377.256	0.0753681	377.256	0.0311012	377.256	0.0146438	377.256	0.0105905	377.256	0.00191738	377.256	0.000725606	377.256	-9.0322e-06	377.256	0.000439413	377.256	0.000441274	377.256	0.000739838	377.256	0.00035132	377.256	0.000456119	377.256	0.000591448	377.256	0.00314892	377.256	0.00760437	377.256	0.0171285
377.522	0.119157	377.522	0.0680027	377.522	0.0762366	377.522	0.028193	377.522	0.0137824	377.522	0.00811461	377.522	0.00199999	377.522	0.000840339	377.522	0.00101763	377.522	0.000650447	377.522	0.00086258	377.522	0.000854874	377.522	0.000488443	377.522	0.000380515	377.522	0.000391579	377.522	-0.000160933	377.522	-0.00483315	377.522	0.00582907
377.788	0.123128	377.788	0.0691287	377.788	0.0722123	377.788	0.0279515	377.788	0.0130181	377.788	0.00459398	377.788	0.0027814	377.788	0.00131787	377.788	0.00118924	377.788	0.000572393	377.788	0.00040733	377.788	0.000827807	377.788	0.000388201	377.788	0.000525908	377.788	0.000769562	377.788	0.00123382	377.788	0.00128664	377.788	-0.00923684
378.054	0.130122	378.054	0.0727312	378.054	0.0698396	378.054	0.026909	378.054	0.0158085	378.054	0.0042362	378.054	0.00232701	378.054	0.00129617	378.054	0.00124945	378.054	0.000904844	378.054	0.000557083	378.054	0.00129472	378.054	0.000339972	378.054	0.000574926	378.054	0.000258334	378.054	0.000810029	378.054	-0.0021609	378.054	-0.0115685
378.32	0.13089	378.32	0.0727359	378.32	0.0670094	378.32	0.023913	378.32	0.0181015	378.32	0.00406446	378.32	0.00212047	378.32	0.000635681	378.32	0.00118021	378.32	0.000922189	378.32	0.000263566	378.32	0.000239094	378.32	0.000295052	378.32	-3.24019e-05	378.32	-5.57457e-05	378.32	0.00144303	378.32	0.00329908	378.32	0.0233163
378.586	0.14276	378.586	0.0762764	378.586	0.066769	378.586	0.0249226	378.586	0.0169611	378.586	0.00612531	378.586	0.00238553	378.586	0.00098608	378.586	0.00107182	378.586	0.00052903	378.586	0.000780715	378.586	0.000627058	378.586	0.000452034	378.586	0.000324019	378.586	0.000849782	378.586	0.000906589	378.586	0.00697755	378.586	0.0288763
378.852	0.148602	378.852	0.0789245	378.852	0.0667613	378.852	0.0245824	378.852	0.0114166	378.852	0.00904485	378.852	0.00164888	378.852	0.000917861	378.852	0.000755694	378.852	0.000450977	378.852	0.000545103	378.852	0.000622547	378.852	0.000396239	378.852	0.000425379	378.852	0.000598246	378.852	0.00110507	378.852	0.00133613	378.852	0.00125549
379.118	0.151191	379.118	0.0759853	379.118	0.0713051	379.118	0.0281491	379.118	0.0117684	379.118	0.00890174	379.118	0.00144922	379.118	-0.000313189	379.118	0.000295052	379.118	0.000635993	379.118	0.000830633	379.118	0.000480444	379.118	0.00048466	379.118	0.000933839	379.118	0.00114347	379.118	0.000370146	379.118	0.000907246	379.118	0.0176666
379.385	0.154854	379.385	0.078748	379.385	0.0739724	379.385	0.0332631	379.385	0.0115986	379.385	0.00842946	379.385	0.00144234	379.385	0.000511645	379.385	0.000809887	379.385	-4.33631e-05	379.385	0.000241602	379.385	0.000636081	379.385	0.00046953	379.385	0.000404608	379.385	0.000649913	379.385	2.68222e-05	379.385	0.00254029	379.385	0.0295938
379.651	0.156972	379.651	0.0812816	379.651	0.0713671	379.651	0.0302013	379.651	0.00918422	379.651	0.00820048	379.651	0.00128055	379.651	0.000886852	379.651	0.00117419	379.651	0.000514576	379.651	0.000680879	379.651	0.00121803	379.651	0.000319639	379.651	0.000421225	379.651	0.000462281	379.651	0.000101924	379.651	-0.00262277	379.651	-0.018653
379.917	0.161259	379.917	0.0872698	379.917	0.0748098	379.917	0.0351726	379.917	0.00835922	379.917	0.00904485	379.917	0.00164888	379.917	0.000474435	379.917	0.000228816	379.917	0.000355578	379.917	0.000429293	379.917	0.000503	379.917	0.000131449	379.917	0.000220167	379.917	5.8465e-05	379.917	0.00216723	379.917	0.0060703	379.917	0.0285176
380.183	0.161061	380.183	0.0886678	380.183	0.0799042	380.183	0.0415267	380.183	0.00987576	380.183	0.0133383	380.183	0.00207228	380.183	0.00138299	380.183	0.000921284	380.183	0.000508794	380.183	0.000373385	380.183	0.000530067	380.183	0.000507357	380.183	0.000525077	380.183	0.000762764	380.183	0.00218869	380.183	0.00508058	380.183	0.0440319
380.449	0.163571	380.449	0.0927665	380.449	0.0863632	380.449	0.0427888	380.449	0.0120839	380.449	0.0115494	380.449	0.00158003	380.449	0.000403115	380.449	0.000292041	380.449	0.000176343	380.449	0.000469228	380.449	0.000493978	380.449	0.000481351	380.449	0.000581573	380.449	0.000785878	380.449	0.00243009	380.449	0.00813223	380.449	0.0365886
380.715	0.182026	380.715	0.0953717	380.715	0.0874953	380.715	0.0455543	380.715	0.0169975	380.715	0.00578184	380.715	0.00238553	380.715	0.00101709	380.715	0.00115612	380.715	0.00102915	380.715	0.000189688	380.715	0.000448865	380.715	0.00042461	380.715	0.0005284	380.715	0.000212106	380.715	0.00329913	380.715	0.00955083	380.715	0.0515649
380.981	0.192174	380.981	0.0981153	380.981	0.0822148	380.981	0.0449836	380.981	0.0204188	380.981	0.00903054	380.981	0.00101204	380.981	0.000220163	380.981	0.00112601	380.981	0.000474104	380.981	0.00043129	380.981	0.000527812	380.981	0.000612327	380.981	0.000956272	380.981	0.000603685	380.981	0.00160933	380.981	0.00122066	380.981	0.0144382
381.247	0.197248	381.247	0.0946655	381.247	0.0775004	381.247	0.0385088	381.247	0.0118655	381.247	0.00443656	381.247	0.00104303	381.247	-0.000220163	381.247	4.21503e-05	381.247	0.000309324	381.247	0.000658915	381.247	0.000430821	381.247	0.000447306	381.247	0.000404608	381.247	0.000810352	381.247	0.00252128	381.247	0.00610329	381.247	0.012824
381.514	0.201777	381.514	0.0948802	381.514	0.0887591	381.514	0.0416145	381.514	0.0114166	381.514	0.00855826	381.514	0.00171084	381.514	0.000558159	381.514	0.000301073	381.514	0.000621538	381.514	0.000878554	381.514	0.00059548	381.514	0.000608071	381.514	0.000513446	381.514	0.000958554	381.514	0.00137329	381.514	0.00225987	381.514	0.0726392
381.78	0.203792	381.78	0.0964644	381.78	0.0961176	381.78	0.0426351	381.78	0.0112953	381.78	0.00967456	381.78	0.00236832	381.78	0.000520948	381.78	0.000535911	381.78	0.00117948	381.78	0.000940452	381.78	0.000796229	381.78	0.00041799	381.78	0.000494337	381.78	0.000883773	381.78	0.00243009	381.78	0.00800026	381.78	0.039279
382.046	0.214237	382.046	0.100076	382.046	0.0873712	382.046	0.0402318	382.046	0.0109191	382.046	0.00911641	382.046	0.00200688	382.046	0.00121865	382.046	0.000758705	382.046	0.00106673	382.046	0.000323468	382.046	0.000532323	382.046	0.000319639	382.046	0.000697887	382.046	0.000409255	382.046	8.04665e-05	382.046	0.00390941	382.046	0.0140795
382.312	0.22638	382.312	0.101913	382.312	0.0887902	382.312	0.0371699	382.312	0.0153353	382.312	0.0122649	382.312	0.00179345	382.312	0.0010388	382.312	0.000674404	382.312	0.000393159	382.312	0.000479211	382.312	0.000683448	382.312	0.000399076	382.312	0.000363067	382.312	8.42983e-05	382.312	-1.60933e-05	382.312	0.00283721	382.312	-0.00269034
382.578	0.239161	382.578	0.104929	382.578	0.0930858	382.578	0.0374553	382.578	0.0172523	382.578	0.0111057	382.578	0.00195524	382.578	0.000722505	382.578	0.00077978	382.578	0.000523248	382.578	0.000778718	382.578	0.000618036	382.578	0.000357939	382.578	0.000495998	382.578	0.000334474	382.578	0.000842216	382.578	0.0021444	382.578	0.00564972
382.844	0.246508	382.844	0.102882	382.844	0.0881466	382.844	0.0388271	382.844	0.0155659	382.844	0.00768526	382.844	0.00287434	382.844	0.00148222	382.844	0.00077978	382.844	0.0010465	382.844	0.000207658	382.844	0.000798484	382.844	0.000403332	382.844	0.000461104	382.844	0.000743729	382.844	0.000692012	382.844	-0.000907246	382.844	-0.00457358
383.11	0.259106	383.11	0.109161	383.11	0.0881311	383.11	0.0403744	383.11	0.0140857	383.11	0.00967456	383.11	0.0028055	383.11	0.00110391	383.11	0.0015987	383.11	0.00139629	383.11	0.000479211	383.11	0.000421798	383.11	0.0002681	383.11	0.000236783	383.11	0.000203948	383.11	0.00186682	383.11	0.00725797	383.11	0.0290557
383.376	0.27114	383.376	0.110736	383.376	0.0884257	383.376	0.034152	383.376	0.0142434	383.376	0.0079858	383.376	0.00173838	383.376	0.00119694	383.376	0.0006172	383.376	0.00065912	383.376	0.000878554	383.376	0.000825551	383.376	0.000338553	383.376	0.000330666	383.376	0.000437808	383.376	-0.000337959	383.376	-0.000808274	383.376	-0.0325531
383.642	0.273501	383.642	0.108636	383.642	0.0953887	383.642	0.0415706	383.642	0.0135276	383.642	0.00852964	383.642	0.0012358	383.642	0.000607773	383.642	0.000677415	383.642	-0.000228379	383.642	0.000459244	383.642	0.000604502	383.642	0.000216088	383.642	0.000226813	383.642	-9.78949e-05	383.642	0.0023979	383.642	0.00874256	383.642	0.00825038
383.909	0.274967	383.909	0.111685	383.909	0.0970171	383.909	0.0489893	383.909	0.0112589	383.909	0.0112918	383.909	0.00280894	383.909	0.000480637	383.909	0.00113204	383.909	0.000540594	383.909	0.000405333	383.909	0.000358641	383.909	0.000426501	383.909	0.000634745	383.909	0.000460922	383.909	0.00173271	383.909	0.00697755	383.909	0.0152453
384.175	0.271739	384.175	0.113885	384.175	0.0970016	384.175	0.0522267	384.175	0.0110283	384.175	0.0118785	384.175	0.00150086	384.175	0.000592268	384.175	0.000767737	384.175	0.00052903	384.175	4.79211e-05	384.175	0.000311274	384.175	0.000561733	384.175	0.000655515	384.175	0.000658071	384.175	-0.000252128	384.175	-0.000280422	384.175	-0.00959555
384.441	0.274981	384.441	0.116476	384.441	0.10267	384.441	0.0656373	384.441	0.019339	384.441	0.0227982	384.441	0.00335283	384.441	0.00101399	384.441	0.00177633	384.441	0.00192821	384.441	0.000517149	384.441	0.00130374	384.441	0.000416572	384.441	0.000615636	384.441	0.000398378	384.441	-0.000482799	384.441	-0.00532801	384.441	-0.00807103
384.707	0.262022	384.707	0.117349	384.707	0.102422	384.707	0.0477711	384.707	0.0200306	384.707	0.0175029	384.707	0.00311531	384.707	0.00125896	384.707	0.00174924	384.707	0.00138473	384.707	-7.98685e-05	384.707	0.00112329	384.707	0.000295997	384.707	0.000300756	384.707	0.000547939	384.707	0.000702741	384.707	-0.00122066	384.707	-0.00116581
384.973	0.259378	384.973	0.123127	384.973	0.0986376	384.973	0.0515792	384.973	0.0159177	384.973	0.0149269	384.973	0.000895006	384.973	-2.17062e-05	384.973	0.000307095	384.973	0.000150326	384.973	0.000750764	384.973	0.00107818	384.973	0.000154618	384.973	0.000580742	384.973	-5.4386e-06	384.973	0.00319184	384.973	0.0122726	384.973	0.0291454
385.239	0.251255	385.239	0.131778	385.239	0.108268	385.239	0.0544764	385.239	0.0210133	385.239	0.0183759	385.239	0.00152151	385.239	0.000359702	385.239	0.000535911	385.239	0.000714046	385.239	0.000381372	385.239	0.000462399	385.239	0.000636442	385.239	0.00094464	385.239	0.00118562	385.239	0.00136793	385.239	0.00760437	385.239	0.0275312
385.505	0.24082	385.505	0.131964	385.505	0.106771	385.505	0.0555848	385.505	0.0198607	385.505	0.0141397	385.505	0.00241996	385.505	0.0010481	385.505	0.00116515	385.505	0.000835463	385.505	0.000369392	385.505	0.00096991	385.505	0.000451562	385.505	0.000665485	385.505	0.000433729	385.505	0.0014484	385.505	0.00491563	385.505	0.0200879
385.772	0.239072	385.772	0.130714	385.772	0.109501	385.772	0.0517987	385.772	0.0225056	385.772	0.0109769	385.772	0.00290188	385.772	0.00109771	385.772	0.00173117	385.772	0.000939534	385.772	0.000449261	385.772	0.000590969	385.772	0.000448252	385.772	0.000520923	385.772	0.000486755	385.772	0.000418426	385.772	0.00336506	385.772	-0.00430455
386.038	0.244117	386.038	0.133529	386.038	0.11596	386.038	0.0567371	386.038	0.0260604	386.038	0.016172	386.038	0.00321858	386.038	0.000319391	386.038	0.00168601	386.038	0.000714046	386.038	0.000778718	386.038	0.000577435	386.038	0.00051965	386.038	0.000535878	386.038	0.000562895	386.038	0.00160397	386.038	0.00593834	386.038	-0.00511165
386.304	0.245735	386.304	0.128047	386.304	0.118682	386.304	0.0613024	386.304	0.0243982	386.304	0.013968	386.304	0.00210326	386.304	0.00136749	386.304	0.00114709	386.304	0.000260179	386.304	0.000337445	386.304	0.00103081	386.304	0.000463383	386.304	0.000864882	386.304	0.00103877	386.304	0.00185073	386.304	0.00710951	386.304	0.0265447
386.57	0.241825	386.57	0.125279	386.57	0.110858	386.57	0.058932	386.57	0.0248471	386.57	0.00883018	386.57	0.000956967	386.57	8.99255e-05	386.57	0.000665372	386.57	0.000112744	386.57	0.000776722	386.57	0.000453377	386.57	0.000433121	386.57	0.000561633	386.57	0.000766843	386.57	0.00128746	386.57	0.00638372	386.57	0.0250202
386.836	0.244042	386.836	0.13393	386.836	0.112362	386.836	0.0588991	386.836	0.0285232	386.836	0.0127086	386.836	0.00297417	386.836	0.00124655	386.836	0.000541932	386.836	0.000670683	386.836	0.000529129	386.836	0.000760139	386.836	0.000361722	386.836	0.000510122	386.836	0.00107548	386.836	0.00175417	386.836	0.0093034	386.836	-0.00977491
387.102	0.24523	387.102	0.139832	387.102	0.127707	387.102	0.059799	387.102	0.0234883	387.102	0.00795718	387.102	0.00356625	387.102	0.00178301	387.102	0.00109591	387.102	0.000607084	387.102	0.000730797	387.102	0.000890964	387.102	0.00053289	387.102	0.000300756	387.102	0.000564255	387.102	0.00207067	387.102	0.00732395	387.102	0.0227782
387.368	0.248161	387.368	0.146025	387.368	0.129948	387.368	0.0681394	387.368	0.0187931	387.368	0.0140396	387.368	0.00264715	387.368	0.0010419	387.368	0.000870102	387.368	0.000800772	387.368	0.000379376	387.368	0.000412776	387.368	0.000341863	387.368	0.000326511	387.368	0.000329035	387.368	0.00104606	387.368	0.0049981	387.368	-0.0169492
387.634	0.248592	387.634	0.152462	387.634	0.124606	387.634	0.0715634	387.634	0.0162695	387.634	0.0169162	387.634	0.00249569	387.634	0.00160936	387.634	0.0012615	387.634	0.000742955	387.634	0.000499178	387.634	0.000525556	387.634	0.000383473	387.634	0.000447811	387.634	0.000224342	387.634	0.00171125	387.634	-0.00414034	387.634	0.00412519
387.901	0.249978	387.901	0.159214	387.901	0.117379	387.901	0.075569	387.901	0.0186111	387.901	0.0263904	387.901	0.00264027	387.901	0.00151943	387.901	0.000731608	387.901	0.000225488	387.901	0.0007288	387.901	0.000690215	387.901	0.000364559	387.901	0.000617298	387.901	0.000950396	387.901	0.00153959	387.901	0.00255679	387.901	0.0630437
388.167	0.261304	388.167	0.162921	388.167	0.120806	388.167	0.0698514	388.167	0.0236703	388.167	0.0256175	388.167	0.00228915	388.167	0.00107911	388.167	-0.000349245	388.167	0.000424959	388.167	0.000948439	388.167	0.00087743	388.167	0.000361722	388.167	0.000590712	388.167	0.000353509	388.167	7.51021e-05	388.167	0.000692806	388.167	0.00717424
388.433	0.268388	388.433	0.166323	388.433	0.120093	388.433	0.0719256	388.433	0.0244225	388.433	0.0221542	388.433	0.00357314	388.433	0.0017489	388.433	0.000704512	388.433	0.000474104	388.433	0.000471224	388.433	0.000629314	388.433	0.000313493	388.433	0.000650531	388.433	0.000432369	388.433	0.00120163	388.433	0.0111344	388.433	0.0436732
388.699	0.26914	388.699	0.161838	388.699	0.130623	388.699	0.0760958	388.699	0.0226512	388.699	0.0159144	388.699	0.00305679	388.699	0.00122485	388.699	0.00146021	388.699	0.00100892	388.699	0.000632958	388.699	0.000823296	388.699	0.00030971	388.699	0.00053837	388.699	0.000526185	388.699	0.00275195	388.699	0.00410735	388.699	0.0602637
388.965	0.266437	388.965	0.16117	388.965	0.129638	388.965	0.0654397	388.965	0.0260361	388.965	0.0105189	388.965	0.00205851	388.965	0.000924063	388.965	0.000177633	388.965	-0.000361359	388.965	0.00016373	388.965	2.03004e-05	388.965	0.000487025	388.965	0.000320696	388.965	0.000677106	388.965	0.00132501	388.965	0.000626825	388.965	0.0326428
389.231	0.275635	389.231	0.176711	389.231	0.139586	389.231	0.075141	389.231	0.0341891	389.231	0.0181756	389.231	0.00221686	389.231	0.00155354	389.231	0.00161977	389.231	0.000823899	389.231	0.00086258	389.231	0.00089322	389.231	0.000601925	389.231	0.000510122	389.231	0.00077908	389.231	0.00226379	389.231	0.00738993	389.231	0.0406242
389.497	0.282823	389.497	0.181916	389.497	0.150728	389.497	0.0771822	389.497	0.0339586	389.497	0.0164439	389.497	0.00355937	389.497	0.00185123	389.497	0.000638275	389.497	0.00104072	389.497	0.000549096	389.497	9.6991e-05	389.497	0.000262426	389.497	0.000147886	389.497	0.000155	389.497	0.00153959	389.497	-0.000230935	389.497	0.00699489
389.763	0.285605	389.763	0.176606	389.763	0.148922	389.763	0.0722438	389.763	0.0333641	389.763	0.018147	389.763	0.00176936	389.763	0.000486838	389.763	0.000680426	389.763	-0.000737173	389.763	0.00041332	389.763	4.51121e-05	389.763	0.000644007	389.763	0.000743582	389.763	0.000959913	389.763	0.00230671	389.763	0.00405787	389.763	-0.000269034
390.03	0.293589	390.03	0.180824	390.03	0.142967	390.03	0.0683479	390.03	0.0286324	390.03	0.0175029	390.03	0.0032289	390.03	0.00132718	390.03	0.000746662	390.03	0.000375814	390.03	0.000802679	390.03	0.000726305	390.03	0.000469057	390.03	0.000631422	390.03	0.000431009	390.03	0.00267149	390.03	0.00513007	390.03	-0.000627746
390.296	0.297708	390.296	0.187427	390.296	0.144828	390.296	0.0793661	390.296	0.0299185	390.296	0.0173741	390.296	0.00245438	390.296	0.00142951	390.296	0.00101161	390.296	8.67263e-06	390.296	0.000519145	390.296	0.000530067	390.296	0.000437376	390.296	0.000564956	390.296	0.000732852	390.296	0.00194729	390.296	0.00293618	390.296	0.0593669
390.562	0.29503	390.562	0.195224	390.562	0.152807	390.562	0.0835254	390.562	0.0367126	390.562	0.0183616	390.562	0.00328054	390.562	0.00118764	390.562	0.00127956	390.562	0.000479885	390.562	0.000706837	390.562	0.000288717	390.562	0.000273774	390.562	0.000494337	390.562	0.00042965	390.562	0.00150741	390.562	-0.0021444	390.562	-0.0044839
390.828	0.297035	390.828	0.19719	390.828	0.165942	390.828	0.0894405	390.828	0.0346137	390.828	0.0220254	390.828	0.00275042	390.828	0.00134888	390.828	0.0010086	390.828	0.000511685	390.828	0.000391356	390.828	0.000525556	390.828	0.000480405	390.828	0.000864882	390.828	0.00109316	390.828	0.000455977	390.828	0.00362899	390.828	0.0146175
391.094	0.297985	391.094	0.202782	391.094	0.176859	391.094	0.092667	391.094	0.0307677	391.094	0.0235424	391.094	0.00246471	391.094	0.000660488	391.094	0.000815909	391.094	0.000948207	391.094	0.000742777	391.094	0.00106465	391.094	0.000471894	391.094	0.000758537	391.094	0.000792676	391.094	0.000348688	391.094	0.00353001	391.094	0.0160524
391.36	0.299658	391.36	0.207892	391.36	0.186598	391.36	0.105869	391.36	0.0279894	391.36	0.0286086	391.36	0.00159724	391.36	0.000958172	391.36	0.000701501	391.36	-1.73453e-05	391.36	0.000207658	391.36	0.000649614	391.36	0.000374489	391.36	0.00045695	391.36	0.000690703	391.36	0.00105143	391.36	-0.00343104	391.36	0.0155143
391.626	0.307757	391.626	0.209829	391.626	0.189932	391.626	0.11782	391.626	0.0296152	391.626	0.0293958	391.626	0.00237176	391.626	0.00126826	391.626	0.00130365	391.626	0.000419177	391.626	0.000387362	391.626	0.000464655	391.626	0.000450616	391.626	0.000399623	391.626	0.000804913	391.626	0.00289679	391.626	0.00400838	391.626	0
391.893	0.326756	391.893	0.217273	391.893	0.182047	391.893	0.119883	391.893	0.039224	391.893	0.0230558	391.893	0.00324956	391.893	0.00049304	391.893	0.00107182	391.893	0.0007603	391.893	0.000694856	391.893	0.0011278	391.893	0.000289851	391.893	0.000154532	391.893	0.000530264	391.893	0.00269831	391.893	0.0123056	391.893	0.04179
392.159	0.342082	392.159	0.216285	392.159	0.183962	392.159	0.1061	392.159	0.0364336	392.159	0.0182471	392.159	0.00277107	392.159	0.00137369	392.159	0.00122537	392.159	0.000977116	392.159	0.000766738	392.159	0.000974421	392.159	0.000548967	392.159	0.000401285	392.159	0.000392939	392.159	0.00254274	392.159	0.000560843	392.159	0.00923684
392.425	0.349597	392.425	0.224797	392.425	0.19436	392.425	0.104783	392.425	0.0298093	392.425	0.0188339	392.425	0.00217211	392.425	0.000644983	392.425	0.00108386	392.425	-5.49266e-05	392.425	0.00043728	392.425	0.000823296	392.425	0.000587267	392.425	0.000559971	392.425	0.000709738	392.425	0.00126064	392.425	0.00326609	392.425	0.0148866
392.691	0.345716	392.691	0.246154	392.691	0.212279	392.691	0.104047	392.691	0.0307071	392.691	0.0210951	392.691	0.00269879	392.691	0.00130237	392.691	0.00135784	392.691	0.000630211	392.691	0.000353418	392.691	0.000760139	392.691	0.000495536	392.691	0.000550832	392.691	0.00105781	392.691	0.00262321	392.691	0.00640021	392.691	0.018384
392.957	0.34031	392.957	0.251856	392.957	0.217885	392.957	0.106352	392.957	0.0300277	392.957	0.0205799	392.957	0.00256454	392.957	0.00132408	392.957	0.00120429	392.957	0.000618647	392.957	0.000605004	392.957	0.000570668	392.957	0.0002298	392.957	0.000470243	392.957	0.000541141	392.957	0.00184536	392.957	0.0068126	392.957	0.0298628
393.223	0.343483	393.223	0.24739	393.223	0.238278	393.223	0.111685	393.223	0.0373435	393.223	0.0240003	393.223	0.00270223	393.223	0.000831036	393.223	0.00114107	393.223	0.0007921	393.223	0.00056507	393.223	0.000478188	393.223	0.000629349	393.223	0.000712011	393.223	0.000742369	393.223	0.0014484	393.223	0.00117117	393.223	0.0225092
393.489	0.355948	393.489	0.250787	393.489	0.231703	393.489	0.113979	393.489	0.0395031	393.489	0.0267052	393.489	0.00337348	393.489	0.00181402	393.489	0.0010929	393.489	0.00102915	393.489	0.000525136	393.489	0.000376686	393.489	0.000688454	393.489	0.000682932	393.489	0.00130526	393.489	-0.00066519	393.489	-0.00306814	393.489	-0.0147072
393.756	0.368353	393.756	0.255692	393.756	0.226864	393.756	0.117469	393.756	0.0392361	393.756	0.0249449	393.756	0.00254388	393.756	0.00160626	393.756	0.000668383	393.756	0.000942425	393.756	0.000744774	393.756	0.00105562	393.756	0.000497427	393.756	3.40635e-05	393.756	4.48685e-05	393.756	0.00250519	393.756	0.00598783	393.756	0.0419693
394.022	0.368338	394.022	0.26179	394.022	0.225678	394.022	0.112135	394.022	0.0401097	394.022	0.0197785	394.022	0.00232701	394.022	0.00173959	394.022	0.00149935	394.022	0.00121995	394.022	0.000660912	394.022	0.000724049	394.022	0.000332879	394.022	0.000371376	394.022	-2.7193e-06	394.022	0.00233889	394.022	0.00481665	394.022	0.0201776
394.288	0.372818	394.288	0.260206	394.288	0.239464	394.288	0.116799	394.288	0.0405828	394.288	0.0238715	394.288	0.00295696	394.288	0.00206829	394.288	0.0013458	394.288	0.00115346	394.288	0.000792695	394.288	0.00100149	394.288	0.00048797	394.288	0.000719488	394.288	0.000420132	394.288	0.00179708	394.288	0.00927041	394.288	0.0331809
394.554	0.390713	394.554	0.258884	394.554	0.254933	394.554	0.118226	394.554	0.0388358	394.554	0.0237714	394.554	0.00302236	394.554	0.00241869	394.554	0.00184257	394.554	0.000338232	394.554	0.00108422	394.554	0.00100149	394.554	0.000518232	394.554	0.000451134	394.554	0.000539781	394.554	0.00381411	394.554	0.00133613	394.554	0.0237647
394.82	0.393614	394.82	0.268757	394.82	0.259485	394.82	0.11117	394.82	0.041335	394.82	0.0277929	394.82	0.00340791	394.82	0.00167137	394.82	0.000755694	394.82	0.000167671	394.82	0.000976393	394.82	0.0010872	394.82	0.000594832	394.82	0.000765183	394.82	0.000591448	394.82	0.00101388	394.82	-0.00103921	394.82	0.00860909
395.086	0.409371	395.086	0.272149	395.086	0.255422	395.086	0.119137	395.086	0.0459818	395.086	0.0241005	395.086	0.00496728	395.086	0.00172099	395.086	0.00108085	395.086	0.00049434	395.086	0.000389359	395.086	0.000383453	395.086	0.000377799	395.086	0.00051843	395.086	0.000267851	395.086	0.00216723	395.086	0.00908896	395.086	0.0408035
395.352	0.417885	395.352	0.281482	395.352	0.262904	395.352	0.131768	395.352	0.0427303	395.352	0.0347912	395.352	0.00681581	395.352	0.00110391	395.352	0.000647308	395.352	0.000453867	395.352	0.000640945	395.352	0.000394731	395.352	0.000656301	395.352	0.000834141	395.352	0.000728773	395.352	0.000702741	395.352	-0.00202893	395.352	-0.00762263
395.619	0.428122	395.619	0.299556	395.619	0.274884	395.619	0.135719	395.619	0.032988	395.619	0.0311847	395.619	0.00923577	395.619	0.00189154	395.619	0.00165289	395.619	0.000780536	395.619	0.000603007	395.619	-3.60897e-05	395.619	0.000594832	395.619	0.000560802	395.619	0.000229781	395.619	0.00157714	395.619	0.0108705	395.619	0.0699489
395.885	0.421147	395.885	0.31461	395.885	0.281909	395.885	0.128103	395.885	0.0307071	395.885	0.0297965	395.885	0.00558346	395.885	0.00250861	395.885	0.00110193	395.885	0.00072561	395.885	0.000658915	395.885	0.000473677	395.885	0.000562679	395.885	0.000756875	395.885	0.00104693	395.885	-0.000391604	395.885	0.00458572	395.885	-0.010851
396.151	0.42036	396.151	0.310993	396.151	0.277024	396.151	0.129277	396.151	0.0350505	396.151	0.0288806	396.151	0.00583131	396.151	0.00298305	396.151	0.00107784	396.151	0.00117659	396.151	0.000992367	396.151	0.0004827	396.151	0.000761271	396.151	0.00108837	396.151	0.000830747	396.151	0.00129819	396.151	0.00737344	396.151	0.00699489
396.417	0.427271	396.417	0.311351	396.417	0.289586	396.417	0.14429	396.417	0.0390056	396.417	0.0349772	396.417	0.00529086	396.417	0.00173959	396.417	0.00130666	396.417	0.00108986	396.417	0.000740781	396.417	0.00143456	396.417	0.000611381	396.417	0.000555817	396.417	0.000678466	396.417	0.00138939	396.417	0.000676311	396.417	0.00278002
396.683	0.431286	396.683	0.319868	396.683	0.30438	396.683	0.146265	396.683	0.0419538	396.683	0.033403	396.683	0.00314973	396.683	0.00118454	396.683	0.000602147	396.683	0.000320887	396.683	0.000672892	396.683	0.000818785	396.683	0.000358885	396.683	0.000561633	396.683	0.000581931	396.683	0.00137866	396.683	0.00229286	396.683	-0.00304905
396.949	0.437602	396.949	0.326873	396.949	0.309955	396.949	0.150436	396.949	0.0434097	396.949	0.0282079	396.949	0.00292942	396.949	0.00172719	396.949	0.00149332	396.949	0.000708264	396.949	0.000922482	396.949	0.000766906	396.949	0.000438795	396.949	0.000520923	396.949	0.000228421	396.949	0.00210286	396.949	0.00829718	396.949	0.0355125
397.215	0.451849	397.215	0.338639	397.215	0.299666	397.215	0.152422	397.215	0.0436645	397.215	0.0269056	397.215	0.00406539	397.215	0.00184502	397.215	0.000839995	397.215	0.000740064	397.215	0.000311487	397.215	0.000757883	397.215	0.000618947	397.215	0.000732782	397.215	0.000463641	397.215	0.0032884	397.215	0.00491563	397.215	0.0230473
397.482	0.461868	397.482	0.344007	397.482	0.299898	397.482	0.155923	397.482	0.0479593	397.482	0.0285228	397.482	0.00384508	397.482	0.00262955	397.482	0.00210751	397.482	0.00157264	397.482	0.000612991	397.482	0.00105562	397.482	0.000471421	397.482	0.000461935	397.482	0.000655352	397.482	0.00153423	397.482	0.00839615	397.482	0.0451977
397.748	0.464947	397.748	0.339503	397.748	0.309482	397.748	0.161662	397.748	0.0517689	397.748	0.0341901	397.748	0.00450601	397.748	0.00160316	397.748	0.0010086	397.748	0.000245724	397.748	0.000668899	397.748	0.000618036	397.748	0.00053289	397.748	0.000530893	397.748	0.000726053	397.748	0.00047207	397.748	0.00582287	397.748	0.00556004
398.014	0.467274	398.014	0.343644	398.014	0.305931	398.014	0.160741	398.014	0.0455207	398.014	0.0318287	398.014	0.00515317	398.014	0.00198456	398.014	0.00134279	398.014	0.00145411	398.014	0.000261569	398.014	0.000807507	398.014	0.000426974	398.014	0.000447811	398.014	-7.07018e-05	398.014	0.00330449	398.014	0.00870957	398.014	0.0406242
398.28	0.472764	398.28	0.352104	398.28	0.320656	398.28	0.155846	398.28	0.0663763	398.28	0.0312419	398.28	0.00392425	398.28	0.00195356	398.28	0.00130064	398.28	0.00133558	398.28	0.000646935	398.28	0.000223305	398.28	0.000764581	398.28	0.000809217	398.28	0.00113259	398.28	0.00014484	398.28	-0.000181449	398.28	-0.00412519
398.546	0.476808	398.546	0.36191	398.546	0.327704	398.546	0.156746	398.546	0.0594487	398.546	0.0249163	398.546	0.00399999	398.546	0.00153494	398.546	0.00206536	398.546	0.000352687	398.546	0.000275546	398.546	0.000884197	398.546	0.000489862	398.546	0.000688748	398.546	0.000731492	398.546	0.00232816	398.546	0.00145159	398.546	0.044839
398.812	0.486887	398.812	0.367087	398.812	0.316438	398.812	0.169564	398.812	0.0609531	398.812	0.0332885	398.812	0.00400343	398.812	0.00200007	398.812	0.00129763	398.812	0.000416286	398.812	0.000441274	398.812	0.000791717	398.812	0.000598615	398.812	0.000685425	398.812	0.000813071	398.812	0.000246764	398.812	1.64954e-05	398.812	0.0101336
399.078	0.503609	399.078	0.383977	399.078	0.340583	399.078	0.169619	399.078	0.0553722	399.078	0.0252025	399.078	0.00397933	399.078	0.00185743	399.078	0.0016559	399.078	0.00125175	399.078	0.00069885	399.078	0.000924798	399.078	0.000639752	399.078	0.000851588	399.078	0.00114619	399.078	0.000332595	399.078	0.00344754	399.078	0.0223298
399.345	0.512732	399.345	0.389579	399.345	0.350966	399.345	0.180396	399.345	0.0711322	399.345	0.0238286	399.345	0.00404474	399.345	0.00260474	399.345	0.0015144	399.345	0.00198314	399.345	0.000335448	399.345	0.000850363	399.345	0.000537146	399.345	0.000731951	399.345	0.000587369	399.345	-1.60933e-05	399.345	0.00336506	399.345	0.00403551
399.611	0.506841	399.611	0.388601	399.611	0.344685	399.611	0.188165	399.611	0.0875958	399.611	0.0254029	399.611	0.00480893	399.611	0.00243109	399.611	0.000927306	399.611	0.000835463	399.611	0.000223632	399.611	0.000530067	399.611	0.000403805	399.611	0.000589881	399.611	0.000460922	399.611	-0.000788572	399.611	0.00450324	399.611	-0.0304905
399.877	0.498045	399.877	0.397667	399.877	0.352966	399.877	0.190547	399.877	0.0680627	399.877	0.0488737	399.877	0.00367296	399.877	0.00165277	399.877	0.0011772	399.877	0.00113611	399.877	0.00041931	399.877	5.41345e-05	399.877	0.000531471	399.877	0.000491844	399.877	0.000605045	399.877	0.00119627	399.877	0.00085776	399.877	-0.015604
400.143	0.50797	400.143	0.401412	400.143	0.36238	400.143	0.197033	400.143	0.0585752	400.143	0.0659759	400.143	0.00300171	400.143	0.00159385	400.143	0.000827952	400.143	0.000821009	400.143	0.000956426	400.143	0.00152704	400.143	0.00060618	400.143	0.000814202	400.143	0.000921843	400.143	0.00119627	400.143	0.000989723	400.143	0.0153349
400.409	0.517232	400.409	0.392208	400.409	0.370226	400.409	0.189526	400.409	0.0594851	400.409	0.0471849	400.409	0.00293975	400.409	0.0010605	400.409	0.00131268	400.409	0.000708264	400.409	0.000806672	400.409	0.000775928	400.409	0.00056457	400.409	0.00086322	400.409	0.000636317	400.409	0.00230134	400.409	0.0035795	400.409	0.034257
400.675	0.524484	400.675	0.404862	400.675	0.379469	400.675	0.18889	400.675	0.0597763	400.675	0.0334745	400.675	0.00265059	400.675	0.00158765	400.675	0.0015144	400.675	0.00170851	400.675	0.000381372	400.675	0.000757883	400.675	0.000671905	400.675	0.000740259	400.675	0.00105101	400.675	-0.000214577	400.675	-0.00191347	400.675	0.0120169
400.941	0.520796	400.941	0.416543	400.941	0.385858	400.941	0.183798	400.941	0.0611472	400.941	0.0462976	400.941	0.00254388	400.941	0.00207449	400.941	0.0005329	400.941	0.00115635	400.941	0.000179704	400.941	0.000268417	400.941	0.000444942	400.941	0.000562464	400.941	0.00058465	400.941	0.00193656	400.941	0.00374445	400.941	0.0232266
401.208	0.531325	401.208	0.425632	401.208	0.387301	401.208	0.196155	401.208	0.0603708	401.208	0.0537396	401.208	0.0035215	401.208	0.00182332	401.208	0.00142107	401.208	0.00117659	401.208	-0.0026756	401.208	-0.00286462	401.208	0.000621784	401.208	0.000682102	401.208	0.00116114	401.208	0.00171662	401.208	0.00808274	401.208	0.0343467
401.474	0.540939	401.474	0.43414	401.474	0.394814	401.474	0.216051	401.474	0.0593638	401.474	0.0390703	401.474	0.0043098	401.474	0.00256443	401.474	0.00167397	401.474	0.00267117	401.474	-0.00954828	401.474	-0.0110254	401.474	0.000729118	401.474	0.000436179	401.474	0.000713817	401.474	0.00340641	401.474	0.00725797	401.474	0.0454668
401.74	0.553007	401.74	0.442752	401.74	0.412865	401.74	0.232458	401.74	0.0664612	401.74	0.034462	401.74	0.00297761	401.74	0.00183882	401.74	0.000833973	401.74	0.000187907	401.74	-0.00165328	401.74	-0.00158795	401.74	0.000834562	401.74	0.000783461	401.74	0.00149969	401.74	0.00114262	401.74	0.00395889	401.74	0.00331809
402.006	0.564254	402.006	0.450969	402.006	0.420898	402.006	0.2264	402.006	0.0692031	402.006	0.046455	402.006	0.00218588	402.006	0.00235667	402.006	0.00123139	402.006	0.000870153	402.006	0.000107823	402.006	0.000311274	402.006	0.000581592	402.006	0.000982858	402.006	0.000769562	402.006	0.000477435	402.006	-0.00196295	402.006	0.00744328
402.272	0.568398	402.272	0.468074	402.272	0.419255	402.272	0.226905	402.272	0.0621178	402.272	0.0341901	402.272	0.00278829	402.272	0.00187913	402.272	0.000788812	402.272	0.000815227	402.272	0.000804676	402.272	0.000859386	402.272	0.000644007	402.272	0.000854912	402.272	0.000992545	402.272	0.00247837	402.272	0.00971578	402.272	0.0287867
402.538	0.559987	402.538	0.459591	402.538	0.418952	402.538	0.232886	402.538	0.0590119	402.538	0.0375533	402.538	0.00305335	402.538	0.00231636	402.538	0.00133978	402.538	0.000182125	402.538	0.000634955	402.538	0.00106465	402.538	0.000477095	402.538	0.000503476	402.538	0.000293685	402.538	0.00192583	402.538	0.00938588	402.538	0.0403551
402.805	0.560274	402.805	0.454337	402.805	0.421713	402.805	0.22381	402.805	0.0705862	402.805	0.0421187	402.805	0.00282615	402.805	0.0024683	402.805	0.00149633	402.805	0.00056083	402.805	0.00106425	402.805	0.00135336	402.805	0.000454399	402.805	0.000451134	402.805	0.000523466	402.805	0.00306846	402.805	0.00793428	402.805	0.0485158
403.071	0.571214	403.071	0.465564	403.071	0.419479	403.071	0.240666	403.071	0.0810686	403.071	0.0416321	403.071	0.00346298	403.071	0.00220473	403.071	0.00194794	403.071	0.000948207	403.071	0.000305497	403.071	0.000938332	403.071	0.000608071	403.071	0.000691241	403.071	0.00117474	403.071	0.00192047	403.071	0.00616928	403.071	0.0415209
403.337	0.574041	403.337	0.476019	403.337	0.437786	403.337	0.261913	403.337	0.0845264	403.337	0.0533102	403.337	0.00283304	403.337	0.00157215	403.337	0.000924295	403.337	0.000439413	403.337	0.000818652	403.337	0.000649614	403.337	0.000478041	403.337	0.000429533	403.337	0.00042829	403.337	0.000869038	403.337	-0.000544348	403.337	-0.0165904
403.603	0.57409	403.603	0.480532	403.603	0.446455	403.603	0.264579	403.603	0.0913326	403.603	0.138177	403.603	0.00336316	403.603	0.00221713	403.603	0.00211052	403.603	0.00102915	403.603	0.000618981	403.603	0.00113457	403.603	0.000513031	403.603	0.000610651	403.603	0.00077772	403.603	0.00166297	403.603	0.00240833	403.603	0.00591875
403.869	0.579194	403.869	0.48382	403.869	0.452209	403.869	0.273359	403.869	0.0908473	403.869	0.167602	403.869	0.0037005	403.869	0.00196906	403.869	0.00308299	403.869	0.00169694	403.869	0.000700846	403.869	0.000489466	403.869	0.000663867	403.869	0.000547509	403.869	0.000987106	403.869	-0.00118554	403.869	1.64954e-05	403.869	-0.0329118
404.135	0.593485	404.135	0.503803	404.135	0.457202	404.135	0.27923	404.135	0.0907624	404.135	0.0574319	404.135	0.00375558	404.135	0.00239698	404.135	0.00144816	404.135	0.00121995	404.135	0.00086258	404.135	0.000832318	404.135	0.000575446	404.135	0.000383838	404.135	0.000549299	404.135	0.0011158	404.135	-0.00722498	404.135	-0.00968523
404.401	0.603049	404.401	0.524277	404.401	0.458381	404.401	0.261748	404.401	0.101063	404.401	0.0498898	404.401	0.00283992	404.401	0.0017613	404.401	0.00124644	404.401	0.000812336	404.401	0.000740781	404.401	0.000757883	404.401	0.000516341	404.401	0.000689579	404.401	0.000709738	404.401	0.00188292	404.401	0.00333207	404.401	-0.00627746
404.668	0.610816	404.668	0.529593	404.668	0.472322	404.668	0.2451	404.668	0.0961007	404.668	0.0513639	404.668	0.00325989	404.668	0.000716304	404.668	0.000858059	404.668	0.000503012	404.668	0.00128988	404.668	0.000972166	404.668	0.00067616	404.668	0.00092387	404.668	0.000871536	404.668	0.00235499	404.668	8.24769e-05	404.668	0.00475294
404.934	0.634988	404.934	0.544417	404.934	0.479293	404.934	0.258752	404.934	0.0865525	404.934	0.0531099	404.934	0.00430635	404.934	0.00188534	404.934	0.00145117	404.934	0.00123729	404.934	0.000467231	404.934	0.000771417	404.934	0.000602397	404.934	0.000333989	404.934	0.000422851	404.934	-0.000273586	404.934	0.00491563	404.934	0.026186
405.2	0.644676	405.2	0.549714	405.2	0.474245	405.2	0.261463	405.2	0.0880811	405.2	0.0562155	405.2	0.00332529	405.2	0.00161556	405.2	0.000843005	405.2	0.0010465	405.2	0.000624971	405.2	0.000351874	405.2	0.000496009	405.2	0.000333158	405.2	0.000573773	405.2	0.000219942	405.2	-0.00207842	405.2	0.00511165
405.466	0.67017	405.466	0.55563	405.466	0.480596	405.466	0.261397	405.466	0.0913326	405.466	0.0607808	405.466	0.00319104	405.466	0.00163727	405.466	0.000505803	405.466	0.00122573	405.466	0.000461241	405.466	0.000439843	405.466	0.000351793	405.466	0.00042621	405.466	0.000440527	405.466	0.000981691	405.466	0.00418983	405.466	0.0125549
405.732	0.665383	405.732	0.566729	405.732	0.489358	405.732	0.272997	405.732	0.0813234	405.732	0.0632997	405.732	0.00265404	405.732	0.00193495	405.732	0.000310106	405.732	0.000251506	405.732	0.000555086	405.732	0.00112104	405.732	0.000633132	405.732	0.000471905	405.732	0.000443246	405.732	0.00170589	405.732	0.00593834	405.732	0.026186
405.998	0.670432	405.998	0.577593	405.998	0.497282	405.998	0.289831	405.998	0.0830826	405.998	0.0589776	405.998	0.00406539	405.998	0.00181712	405.998	0.00119827	405.998	0.00105228	405.998	0.000327461	405.998	0.000473677	405.998	0.000583957	405.998	0.000704534	405.998	0.000938159	405.998	0.00195802	405.998	-0.000395889	405.998	0.0260963
406.265	0.66471	406.265	0.571925	406.265	0.50889	406.265	0.288437	406.265	0.0795399	406.265	0.0554713	406.265	0.00445093	406.265	0.002121	406.265	0.00166192	406.265	0.0015842	406.265	4.39277e-05	406.265	0.000110525	406.265	0.000499318	406.265	0.000772661	406.265	0.000938159	406.265	0.000928047	406.265	-0.00595484	406.265	0.037037
406.531	0.662284	406.531	0.567864	406.531	0.540735	406.531	0.302967	406.531	0.0836043	406.531	0.0581618	406.531	0.00380377	406.531	0.00194115	406.531	0.00176429	406.531	0.00100313	406.531	0.000824643	406.531	0.000958632	406.531	0.000687508	406.531	0.000622283	406.531	0.000603685	406.531	0.0033635	406.531	0.00366198	406.531	0.023944
406.797	0.66171	406.797	0.584612	406.797	0.547148	406.797	0.309234	406.797	0.094026	406.797	0.0640009	406.797	0.0035456	406.797	0.00284661	406.797	0.00134881	406.797	0.00151482	406.797	0.000644938	406.797	0.000739838	406.797	0.000665285	406.797	0.000732782	406.797	0.000799475	406.797	0.00199557	406.797	0.00663115	406.797	0.0593669
407.063	0.655567	407.063	0.586039	407.063	0.546589	407.063	0.306348	407.063	0.0931403	407.063	0.0570455	407.063	0.00312563	407.063	0.00190084	407.063	0.0015144	407.063	0.00104939	407.063	0.000239606	407.063	0.000396987	407.063	0.000630768	407.063	0.00050763	407.063	0.00027193	407.063	0.0017649	407.063	0.00333207	407.063	0.0231369
407.329	0.669665	407.329	0.589579	407.329	0.555158	407.329	0.333772	407.329	0.0859822	407.329	0.0571457	407.329	0.00401031	407.329	0.00207759	407.329	0.000448599	407.329	0.000974225	407.329	0.000932465	407.329	0.00126991	407.329	0.000511139	407.329	0.000552494	407.329	0.000602325	407.329	0.000890496	407.329	0.00192996	407.329	-0.00251099
407.595	0.671625	407.595	0.583772	407.595	0.565742	407.595	0.330381	407.595	0.0887484	407.595	0.048201	407.595	0.00442339	407.595	0.00135819	407.595	0.00140902	407.595	0.00121417	407.595	0.000309491	407.595	0.000275184	407.595	0.000602397	407.595	0.00058905	407.595	0.000266492	407.595	0.00332595	407.595	0.00303515	407.595	0.0147072
407.862	0.668096	407.862	0.595954	407.862	0.566401	407.862	0.321371	407.862	0.0928128	407.862	0.0448665	407.862	0.00328742	407.862	0.00107911	407.862	0.00136687	407.862	0.00179523	407.862	0.000994363	407.862	0.00061578	407.862	0.00060618	407.862	0.000852419	407.862	0.00031136	407.862	0.00125528	407.862	0.000560843	407.862	0.0196395
408.128	0.694891	408.128	0.627985	408.128	0.576923	408.128	0.313975	408.128	0.0933345	408.128	0.0584481	408.128	0.00430291	408.128	0.00163727	408.128	0.00156558	408.128	0.00151482	408.128	0.000686869	408.128	0.000742094	408.128	0.000564097	408.128	0.0009247	408.128	0.00124952	408.128	0.000477435	408.128	-0.00191347	408.128	-0.0139898
408.394	0.716826	408.394	0.636683	408.394	0.571945	408.394	0.322282	408.394	0.0947904	408.394	0.0684804	408.394	0.00326677	408.394	0.000648084	408.394	0.000978488	408.394	0.000413395	408.394	0.00102631	408.394	0.00104435	408.394	0.000608544	408.394	0.000613144	408.394	0.000364386	408.394	0.00181854	408.394	0.00925391	408.394	0.0306699
408.66	0.718598	408.66	0.639398	408.66	0.584242	408.66	0.33622	408.66	0.111958	408.66	0.0673355	408.66	0.00356625	408.66	0.00159075	408.66	0.00185762	408.66	0.000933753	408.66	0.000668899	408.66	0.000622547	408.66	0.000695547	408.66	0.00111496	408.66	0.0013107	408.66	0.00185609	408.66	0.00641671	408.66	0.0260066
408.926	0.727053	408.926	0.651832	408.926	0.597199	408.926	0.338392	408.926	0.129525	408.926	0.062856	408.926	0.00319792	408.926	0.00147292	408.926	0.000776769	408.926	0.000315105	408.926	0.00104827	408.926	0.00080074	408.926	0.000568353	408.926	0.000530062	408.926	0.000648553	408.926	0.000810029	408.926	0.0060703	408.926	0.028697
409.192	0.702564	409.192	0.664582	409.192	0.601045	409.192	0.340928	409.192	0.123107	409.192	0.0615537	409.192	0.0052289	409.192	0.00228225	409.192	0.00142107	409.192	0.000491449	409.192	0.000746771	409.192	0.000827807	409.192	0.000680889	409.192	0.000712011	409.192	0.000772282	409.192	0.0014323	409.192	0.00689507	409.192	-0.012824
409.458	0.687199	409.458	0.662725	409.458	0.589337	409.458	0.338711	409.458	0.108282	409.458	0.0596789	409.458	0.00432701	409.458	0.00206519	409.458	0.000722576	409.458	0.000280415	409.458	0.00145361	409.458	0.00111878	409.458	0.000583484	409.458	0.000698718	409.458	0.00104421	409.458	0.00263394	409.458	0.00648269	409.458	0.0503991
409.725	0.713623	409.725	0.674883	409.725	0.627595	409.725	0.336823	409.725	0.103429	409.725	0.055228	409.725	0.00368673	409.725	0.00229775	409.725	0.00133677	409.725	0.00101759	409.725	0.000946442	409.725	0.00107367	409.725	0.000784913	409.725	0.000844942	409.725	0.0011054	409.725	0.00209749	409.725	0.00651568	409.725	0.0129136
409.991	0.717346	409.991	0.675785	409.991	0.643467	409.991	0.349092	409.991	0.102118	409.991	0.0529811	409.991	0.00438553	409.991	0.00195356	409.991	0.00150236	409.991	0.000517467	409.991	0.00071083	409.991	0.000782695	409.991	0.000531471	409.991	0.000919716	409.991	0.000828027	409.991	0.00119627	409.991	0.00648269	409.991	0.0212537
410.257	0.711598	410.257	0.688257	410.257	0.638504	410.257	0.348236	410.257	0.118085	410.257	0.0620546	410.257	0.00254732	410.257	0.00113182	410.257	0.0005329	410.257	-0.000367141	410.257	0.000834626	410.257	0.000843596	410.257	0.000674269	410.257	0.000673793	410.257	0.000993905	410.257	0.00127137	410.257	-0.0046517	410.257	-0.0244821
410.523	0.706069	410.523	0.696579	410.523	0.614762	410.523	0.343945	410.523	0.13365	410.523	0.0653462	410.523	0.00368673	410.523	0.00180471	410.523	0.00118021	410.523	3.75814e-05	410.523	0.000201668	410.523	0.000866152	410.523	0.000540455	410.523	0.000712842	410.523	0.000693422	410.523	0.00163615	410.523	0.00113818	410.523	-0.00197292
410.789	0.706173	410.789	0.714166	410.789	0.618391	410.789	0.351902	410.789	0.134475	410.789	0.0635716	410.789	0.00370739	410.789	0.00189774	410.789	0.000975478	410.789	0.00059552	410.789	0.000117806	410.789	0.000437587	410.789	0.000626985	410.789	0.000736936	410.789	0.000766843	410.789	0.00134111	410.789	0.00706003	410.789	0.0414313
411.055	0.731498	411.055	0.707987	411.055	0.64149	411.055	0.368177	411.055	0.119989	411.055	0.0551994	411.055	0.00409293	411.055	0.00225434	411.055	0.000397417	411.055	0.000930862	411.055	0.000782712	411.055	0.000755628	411.055	0.000611854	411.055	0.000667147	411.055	0.00066351	411.055	0.00227988	411.055	0.0042888	411.055	0.018115
411.322	0.739354	411.322	0.704447	411.322	0.657502	411.322	0.39344	411.322	0.119553	411.322	0.0574463	411.322	0.00314285	411.322	0.0021272	411.322	0.000927306	411.322	0.000303542	411.322	0.000435284	411.322	0.000791717	411.322	0.000763636	411.322	0.00081254	411.322	0.00093544	411.322	0.000815394	411.322	0.000362899	411.322	0.020626
411.588	0.733558	411.588	0.703836	411.588	0.651779	411.588	0.391771	411.588	0.118873	411.588	0.05955	411.588	0.00469189	411.588	0.00228845	411.588	0.00131569	411.588	0.00141942	411.588	0.000972399	411.588	0.000730816	411.588	0.000673796	411.588	0.00102108	411.588	0.000871536	411.588	0.00299335	411.588	0.00831368	411.588	0.0399067
411.854	0.729682	411.854	0.707525	411.854	0.659812	411.854	0.389653	411.854	0.128033	411.854	0.0618542	411.854	0.00292598	411.854	0.00137059	411.854	0.000785801	411.854	0.000621538	411.854	0.000401339	411.854	0.000861641	411.854	0.000635496	411.854	0.00082251	411.854	0.000645834	411.854	0.000332595	411.854	0.00151758	411.854	-0.00493229
412.12	0.749191	412.12	0.727297	412.12	0.697915	412.12	0.39007	412.12	0.127208	412.12	0.0655895	412.12	0.00292254	412.12	0.0021179	412.12	0.000192687	412.12	0.000205252	412.12	0.000902514	412.12	0.000721794	412.12	0.000496481	412.12	0.000438672	412.12	0.000515308	412.12	0.00226916	412.12	0.00131963	412.12	0.0147969
412.386	0.750062	412.386	0.739531	412.386	0.706871	412.386	0.388556	412.386	0.123678	412.386	0.0664196	412.386	0.00342167	412.386	0.00217372	412.386	0.00135182	412.386	0.00072561	412.386	0.00111417	412.386	0.000766906	412.386	0.000665285	412.386	0.00088316	412.386	0.00097487	412.386	0.00237108	412.386	0.00113818	412.386	-0.00134517
412.652	0.760403	412.652	0.743893	412.652	0.689347	412.652	0.392748	412.652	0.121627	412.652	0.068509	412.652	0.00329087	412.652	0.00153184	412.652	0.00118021	412.652	0.00101759	412.652	0.000612991	412.652	0.0011278	412.652	0.000658192	412.652	0.000592373	412.652	0.000765483	412.652	0.000906589	412.652	0.00473418	412.652	-0.00179356
412.919	0.767729	412.919	0.739636	412.919	0.704831	412.919	0.382224	412.919	0.119152	412.919	0.0738043	412.919	0.00397245	412.919	0.0017427	412.919	0.000800855	412.919	0.000615756	412.919	4.59244e-05	412.919	4.28565e-05	412.919	0.000652518	412.919	0.000666316	412.919	0.000925922	412.919	0.00259639	412.919	0.0057239	412.919	0.0272621
413.185	0.771294	413.185	0.728233	413.185	0.716377	413.185	0.375387	413.185	0.112698	413.185	0.0758222	413.185	0.00358002	413.185	0.00188534	413.185	0.00127655	413.185	0.00155529	413.185	0.00136575	413.185	0.00127216	413.185	0.000545184	413.185	0.000515107	413.185	0.000836185	413.185	0.00238181	413.185	0.00313412	413.185	0.0560488
413.451	0.775902	413.451	0.736921	413.451	0.702412	413.451	0.369559	413.451	0.125206	413.451	0.0697112	413.451	0.00310154	413.451	0.0017706	413.451	0.000764726	413.451	0.000881717	413.451	0.00072281	413.451	0.000200749	413.451	0.00050452	413.451	0.000276662	413.451	0.00058465	413.451	0.00248373	413.451	0.00935289	413.451	0.0495023
413.717	0.788342	413.717	0.756341	413.717	0.685796	413.717	0.366618	413.717	0.130011	413.717	0.062169	413.717	0.00325989	413.717	0.00153184	413.717	0.000403438	413.717	-0.000121417	413.717	0.000652925	413.717	0.000780439	413.717	0.000477095	413.717	0.00016284	413.717	0.00031272	413.717	0.00145376	413.717	-0.00155057	413.717	0.0116581
413.983	0.796822	413.983	0.741201	413.983	0.706708	413.983	0.367507	413.983	0.124685	413.983	0.0562155	413.983	0.00308088	413.983	0.00136129	413.983	0.00120128	413.983	0.00115635	413.983	0.000682876	413.983	0.000360897	413.983	0.000591995	413.983	0.000340635	413.983	0.000439167	413.983	0.0038463	413.983	0.00712601	413.983	0.0246615
414.249	0.804317	414.249	0.754199	414.249	0.725837	414.249	0.400507	414.249	0.127596	414.249	0.0640439	414.249	0.00294319	414.249	0.0021024	414.249	0.00107483	414.249	0.000653338	414.249	0.00101233	414.249	0.000976677	414.249	0.000783022	414.249	0.000559971	414.249	0.00074101	414.249	0.00218332	414.249	0.0067961	414.249	0.018115
414.516	0.833305	414.516	0.778304	414.516	0.764048	414.516	0.411602	414.516	0.123775	414.516	0.0708847	414.516	0.00292254	414.516	0.00153804	414.516	0.000716555	414.516	0.000479885	414.516	0.00118405	414.516	0.00133306	414.516	0.000603816	414.516	0.000643884	414.516	0.000891931	414.516	0.000654461	414.516	-0.00135262	414.516	0.0057394
414.782	0.818494	414.782	0.776844	414.782	0.774508	414.782	0.422697	414.782	0.120487	414.782	0.0626127	414.782	0.00456797	414.782	0.00101399	414.782	0.000921284	414.782	0.000823899	414.782	0.00043129	414.782	0.000566157	414.782	0.000636915	414.782	0.000731951	414.782	0.000535702	414.782	0.00155569	414.782	0.00597133	414.782	0.0223298
415.048	0.815727	415.048	0.767826	415.048	0.756628	415.048	0.451066	415.048	0.124612	415.048	0.060466	415.048	0.00440962	415.048	0.00183262	415.048	0.00148128	415.048	0.00135004	415.048	0.000688866	415.048	0.000884197	415.048	0.000551331	415.048	0.000705365	415.048	0.000463641	415.048	0.00117481	415.048	0.000148459	415.048	0.00977491
415.314	0.814762	415.314	0.759877	415.314	0.736126	415.314	0.462611	415.314	0.139923	415.314	0.0755789	415.314	0.0045301	415.314	0.00155974	415.314	0.00218278	415.314	0.000852808	415.314	0.000423303	415.314	0.000218794	415.314	0.000782076	415.314	0.000878175	415.314	0.000576492	415.314	0.00129283	415.314	0.00173202	415.314	0.0267241
415.58	0.834008	415.58	0.76231	415.58	0.756542	415.58	0.471149	415.58	0.144921	415.58	0.0731889	415.58	0.00361445	415.58	0.0010574	415.58	0.00133978	415.58	0.000503012	415.58	-0.00142565	415.58	-0.0017323	415.58	0.000576864	415.58	0.00048769	415.58	-0.000144123	415.58	0.00324012	415.58	0.01252	415.58	0.0389203
415.846	0.833543	415.846	0.769811	415.846	0.764079	415.846	0.461151	415.846	0.137909	415.846	0.0670063	415.846	0.0051153	415.846	0.00117523	415.846	0.00207741	415.846	0.00104072	415.846	0.000191684	415.846	0.000649614	415.846	0.000698857	415.846	0.000864882	415.846	0.000832106	415.846	0.00323475	415.846	0.00460221	415.846	0.0302215
416.113	0.828469	416.113	0.779235	416.113	0.775625	416.113	0.456893	416.113	0.135871	416.113	0.0792999	416.113	0.0072461	416.113	0.0017706	416.113	0.00158666	416.113	0.000994461	416.113	0.000808669	416.113	0.00169622	416.113	0.000712569	416.113	0.000920546	416.113	0.00108772	416.113	0.000305773	416.113	0.000181449	416.113	0.00825038
416.379	0.829929	416.379	0.775981	416.379	0.784681	416.379	0.437062	416.379	0.133165	416.379	0.0873143	416.379	0.00411703	416.379	0.00145121	416.379	0.000930317	416.379	0.00111877	416.379	0.000952432	416.379	0.000365408	416.379	0.000757016	416.379	0.000921377	416.379	0.000799475	416.379	0.00277878	416.379	0.00435478	416.379	0.0131827
416.645	0.821222	416.645	0.773628	416.645	0.78389	416.645	0.443987	416.645	0.127487	416.645	0.0775825	416.645	0.0048709	416.645	0.00227915	416.645	0.00169504	416.645	0.00201205	416.645	0.00070484	416.645	0.000660892	416.645	0.000561733	416.645	0.000596527	416.645	0.000386141	416.645	0.00102461	416.645	0.00192996	416.645	0.0094162
416.911	0.809084	416.911	0.771176	416.911	0.801352	416.911	0.444536	416.911	0.120244	416.911	0.0783983	416.911	0.00466091	416.911	0.00165897	416.911	0.0017673	416.911	0.00112166	416.911	0.000718817	416.911	0.000557134	416.911	0.000598142	416.911	0.000820848	416.911	0.000928641	416.911	0.000107289	416.911	0.00202893	416.911	-0.00340777
417.177	0.802213	417.177	0.780275	417.177	0.814449	417.177	0.455159	417.177	0.119468	417.177	0.0828921	417.177	0.00436832	417.177	0.00136749	417.177	0.00146623	417.177	0.00103204	417.177	0.000858587	417.177	0.0013263	417.177	0.000635969	417.177	0.000842449	417.177	0.000659431	417.177	0.00349761	417.177	0.00887452	417.177	0.0318357
417.443	0.813183	417.443	0.782546	417.443	0.817271	417.443	0.464443	417.443	0.115792	417.443	0.0843948	417.443	0.00388983	417.443	0.00123105	417.443	0.00135784	417.443	0.00157264	417.443	0.00117407	417.443	0.0011481	417.443	0.000556532	417.443	0.000856573	417.443	0.000822589	417.443	0.00127137	417.443	0.0119262	417.443	0.0263653
417.71	0.829578	417.71	0.799618	417.71	0.830243	417.71	0.473936	417.71	0.125425	417.71	0.0776541	417.71	0.00380033	417.71	0.00190084	417.71	0.00153848	417.71	0.00134715	417.71	0.000648932	417.71	0.000895475	417.71	0.000781131	417.71	0.000773492	417.71	0.001085	417.71	0.00175417	417.71	0.0010557	417.71	0.00152453
417.976	0.84176	417.976	0.821028	417.976	0.805144	417.976	0.456805	417.976	0.124369	417.976	0.0699259	417.976	0.00433045	417.976	0.00195976	417.976	0.00230321	417.976	0.00149169	417.976	0.00115011	417.976	0.000471421	417.976	0.000565989	417.976	0.000888144	417.976	0.00101838	417.976	-0.000595452	417.976	-0.000445376	417.976	-0.0162317
418.242	0.860408	418.242	0.827445	418.242	0.784123	418.242	0.453656	418.242	0.115949	418.242	0.0775825	418.242	0.00296385	418.242	0.00189774	418.242	0.00176128	418.242	0.00108986	418.242	0.000802679	418.242	0.000793973	418.242	0.000430284	418.242	0.00051843	418.242	0.000125088	418.242	0.00151277	418.242	0.00763737	418.242	0.0590978
418.508	0.888441	418.508	0.84625	418.508	0.814953	418.508	0.449639	418.508	0.122986	418.508	0.0872428	418.508	0.00367985	418.508	0.00107911	418.508	0.0016258	418.508	0.00049434	418.508	0.000595021	418.508	0.000841341	418.508	0.000638333	418.508	0.00099532	418.508	0.000751887	418.508	0.00162006	418.508	0.0039259	418.508	0.0147072
418.774	0.889783	418.774	0.860125	418.774	0.828336	418.774	0.456048	418.774	0.122646	418.774	0.0783553	418.774	0.00361445	418.774	0.00273188	418.774	0.00220386	418.774	0.000390268	418.774	0.000730797	418.774	0.000945099	418.774	0.000670959	418.774	0.00103603	418.774	0.00027057	418.774	0.00187755	418.774	0.00268875	418.774	-0.00618779
419.04	0.880872	419.04	0.876782	419.04	0.823172	419.04	0.45314	419.04	0.135191	419.04	0.0772533	419.04	0.00318415	419.04	0.00185433	419.04	0.00237848	419.04	0.00157553	419.04	0.000808669	419.04	0.00096991	419.04	0.000527689	419.04	0.000719488	419.04	0.000135965	419.04	0.00231207	419.04	0.00580638	419.04	0.00887813
419.307	0.87213	419.307	0.871949	419.307	0.809424	419.307	0.449782	419.307	0.13786	419.307	0.0731459	419.307	0.0037005	419.307	0.00201557	419.307	0.00210149	419.307	0.00089328	419.307	0.000557083	419.307	0.00076465	419.307	0.000795789	419.307	0.000927193	419.307	0.00110947	419.307	0.000112653	419.307	0.00384343	419.307	-0.00044839
419.573	0.858824	419.573	0.879216	419.573	0.80761	419.573	0.475132	419.573	0.153669	419.573	0.0755217	419.573	0.00414801	419.573	0.00118764	419.573	0.00119225	419.573	0.000303542	419.573	0.00144961	419.573	0.00166915	419.573	0.000687981	419.573	0.000851588	419.573	0.00111355	419.573	0.00104606	419.573	0.00412385	419.573	0.0522823
419.839	0.869506	419.839	0.887074	419.839	0.817387	419.839	0.481333	419.839	0.164455	419.839	0.0795861	419.839	0.0047573	419.839	0.00155044	419.839	0.00136687	419.839	0.000491449	419.839	0.000325464	419.839	0.000541345	419.839	0.000741412	419.839	0.000707026	419.839	0.000813071	419.839	0.00222088	419.839	0.00531152	419.839	0.00950587
420.105	0.866269	420.105	0.886578	420.105	0.855366	420.105	0.493372	420.105	0.173991	420.105	0.0765664	420.105	0.00406539	420.105	0.00268226	420.105	0.00146322	420.105	0.00108697	420.105	0.000786705	420.105	0.000784951	420.105	0.000630295	420.105	0.00061979	420.105	0.000645834	420.105	0.00334741	420.105	0.0107385	420.105	0.0516546
420.371	0.86122	420.371	0.877603	420.371	0.861298	420.371	0.504159	420.371	0.167706	420.371	0.0815038	420.371	0.00461272	420.371	0.00531181	420.371	0.00174623	420.371	0.000745846	420.371	0.00101233	420.371	0.000802995	420.371	0.000621311	420.371	0.000859897	420.371	0.00113395	420.371	0.00212432	420.371	-0.00498161	420.371	0.0205363
420.637	0.871759	420.637	0.876062	420.637	0.848729	420.637	0.502403	420.637	0.150102	420.637	0.0948708	420.637	0.00305335	420.637	0.00644053	420.637	0.00133677	420.637	5.78175e-06	420.637	0.000738784	420.637	0.000832318	420.637	0.000512558	420.637	0.000418732	420.637	0.000690703	420.637	0.00145376	420.637	0.00230935	420.637	0.0199085
420.904	0.880041	420.904	0.890495	420.904	0.846674	420.904	0.512796	420.904	0.155331	420.904	0.0863268	420.904	0.00387262	420.904	0.00241869	420.904	0.00181246	420.904	0.0012344	420.904	0.000618981	420.904	6.31569e-05	420.904	0.0006894	420.904	0.000373868	420.904	0.000252895	420.904	0.00197411	420.904	0.00583937	420.904	0.0393687
421.17	0.894876	421.17	0.882193	421.17	0.843115	421.17	0.51081	421.17	0.149896	421.17	0.0875576	421.17	0.00359035	421.17	0.00153494	421.17	0.00192687	421.17	0.000601302	421.17	0.000535119	421.17	0.000284206	421.17	0.00056126	421.17	0.000423717	421.17	0.00027329	421.17	-0.000740292	421.17	-0.00168253	421.17	-0.0131827
421.436	0.89302	421.436	0.889384	421.436	0.845643	421.436	0.505059	421.436	0.146741	421.436	0.0879011	421.436	0.00317038	421.436	0.00134578	421.436	0.00167999	421.436	0.00095688	421.436	0.000457247	421.436	0.000802995	421.436	0.000826996	421.436	0.00101941	421.436	0.00085658	421.436	0.000278951	421.436	0.00602082	421.436	-0.0151556
421.702	0.88454	421.702	0.890872	421.702	0.854614	421.702	0.517976	421.702	0.144727	421.702	0.0889029	421.702	0.0041721	421.702	0.00154424	421.702	0.00242364	421.702	0.00130957	421.702	0.000680879	421.702	0.000581946	421.702	0.000557478	421.702	0.000369714	421.702	0.000418772	421.702	0.00182927	421.702	0.00519605	421.702	0.0200879
421.968	0.891817	421.968	0.89363	421.968	0.86388	421.968	0.518064	421.968	0.144618	421.968	0.0825343	421.968	0.00358002	421.968	0.00342647	421.968	0.00192085	421.968	0.001457	421.968	0.000742777	421.968	0.00109171	421.968	0.00064448	421.968	0.000697056	421.968	0.000966712	421.968	0.000525714	421.968	0.00762087	421.968	0.0368577
422.235	0.890733	422.235	0.887327	422.235	0.870773	422.235	0.505608	422.235	0.145382	422.235	0.0794144	422.235	0.00378656	422.235	0.0105368	422.235	0.0017402	422.235	0.00110721	422.235	0.000447264	422.235	0.000541345	422.235	0.00054282	422.235	0.000815863	422.235	0.000683904	422.235	0.00157178	422.235	0.00480016	422.235	0.00896781
422.501	0.927964	422.501	0.88644	422.501	0.892918	422.501	0.506387	422.501	0.16204	422.501	0.0873716	422.501	0.00308433	422.501	0.00252412	422.501	0.0014873	422.501	0.000812336	422.501	0.000331454	422.501	0.000259395	422.501	0.000676633	422.501	0.000778476	422.501	0.000473158	422.501	0.00148595	422.501	0.00702704	422.501	0.0361403
422.767	0.948453	422.767	0.891769	422.767	0.912722	422.767	0.515496	422.767	0.178273	422.767	0.0916793	422.767	0.00361445	422.767	0.00153184	422.767	0.00104171	422.767	0.000922189	422.767	0.000567067	422.767	0.000751117	422.767	0.000614691	422.767	0.0003963	422.767	0.00035215	422.767	0.00052035	422.767	0.00951784	422.767	-0.00511165
423.033	0.950106	423.033	0.888277	423.033	0.917087	423.033	0.529049	423.033	0.170023	423.033	0.102041	423.033	0.00381066	423.033	0.00182952	423.033	0.00139096	423.033	0.00107251	423.033	0.000373385	423.033	0.000606758	423.033	0.00096412	423.033	0.000937163	423.033	0.00155	423.033	0.00241936	423.033	0.0157366	423.033	0.0235853
423.299	0.928533	423.299	0.885051	423.299	0.901075	423.299	0.516505	423.299	0.167924	423.299	0.102542	423.299	0.00375214	423.299	0.00235667	423.299	0.0020202	423.299	0.0013616	423.299	0.000680879	423.299	0.000505256	423.299	0.000770728	423.299	0.000643884	423.299	0.000447325	423.299	0.00131429	423.299	0.154067	423.299	0.0267241
423.565	0.910297	423.565	0.884474	423.565	0.879512	423.565	0.505366	423.565	0.176648	423.565	0.0875719	423.565	0.00389327	423.565	0.00103569	423.565	0.00136386	423.565	0.00140786	423.565	0.00087456	423.565	0.00122254	423.565	0.000710678	423.565	0.000766845	423.565	0.00070158	423.565	0.0024891	423.565	1	423.565	0.0161421
423.832	0.905406	423.832	0.881062	423.832	0.862461	423.832	0.483089	423.832	0.177703	423.832	0.0915791	423.832	0.00462649	423.832	0.00200317	423.832	0.00170408	423.832	0.00108408	423.832	0.000744774	423.832	0.00100374	423.832	0.000736211	423.832	0.000593204	423.832	0.000256974	423.832	0.00205994	423.832	0.967719	423.832	0.00744328
424.098	0.932751	424.098	0.920947	424.098	0.879799	424.098	0.492922	424.098	0.165983	424.098	0.0973753	424.098	0.00485024	424.098	0.00189154	424.098	0.00151741	424.098	0.00128644	424.098	0.000836623	424.098	0.00127893	424.098	0.000876644	424.098	0.00106677	424.098	0.00137597	424.098	0.000874403	424.098	0.459792	424.098	0.0157833
424.364	0.928142	424.364	0.932766	424.364	0.8964	424.364	0.497684	424.364	0.149932	424.364	0.0972751	424.364	0.00411014	424.364	0.00159075	424.364	0.00108386	424.364	0.00069381	424.364	0.000383369	424.364	0.000929309	424.364	0.000613746	424.364	0.00034562	424.364	0.000319518	424.364	0.00317038	424.364	0.0189697	424.364	0.0212537
424.63	0.923959	424.63	0.933496	424.63	0.886994	424.63	0.509581	424.63	0.152589	424.63	0.102213	424.63	0.00460928	424.63	0.00148842	424.63	0.00154451	424.63	0.000546375	424.63	0.000684873	424.63	0.00121352	424.63	0.000871443	424.63	0.000508461	424.63	0.000288246	424.63	0.0015986	424.63	0.0103921	424.63	0.0334499
424.896	0.931914	424.896	0.924387	424.896	0.900897	424.896	0.505312	424.896	0.158898	424.896	0.0974182	424.896	0.00304646	424.896	0.00148532	424.896	0.000990531	424.896	0.000271742	424.896	0.000780715	424.896	0.000861641	424.896	0.000907379	424.896	0.000552494	424.896	0.000277369	424.896	0.00331522	424.896	0.00902298	424.896	0.0477984
425.162	0.944032	425.162	0.938444	425.162	0.899385	425.162	0.498815	425.162	0.161397	425.162	0.0905773	425.162	0.00304646	425.162	0.000955071	425.162	0.00130967	425.162	0.00120549	425.162	0.000688866	425.162	0.000965399	425.162	0.000822268	425.162	0.00107508	425.162	0.00066351	425.162	0.00136257	425.162	0.00395889	425.162	-0.0142588
425.429	0.955156	425.429	0.954032	425.429	0.885048	425.429	0.496949	425.429	0.166942	425.429	0.0835361	425.429	0.00412735	425.429	0.00208069	425.429	0.00181848	425.429	0.000635993	425.429	0.00109819	425.429	0.00072856	425.429	0.00072108	425.429	0.00102357	425.429	0.00081851	425.429	0.00184536	425.429	0.00585586	425.429	0.0436732
425.695	0.952507	425.695	0.968442	425.695	0.879543	425.695	0.523309	425.695	0.167378	425.695	0.0852535	425.695	0.00452666	425.695	0.00231326	425.695	0.00242063	425.695	0.000479885	425.695	0.00101633	425.695	0.000735327	425.695	0.00063786	425.695	0.00072115	425.695	0.000811711	425.695	0.00212432	425.695	0.00405787	425.695	0.0344364
425.961	0.955572	425.961	0.965836	425.961	0.88825	425.961	0.539979	425.961	0.155307	425.961	0.0883734	425.961	0.00420997	425.961	0.00171169	425.961	0.00217375	425.961	0.000965552	425.961	0.000616984	425.961	0.000843596	425.961	0.00088421	425.961	0.000966241	425.961	0.000919124	425.961	0.00173271	425.961	0.00724148	425.961	0.0400861
426.227	0.932157	426.227	0.952185	426.227	0.897392	426.227	0.544193	426.227	0.152589	426.227	0.0920514	426.227	0.00369706	426.227	0.00110391	426.227	0.00106881	426.227	0.00085859	426.227	0.00110818	426.227	0.000931565	426.227	0.000755125	426.227	0.000837465	426.227	0.000981668	426.227	0.00188292	426.227	0.00140211	426.227	0.0353332
426.493	0.921969	426.493	0.938482	426.493	0.894531	426.493	0.514343	426.493	0.161057	426.493	0.0947992	426.493	0.00485713	426.493	0.0024683	426.493	0.00163182	426.493	0.00145989	426.493	0.000644938	426.493	0.000604502	426.493	0.0004979	426.493	0.000505968	426.493	0.000413334	426.493	0.00238181	426.493	0.00803325	426.493	0.0361403
426.759	0.929766	426.759	0.939446	426.759	0.864733	426.759	0.514212	426.759	0.165498	426.759	0.0916793	426.759	0.00397245	426.759	0.00228845	426.759	0.00141203	426.759	0.00174898	426.759	0.000762745	426.759	0.00102404	426.759	0.000411843	426.759	0.000638068	426.759	0.000609124	426.759	0.0011158	426.759	0.00242482	426.759	0.0441216
427.026	0.933384	427.026	0.947819	427.026	0.871959	427.026	0.527205	427.026	0.158643	427.026	0.0852678	427.026	0.00380377	427.026	0.00195666	427.026	0.000906231	427.026	0.00066201	427.026	0.0012779	427.026	0.00083683	427.026	0.000452034	427.026	0.000440334	427.026	0.000247456	427.026	0.000434519	427.026	0.00311763	427.026	0.0197292
427.292	0.90245	427.292	0.966385	427.292	0.906185	427.292	0.499418	427.292	0.145358	427.292	0.0845379	427.292	0.00333217	427.292	0.0021241	427.292	0.0016559	427.292	0.000633102	427.292	0.000630961	427.292	0.00138269	427.292	0.000612327	427.292	0.000572434	427.292	0.000614562	427.292	0.00103534	427.292	0.0108705	427.292	0.00233163
427.558	0.896802	427.558	0.981072	427.558	0.937589	427.558	0.46519	427.558	0.151073	427.558	0.0809314	427.558	0.0035456	427.558	0.00118144	427.558	0.00146021	427.558	0.000294869	427.558	0.000634955	427.558	0.000996977	427.558	0.000627931	427.558	0.000897283	427.558	0.000168597	427.558	0.00177563	427.558	0.00334856	427.558	0.0160524
427.824	0.931345	427.824	0.968313	427.824	0.932417	427.824	0.467033	427.824	0.168313	427.824	0.0788992	427.824	0.00346987	427.824	0.00178611	427.824	0.00173418	427.824	0.00102626	427.824	0.00119004	427.824	0.000906753	427.824	0.000611854	427.824	0.000657177	427.824	0.000679825	427.824	0.00134111	427.824	0.00732395	427.824	0.0213434
428.09	0.9453	428.09	0.946641	428.09	0.911	428.09	0.488532	428.09	0.170763	428.09	0.0838796	428.09	0.0037487	428.09	0.00208999	428.09	0.00131268	428.09	0.000219707	428.09	0.000928472	428.09	0.00113908	428.09	0.000644007	428.09	0.000537539	428.09	0.000746448	428.09	0.000987056	428.09	0.00560843	428.09	0.0299525
428.357	0.957854	428.357	0.926324	428.357	0.912691	428.357	0.483374	428.357	0.160463	428.357	0.0829493	428.357	0.0042616	428.357	0.00170548	428.357	0.00140902	428.357	0.00116213	428.357	0.00102831	428.357	0.00096991	428.357	0.000652046	428.357	0.000672963	428.357	0.000788597	428.357	0.00164152	428.357	0.00265576	428.357	0.0349744
428.623	0.945389	428.623	0.915693	428.623	0.911125	428.623	0.489179	428.623	0.154627	428.623	0.0661619	428.623	0.00351118	428.623	0.0013954	428.623	0.00140902	428.623	0.000439413	428.623	0.000533122	428.623	0.000660892	428.623	0.000749923	428.623	0.000570772	428.623	0.00046908	428.623	0.00212432	428.623	0.000841265	428.623	0.0208053
428.889	0.947418	428.889	0.926396	428.889	0.884777	428.889	0.508329	428.889	0.14116	428.889	0.0589633	428.889	0.00385197	428.889	0.00234117	428.889	0.00131268	428.889	0.00122573	428.889	0.00100634	428.889	0.00101953	428.889	0.000731955	428.889	0.000936332	428.889	0.000686624	428.889	0.00372292	428.889	0.0085941	428.889	0.0538965
429.155	0.954601	429.155	0.929573	429.155	0.883195	429.155	0.524802	429.155	0.152419	429.155	0.0741907	429.155	0.00384852	429.155	0.00178921	429.155	0.00133677	429.155	0.000737173	429.155	0.000730797	429.155	0.0004827	429.155	0.000412316	429.155	0.00020355	429.155	-0.000107412	429.155	0.00372828	429.155	-0.000593834	429.155	0.0593669
429.421	0.941067	429.421	0.947352	429.421	0.891065	429.421	0.522848	429.421	0.164285	429.421	0.0740905	429.421	0.00465059	429.421	0.00204348	429.421	0.00219784	429.421	0.00108408	429.421	0.000427297	429.421	0.000189471	429.421	0.00072439	429.421	0.000658839	429.421	0.0011557	429.421	0.00186146	429.421	0.00369497	429.421	0.0500404
429.687	0.944958	429.687	0.945548	429.687	0.921647	429.687	0.525362	429.687	0.165498	429.687	0.0767811	429.687	0.00391737	429.687	0.00198146	429.687	0.00130365	429.687	0.0014252	429.687	0.000421307	429.687	0.000818785	429.687	0.000678997	429.687	0.000529231	429.687	0.000640395	429.687	0.00140548	429.687	0.00341455	429.687	-0.00349744
429.954	0.940904	429.954	0.93277	429.954	0.916847	429.954	0.506552	429.954	0.157636	429.954	0.0821622	429.954	0.00327365	429.954	0.00153804	429.954	0.00272471	429.954	0.00109853	429.954	0.00132781	429.954	0.00123382	429.954	0.000828887	429.954	0.000667978	429.954	0.000720615	429.954	0.00376583	429.954	0.000511357	429.954	0.0164111
430.22	0.945117	430.22	0.948106	430.22	0.912699	430.22	0.514552	430.22	0.142434	430.22	0.0772677	430.22	0.00320137	430.22	0.0010636	430.22	0.00140601	430.22	0.000101181	430.22	0.00107823	430.22	0.000992466	430.22	0.000751815	430.22	0.00103105	430.22	0.000781799	430.22	0.00137866	430.22	0.00729096	430.22	-8.96781e-05
430.486	0.973952	430.486	0.940576	430.486	0.941101	430.486	0.519929	430.486	0.147129	430.486	0.0805307	430.486	0.00298106	430.486	0.00173029	430.486	0.000635265	430.486	0.000384486	430.486	0.000605004	430.486	0.00123382	430.486	0.000886101	430.486	0.000931347	430.486	0.00141268	430.486	0.00204385	430.486	0.00448675	430.486	0.000179356
430.752	0.984387	430.752	0.929941	430.752	0.935379	430.752	0.520204	430.752	0.156678	430.752	0.0779832	430.752	0.0037487	430.752	0.00191014	430.752	0.00149935	430.752	0.00122284	430.752	0.000381372	430.752	0.000724049	430.752	0.000829833	430.752	0.000838295	430.752	0.000600966	430.752	0.00174881	430.752	-0.00298567	430.752	0
431.018	0.996767	431.018	0.947104	431.018	0.945242	431.018	0.523573	431.018	0.165825	431.018	0.0947706	431.018	0.00328398	431.018	0.00178301	431.018	0.00151741	431.018	0.000962661	431.018	0.000822646	431.018	0.000978933	431.018	0.00107287	431.018	0.00088399	431.018	0.00111083	431.018	0.000965598	431.018	0.00389291	431.018	0.0254686
431.285	0.978546	431.285	0.965908	431.285	0.951585	431.285	0.529323	431.285	0.163096	431.285	0.104445	431.285	0.00282271	431.285	0.000924063	431.285	0.000563007	431.285	0.000719828	431.285	0.000543106	431.285	0.000678937	431.285	0.00100006	431.285	0.000826664	431.285	0.00116658	431.285	0.00125528	431.285	0.00174851	431.285	0.00161421
431.551	0.967611	431.551	0.966042	431.551	0.95571	431.551	0.551294	431.551	0.161167	431.551	0.104889	431.551	0.00392425	431.551	0.00265745	431.551	0.00191784	431.551	0.00216527	431.551	0.0014576	431.551	0.00198944	431.551	0.00084591	431.551	0.000645546	431.551	0.000537062	431.551	0.000139475	431.551	-0.00235884	431.551	-0.00412519
431.817	0.961388	431.817	0.961905	431.817	0.957113	431.817	0.55508	431.817	0.159298	431.817	0.104832	431.817	0.00354216	431.817	0.00222333	431.817	0.00202622	431.817	0.000878826	431.817	0.00106624	431.817	0.00152479	431.817	0.000837399	431.817	0.00101858	431.817	0.00101838	431.817	0.0020063	431.817	0.00699405	431.817	0.0364093
432.083	0.954146	432.083	0.963346	432.083	0.974187	432.083	0.542339	432.083	0.162635	432.083	0.0982769	432.083	0.0035456	432.083	0.00213031	432.083	0.00102666	432.083	0.00135004	432.083	0.000848603	432.083	0.000561646	432.083	0.000635969	432.083	0.000787615	432.083	0.00054386	432.083	0.00156105	432.083	0.00691157	432.083	0.0218814
432.349	0.962947	432.349	0.985108	432.349	0.976521	432.349	0.549505	432.349	0.17501	432.349	0.0812033	432.349	0.00338381	432.349	0.00084344	432.349	0.0014873	432.349	0.000988679	432.349	0.0014556	432.349	0.00159246	432.349	0.00068278	432.349	0.000862389	432.349	0.000965352	432.349	-0.000123382	432.349	0.00272174	432.349	0.00502197
432.615	0.953176	432.615	1	432.615	0.957749	432.615	0.558548	432.615	0.180833	432.615	0.0825772	432.615	0.00360068	432.615	0.00200007	432.615	0.0021316	432.615	0.00173742	432.615	0.00114212	432.615	0.00101051	432.615	0.000739048	432.615	0.00100861	432.615	0.000924562	432.615	-0.000391604	432.615	0.00405787	432.615	-0.0182943
432.882	0.955908	432.882	0.999986	432.882	0.951112	432.882	0.563772	432.882	0.171613	432.882	0.0869565	432.882	0.00325644	432.882	0.00220783	432.882	0.00193289	432.882	0.001298	432.882	0.000936459	432.882	0.000965399	432.882	0.000805245	432.882	0.000783461	432.882	0.000977589	432.882	0.00189901	432.882	0.00755489	432.882	0.0112994
433.148	0.95521	433.148	0.990519	433.148	0.936061	433.148	0.56127	433.148	0.163181	433.148	0.086885	433.148	0.00346643	433.148	0.00186053	433.148	0.00216472	433.148	0.00190798	433.148	0.000732794	433.148	0.000760139	433.148	0.000828415	433.148	0.00103852	433.148	0.00152417	433.148	0.00245691	433.148	0.00588885	433.148	0.0225092
433.414	0.960056	433.414	0.968551	433.414	0.912008	433.414	0.546377	433.414	0.163981	433.414	0.0788705	433.414	0.0031876	433.414	0.00226054	433.414	0.00109591	433.414	0.00125175	433.414	0.00120801	433.414	0.000699238	433.414	0.000742358	433.414	0.000594035	433.414	0.000753247	433.414	-0.0012821	433.414	-0.00320011	433.414	-0.0201776
433.68	0.971016	433.68	0.979196	433.68	0.917599	433.68	0.563267	433.68	0.168446	433.68	0.0789564	433.68	0.00410326	433.68	0.0017737	433.68	0.00124945	433.68	0.000977116	433.68	0.00111217	433.68	0.00157667	433.68	0.000660084	433.68	0.000871528	433.68	0.000823948	433.68	0.0010407	433.68	0.00115468	433.68	0.0344364
433.946	0.955774	433.946	0.98267	433.946	0.919902	433.946	0.549088	433.946	0.173384	433.946	0.0822051	433.946	0.00389327	433.946	0.00124655	433.946	0.00160472	433.946	0.000971334	433.946	0.0010343	433.946	0.000845852	433.946	0.000538091	433.946	0.000412086	433.946	0.000152281	433.946	0.0007993	433.946	-0.00308464	433.946	-0.000538068
434.213	0.961408	434.213	0.974196	434.213	0.924229	434.213	0.527074	434.213	0.173323	434.213	0.0765521	434.213	0.00443372	434.213	0.00193805	434.213	0.00195698	434.213	0.00112744	434.213	0.000804676	434.213	0.00115036	434.213	0.000608071	434.213	0.000800078	434.213	0.00115434	434.213	0.00376047	434.213	0.00151758	434.213	0.0302215
434.479	0.983788	434.479	0.954395	434.479	0.929377	434.479	0.520302	434.479	0.169271	434.479	0.0817328	434.479	0.00367296	434.479	0.00252102	434.479	0.00189375	434.479	0.00128644	434.479	0.0011561	434.479	0.000866152	434.479	0.000703585	434.479	0.000650531	434.479	0.00077908	434.479	0.000160933	434.479	0.00783531	434.479	0.0192808
434.745	0.984189	434.745	0.951565	434.745	0.960463	434.745	0.530574	434.745	0.170351	434.745	0.0779689	434.745	0.00352839	434.745	0.000883751	434.745	0.00174321	434.745	0.000630211	434.745	0.000784708	434.745	0.00115487	434.745	0.00084591	434.745	0.000714504	434.745	0.000838905	434.745	0.00056863	434.745	0.00646619	434.745	0.00493229
435.011	1	435.011	0.974277	435.011	0.974373	435.011	0.543129	435.011	0.165923	435.011	0.0823482	435.011	0.00299827	435.011	0.0013954	435.011	0.00128257	435.011	0.000771864	435.011	0.000700846	435.011	0.00041052	435.011	0.000882318	435.011	0.000634745	435.011	0.000705659	435.011	0.000407697	435.011	0.000131963	435.011	-0.0081607
435.277	0.992436	435.277	0.975198	435.277	0.956563	435.277	0.549088	435.277	0.164685	435.277	0.0818616	435.277	0.00393458	435.277	0.00148842	435.277	0.00286622	435.277	0.00123151	435.277	0.00126592	435.277	0.00143456	435.277	0.00075938	435.277	0.000712011	435.277	0.00112443	435.277	0.00343324	435.277	0.00359599	435.277	0.0203569
435.543	0.987525	435.543	0.953483	435.543	0.941473	435.543	0.519062	435.543	0.16033	435.543	0.0830066	435.543	0.00361445	435.543	0.00171169	435.543	0.0018245	435.543	0.000930862	435.543	0.000896524	435.543	0.000830063	435.543	0.000852057	435.543	0.000623114	435.543	0.00111627	435.543	0.00161469	435.543	0.00115468	435.543	0.000896781
435.81	0.981036	435.81	0.955955	435.81	0.922973	435.81	0.505377	435.81	0.15982	435.81	0.0813607	435.81	0.0030086	435.81	0.00221093	435.81	0.00234837	435.81	0.00117948	435.81	0.00102032	435.81	0.000640592	435.81	0.000710205	435.81	0.000622283	435.81	0.000256974	435.81	0.00115872	435.81	0.00183099	435.81	-0.00636714
436.076	0.962041	436.076	0.975093	436.076	0.914133	436.076	0.486315	436.076	0.167657	436.076	0.0845522	436.076	0.00266092	436.076	0.00180161	436.076	0.00230923	436.076	0.000673574	436.076	0.00114811	436.076	0.00166238	436.076	0.000868133	436.076	0.000696226	436.076	0.000705659	436.076	0.000241399	436.076	0.000494862	436.076	-0.0178459
436.342	0.95071	436.342	0.965049	436.342	0.907372	436.342	0.500615	436.342	0.171867	436.342	0.0831354	436.342	0.00308777	436.342	0.00193185	436.342	0.00191483	436.342	0.000734282	436.342	0.000607001	436.342	0.000365408	436.342	0.000773092	436.342	0.00067047	436.342	0.000411974	436.342	0.00165225	436.342	0.00381043	436.342	0.0185634
436.608	0.961601	436.608	0.94968	436.608	0.914087	436.608	0.499012	436.608	0.183951	436.608	0.0907491	436.608	0.003611	436.608	0.00204968	436.608	0.00218278	436.608	0.000815227	436.608	0.00110019	436.608	0.000918031	436.608	0.000994854	436.608	0.00104434	436.608	0.0013379	436.608	0.00126601	436.608	0.00410735	436.608	0.0227782
436.874	0.974442	436.874	0.954437	436.874	0.900145	436.874	0.505553	436.874	0.185747	436.874	0.0978762	436.874	0.00340446	436.874	0.00191014	436.874	0.001683	436.874	0.00100602	436.874	0.000944445	436.874	0.00126314	436.874	0.000901705	436.874	0.000530062	436.874	0.00073965	436.874	0.00126601	436.874	0.00740643	436.874	0.0323738
437.141	0.960992	437.141	0.974621	437.141	0.909737	437.141	0.532989	437.141	0.168313	437.141	0.0920085	437.141	0.00273665	437.141	0.00127136	437.141	0.00108085	437.141	0.000881717	437.141	0.000654922	437.141	0.00125412	437.141	0.000684199	437.141	0.000798416	437.141	0.000946317	437.141	0.000123382	437.141	0.00199594	437.141	0.00457358
437.407	0.942132	437.407	0.988444	437.407	0.91708	437.407	0.558559	437.407	0.162052	437.407	0.0804019	437.407	0.00306712	437.407	0.00144501	437.407	0.00140902	437.407	0.000566612	437.407	0.000696853	437.407	0.000590969	437.407	0.000733847	437.407	0.000682932	437.407	0.000938159	437.407	0.000702741	437.407	0.00295267	437.407	0.00502197
437.673	0.94324	437.673	0.975208	437.673	0.937651	437.673	0.563958	437.673	0.162538	437.673	0.0876721	437.673	0.00436832	437.673	0.00192565	437.673	0.00205332	437.673	0.00169116	437.673	0.000834626	437.673	0.000832318	437.673	0.000764108	437.673	0.000780138	437.673	0.0012468	437.673	0.00218869	437.673	0.000791779	437.673	0.0316564
437.939	0.985238	437.939	0.976472	437.939	0.966914	437.939	0.5428	437.939	0.165134	437.939	0.0940979	437.939	0.00449224	437.939	0.00143261	437.939	0.00187268	437.939	0.000633102	437.939	0.000810666	437.939	0.000638336	437.939	0.000833616	437.939	0.000869036	437.939	0.000773641	437.939	-0.00131965	437.939	-0.00252379	437.939	-0.00914716
438.205	0.979001	438.205	0.986774	438.205	0.968744	438.205	0.54404	438.205	0.162465	438.205	0.0846667	438.205	0.00418587	438.205	0.0024497	438.205	0.00190579	438.205	0.00147146	438.205	0.000529129	438.205	0.00101051	438.205	0.000664812	438.205	0.00097538	438.205	0.000985747	438.205	0.00156641	438.205	0.00334856	438.205	0.00278002
438.472	0.956304	438.472	0.990457	438.472	0.967403	438.472	0.543206	438.472	0.1683	438.472	0.0894324	438.472	0.00481238	438.472	0.00222953	438.472	0.00205031	438.472	0.00163624	438.472	0.000569063	438.472	0.00115487	438.472	0.000710205	438.472	0.00059902	438.472	0.00066215	438.472	0.000198484	438.472	-0.00343104	438.472	-0.0184737
438.738	0.94278	438.738	0.981701	438.738	0.956516	438.738	0.54077	438.738	0.174609	438.738	0.0968744	438.738	0.00386229	438.738	0.00178921	438.738	0.00178838	438.738	0.0010783	438.738	0.000818652	438.738	0.000493978	438.738	0.000740939	438.738	0.000893129	438.738	0.00106325	438.738	0.00359417	438.738	-0.000973228	438.738	0.0190117
439.004	0.94776	439.004	0.973299	439.004	0.9371	439.004	0.515342	439.004	0.18167	439.004	0.102914	439.004	0.00367985	439.004	0.00160005	439.004	0.00139397	439.004	0.000896171	439.004	0.0004253	439.004	0.00113457	439.004	0.00069602	439.004	0.000651361	439.004	0.000552018	439.004	0.00302018	439.004	0.0101777	439.004	0.0275312
439.27	0.949374	439.27	0.969859	439.27	0.925353	439.27	0.504368	439.27	0.19083	439.27	0.102456	439.27	0.00406195	439.27	0.00161556	439.27	0.0016559	439.27	0.000835463	439.27	0.000688866	439.27	0.000757883	439.27	0.000875699	439.27	0.000929685	439.27	0.00130662	439.27	0.00264467	439.27	0.00316711	439.27	0.0410725
439.536	0.943646	439.536	0.968423	439.536	0.953376	439.536	0.511501	439.536	0.193196	439.536	0.100538	439.536	-0.013969	439.536	-0.0134578	439.536	-0.0130877	439.536	-0.0134541	439.536	0.00123796	439.536	0.00114359	439.536	0.000821322	439.536	0.000695395	439.536	0.000187632	439.536	0.00207067	439.536	0.0053775	439.536	0.0193705
439.802	0.936404	439.802	0.951183	439.802	0.974614	439.802	0.508626	439.802	0.188088	439.802	0.0936972	439.802	0.000839928	439.802	-0.000924063	439.802	-0.00109591	439.802	-0.0016796	439.802	0.0016433	439.802	0.00131727	439.802	0.000639279	439.802	0.00060899	439.802	0.000685264	439.802	0.00268222	439.802	0.000742293	439.802	0.0290557
440.069	0.935914	440.069	0.939069	440.069	0.980072	440.069	0.511073	440.069	0.185795	440.069	0.0927956	440.069	-0.000874352	440.069	-0.00184813	440.069	-0.00119827	440.069	-0.00211901	440.069	0.00110219	440.069	0.00187666	440.069	0.000829833	440.069	0.000927193	440.069	0.000946317	440.069	0.00114262	440.069	0.00354651	440.069	0.00242131
440.335	0.945829	440.335	0.937246	440.335	0.985221	440.335	0.509295	440.335	0.178031	440.335	0.0950998	440.335	-0.000956967	440.335	-0.00269156	440.335	-0.00267654	440.335	-0.00278969	440.335	0.000597017	440.335	0.000715027	440.335	0.000754179	440.335	0.00103437	440.335	0.000882413	440.335	0.00405015	440.335	0.00790129	440.335	0.0376648
440.601	0.944146	440.601	0.936587	440.601	0.979429	440.601	0.53695	440.601	0.172923	440.601	0.0884878	440.601	-0.000344233	440.601	-0.00198456	440.601	-0.0019359	440.601	-0.0031048	440.601	0.000441274	440.601	0.00112555	440.601	0.000688927	440.601	0.00077183	440.601	0.000339913	440.601	0.00314892	440.601	0.00263926	440.601	0.0424177
440.867	0.924667	440.867	0.946784	440.867	0.953461	440.867	0.543217	440.867	0.161676	440.867	0.0887741	440.867	0.000963852	440.867	-0.00193805	440.867	-0.000605157	440.867	-0.00163913	440.867	0.000662909	440.867	0.000602247	440.867	0.000770255	440.867	0.00086322	440.867	0.000939519	440.867	0.00355125	440.867	0.00633423	440.867	0.015604
441.133	0.941642	441.133	0.961103	441.133	0.96106	441.133	0.531617	441.133	0.166299	441.133	0.0990354	441.133	-0.000437176	441.133	-0.00260474	441.133	-0.00205934	441.133	-0.00276368	441.133	0.00027954	441.133	0.0005233	441.133	0.000897922	441.133	0.000894791	441.133	0.000538422	441.133	0.001207	441.133	0.00418983	441.133	0.00744328
441.4	0.943567	441.4	0.963842	441.4	0.978638	441.4	0.521784	441.4	0.172535	441.4	0.0918224	441.4	-0.00153184	441.4	-0.00378307	441.4	-0.00337503	441.4	-0.00381306	441.4	0.00104827	441.4	0.00106916	441.4	0.000821795	441.4	0.000775153	441.4	0.000717896	441.4	0.00166834	441.4	0.0071425	441.4	0.0296834
441.666	0.93683	441.666	0.942743	441.666	1	441.666	0.520884	441.666	0.176005	441.666	0.0900621	441.666	-0.00411014	441.666	-0.00546065	441.666	-0.00578663	441.666	-0.00602169	441.666	0.000846606	441.666	0.00120449	441.666	0.000766473	441.666	0.000882329	441.666	0.000527544	441.666	0.000622274	441.666	0.00602082	441.666	0.0306699
441.932	0.948552	441.932	0.946937	441.932	0.974257	441.932	0.531595	441.932	0.172984	441.932	0.0876864	441.932	-0.00229948	441.932	-0.00430712	441.932	-0.0037303	441.932	-0.00437679	441.932	0.000866574	441.932	0.00143456	441.932	0.00094095	441.932	0.000795093	441.932	0.000828027	441.932	0.000337959	441.932	0.00471768	441.932	0.0116581
442.198	0.938394	442.198	0.950033	442.198	0.94777	442.198	0.514168	442.198	0.168859	442.198	0.0876005	442.198	0.00114974	442.198	-0.000772119	442.198	-0.000641286	442.198	-0.00110142	442.198	0.00100634	442.198	0.00141878	442.198	0.00068278	442.198	0.000891468	442.198	0.000188991	442.198	0.000890496	442.198	0.00102271	442.198	0.00672585
442.464	0.918464	442.464	0.955272	442.464	0.954919	442.464	0.505586	442.464	0.164916	442.464	0.100767	442.464	0.00373493	442.464	0.00170238	442.464	0.00140902	442.464	0.000766082	442.464	0.00118804	442.464	0.000832318	442.464	0.000668122	442.464	0.00084328	442.464	0.00108364	442.464	0.0027305	442.464	0.00328258	442.464	0.023944
442.731	0.918108	442.731	0.964682	442.731	0.934859	442.731	0.519984	442.731	0.168895	442.731	0.097776	442.731	0.0030499	442.731	0.00199387	442.731	0.00118322	442.731	0.000601302	442.731	0.0008506	442.731	0.000987955	442.731	0.0010724	442.731	0.0010352	442.731	0.00109452	442.731	-9.65598e-05	442.731	0.00123715	442.731	-0.0106717
442.997	0.917856	442.997	0.967301	442.997	0.935898	442.997	0.530168	442.997	0.169938	442.997	0.0939835	442.997	0.00279861	442.997	0.00153494	442.997	0.00165289	442.997	0.00113033	442.997	0.000796689	442.997	0.00121352	442.997	0.000765054	442.997	0.000452796	442.997	0.000444606	442.997	0.00155032	442.997	0.00849513	442.997	0.0327325
443.263	0.917118	443.263	0.977202	443.263	0.928811	443.263	0.530728	443.263	0.180833	443.263	0.0904342	443.263	0.00339069	443.263	0.0021272	443.263	0.00132171	443.263	0.000852808	443.263	0.00072281	443.263	0.000886453	443.263	0.00108564	443.263	0.000795924	443.263	0.00119377	443.263	0.00218332	443.263	0.00301866	443.263	0.0178459
443.529	0.93777	443.529	0.970164	443.529	0.919747	443.529	0.524637	443.529	0.167039	443.529	0.0784555	443.529	0.00372116	443.529	0.0017551	443.529	0.00167397	443.529	0.000936644	443.529	0.00110219	443.529	0.0010872	443.529	0.00101708	443.529	0.000967903	443.529	0.00109996	443.529	0.00120163	443.529	0.00451974	443.529	0.0248408
443.795	0.952577	443.795	0.959853	443.795	0.914591	443.795	0.520291	443.795	0.156132	443.795	0.0710565	443.795	0.00409981	443.795	0.00171789	443.795	0.00184558	443.795	0.000598411	443.795	0.00111017	443.795	0.00119322	443.795	0.000821322	443.795	0.000766845	443.795	0.00111899	443.795	0.00175953	443.795	0.00493212	443.795	0.0266344
444.061	0.952106	444.061	0.949814	444.061	0.916397	444.061	0.504137	444.061	0.151303	444.061	0.0647165	444.061	0.00433045	444.061	0.00182332	444.061	0.00116214	444.061	0.00146278	444.061	0.000696853	444.061	0.000403753	444.061	0.000878063	444.061	0.00101858	444.061	0.00134605	444.061	0.000386239	444.061	0.0017815	444.061	0.0357815
444.328	0.956294	444.328	0.947929	444.328	0.908527	444.328	0.507638	444.328	0.152164	444.328	0.0733034	444.328	0.00467813	444.328	0.00172409	444.328	0.00215267	444.328	0.00145989	444.328	0.000876557	444.328	0.000351874	444.328	0.000745668	444.328	0.00072115	444.328	0.00117338	444.328	-0.000504257	444.328	-0.00496511	444.328	-0.0131827
444.594	0.963913	444.594	0.958412	444.594	0.912885	444.594	0.514442	444.594	0.166153	444.594	0.0802731	444.594	0.00390704	444.594	0.00187913	444.594	0.00226407	444.594	0.00150615	444.594	0.000884544	444.594	0.000419543	444.594	0.000841654	444.594	0.000891468	444.594	0.00126583	444.594	0.00197411	444.594	0.0075219	444.594	0.0165904
444.86	0.984006	444.86	0.956308	444.86	0.90037	444.86	0.515507	444.86	0.177242	444.86	0.0801586	444.86	0.00368329	444.86	0.00145431	444.86	0.00101462	444.86	0.000881717	444.86	0.000982383	444.86	0.00128344	444.86	0.000781604	444.86	0.00079177	444.86	0.000751887	444.86	0.0024891	444.86	-0.00103921	444.86	0.00278002
445.126	0.964353	445.126	0.940491	445.126	0.892779	445.126	0.511666	445.126	0.171503	445.126	0.072001	445.126	0.00339069	445.126	0.00155354	445.126	0.00195096	445.126	0.00188774	445.126	0.000942449	445.126	0.000924798	445.126	0.000885155	445.126	0.000813371	445.126	0.000432369	445.126	0.00352443	445.126	0.00676311	445.126	0.023675
445.392	0.953814	445.392	0.929235	445.392	0.884443	445.392	0.509515	445.392	0.149483	445.392	0.076824	445.392	0.00411703	445.392	0.00263265	445.392	0.00278493	445.392	0.00242834	445.392	0.000666902	445.392	0.000872919	445.392	0.000700748	445.392	0.000430364	445.392	0.000225702	445.392	0.000890496	445.392	0.00300216	445.392	0.0118375
445.659	0.933295	445.659	0.918914	445.659	0.88853	445.659	0.502776	445.659	0.156277	445.659	0.0760798	445.659	0.00355937	445.659	0.0020962	445.659	0.00142709	445.659	0.000887499	445.659	0.00107423	445.659	0.00148644	445.659	0.000771674	445.659	0.000728627	445.659	0.000901448	445.659	0.000606181	445.659	0.00237534	445.659	0.0151556
445.925	0.945518	445.925	0.917421	445.925	0.879396	445.925	0.503457	445.925	0.160148	445.925	0.0710994	445.925	0.00330464	445.925	0.00189464	445.925	0.000990531	445.925	0.000985788	445.925	0.000858587	445.925	0.00126539	445.925	0.00075276	445.925	0.000672963	445.925	0.000486755	445.925	0.00167907	445.925	0.00682909	445.925	0.0125549
446.191	0.951517	446.191	0.914687	446.191	0.866105	446.191	0.497838	446.191	0.159432	446.191	0.0750208	446.191	0.00342512	446.191	0.00308228	446.191	0.00114107	446.191	0.00163624	446.191	0.000822646	446.191	0.000771417	446.191	0.000790115	446.191	0.000654685	446.191	0.000745089	446.191	0.00253738	446.191	0.00646619	446.191	0.057663
446.457	0.961621	446.457	0.931711	446.457	0.87893	446.457	0.503347	446.457	0.170836	446.457	0.0899333	446.457	0.00250257	446.457	0.00231946	446.457	0.00120429	446.457	0.00121417	446.457	0.00102631	446.457	0.000947354	446.457	0.00101093	446.457	0.000851588	446.457	0.000354869	446.457	0.0013572	446.457	0.00508058	446.457	0.0347054
446.723	0.951641	446.723	0.944112	446.723	0.89792	446.723	0.495138	446.723	0.195319	446.723	0.0950425	446.723	0.00382787	446.723	0.00197526	446.723	0.0013187	446.723	0.0011101	446.723	0.000638948	446.723	0.000568413	446.723	0.000718716	446.723	0.000685425	446.723	0.00046636	446.723	0.00197948	446.723	0.00989723	446.723	0.00645682
446.99	0.959834	446.99	0.95428	446.99	0.903146	446.99	0.516472	446.99	0.201677	446.99	0.0839225	446.99	0.00290188	446.99	0.00191324	446.99	0.00121333	446.99	0.000864372	446.99	0.00125993	446.99	0.00104886	446.99	0.000839763	446.99	0.000805063	446.99	0.000917764	446.99	0.00118554	446.99	0.00341455	446.99	0.0110304
447.256	0.952146	447.256	0.963121	447.256	0.909481	447.256	0.524999	447.256	0.198146	447.256	0.0717864	447.256	0.00309465	447.256	0.00227605	447.256	0.000897199	447.256	0.000271742	447.256	0.0013997	447.256	0.000884197	447.256	0.000661502	447.256	0.000927193	447.256	0.000653992	447.256	0.00150741	447.256	0.00516306	447.256	0.0251099
447.522	0.954854	447.522	0.961976	447.522	0.916048	447.522	0.50214	447.522	0.18406	447.522	0.0730171	447.522	0.00375214	447.522	0.00239698	447.522	0.00192085	447.522	0.00100313	447.522	0.000906508	447.522	0.00072856	447.522	0.000828887	447.522	0.00105015	447.522	0.00158535	447.522	0.00118554	447.522	-0.00217739	447.522	0.000269034
447.788	0.943112	447.788	0.945792	447.788	0.893981	447.788	0.504335	447.788	0.17757	447.788	0.0701405	447.788	0.00340446	447.788	0.00126516	447.788	0.00101161	447.788	0.00116213	447.788	0.000974396	447.788	0.00122705	447.788	0.000826996	447.788	0.00108588	447.788	0.000939519	447.788	0.0016737	447.788	0.00526203	447.788	0.0326428
448.054	0.927905	448.054	0.924678	448.054	0.890507	448.054	0.524879	448.054	0.156023	448.054	0.0730887	448.054	0.00498793	448.054	0.00235977	448.054	0.00211956	448.054	0.00195423	448.054	0.0013957	448.054	0.000967655	448.054	0.000838817	448.054	0.0010784	448.054	0.00136781	448.054	0.00157178	448.054	0.00209491	448.054	0.0148866
448.32	0.919301	448.32	0.907672	448.32	0.891492	448.32	0.521268	448.32	0.152541	448.32	0.0700976	448.32	0.00400687	448.32	0.000831036	448.32	0.00142408	448.32	0.000953989	448.32	0.000828636	448.32	0.00076465	448.32	0.000714933	448.32	0.000611482	448.32	0.000528904	448.32	0.000407697	448.32	0.00311763	448.32	0.0185634
448.587	0.908099	448.587	0.884965	448.587	0.892314	448.587	0.523562	448.587	0.165207	448.587	0.0699831	448.587	0.00499826	448.587	0.00155664	448.587	0.000957413	448.587	0.000997352	448.587	0.00119004	448.587	0.00091352	448.587	0.000640697	448.587	0.000610651	448.587	0.00042965	448.587	0.00210286	448.587	0.00290319	448.587	0.0397274
448.853	0.909821	448.853	0.88423	448.853	0.868222	448.853	0.508297	448.853	0.160888	448.853	0.0843805	448.853	0.00371772	448.853	0.00197216	448.853	0.00155655	448.853	0.00133848	448.853	0.00203864	448.853	0.000956377	448.853	0.000836926	448.853	0.000807555	448.853	0.000677106	448.853	0.00215114	448.853	0.00148459	448.853	0.00663618
449.119	0.908178	449.119	0.876167	449.119	0.864485	449.119	0.487775	449.119	0.162113	449.119	0.079858	449.119	0.00453355	449.119	0.00263265	449.119	0.00199009	449.119	0.00128066	449.119	0.00117207	449.119	0.00132855	449.119	0.000846855	449.119	0.000642222	449.119	0.000726053	449.119	0.00153959	449.119	0.00402488	449.119	0.0287867
449.385	0.900723	449.385	0.872221	449.385	0.865578	449.385	0.495479	449.385	0.167779	449.385	0.0831497	449.385	0.00322546	449.385	0.0010667	449.385	0.000815909	449.385	0.000344014	449.385	0.00175511	449.385	0.00190373	449.385	0.00091258	449.385	0.000790108	449.385	0.000649913	449.385	-0.000901225	449.385	-0.00641671	449.385	-0.00834006
449.651	0.889901	449.651	0.877541	449.651	0.856498	449.651	0.509076	449.651	0.153632	449.651	0.0781836	449.651	0.0035215	449.651	0.000911659	449.651	0.00103569	449.651	0.000552157	449.651	0.000826639	449.651	0.00119773	449.651	0.000760326	449.651	0.000684594	449.651	0.000878334	449.651	0.00259102	449.651	0.0120251	449.651	0.057394
449.918	0.885585	449.918	0.897056	449.918	0.840765	449.918	0.523737	449.918	0.152589	449.918	0.0784841	449.918	0.00398622	449.918	0.00234117	449.918	0.000999563	449.918	0.00159865	449.918	0.00106025	449.918	0.000667659	449.918	0.000875226	449.918	0.000969565	449.918	0.00148066	449.918	-0.00146985	449.918	-0.00237534	449.918	-0.00044839
450.184	0.907143	450.184	0.925499	450.184	0.853722	450.184	0.515353	450.184	0.158073	450.184	0.0854109	450.184	0.00359035	450.184	0.0017675	450.184	0.00131569	450.184	0.00147146	450.184	0.000956426	450.184	0.00105562	450.184	0.000923455	450.184	0.000962087	450.184	0.000904168	450.184	0.00107289	450.184	-0.00164954	450.184	0.00439422
450.45	0.898421	450.45	0.916271	450.45	0.849737	450.45	0.484603	450.45	0.159456	450.45	0.0853393	450.45	0.00350773	450.45	0.00103259	450.45	0.00212257	450.45	0.00185305	450.45	0.000131783	450.45	0.00059548	450.45	0.000687508	450.45	0.000472735	450.45	0.000497632	450.45	0.000793936	450.45	0.00311763	450.45	0.00834006
450.716	0.925261	450.716	0.918695	450.716	0.858289	450.716	0.471917	450.716	0.155998	450.716	0.0723302	450.716	0.00367641	450.716	0.00231326	450.716	0.00181547	450.716	0.00113322	450.716	0.000724807	450.716	0.000742094	450.716	0.000829833	450.716	0.000983689	450.716	0.00112171	450.716	0.00300945	450.716	0.00385992	450.716	0.0245718
450.982	0.929731	450.982	0.904275	450.982	0.875108	450.982	0.474254	450.982	0.147166	450.982	0.0710851	450.982	0.00274009	450.982	0.00156905	450.982	0.00114408	450.982	0.000815227	450.982	0.0016433	450.982	0.000909009	450.982	0.000977832	450.982	0.000772661	450.982	0.00101974	450.982	0.00210822	450.982	0.00270524	450.982	0.0341673
451.249	0.927509	451.249	0.877932	451.249	0.881194	451.249	0.456015	451.249	0.155998	451.249	0.08335	451.249	0.00447159	451.249	0.002121	451.249	0.00234235	451.249	0.00146856	451.249	0.00114412	451.249	0.00107592	451.249	0.000844964	451.249	0.000642222	451.249	0.000633597	451.249	0.00224233	451.249	0.00626825	451.249	0.0200879
451.515	0.919801	451.515	0.875794	451.515	0.875131	451.515	0.444492	451.515	0.153402	451.515	0.0804448	451.515	0.00344921	451.515	0.00128997	451.515	0.00134881	451.515	0.000982898	451.515	0.000830633	451.515	0.00102179	451.515	0.00092582	451.515	0.000775153	451.515	0.000382062	451.515	0.00171125	451.515	0.000775283	451.515	0.00394583
451.781	0.924618	451.781	0.882465	451.781	0.880466	451.781	0.444679	451.781	0.155392	451.781	0.0854824	451.781	0.00431324	451.781	0.00116903	451.781	0.00128859	451.781	0.000994461	451.781	0.00116808	451.781	0.000922543	451.781	0.000878063	451.781	0.000829156	451.781	0.000859299	451.781	0.00258029	451.781	0.00064332	451.781	0.0251099
452.047	0.907361	452.047	0.883491	452.047	0.875309	452.047	0.44729	452.047	0.163448	452.047	0.08335	452.047	0.00368329	452.047	0.00235357	452.047	0.000758705	452.047	0.000780536	452.047	0.00123597	452.047	0.00111878	452.047	0.000644007	452.047	0.000559971	452.047	0.000728773	452.047	0.000960233	452.047	0.00653217	452.047	0.00896781
452.313	0.896545	452.313	0.895143	452.313	0.905743	452.313	0.472707	452.313	0.163387	452.313	0.0859118	452.313	0.00346298	452.313	0.00373656	452.313	0.0015716	452.313	0.00131246	452.313	0.00124196	452.313	0.00112329	452.313	0.000792006	452.313	0.000834972	452.313	0.000881054	452.313	0.00172198	452.313	0.00555895	452.313	0.0330015
452.58	0.880273	452.58	0.904013	452.58	0.899308	452.58	0.480246	452.58	0.171758	452.58	0.0890746	452.58	0.003611	452.58	0.00225744	452.58	0.00132171	452.58	0.000922189	452.58	0.00107224	452.58	0.000385708	452.58	0.000805718	452.58	0.000977042	452.58	0.00138276	452.58	0.000337959	452.58	-0.000593834	452.58	0.0136311
452.846	0.879521	452.846	0.912826	452.846	0.867571	452.846	0.487566	452.846	0.171443	452.846	0.090105	452.846	0.00454732	452.846	0.00168378	452.846	0.00114408	452.846	0.0012026	452.846	0.00111616	452.846	0.000888708	452.846	0.000999582	452.846	0.0010244	452.846	0.00108772	452.846	0.00276268	452.846	0.00555895	452.846	0.0222402
453.112	0.881778	453.112	0.892771	453.112	0.828313	453.112	0.477854	453.112	0.16511	453.112	0.0853679	453.112	0.00484336	453.112	0.00240318	453.112	0.00176429	453.112	0.00137606	453.112	0.000876557	453.112	0.000812018	453.112	0.000879008	453.112	0.000773492	453.112	0.000503071	453.112	0.00212968	453.112	0.00732395	453.112	0.0415209
453.378	0.883045	453.378	0.880637	453.378	0.832748	453.378	0.460273	453.378	0.176284	453.378	0.0701835	453.378	0.00384164	453.378	0.00136749	453.378	0.000544943	453.378	0.00139918	453.378	0.00116608	453.378	0.000996977	453.378	0.00092251	453.378	0.000982027	453.378	0.00115434	453.378	0.000563265	453.378	0.00103921	453.378	0.0520133
453.644	0.895673	453.644	0.891335	453.644	0.85114	453.644	0.461173	453.644	0.17581	453.644	0.0691387	453.644	0.00333906	453.644	0.00130547	453.644	0.00194794	453.644	0.00121706	453.644	0.000866574	453.644	0.00132178	453.644	0.000967429	453.644	0.000859897	453.644	0.00118018	453.644	0.00124455	453.644	-0.000346403	453.644	0.0350641
453.911	0.899614	453.911	0.900911	453.911	0.847085	453.911	0.446632	453.911	0.161482	453.911	0.0742193	453.911	0.00421685	453.911	0.00219232	453.911	0.0015415	453.911	0.00109853	453.911	0.00111217	453.911	0.00126088	453.911	0.000923455	453.911	0.000937163	453.911	0.00137325	453.911	0.0020063	453.911	0.00191347	453.911	0.012824
454.177	0.893005	454.177	0.863856	454.177	0.847946	454.177	0.432826	454.177	0.159092	454.177	0.0705699	454.177	0.00345266	454.177	0.00193495	454.177	0.00153848	454.177	0.00139051	454.177	0.000549096	454.177	0.000442099	454.177	0.0010951	454.177	0.000968734	454.177	0.000666229	454.177	0.00183464	454.177	0.00534451	454.177	0.039548
454.443	0.885545	454.443	0.852343	454.443	0.832414	454.443	0.436415	454.443	0.155246	454.443	0.070942	454.443	0.00398622	454.443	0.00263575	454.443	0.00175225	454.443	0.00163624	454.443	0.00141966	454.443	0.00116615	454.443	0.000921091	454.443	0.000864882	454.443	0.000996624	454.443	0.00155032	454.443	0.00780232	454.443	0.0152453
454.709	0.865705	454.709	0.863374	454.709	0.801546	454.709	0.435614	454.709	0.137885	454.709	0.0673784	454.709	0.00310154	454.709	0.00323732	454.709	0.00223697	454.709	0.00179523	454.709	0.000790699	454.709	0.000721794	454.709	0.000896503	454.709	0.000752721	454.709	0.000749168	454.709	0.00262321	454.709	0.00163304	454.709	0.0173079
454.975	0.845102	454.975	0.875942	454.975	0.817915	454.975	0.466199	454.975	0.142653	454.975	0.0689241	454.975	0.00418587	454.975	0.00269777	454.975	0.00175225	454.975	0.00161311	454.975	0.00111417	454.975	0.00117066	454.975	0.000816121	454.975	0.00108505	454.975	0.00102926	454.975	0.00128746	454.975	0.00402488	454.975	0.0246615
455.241	0.853235	455.241	0.870823	455.241	0.823056	455.241	0.4759	455.241	0.138079	455.241	0.0767381	455.241	0.00456797	455.241	0.00215511	455.241	0.00229418	455.241	0.00109564	455.241	0.000762745	455.241	0.000561646	455.241	0.00106058	455.241	0.000982858	455.241	0.00115434	455.241	0.00246764	455.241	6.59816e-05	455.241	0.0165008
455.508	0.83287	455.508	0.874253	455.508	0.823381	455.508	0.463478	455.508	0.140869	455.508	0.0785271	455.508	0.0042857	455.508	0.00163416	455.508	0.00167397	455.508	0.000453867	455.508	0.00116009	455.508	0.00101051	455.508	0.000849692	455.508	0.00089396	455.508	0.000705659	455.508	0.00108362	455.508	0.00192996	455.508	0.0150659
455.774	0.810519	455.774	0.868155	455.774	0.814534	455.774	0.452108	455.774	0.132255	455.774	0.078799	455.774	0.00473664	455.774	0.00217062	455.774	0.00233332	455.774	0.00113033	455.774	0.0011521	455.774	0.000521045	455.774	0.000886574	455.774	0.000896453	455.774	0.00102382	455.774	0.000482799	455.774	0.00191347	455.774	-0.00860909
456.04	0.84126	456.04	0.853483	456.04	0.804314	456.04	0.442901	456.04	0.134997	456.04	0.071171	456.04	0.00439585	456.04	0.0017768	456.04	0.00163483	456.04	0.000855699	456.04	0.00157141	456.04	0.00161727	456.04	0.000946152	456.04	0.00102606	456.04	0.00120057	456.04	0.00146449	456.04	0.00341455	456.04	0.00170388
456.306	0.853185	456.306	0.856403	456.306	0.814294	456.306	0.414828	456.306	0.144824	456.306	0.0764233	456.306	0.00428914	456.306	0.00203728	456.306	0.00195698	456.306	0.00106673	456.306	0.00102232	456.306	0.00150449	456.306	0.000903123	456.306	0.000846604	456.306	0.000713817	456.306	0.00105679	456.306	0.00156706	456.306	0.0455565
456.572	0.851988	456.572	0.850076	456.572	0.827103	456.572	0.386866	456.572	0.151267	456.572	0.0734179	456.572	0.00341823	456.572	0.00182332	456.572	0.00193289	456.572	0.000667792	456.572	0.00112415	456.572	0.00105562	456.572	0.000824632	456.572	0.000907253	456.572	0.000891931	456.572	0.0037551	456.572	0.00699405	456.572	0.0403551
456.839	0.861324	456.839	0.849055	456.839	0.840579	456.839	0.408935	456.839	0.162732	456.839	0.0784412	456.839	0.00356625	456.839	0.00235667	456.839	0.00189074	456.839	0.000742955	456.839	0.000924478	456.839	0.000665404	456.839	0.000998164	456.839	0.00105929	456.839	0.000875615	456.839	0.00160397	456.839	0.00598783	456.839	0.0242131
457.105	0.870046	457.105	0.855444	457.105	0.816162	457.105	0.428074	457.105	0.166092	457.105	0.0847096	457.105	0.00375558	457.105	0.00132408	457.105	0.00156558	457.105	0.000835463	457.105	0.00112615	457.105	0.00160825	457.105	0.00101282	457.105	0.0011324	457.105	0.000840264	457.105	0.000219942	457.105	0.00120416	457.105	-0.0124652
457.371	0.869338	457.371	0.855134	457.371	0.799732	457.371	0.44492	457.371	0.156047	457.371	0.0863984	457.371	0.00401031	457.371	0.00181402	457.371	0.00111999	457.371	0.0011737	457.371	0.00104827	457.371	0.000746605	457.371	0.00108233	457.371	0.00100114	457.371	0.000829387	457.371	0.000917318	457.371	-0.000511357	457.371	0.0126446
457.637	0.858953	457.637	0.846627	457.637	0.802492	457.637	0.447049	457.637	0.152201	457.637	0.0777113	457.637	0.00349396	457.637	0.002121	457.637	0.00162279	457.637	0.00105228	457.637	0.000708833	457.637	0.00112104	457.637	0.00105585	457.637	0.00130854	457.637	0.0010075	457.637	0.00144303	457.637	0.00582287	457.637	0.00869877
457.903	0.846206	457.903	0.826348	457.903	0.819334	457.903	0.458298	457.903	0.144667	457.903	0.0793858	457.903	0.00381066	457.903	0.00274118	457.903	0.00158365	457.903	0.00161311	457.903	0.00128588	457.903	0.00129923	457.903	0.000846383	457.903	0.00092387	457.903	0.000965352	457.903	0.00297726	457.903	0.00846213	457.903	0.018653
458.17	0.846824	458.17	0.815383	458.17	0.821916	458.17	0.481091	458.17	0.144497	458.17	0.0875147	458.17	0.00412735	458.17	0.00188844	458.17	0.00136687	458.17	0.00114768	458.17	0.00114811	458.17	0.000550368	458.17	0.0010776	458.17	0.000908084	458.17	0.00122912	458.17	0.00298262	458.17	0.0103261	458.17	0.0490539
458.436	0.849408	458.436	0.816977	458.436	0.804477	458.436	0.476943	458.436	0.15527	458.436	0.0971034	458.436	0.00445437	458.436	0.00157525	458.436	0.00189375	458.436	0.00122862	458.436	0.00117207	458.436	0.000956377	458.436	0.000872389	458.436	0.000768507	458.436	0.00106189	458.436	0.0019151	458.436	0.00202893	458.436	0.0243028
458.702	0.861967	458.702	0.821529	458.702	0.821489	458.702	0.440673	458.702	0.15413	458.702	0.0880013	458.702	0.00436143	458.702	0.00231636	458.702	0.00166192	458.702	0.00118526	458.702	0.00113214	458.702	0.00096991	458.702	0.000917308	458.702	0.00055831	458.702	0.000833466	458.702	0.0011319	458.702	0.00349702	458.702	0.00511165
458.968	0.851354	458.968	0.837776	458.968	0.82366	458.968	0.42746	458.968	0.148537	458.968	0.078985	458.968	0.00518071	458.968	0.00319701	458.968	0.00211353	458.968	0.00189931	458.968	0.00136975	458.968	0.00163531	458.968	0.00100809	458.968	0.00118142	458.968	0.000826668	458.968	0.0032723	458.968	-0.00418983	458.968	-0.0180253
459.234	0.837439	459.234	0.843606	459.234	0.801655	459.234	0.450638	459.234	0.14736	459.234	0.0856685	459.234	0.0038382	459.234	0.00142951	459.234	0.00132773	459.234	0.00136449	459.234	0.000756754	459.234	0.00137366	459.234	0.00079768	459.234	0.000857404	459.234	0.000645834	459.234	0.00207604	459.234	0.00176501	459.234	-0.000538068
459.501	0.819702	459.501	0.833391	459.501	0.791939	459.501	0.442725	459.501	0.143271	459.501	0.0852535	459.501	0.00535282	459.501	0.00221713	459.501	0.00188472	459.501	0.00215948	459.501	0.00104428	459.501	0.00103081	459.501	0.000944733	459.501	0.000667147	459.501	0.000844343	459.501	0.00203848	459.501	0.00192996	459.501	0.0318357
459.767	0.80845	459.767	0.813947	459.767	0.768972	459.767	0.438533	459.767	0.152007	459.767	0.0873143	459.767	0.00530119	459.767	0.000638781	459.767	0.000541932	459.767	0.00168538	459.767	0.000872564	459.767	0.00143005	459.767	0.00109179	459.767	0.000916392	459.767	0.00111763	459.767	0.00306846	459.767	0.0106725	459.767	0.0304009
460.033	0.819514	460.033	0.792719	460.033	0.741918	460.033	0.433265	460.033	0.16147	460.033	0.0750637	460.033	0.00595867	460.033	0.00167137	460.033	0.00152042	460.033	0.00186751	460.033	0.00158739	460.033	0.00120224	460.033	0.00101566	460.033	0.000653854	460.033	0.00118426	460.033	9.65598e-05	460.033	-0.00102271	460.033	0.018384
460.299	0.822088	460.299	0.783825	460.299	0.749029	460.299	0.427833	460.299	0.147166	460.299	0.0667487	460.299	0.00413424	460.299	0.00159695	460.299	0.000572039	460.299	0.00180102	460.299	0.000720814	460.299	0.000918031	460.299	0.000924874	460.299	0.00105431	460.299	0.00106733	460.299	0.00104606	460.299	0.000346403	460.299	0.0149762
460.565	0.79598	460.565	0.774439	460.565	0.775508	460.565	0.408639	460.565	0.122743	460.565	0.0608381	460.565	0.00419964	460.565	0.00213651	460.565	0.000858059	460.565	0.00066201	460.565	0.000952432	460.565	0.00117291	460.565	0.000904542	460.565	0.000895622	460.565	0.00132158	460.565	0.0028056	460.565	0.00427231	460.565	0.0488745
460.832	0.805133	460.832	0.784536	460.832	0.781355	460.832	0.403898	460.832	0.114554	460.832	0.0613533	460.832	0.00350429	460.832	0.00192565	460.832	0.00113204	460.832	0.00115057	460.832	0.00111417	460.832	0.00119547	460.832	0.000884683	460.832	0.000871528	460.832	0.000634957	460.832	0.00260175	460.832	0.00981476	460.832	0.0377545
461.098	0.823588	461.098	0.795291	461.098	0.780494	461.098	0.403843	461.098	0.107626	461.098	0.065704	461.098	0.0037005	461.098	0.00198766	461.098	0.00186967	461.098	0.00124019	461.098	0.00101034	461.098	0.000852619	461.098	0.000932439	461.098	0.00103603	461.098	0.0013107	461.098	0.00101388	461.098	0.00120416	461.098	0.00484262
461.364	0.822157	461.364	0.806165	461.364	0.766025	461.364	0.422291	461.364	0.114032	461.364	0.0710422	461.364	0.00424439	461.364	0.00145431	461.364	0.00194794	461.364	0.00189063	461.364	0.00116608	461.364	0.00129021	461.364	0.000904069	461.364	0.000983689	461.364	0.000633597	461.364	0.00269295	461.364	0.00305165	461.364	0.0478881
461.63	0.827954	461.63	0.778934	461.63	0.754774	461.63	0.4367	461.63	0.119577	461.63	0.0791997	461.63	0.0031394	461.63	0.0021241	461.63	0.00150838	461.63	0.00236474	461.63	0.00106025	461.63	0.00112555	461.63	0.000916836	461.63	0.000714504	461.63	0.00085794	461.63	-0.000547172	461.63	0.00112169	461.63	0.00663618
461.896	0.828414	461.896	0.750377	461.896	0.75548	461.896	0.437523	461.896	0.12301	461.896	0.0895898	461.896	0.00405162	461.896	0.00169308	461.896	0.00177031	461.896	0.00208432	461.896	0.00114212	461.896	0.00119547	461.896	0.00109935	461.896	0.00096458	461.896	0.00118562	461.896	0.0029719	461.896	0.00758788	461.896	0.042328
462.163	0.828642	462.163	0.758531	462.163	0.744028	462.163	0.42667	462.163	0.13308	462.163	0.078756	462.163	0.00202753	462.163	0.000769018	462.163	0.00124042	462.163	0.000945316	462.163	0.00175711	462.163	0.000960888	462.163	0.000949462	462.163	0.000856573	462.163	0.000921843	462.163	0.00248373	462.163	-0.00219389	462.163	0.0244821
462.429	0.836671	462.429	0.751975	462.429	0.7522	462.429	0.416815	462.429	0.14332	462.429	0.0701835	462.429	0.00208605	462.429	0.000927163	462.429	0.00163784	462.429	0.00146567	462.429	0.000630961	462.429	0.00105562	462.429	0.000913053	462.429	0.000713673	462.429	0.00122505	462.429	0.000413061	462.429	0.0035795	462.429	0.0155143
462.695	0.832162	462.695	0.766013	462.695	0.759721	462.695	0.408409	462.695	0.129901	462.695	0.0693105	462.695	0.00404818	462.695	0.00225744	462.695	0.00231826	462.695	0.00165069	462.695	0.00111417	462.695	0.00115261	462.695	0.00102559	462.695	0.00104766	462.695	0.00118426	462.695	0.00164688	462.695	0.00707652	462.695	0.0513855
462.961	0.80944	462.961	0.77767	462.961	0.759256	462.961	0.402395	462.961	0.127232	462.961	0.0683516	462.961	0.00350085	462.961	0.00250551	462.961	0.00158063	462.961	0.00165358	462.961	0.00119403	462.961	0.00129697	462.961	0.00102275	462.961	0.00106012	462.961	0.000795396	462.961	0.00230134	462.961	0.00320011	462.961	0.0308493
463.227	0.804579	463.227	0.780179	463.227	0.720805	463.227	0.39491	463.227	0.137933	463.227	0.0739903	463.227	0.00416178	463.227	0.00257683	463.227	0.00202321	463.227	0.00180102	463.227	0.00113613	463.227	0.00094961	463.227	0.00103363	463.227	0.00123875	463.227	0.000904168	463.227	0.00182391	463.227	0.00310113	463.227	0.020895
463.493	0.799797	463.493	0.767993	463.493	0.700923	463.493	0.404732	463.493	0.136878	463.493	0.0732461	463.493	0.00450257	463.493	0.0031567	463.493	0.00168601	463.493	0.00230403	463.493	0.00114012	463.493	0.00103307	463.493	0.00100195	463.493	0.000666316	463.493	0.000473158	463.493	0.00341178	463.493	0.00445376	463.493	0.0562281
463.76	0.800861	463.76	0.769926	463.76	0.713058	463.76	0.410702	463.76	0.135131	463.76	0.0633426	463.76	0.00231325	463.76	0.00222023	463.76	0.00222493	463.76	0.00145989	463.76	0.00119204	463.76	0.00143682	463.76	0.00117453	463.76	0.0010244	463.76	0.00113803	463.76	0.000354053	463.76	-0.000577339	463.76	-0.0147072
464.026	0.807019	464.026	0.771715	464.026	0.713477	464.026	0.418099	464.026	0.130508	464.026	0.0708561	464.026	0.00288811	464.026	0.00256443	464.026	0.00128859	464.026	0.00133848	464.026	0.00113613	464.026	0.00133306	464.026	0.00101802	464.026	0.00103935	464.026	0.00121009	464.026	0.000987056	464.026	0.00524553	464.026	0.0140795
464.292	0.802455	464.292	0.764796	464.292	0.726418	464.292	0.417616	464.292	0.130921	464.292	0.0718722	464.292	0.003074	464.292	0.00236287	464.292	0.00261332	464.292	0.00151482	464.292	0.00129387	464.292	0.00129246	464.292	0.00109273	464.292	0.000767676	464.292	0.00113531	464.292	0.00237108	464.292	0.00701054	464.292	0.0175769
464.558	0.802208	464.558	0.754905	464.558	0.72272	464.558	0.412425	464.558	0.13632	464.558	0.0731459	464.558	0.00360068	464.558	0.00180781	464.558	0.00145117	464.558	0.00220285	464.558	0.000616984	464.558	0.00160825	464.558	0.0010568	464.558	0.00079177	464.558	0.000860659	464.558	0.00159324	464.558	0.00122066	464.558	0.0281589
464.824	0.802678	464.824	0.755821	464.824	0.696597	464.824	0.403448	464.824	0.144764	464.824	0.0720726	464.824	0.00401376	464.824	0.00218612	464.824	0.00195096	464.824	0.00175476	464.824	0.00120801	464.824	0.00172554	464.824	0.000924401	464.824	0.000913069	464.824	0.000928641	464.824	0.000257493	464.824	0.00229286	464.824	-0.0094162
465.091	0.792827	465.091	0.762215	465.091	0.68143	465.091	0.395931	465.091	0.154069	465.091	0.0715574	465.091	0.0048468	465.091	0.00402494	465.091	0.00215267	465.091	0.00228379	465.091	0.000832629	465.091	0.00119322	465.091	0.00104498	465.091	0.000804232	465.091	0.00101022	465.091	0.000831487	465.091	-0.000181449	465.091	0.0394583
465.357	0.791456	465.357	0.753574	465.357	0.681585	465.357	0.385066	465.357	0.148379	465.357	0.0747488	465.357	0.00467124	465.357	0.00272878	465.357	0.00208343	465.357	0.00153505	465.357	0.00118205	465.357	0.00116389	465.357	0.00121662	465.357	0.00133097	465.357	0.0017186	465.357	0.000954869	465.357	0.00127014	465.357	-0.010851
465.623	0.785318	465.623	0.737861	465.623	0.674141	465.623	0.373455	465.623	0.132704	465.623	0.0738186	465.623	0.00359723	465.623	0.00151633	465.623	0.00127956	465.623	0.00125464	465.623	0.00163331	465.623	0.00143005	465.623	0.00111401	465.623	0.00101941	465.623	0.00129983	465.623	0.0023979	465.623	0.00534451	465.623	-0.000179356
465.889	0.769071	465.889	0.73122	465.889	0.68471	465.889	0.38781	465.889	0.120135	465.889	0.0716862	465.889	0.0037487	465.889	0.00182952	465.889	0.0015415	465.889	0.00151771	465.889	0.000622975	465.889	0.000825551	465.889	0.000783022	465.889	0.000815863	465.889	0.000485395	465.889	0.00131965	465.889	-0.00021444	465.889	-0.00851942
466.155	0.773284	466.155	0.736525	466.155	0.6999	466.155	0.39333	466.155	0.123775	466.155	0.0670779	466.155	0.00560067	466.155	0.0031722	466.155	0.00230923	466.155	0.0016478	466.155	0.000846606	466.155	0.000911264	466.155	0.00114333	466.155	0.00101609	466.155	0.0015568	466.155	0.00158251	466.155	-0.00131963	466.155	-0.00278002
466.422	0.772056	466.422	0.734331	466.422	0.68958	466.422	0.391903	466.422	0.121482	466.422	0.0643587	466.422	0.00519447	466.422	0.0031505	466.422	0.00264945	466.422	0.00147724	466.422	0.00104827	466.422	0.00132855	466.422	0.00107524	466.422	0.00111745	466.422	0.0010714	466.422	0.00066519	466.422	0.00377744	466.422	0.00860909
466.688	0.77763	466.688	0.741879	466.688	0.684353	466.688	0.390553	466.688	0.124527	466.688	0.069611	466.688	0.00405506	466.688	0.00213031	466.688	0.00251095	466.688	0.00105517	466.688	0.000790699	466.688	0.00124735	466.688	0.00109273	466.688	0.00109502	466.688	0.00131478	466.688	0.000386239	466.688	-0.00291968	466.688	0.0044839
466.954	0.765774	466.954	0.760578	466.954	0.662867	466.954	0.400134	466.954	0.12887	466.954	0.0718722	466.954	0.00421685	466.954	0.00195356	466.954	0.00165289	466.954	0.00162467	466.954	0.00127989	466.954	0.00115261	466.954	0.00103268	466.954	0.00115484	466.954	0.000753247	466.954	0.000295044	466.954	-0.00254029	466.954	0.0044839
467.22	0.749097	467.22	0.762554	467.22	0.658618	467.22	0.405314	467.22	0.12221	467.22	0.074434	467.22	0.00355593	467.22	0.00279079	467.22	0.00251095	467.22	0.00114768	467.22	0.000864577	467.22	0.000554879	467.22	0.000966484	467.22	0.000967903	467.22	0.000269211	467.22	0.000531079	467.22	0.003563	467.22	0.0287867
467.486	0.744523	467.486	0.755888	467.486	0.670474	467.486	0.404941	467.486	0.110939	467.486	0.0882446	467.486	0.00303613	467.486	0.00229775	467.486	0.00172214	467.486	0.00116791	467.486	0.00140968	467.486	0.00133983	467.486	0.000810447	467.486	0.000834972	467.486	0.000906887	467.486	0.00289143	467.486	0.00189697	467.486	0.0163214
467.753	0.752888	467.753	0.733057	467.753	0.679507	467.753	0.401089	467.753	0.113511	467.753	0.0897759	467.753	0.00429603	467.753	0.00265125	467.753	0.00230622	467.753	0.000861481	467.753	0.00112615	467.753	0.00122705	467.753	0.000950407	467.753	0.00132349	467.753	0.0013311	467.753	0.00217796	467.753	0.00310113	467.753	0.0227782
468.019	0.760685	468.019	0.696488	468.019	0.670551	468.019	0.392693	468.019	0.110296	468.019	0.0792999	468.019	0.00568673	468.019	0.00297064	468.019	0.00233934	468.019	0.00178078	468.019	0.00058304	468.019	0.00103532	468.019	0.00101897	468.019	0.000902268	468.019	0.00097215	468.019	-0.000488163	468.019	-0.0017815	468.019	-0.0223298
468.285	0.777432	468.285	0.683038	468.285	0.658114	468.285	0.401144	468.285	0.126322	468.285	0.0850817	468.285	0.00438208	468.285	0.00257683	468.285	0.00240257	468.285	0.00136738	468.285	0.0013957	468.285	0.00148193	468.285	0.00100242	468.285	0.000970395	468.285	0.00116114	468.285	0.000965598	468.285	0.00638372	468.285	0.0244821
468.551	0.776863	468.551	0.684841	468.551	0.648104	468.551	0.381028	468.551	0.124466	468.551	0.0860549	468.551	0.00503268	468.551	0.00273808	468.551	0.00256514	468.551	0.00135004	468.551	0.000924478	468.551	0.00148193	468.551	0.0011925	468.551	0.00126783	468.551	0.00140316	468.551	0.000343324	468.551	0.000296917	468.551	0.0312976
468.817	0.764096	468.817	0.679946	468.817	0.655075	468.817	0.368769	468.817	0.118169	468.817	0.0731746	468.817	0.0043993	468.817	0.00266366	468.817	0.00189977	468.817	0.00130378	468.817	0.00162532	468.817	0.00170298	468.817	0.000913053	468.817	0.000972057	468.817	0.00124952	468.817	0.000783207	468.817	0.00158356	468.817	0.0274415
469.084	0.747879	469.084	0.681687	469.084	0.674452	469.084	0.373137	469.084	0.122489	469.084	0.0672496	469.084	0.00418931	469.084	0.00165277	469.084	0.00197805	469.084	0.00435944	469.084	0.00101034	469.084	0.00133081	469.084	0.000921091	469.084	0.000810878	469.084	0.00104693	469.084	0.00222624	469.084	0.00354651	469.084	0.0225989
469.35	0.724672	469.35	0.687723	469.35	0.672366	469.35	0.370317	469.35	0.140117	469.35	0.0806022	469.35	0.00389672	469.35	0.0017675	469.35	0.00140902	469.35	0.0120925	469.35	0.0004253	469.35	6.09013e-05	469.35	0.000913053	469.35	0.000699549	469.35	0.00054386	469.35	0.00404478	469.35	0.00872606	469.35	0.0416106
469.616	0.730474	469.616	0.688119	469.616	0.6747	469.616	0.365971	469.616	0.368679	469.616	0.0814752	469.616	0.00414456	469.616	0.00224504	469.616	0.00154451	469.616	0.0142173	469.616	0.00113214	469.616	0.00121126	469.616	0.00100904	469.616	0.0011108	469.616	0.00127535	469.616	0.00209749	469.616	0.00491563	469.616	0.000358712
469.882	0.745973	469.882	0.679206	469.882	0.667799	469.882	0.376638	469.882	0.851427	469.882	0.0771532	469.882	0.00468845	469.882	0.001752	469.882	0.00199009	469.882	0.0155731	469.882	0.000822646	469.882	0.000784951	469.882	0.00109651	469.882	0.000689579	469.882	0.000339913	469.882	0.00359417	469.882	0.0028702	469.882	0.0403551
470.148	0.758141	470.148	0.68988	470.148	0.680438	470.148	0.355183	470.148	0.824881	470.148	0.0792569	470.148	0.00528053	470.148	0.00202177	470.148	0.00210149	470.148	0.00745268	470.148	0.000886541	470.148	0.000827807	470.148	0.00112488	470.148	0.000844942	470.148	0.000212106	470.148	0.00210822	470.148	0.0115798	470.148	0.0497713
470.415	0.750725	470.415	0.694885	470.415	0.674064	470.415	0.357718	470.415	0.175786	470.415	0.07462	470.415	0.00435799	470.415	0.00238768	470.415	0.00146623	470.415	0.0016478	470.415	0.00119603	470.415	0.00129246	470.415	0.00117311	470.415	0.00107259	470.415	0.000605045	470.415	0.0014484	470.415	0.00450324	470.415	-0.0081607
470.681	0.742904	470.681	0.694527	470.681	0.669117	470.681	0.369121	470.681	0.112965	470.681	0.0678364	470.681	0.00426849	470.681	0.00121244	470.681	0.000827952	470.681	0.000453867	470.681	0.00101633	470.681	0.00109848	470.681	0.00104025	470.681	0.00125786	470.681	0.00115842	470.681	0.00310064	470.681	0.0057239	470.681	0.0365886
470.947	0.746423	470.947	0.698855	470.947	0.674607	470.947	0.372149	470.947	0.122658	470.947	0.0649169	470.947	0.0049604	470.947	0.00218302	470.947	0.00239052	470.947	0.00160444	470.947	0.00087456	470.947	0.00149321	470.947	0.00100242	470.947	0.00116979	470.947	0.00117474	470.947	0.00205458	470.947	0.00511357	470.947	0.0273518
471.213	0.745617	471.213	0.680809	471.213	0.652787	471.213	0.374202	471.213	0.117442	471.213	0.0597075	471.213	0.00379	471.213	0.00189774	471.213	0.00111999	471.213	0.00149169	471.213	0.000808669	471.213	0.000956377	471.213	0.00102748	471.213	0.000992828	471.213	0.00069886	471.213	0.0019902	471.213	0.00366198	471.213	0.0251995
471.479	0.735107	471.479	0.662721	471.479	0.648631	471.479	0.377198	471.479	0.105321	471.479	0.0680511	471.479	0.00355593	471.479	0.00243419	471.479	0.00239955	471.479	0.00128066	471.479	0.00120801	471.479	0.00109171	471.479	0.00112678	471.479	0.00135756	471.479	0.00118562	471.479	0.00147522	471.479	0.00280422	471.479	0.0437629
471.746	0.725058	471.746	0.653087	471.746	0.646196	471.746	0.362349	471.746	0.100662	471.746	0.0618542	471.746	0.00250946	471.746	0.00189774	471.746	0.00119526	471.746	0.000945316	471.746	0.00112215	471.746	0.000590969	471.746	0.0011594	471.746	0.00103021	471.746	0.00123864	471.746	-0.00146449	471.746	0.00110519	471.746	0.00152453
472.012	0.719979	472.012	0.64468	472.012	0.639854	472.012	0.36878	472.012	0.109495	472.012	0.0626699	472.012	0.00296729	472.012	0.00217372	472.012	0.00217074	472.012	0.00120839	472.012	0.00111017	472.012	0.00147291	472.012	0.00115373	472.012	0.00127697	472.012	0.00115978	472.012	0.00206531	472.012	0.0053775	472.012	0.057932
472.278	0.700277	472.278	0.646813	472.278	0.621616	472.278	0.373828	472.278	0.108403	472.278	0.066763	472.278	0.00301204	472.278	0.00201247	472.278	0.00234837	472.278	0.00128066	472.278	0.00172915	472.278	0.00134434	472.278	0.000919673	472.278	0.000657177	472.278	0.000418772	472.278	0.000686647	472.278	0.000907246	472.278	0.0361403
472.544	0.694733	472.544	0.651436	472.544	0.626548	472.544	0.375014	472.544	0.106935	472.544	0.0600653	472.544	0.00382787	472.544	0.00349159	472.544	0.00230622	472.544	0.00202361	472.544	0.00101832	472.544	0.00145938	472.544	0.00090596	472.544	0.000869866	472.544	0.000435088	472.544	0.00349761	472.544	0.00582287	472.544	-0.000358712
472.81	0.691337	472.81	0.640185	472.81	0.622144	472.81	0.347205	472.81	0.102591	472.81	0.0537682	472.81	0.00489155	472.81	0.0028125	472.81	0.00171612	472.81	0.0017432	472.81	0.000780715	472.81	0.00160374	472.81	0.000831252	472.81	0.000725304	472.81	0.000713817	472.81	0.00289679	472.81	0.00623526	472.81	0.023406
473.077	0.715648	473.077	0.634059	473.077	0.623074	473.077	0.313228	473.077	0.105115	473.077	0.049947	473.077	0.00460928	473.077	0.00272567	473.077	0.00108989	473.077	0.00137027	473.077	0.000605004	473.077	0.00131051	473.077	0.00109604	473.077	0.0009247	473.077	0.00124136	473.077	0.00128746	473.077	0.00150108	473.077	-0.0234957
473.343	0.721444	473.343	0.639503	473.343	0.614165	473.343	0.315632	473.343	0.102215	473.343	0.053482	473.343	0.00388639	473.343	0.00274738	473.343	0.000996553	473.343	0.00132402	473.343	0.00108422	473.343	0.00145035	473.343	0.000926765	473.343	0.000850758	473.343	0.00107412	473.343	0.00032723	473.343	0.00423932	473.343	0.013362
473.609	0.708252	473.609	0.636301	473.609	0.632107	473.609	0.34062	473.609	0.10736	473.609	0.0619687	473.609	0.00329087	473.609	0.00190084	473.609	0.000677415	473.609	0.000980007	473.609	0.000894528	473.609	0.00107592	473.609	0.000958445	473.609	0.000910577	473.609	0.000813071	473.609	0.00408233	473.609	0.0137242	473.609	0.0650166
473.875	0.696995	473.875	0.627775	473.875	0.619205	473.875	0.342497	473.875	0.0965738	473.875	0.0596073	473.875	0.00410326	473.875	0.00162176	473.875	0.00123139	473.875	0.00137027	473.875	0.00114212	473.875	0.00126765	473.875	0.00112772	473.875	0.000869866	473.875	0.000338553	473.875	0.00346006	473.875	0.00889101	473.875	0.0196395
474.141	0.695758	474.141	0.633362	474.141	0.603945	474.141	0.328691	474.141	0.0966223	474.141	0.0575464	474.141	0.00371772	474.141	0.00249931	474.141	0.00180343	474.141	0.00180969	474.141	0.000814659	474.141	0.00137366	474.141	0.0011003	474.141	0.000960426	474.141	0.000886492	474.141	0.00628712	474.141	0.0112004	474.141	0.0570352
474.407	0.696253	474.407	0.632904	474.407	0.582746	474.407	0.322941	474.407	0.0949845	474.407	0.0558148	474.407	0.00333217	474.407	0.0024683	474.407	0.00181848	474.407	0.00128933	474.407	0.00101633	474.407	0.00149772	474.407	0.00103552	474.407	0.00105348	474.407	0.00140588	474.407	0.000788572	474.407	-0.000247431	474.407	0.0356022
474.674	0.695456	474.674	0.623953	474.674	0.564672	474.674	0.347183	474.674	0.100747	474.674	0.0535822	474.674	0.0031876	474.674	0.00230085	474.674	0.00226708	474.674	0.0015842	474.674	0.00140768	474.674	0.0010669	474.674	0.00112252	474.674	0.00101858	474.674	0.0012536	474.674	0.000118018	474.674	0.00529502	474.674	0.0340777
474.94	0.690273	474.94	0.622512	474.94	0.565431	474.94	0.334837	474.94	0.112394	474.94	0.0526376	474.94	0.0048227	474.94	0.0028249	474.94	0.0019359	474.94	0.00218839	474.94	0.000814659	474.94	0.000938332	474.94	0.00113245	474.94	0.000991166	474.94	0.00134605	474.94	0.00157178	474.94	0.00234235	474.94	-0.00878845
475.206	0.693297	475.206	0.631997	475.206	0.593935	475.206	0.329778	475.206	0.106401	475.206	0.0593926	475.206	0.00402752	475.206	0.00213961	475.206	0.0015716	475.206	0.00158998	475.206	0.00153148	475.206	0.00110299	475.206	0.00109557	475.206	0.00106012	475.206	0.00129439	475.206	0.00133038	475.206	0.00112169	475.206	0.0240337
475.472	0.702361	475.472	0.63423	475.472	0.58881	475.472	0.331369	475.472	0.101524	475.472	0.0581618	475.472	0.00440274	475.472	0.00159075	475.472	0.00217676	475.472	0.00125175	475.472	0.00107823	475.472	0.00087743	475.472	0.00105065	475.472	0.000844111	475.472	0.000636317	475.472	0.00302554	475.472	0.0112828	475.472	0.0608017
475.738	0.688258	475.738	0.631468	475.738	0.57759	475.738	0.328625	475.738	0.107372	475.738	0.0559006	475.738	0.00494663	475.738	0.00102639	475.738	0.00133978	475.738	0.0010465	475.738	0.00130785	475.738	0.0011481	475.738	0.00116508	475.738	0.00105015	475.738	0.00111355	475.738	0.000836852	475.738	0.000445376	475.738	0.00269034
476.005	0.705421	476.005	0.6285	476.005	0.567486	476.005	0.330546	476.005	0.105515	476.005	0.0528952	476.005	0.00438897	476.005	0.0014047	476.005	0.00131268	476.005	0.00095688	476.005	0.000622975	476.005	0.00108043	476.005	0.00124735	476.005	0.00118059	476.005	0.00100478	476.005	0.00141085	476.005	0.00188047	476.005	0.0225092
476.271	0.72087	476.271	0.616147	476.271	0.55836	476.271	0.342651	476.271	0.102288	476.271	0.0491313	476.271	0.00371083	476.271	0.00234117	476.271	0.0012916	476.271	0.00143098	476.271	0.000972399	476.271	0.00127442	476.271	0.000955608	476.271	0.000591542	476.271	0.000511229	476.271	0.00146449	476.271	0.00151758	476.271	0.018115
476.537	0.700337	476.537	0.619448	476.537	0.542937	476.537	0.336384	476.537	0.0995826	476.537	0.0518219	476.537	0.00347331	476.537	0.000691496	476.537	0.00108687	476.537	0.000714046	476.537	0.000808669	476.537	0.000839085	476.537	0.00120432	476.537	0.000862389	476.537	0.000942238	476.537	0.00130356	476.537	0.00155057	476.537	-0.00582907
476.803	0.676447	476.803	0.61555	476.803	0.535191	476.803	0.31426	476.803	0.0941959	476.803	0.0546555	476.803	0.00365231	476.803	0.00187603	476.803	0.00149935	476.803	0.00211612	476.803	0.00108022	476.803	0.00117291	476.803	0.00144689	476.803	0.00113822	476.803	0.00207075	476.803	0.00342787	476.803	0.0122891	476.803	0.0406242
477.069	0.665823	477.069	0.608975	477.069	0.542232	477.069	0.301662	477.069	0.141464	477.069	0.0563157	477.069	0.00464714	477.069	0.00229465	477.069	0.00200515	477.069	0.00126042	477.069	0.000928472	477.069	0.000902242	477.069	0.00104025	477.069	0.000968734	477.069	0.00142084	477.069	0.00128746	477.069	0.0109529	477.069	0.0171285
477.336	0.659641	477.336	0.59593	477.336	0.540301	477.336	0.292871	477.336	0.228465	477.336	0.0541546	477.336	0.00360756	477.336	0.0024807	477.336	0.00166795	477.336	0.000873044	477.336	0.00161734	477.336	0.00137141	477.336	0.00102653	477.336	0.000874851	477.336	0.00104149	477.336	-6.43732e-05	477.336	0.00184748	477.336	-0.00376648
477.602	0.669912	477.602	0.570613	477.602	0.532919	477.602	0.298106	477.602	0.12062	477.602	0.0540974	477.602	0.00321514	477.602	0.00241869	477.602	0.00218278	477.602	0.00154373	477.602	0.00117207	477.602	0.000775928	477.602	0.00117028	477.602	0.00101194	477.602	0.00133246	477.602	0.00119627	477.602	0.00671362	477.602	0.0139001
477.868	0.683377	477.868	0.568742	477.868	0.534687	477.868	0.304087	477.868	0.0954091	477.868	0.0549274	477.868	0.00370395	477.868	0.00249001	477.868	0.00205031	477.868	0.0018704	477.868	0.00100834	477.868	0.000904498	477.868	0.000954663	477.868	0.000644715	477.868	0.00103062	477.868	0.0020063	477.868	0.00951784	477.868	0.0165904
478.134	0.686882	478.134	0.566962	478.134	0.520156	478.134	0.30029	478.134	0.0890153	478.134	0.0539543	478.134	0.00415145	478.134	0.00193805	478.134	0.00132472	478.134	0.00137317	478.134	0.00172316	478.134	0.002012	478.134	0.000963647	478.134	0.00102938	478.134	0.00132022	478.134	0.00115872	478.134	0.00753839	478.134	0.0329118
478.4	0.684758	478.4	0.571429	478.4	0.539797	478.4	0.296328	478.4	0.0882146	478.4	0.0572602	478.4	0.00910152	478.4	0.00162796	478.4	0.00194493	478.4	0.00142231	478.4	0.0012779	478.4	0.00133983	478.4	0.000934331	478.4	0.00082251	478.4	0.000425571	478.4	0.0014484	478.4	0.00496511	478.4	0.0351538
478.667	0.682239	478.667	0.565178	478.667	0.554328	478.667	0.30401	478.667	0.0937227	478.667	0.0683087	478.667	0.00515317	478.667	0.00110081	478.667	0.00147225	478.667	0.00145411	478.667	0.00102431	478.667	0.00147968	478.667	0.000893194	478.667	0.000805063	478.667	0.000639036	478.667	0.00195265	478.667	0.0101777	478.667	0.0385616
478.933	0.682808	478.933	0.555449	478.933	0.552165	478.933	0.298534	478.933	0.107226	478.933	0.0572316	478.933	0.00479172	478.933	0.00214581	478.933	0.00232429	478.933	0.00194845	478.933	0.00118205	478.933	0.000791717	478.933	0.000940478	478.933	0.00114237	478.933	0.000901448	478.933	0.00240863	478.933	0.0078848	478.933	0.0363196
479.199	0.667422	479.199	0.573848	479.199	0.561283	479.199	0.294572	479.199	0.124066	479.199	0.0555858	479.199	0.00367985	479.199	0.0028218	479.199	0.0017101	479.199	0.000777645	479.199	0.000976393	479.199	0.000909009	479.199	0.000892248	479.199	0.000795093	479.199	0.000785878	479.199	0.00208676	479.199	0.00455273	479.199	0.0304905
479.465	0.658215	479.465	0.571891	479.465	0.581467	479.465	0.289941	479.465	0.195671	479.465	0.060466	479.465	0.00535971	479.465	0.00231636	479.465	0.00286622	479.465	0.00186172	479.465	0.00161135	479.465	0.0012293	479.465	0.00101566	479.465	0.00108588	479.465	0.00126448	479.465	0.00146985	479.465	-6.59816e-05	479.465	0.0228679
479.731	0.658269	479.731	0.558531	479.731	0.579675	479.731	0.283488	479.731	0.102907	479.731	0.0565733	479.731	0.00372116	479.731	0.00143881	479.731	0.00136085	479.731	0.00103493	479.731	0.00132582	479.731	0.00119547	479.731	0.00110975	479.731	0.000947963	479.731	0.00117066	479.731	0.00225306	479.731	0.00598783	479.731	0.0197292
479.998	0.663041	479.998	0.545897	479.998	0.559841	479.998	0.266664	479.998	0.0980418	479.998	0.0532387	479.998	0.00393458	479.998	0.00180161	479.998	0.002806	479.998	0.00112166	479.998	0.00154945	479.998	0.00155411	479.998	0.000895558	479.998	0.000947133	479.998	0.000776361	479.998	-5.36443e-06	479.998	0.00445376	479.998	0.00986459
480.264	0.672086	480.264	0.541807	480.264	0.548086	480.264	0.260124	480.264	0.093019	480.264	0.0530956	480.264	0.00360068	480.264	0.00240008	480.264	0.00209547	480.264	0.0012662	480.264	0.00140169	480.264	0.000448865	480.264	0.00110219	480.264	0.000838295	480.264	0.0014018	480.264	0.00180245	480.264	0.0042888	480.264	0.0194601
480.53	0.672704	480.53	0.544966	480.53	0.546907	480.53	0.277716	480.53	0.0899374	480.53	0.0546841	480.53	0.00306712	480.53	0.00234427	480.53	0.00150537	480.53	0.00106962	480.53	0.00097839	480.53	0.00126539	480.53	0.00120007	480.53	0.00124706	480.53	0.00126312	480.53	0.00356735	480.53	0.00976527	480.53	0.0421487
480.796	0.654636	480.796	0.539384	480.796	0.526871	480.796	0.272217	480.796	0.0812263	480.796	0.0556573	480.796	0.00417555	480.796	0.00264195	480.796	0.00196902	480.796	0.00178078	480.796	0.0010942	480.796	0.00106465	480.796	0.00105207	480.796	0.000854912	480.796	0.000919124	480.796	0.000767114	480.796	0.00336506	480.796	0.0163214
481.062	0.640473	481.062	0.522745	481.062	0.524754	481.062	0.268585	481.062	0.0820635	481.062	0.0503048	481.062	0.00426505	481.062	0.00328693	481.062	0.00211052	481.062	0.00159576	481.062	0.0012759	481.062	0.00125412	481.062	0.0010951	481.062	0.0011025	481.062	0.000944957	481.062	0.00335277	481.062	0.00646619	481.062	0.0283383
481.329	0.63827	481.329	0.515736	481.329	0.528027	481.329	0.278187	481.329	0.0835315	481.329	0.0513496	481.329	0.00324267	481.329	0.00166517	481.329	0.00164988	481.329	0.0013298	481.329	0.00124395	481.329	0.000978933	481.329	0.00127856	481.329	0.00113407	481.329	0.00129711	481.329	0.00302018	481.329	0.000907246	481.329	0.023675
481.595	0.636775	481.595	0.520842	481.595	0.50875	481.595	0.288668	481.595	0.0887727	481.595	0.0502619	481.595	0.00308777	481.595	0.00320631	481.595	0.00205031	481.595	0.00215948	481.595	0.00143164	481.595	0.00149547	481.595	0.00110975	481.595	0.00109751	481.595	0.00135013	481.595	0.00233889	481.595	0.00174851	481.595	0.0143485
481.861	0.65322	481.861	0.526171	481.861	0.51179	481.861	0.281655	481.861	0.0864311	481.861	0.0530956	481.861	0.00290188	481.861	0.00399393	481.861	0.00237246	481.861	0.00161022	481.861	0.00116808	481.861	0.000403753	481.861	0.00120669	481.861	0.0011457	481.861	0.00101294	481.861	0.00272513	481.861	0.00960032	481.861	0.0358712
482.127	0.644453	482.127	0.52767	482.127	0.526739	482.127	0.277672	482.127	0.0883481	482.127	0.0548988	482.127	0.00314629	482.127	0.0103414	482.127	0.00206837	482.127	0.0015206	482.127	0.00132981	482.127	0.000678937	482.127	0.000992963	482.127	0.000674624	482.127	0.000649913	482.127	0.00158787	482.127	0.00389291	482.127	0.0196395
482.393	0.634954	482.393	0.524062	482.393	0.532299	482.393	0.283554	482.393	0.0814326	482.393	0.0610241	482.393	0.00219276	482.393	0.00222333	482.393	0.00160472	482.393	0.00115057	482.393	0.00137574	482.393	0.00115261	482.393	0.00107666	482.393	0.00103105	482.393	0.00093544	482.393	0.000262857	482.393	-0.00348053	482.393	0.00421487
482.659	0.640394	482.659	0.51722	482.659	0.510588	482.659	0.281655	482.659	0.0812142	482.659	0.0531242	482.659	0.00308433	482.659	0.00184813	482.659	0.00136687	482.659	0.00149747	482.659	0.00125793	482.659	0.00105111	482.659	0.00134334	482.659	0.00115318	482.659	0.00155816	482.659	0.000123382	482.659	0.00331557	482.659	-0.0073536
482.926	0.628241	482.926	0.520112	482.926	0.497011	482.926	0.278264	482.926	0.0777322	482.926	0.0528952	482.926	0.00313596	482.926	0.00262024	482.926	0.00164386	482.926	0.00178078	482.926	0.00117606	482.926	0.00121577	482.926	0.00108848	482.926	0.00105098	482.926	0.00105373	482.926	0.00199557	482.926	0.00115468	482.926	0.0065465
483.192	0.613955	483.192	0.533958	483.192	0.494134	483.192	0.264974	483.192	0.0768708	483.192	0.0536251	483.192	0.00226505	483.192	0.00145741	483.192	0.000746662	483.192	0.00135004	483.192	0.00117606	483.192	0.000796229	483.192	0.00134996	483.192	0.00120302	483.192	0.00208434	483.192	0.00089586	483.192	-0.00326609	483.192	0.0044839
483.458	0.612826	483.458	0.54415	483.458	0.481697	483.458	0.248765	483.458	0.0759609	483.458	0.0513353	483.458	0.00367985	483.458	0.0024714	483.458	0.00167096	483.458	0.00239075	483.458	0.00134179	483.458	0.00103081	483.458	0.000913526	483.458	0.000607328	483.458	0.000625439	483.458	0.00184536	483.458	-0.00433829	483.458	0.0141691
483.724	0.622202	483.724	0.547113	483.724	0.480751	483.724	0.250675	483.724	0.0696399	483.724	0.0502047	483.724	0.00275386	483.724	0.00170859	483.724	0.00191784	483.724	0.00158709	483.724	0.00117007	483.724	0.00124058	483.724	0.00105916	483.724	0.00104185	483.724	0.00119921	483.724	-0.000514986	483.724	0.0014351	483.724	0.0147969
483.99	0.622702	483.99	0.53058	483.99	0.472726	483.99	0.243168	483.99	0.0736315	483.99	0.0516644	483.99	0.00451978	483.99	0.00219852	483.99	0.00196902	483.99	0.00205252	483.99	0.001218	483.99	0.00106465	483.99	0.00100478	483.99	0.00105098	483.99	0.00123592	483.99	0.00312746	483.99	0.00796727	483.99	0.0361403
484.257	0.621331	484.257	0.513818	484.257	0.476572	484.257	0.254604	484.257	0.0808988	484.257	0.052151	484.257	0.00492597	484.257	0.00243729	484.257	0.00180343	484.257	0.00144544	484.257	0.000958422	484.257	0.000712771	484.257	0.00113103	484.257	0.0011565	484.257	0.000702939	484.257	0.00178636	484.257	-0.00103921	484.257	0.00914716
484.523	0.623717	484.523	0.517793	484.523	0.481263	484.523	0.262011	484.523	0.091369	484.523	0.044752	484.523	0.00409637	484.523	0.0024466	484.523	0.0016258	484.523	0.00217105	484.523	0.00136775	484.523	0.00166915	484.523	0.00119439	484.523	0.00110748	484.523	0.00129303	484.523	0.000547172	484.523	0.000676311	484.523	0.0065465
484.789	0.618826	484.789	0.525088	484.789	0.475509	484.789	0.26954	484.789	0.0957973	484.789	0.0463406	484.789	0.00410326	484.789	0.00219232	484.789	0.00130365	484.789	0.00250061	484.789	0.00132382	484.789	0.00105337	484.789	0.00111496	484.789	0.000982858	484.789	0.00152417	484.789	0.00184536	484.789	0.00664764	484.789	0.012824
485.055	0.605767	485.055	0.529678	485.055	0.454101	485.055	0.26459	485.055	0.095397	485.055	0.0388127	485.055	0.00369362	485.055	0.00251481	485.055	0.00145719	485.055	0.00152349	485.055	0.00101433	485.055	0.001006	485.055	0.00131969	485.055	0.00148384	485.055	0.00183145	485.055	0.00222624	485.055	0.00458572	485.055	0.00950587
485.321	0.595406	485.321	0.515655	485.321	0.462607	485.321	0.263427	485.321	0.0954819	485.321	0.0380971	485.321	0.00314629	485.321	0.0024714	485.321	0.0011501	485.321	0.00120549	485.321	0.00137174	485.321	0.000945099	485.321	0.00113623	485.321	0.00176133	485.321	0.00161527	485.321	0.00288606	485.321	0.0110684	485.321	0.0311183
485.588	0.604569	485.588	0.506236	485.588	0.46591	485.588	0.264942	485.588	0.0843444	485.588	0.0419612	485.588	0.00324267	485.588	0.00221403	485.588	0.000752683	485.588	0.00100024	485.588	0.000960419	485.588	0.00133983	485.588	0.00105916	485.588	0.00115234	485.588	0.000656711	485.588	0.00112653	485.588	-0.00148459	485.588	0.0287867
485.854	0.592555	485.854	0.516958	485.854	0.462297	485.854	0.253462	485.854	0.0781083	485.854	0.0446947	485.854	0.00348708	485.854	0.0021179	485.854	0.00118623	485.854	0.00156975	485.854	0.000513155	485.854	0.00105111	485.854	0.00118021	485.854	0.00131352	485.854	0.00145619	485.854	4.82799e-05	485.854	0.00663115	485.854	0.0125549
486.12	0.580753	486.12	0.512725	486.12	0.466018	486.12	0.253912	486.12	0.0759366	486.12	0.0482869	486.12	0.00382099	486.12	0.00235047	486.12	0.00145117	486.12	0.00206119	486.12	0.00149953	486.12	0.00176614	486.12	0.00123884	486.12	0.00104351	486.12	0.00142355	486.12	0.00284851	486.12	0.00960032	486.12	0.0324635
486.386	0.572556	486.386	0.500406	486.386	0.460009	486.386	0.260508	486.386	0.0688634	486.386	0.0419469	486.386	0.00397589	486.386	0.00310398	486.386	0.00218278	486.386	0.00233005	486.386	0.00124595	486.386	0.00163306	486.386	0.00110124	486.386	0.00092387	486.386	0.0016479	486.386	0.00169516	486.386	0.00212791	486.386	0.013093
486.652	0.57663	486.652	0.487728	486.652	0.433072	486.652	0.265589	486.652	0.0672862	486.652	0.0416893	486.652	0.00273665	486.652	0.00203728	486.652	0.00162881	486.652	0.00162756	486.652	0.0011561	486.652	0.00101051	486.652	0.000925347	486.652	0.00106926	486.652	0.000989826	486.652	0.00153423	486.652	0.000527852	486.652	0.0127343
486.919	0.577947	486.919	0.482002	486.919	0.419991	486.919	0.256634	486.919	0.0645686	486.919	0.0342903	486.919	0.00142512	486.919	0.00152253	486.919	0.00165289	486.919	0.000768973	486.919	0.00106025	486.919	0.000712771	486.919	0.00100573	486.919	0.00120884	486.919	0.00127399	486.919	0.00294507	486.919	0.0064332	486.919	0.0502197
487.185	0.591525	487.185	0.496579	487.185	0.426256	487.185	0.235366	487.185	0.0653208	487.185	0.0354638	487.185	0.00267813	487.185	0.00184813	487.185	0.00204128	487.185	0.00163045	487.185	0.000840616	487.185	0.000611269	487.185	0.00105396	487.185	0.000783461	487.185	0.00125632	487.185	0.00244082	487.185	0.008957	487.185	0.0233163
487.451	0.597193	487.451	0.507338	487.451	0.441439	487.451	0.240249	487.451	0.0649204	487.451	0.0344477	487.451	0.0035215	487.451	0.00154424	487.451	0.000957413	487.451	0.00122862	487.451	0.00150752	487.451	0.00149547	487.451	0.00120007	487.451	0.00112493	487.451	0.00126583	487.451	0.000160933	487.451	0.00618577	487.451	0.0175769
487.717	0.596258	487.717	0.498621	487.717	0.455403	487.717	0.249643	487.717	0.0712657	487.717	0.0394567	487.717	0.00177624	487.717	0.0014078	487.717	0.00108386	487.717	0.000202361	487.717	0.00107423	487.717	0.00065187	487.717	0.00100337	487.717	0.00100944	487.717	0.000682545	487.717	0.00253738	487.717	0.00593834	487.717	0.0517442
487.983	0.584268	487.983	0.493468	487.983	0.445502	487.983	0.24645	487.983	0.0793701	487.983	0.0435784	487.983	0.00291565	487.983	0.00205898	487.983	0.00176429	487.983	0.00118237	487.983	0.00111217	487.983	0.00122254	487.983	0.00122607	487.983	0.000980365	487.983	0.00108092	487.983	-0.000262857	487.983	-0.00112169	487.983	0.0122859
488.25	0.571595	488.25	0.489283	488.25	0.444362	488.25	0.23034	488.25	0.0828763	488.25	0.044294	488.25	0.00265059	488.25	0.00173029	488.25	0.00217375	488.25	0.00117659	488.25	0.00107024	488.25	0.00136915	488.25	0.00104214	488.25	0.000650531	488.25	0.000614562	488.25	0.00402869	488.25	0.00615278	488.25	0.0530894
488.516	0.588971	488.516	0.495095	488.516	0.427559	488.516	0.228287	488.516	0.0778293	488.516	0.0508773	488.516	0.00219621	488.516	0.002121	488.516	0.000933327	488.516	0.000482776	488.516	0.00155943	488.516	0.00127893	488.516	0.00118304	488.516	0.00116564	488.516	0.00159895	488.516	0.00106216	488.516	0.000742293	488.516	0.0199982
488.782	0.595292	488.782	0.498292	488.782	0.421837	488.782	0.221132	488.782	0.0924973	488.782	0.0515213	488.782	0.00293975	488.782	0.00162796	488.782	0.00201719	488.782	0.0015206	488.782	0.00110418	488.782	0.00137817	488.782	0.000940005	488.782	0.000952117	488.782	0.000800834	488.782	0.00293434	488.782	0.00313412	488.782	0.0365886
489.048	0.596842	489.048	0.502424	489.048	0.41102	489.048	0.208435	489.048	0.0911992	489.048	0.0465552	489.048	0.00418931	489.048	0.00143261	489.048	0.00115913	489.048	0.00177211	489.048	0.0015215	489.048	0.0013263	489.048	0.00117595	489.048	0.00115401	489.048	0.000853861	489.048	0.00286997	489.048	0.00742293	489.048	0.0450184
489.314	0.597852	489.314	0.503397	489.314	0.411632	489.314	0.218356	489.314	0.0920242	489.314	0.0426053	489.314	0.00321514	489.314	0.00159695	489.314	0.00181848	489.314	0.00116791	489.314	0.00156542	489.314	0.00101953	489.314	0.00113292	489.314	0.00137334	489.314	0.000758685	489.314	-0.00157714	489.314	0.000940237	489.314	-0.0313873
489.58	0.588392	489.58	0.493248	489.58	0.4104	489.58	0.225247	489.58	0.0874988	489.58	0.0407591	489.58	0.00272288	489.58	0.00191945	489.58	0.00183053	489.58	0.00134426	489.58	0.00130984	489.58	0.00101051	489.58	0.000818012	489.58	0.000915561	489.58	0.000613202	489.58	6.97376e-05	489.58	-0.00366198	489.58	0.00161421
489.847	0.580442	489.847	0.487728	489.847	0.419852	489.847	0.237242	489.847	0.0821727	489.847	0.0469559	489.847	0.00395524	489.847	0.00266366	489.847	0.0020202	489.847	0.000904844	489.847	0.00086258	489.847	0.000753372	489.847	0.000969794	489.847	0.000839957	489.847	0.00122776	489.847	0.00195802	489.847	0.0106725	489.847	0.0365886
490.113	0.571343	490.113	0.495028	490.113	0.421999	490.113	0.236332	490.113	0.0879356	490.113	0.0465552	490.113	0.00381754	490.113	0.00169308	490.113	0.0017673	490.113	0.00143966	490.113	0.00125793	490.113	0.00116615	490.113	0.00098918	490.113	0.00102772	490.113	0.000912326	490.113	0.0016898	490.113	0.00348053	490.113	0.00295938
490.379	0.559457	490.379	0.491559	490.379	0.418107	490.379	0.231733	490.379	0.087705	490.379	0.0470704	490.379	0.00412391	490.379	0.00156594	490.379	0.00173117	490.379	0.00168538	490.379	0.00104029	490.379	0.00124735	490.379	0.00100195	490.379	0.000667147	490.379	0.000432369	490.379	0.00135184	490.379	0.00527852	490.379	0.00385616
490.645	0.564239	490.645	0.479721	490.645	0.429273	490.645	0.225072	490.645	0.07368	490.645	0.0535106	490.645	0.00373148	490.645	0.00182642	490.645	0.00090322	490.645	0.0017432	490.645	0.00111017	490.645	0.00118194	490.645	0.000805245	490.645	0.000726135	490.645	0.000833466	490.645	0.00373365	490.645	0.00451974	490.645	0.0411622
490.911	0.566353	490.911	0.470102	490.911	0.432963	490.911	0.230142	490.911	0.0643138	490.911	0.0507342	490.911	0.00371083	490.911	0.00161246	490.911	0.000635265	490.911	0.00166514	490.911	0.00131583	490.911	0.00138043	490.911	0.00118115	490.911	0.000686256	490.911	0.000758685	490.911	2.14577e-05	490.911	0.00171552	490.911	0.0139001
491.178	0.562081	491.178	0.46085	491.178	0.428885	491.178	0.214087	491.178	0.0650539	491.178	0.0481867	491.178	0.00279861	491.178	0.00116283	491.178	0.00125849	491.178	0.00150904	491.178	0.00044327	491.178	0.000751117	491.178	0.00109557	491.178	0.00107176	491.178	0.000864738	491.178	0.00139475	491.178	0.00646619	491.178	0.0403551
491.444	0.559146	491.444	0.470994	491.444	0.434072	491.444	0.21829	491.444	0.0676502	491.444	0.0499327	491.444	0.00328742	491.444	0.00215201	491.444	0.00251095	491.444	0.00147435	491.444	0.00147757	491.444	0.00142329	491.444	0.00121094	491.444	0.00105763	491.444	0.00168733	491.444	0.000123382	491.444	0.0043053	491.444	-0.00457358
491.71	0.561631	491.71	0.479822	491.71	0.441539	491.71	0.23812	491.71	0.0721028	491.71	0.0457967	491.71	0.00384852	491.71	0.00158145	491.71	0.0017101	491.71	0.00148013	491.71	0.00141966	491.71	0.000978933	491.71	0.00117642	491.71	0.00143981	491.71	0.00122097	491.71	0.00268758	491.71	0.00372796	491.71	0.012824
491.976	0.567051	491.976	0.467392	491.976	0.424093	491.976	0.245429	491.976	0.0744565	491.976	0.0431491	491.976	0.00275386	491.976	0.00162796	491.976	0.00150838	491.976	0.000887499	491.976	0.00136176	491.976	0.00113231	491.976	0.000963174	491.976	0.00107342	491.976	0.00126855	491.976	0.000654461	491.976	0.000247431	491.976	-0.0288763
492.242	0.572957	492.242	0.460335	492.242	0.411493	492.242	0.242313	492.242	0.0703436	492.242	0.0522512	492.242	0.00353871	492.242	0.00183572	492.242	0.00122838	492.242	0.0012026	492.242	0.00143164	492.242	0.00141878	492.242	0.00102512	492.242	0.000908084	492.242	0.000997984	492.242	0.00165225	492.242	0.00654867	492.242	0.0109407
492.509	0.585704	492.509	0.465235	492.509	0.415672	492.509	0.228178	492.509	0.0700645	492.509	0.0498326	492.509	0.00375214	492.509	0.00161866	492.509	0.00175526	492.509	0.0010783	492.509	0.00131583	492.509	0.00074435	492.509	0.00110077	492.509	0.000908084	492.509	0.00145075	492.509	0.00246764	492.509	-0.000164954	492.509	0.0149762
492.775	0.571155	492.775	0.467783	492.775	0.419821	492.775	0.232183	492.775	0.0677351	492.775	0.0446661	492.775	0.00353183	492.775	0.00213961	492.775	0.00074064	492.775	0.00114479	492.775	0.00129986	492.775	0.001509	492.775	0.00101188	492.775	0.000643053	492.775	0.000731492	492.775	0.00174881	492.775	-0.00146809	492.775	0.00798135
493.041	0.5662	493.041	0.468222	493.041	0.410477	493.041	0.231624	493.041	0.062773	493.041	0.0427913	493.041	0.00409637	493.041	0.00197526	493.041	0.00189074	493.041	0.00119393	493.041	0.000537116	493.041	0.000863897	493.041	0.00114805	493.041	0.000976211	493.041	0.000984387	493.041	0.00209749	493.041	0.00615278	493.041	0.0321944
493.307	0.559873	493.307	0.459619	493.307	0.404584	493.307	0.22595	493.307	0.0698704	493.307	0.0333314	493.307	0.00383131	493.307	0.00240628	493.307	0.00182149	493.307	0.00150904	493.307	0.00141567	493.307	0.00142554	493.307	0.000881845	493.307	0.000931347	493.307	0.000414693	493.307	0.00328303	493.307	0.0067961	493.307	0.0561385
493.573	0.542755	493.573	0.448196	493.573	0.393209	493.573	0.236156	493.573	0.0723818	493.573	0.0434639	493.573	0.00350773	493.573	0.00165587	493.573	0.00154752	493.573	0.000959771	493.573	0.00122998	493.573	0.00106465	493.573	0.00115278	493.573	0.00113573	493.573	0.00112987	493.573	0.000413061	493.573	-0.000973228	493.573	-0.0196395
493.84	0.546389	493.84	0.451303	493.84	0.392666	493.84	0.225105	493.84	0.0670314	493.84	0.0394138	493.84	0.00311531	493.84	0.00179231	493.84	0.00183655	493.84	0.00110142	493.84	0.00120002	493.84	0.000746605	493.84	0.00102417	493.84	0.00127531	493.84	0.00127535	493.84	-0.000461341	493.84	0.00211141	493.84	0.0329118
494.106	0.540216	494.106	0.451451	494.106	0.393395	494.106	0.227278	494.106	0.0717631	494.106	0.0450668	494.106	0.00527021	494.106	0.00313499	494.106	0.00253504	494.106	0.0030094	494.106	0.00166526	494.106	0.00155411	494.106	0.00121756	494.106	0.0012537	494.106	0.00124952	494.106	0.00424863	494.106	0.00737344	494.106	0.0280692
494.372	0.531196	494.372	0.432885	494.372	0.385385	494.372	0.231536	494.372	0.0661458	494.372	0.0374674	494.372	0.00249569	494.372	0.00177991	494.372	0.00146623	494.372	0.00148013	494.372	0.00111616	494.372	0.0010263	494.372	0.00113671	494.372	0.000887314	494.372	0.00113803	494.372	0.000724198	494.372	-0.00184748	494.372	-0.0028697
494.638	0.529701	494.638	0.422149	494.638	0.382741	494.638	0.222756	494.638	0.0612079	494.638	0.0397716	494.638	0.0035456	494.638	0.00205588	494.638	0.00165289	494.638	0.00129222	494.638	0.00124994	494.638	0.00131276	494.638	0.00100668	494.638	0.000990335	494.638	0.00104013	494.638	0.000954869	494.638	0.00120416	494.638	-0.00224195
494.904	0.532172	494.904	0.428376	494.904	0.386704	494.904	0.209466	494.904	0.0589027	494.904	0.0374674	494.904	0.00428226	494.904	0.00193185	494.904	0.00219784	494.904	0.000841245	494.904	0.00122998	494.904	0.000985699	494.904	0.000966957	494.904	0.000782631	494.904	0.000747808	494.904	0.0031972	494.904	0.00470119	494.904	0.0515649
495.17	0.522157	495.17	0.427674	495.17	0.394217	495.17	0.206525	495.17	0.0551781	495.17	0.0415462	495.17	0.00331152	495.17	0.00172099	495.17	0.00246579	495.17	0.00120839	495.17	0.000962416	495.17	0.000660892	495.17	0.00132064	495.17	0.0012454	495.17	0.00172676	495.17	0.00211895	495.17	0.00400838	495.17	-0.0113891
495.437	0.530226	495.437	0.426076	495.437	0.3882	495.437	0.197801	495.437	0.0614991	495.437	0.0334745	495.437	0.00326333	495.437	0.00116903	495.437	0.0017101	495.437	0.00113322	495.437	0.000950436	495.437	0.000667659	495.437	0.0010341	495.437	0.00129275	495.437	0.00142084	495.437	0.0020063	495.437	0.00552596	495.437	0.0225092
495.703	0.528459	495.703	0.42882	495.703	0.383152	495.703	0.194267	495.703	0.0572285	495.703	0.0331024	495.703	0.0044888	495.703	0.0014171	495.703	0.0020744	495.703	0.00161889	495.703	0.00107823	495.703	0.000981188	495.703	0.00103883	495.703	0.00101443	495.703	0.000823948	495.703	0.00161469	495.703	0.00545997	495.703	-0.00233163
495.969	0.525954	495.969	0.42494	495.969	0.367133	495.969	0.18833	495.969	0.0593759	495.969	0.0371812	495.969	0.00471599	495.969	0.00185123	495.969	0.00175526	495.969	0.00192821	495.969	0.00117606	495.969	0.00101051	495.969	0.00106578	495.969	0.0010136	495.969	0.000852501	495.969	0.00140012	495.969	0.00480016	495.969	0.00475294
496.235	0.520727	496.235	0.416023	496.235	0.370909	496.235	0.1979	496.235	0.0577016	496.235	0.0391848	496.235	0.00468157	496.235	0.001752	496.235	0.00192386	496.235	0.00168538	496.235	0.000994363	496.235	0.000674426	496.235	0.00129558	496.235	0.00105015	496.235	0.00151601	496.235	0.00362099	496.235	0.0107385	496.235	0.0332706
496.501	0.510445	496.501	0.416738	496.501	0.374902	496.501	0.200643	496.501	0.0533461	496.501	0.0325443	496.501	0.00531496	496.501	0.00227915	496.501	0.00276385	496.501	0.00218261	496.501	0.00111816	496.501	0.00110525	496.501	0.00110455	496.501	0.00111413	496.501	0.00101566	496.501	0.00216723	496.501	0.00864358	496.501	0.00977491
496.768	0.502629	496.768	0.415059	496.768	0.385106	496.768	0.199194	496.768	0.065891	496.768	0.026834	496.768	0.00488466	496.768	0.00152873	496.768	0.00177031	496.768	0.00140497	496.768	0.000742777	496.768	0.00094961	496.768	0.000973576	496.768	0.00101609	496.768	0.000890571	496.768	0.0017649	496.768	0.00611979	496.768	0.0244821
497.034	0.501163	497.034	0.402567	497.034	0.383486	497.034	0.20095	497.034	0.0682083	497.034	0.0330881	497.034	0.00510153	497.034	0.00306367	497.034	0.00217375	497.034	0.00189063	497.034	0.00113413	497.034	0.00110074	497.034	0.00102843	497.034	0.00132266	497.034	0.0012332	497.034	0.00246227	497.034	0.00983125	497.034	0.0375751
497.3	0.504708	497.3	0.390319	497.3	0.376499	497.3	0.202158	497.3	0.069737	497.3	0.0352778	497.3	0.00435455	497.3	0.00225434	497.3	0.0012344	497.3	0.00128355	497.3	0.00169122	497.3	0.0015902	497.3	0.00131497	497.3	0.00154366	497.3	0.00138276	497.3	0.00148058	497.3	0.000907246	497.3	0.0119272
497.566	0.511841	497.566	0.388257	497.566	0.361263	497.566	0.192412	497.566	0.0670557	497.566	0.0359361	497.566	0.0038382	497.566	0.00248691	497.566	0.00196902	497.566	0.00113611	497.566	0.00098438	497.566	0.00115261	497.566	0.00103883	497.566	0.00080257	497.566	0.000471799	497.566	0.00194192	497.566	0.00272174	497.566	0.0134517
497.832	0.525766	497.832	0.40877	497.832	0.350392	497.832	0.199447	497.832	0.0639498	497.832	0.0384406	497.832	0.00420308	497.832	0.00204968	497.832	0.00112601	497.832	0.00110142	497.832	0.00135577	497.832	0.00124284	497.832	0.00117926	497.832	0.00112991	497.832	0.00148746	497.832	0.00150204	497.832	0.00762087	497.832	-0.00582907
498.099	0.510292	498.099	0.411165	498.099	0.346003	498.099	0.192127	498.099	0.0645079	498.099	0.0375676	498.099	0.00452322	498.099	0.00234427	498.099	0.00206837	498.099	0.00104361	498.099	0.00144362	498.099	0.00152028	498.099	0.00105821	498.099	0.000777646	498.099	0.000755966	498.099	0.00150204	498.099	-0.00136912	498.099	-0.000717424
498.365	0.495916	498.365	0.399642	498.365	0.350477	498.365	0.176159	498.365	0.0593759	498.365	0.0349486	498.365	0.00509809	498.365	0.00182332	498.365	0.00202923	498.365	0.000320887	498.365	0.00188689	498.365	0.00141878	498.365	0.0009575	498.365	0.00110748	498.365	0.000732852	498.365	0.00136793	498.365	-0.00300216	498.365	0.00807103
498.631	0.498337	498.631	0.385972	498.631	0.365241	498.631	0.172878	498.631	0.0614991	498.631	0.0417036	498.631	0.00420653	498.631	0.00235357	498.631	0.00214364	498.631	0.00153505	498.631	0.00119004	498.631	0.00136013	498.631	0.00117973	498.631	0.00105763	498.631	0.00146706	498.631	0.00100851	498.631	0.00331557	498.631	0.0251995
498.897	0.505326	498.897	0.380871	498.897	0.355548	498.897	0.16468	498.897	0.0665704	498.897	0.0423763	498.897	0.00425816	498.897	0.00186983	498.897	0.00150838	498.897	0.000838354	498.897	0.000866574	498.897	0.000954121	498.897	0.0010393	498.897	0.00116065	498.897	0.000751887	498.897	0.00211895	498.897	0.00618577	498.897	0.0353332
499.163	0.502643	499.163	0.377212	499.163	0.346058	499.163	0.168027	499.163	0.0640711	499.163	0.0398718	499.163	0.00347675	499.163	0.00200007	499.163	0.00172515	499.163	0.000667792	499.163	0.00160136	499.163	0.000985699	499.163	0.00109273	499.163	0.00117395	499.163	0.00100342	499.163	0.00149668	499.163	0.00445376	499.163	0.0173079
499.429	0.479828	499.429	0.375546	499.429	0.34391	499.429	0.176456	499.429	0.0579686	499.429	0.0287518	499.429	0.00293631	499.429	0.00077522	499.429	0.000758705	499.429	0.000271742	499.429	0.00152549	499.429	0.00130148	499.429	0.000983979	499.429	0.00100695	499.429	0.00160439	499.429	0.00186682	499.429	-0.00272174	499.429	-0.00762263
499.696	0.47313	499.696	0.374878	499.696	0.357277	499.696	0.18867	499.696	0.0628943	499.696	0.0352778	499.696	0.0045301	499.696	0.00188223	499.696	0.00189375	499.696	0.000907735	499.696	0.00160735	499.696	0.00136464	499.696	0.000936695	499.696	0.000830818	499.696	0.000993905	499.696	0.00393749	499.696	0.00837966	499.696	0.0465429
499.962	0.470269	499.962	0.374177	499.962	0.346267	499.962	0.191392	499.962	0.0573498	499.962	0.0436214	499.962	0.0034561	499.962	0.00217992	499.962	0.00228214	499.962	0.000852808	499.962	0.00133181	499.962	0.00111201	499.962	0.0011159	499.962	0.000849096	499.962	0.00135965	499.962	0.00218332	499.962	0.00166603	499.962	0.0356022
500.228	0.470521	500.228	0.369	500.228	0.342405	500.228	0.184313	500.228	0.0544016	500.228	0.0421187	500.228	0.0036351	500.228	0.00151943	500.228	0.00194192	500.228	0.00164491	500.228	0.00159138	500.228	0.00157892	500.228	0.00100573	500.228	0.0010136	500.228	0.00127535	500.228	0.00243545	500.228	0.00197945	500.228	0.026186
500.494	0.470546	500.494	0.367673	500.494	0.348128	500.494	0.171473	500.494	0.0590969	500.494	0.0339325	500.494	0.00322202	500.494	0.000731808	500.494	0.00130666	500.494	0.00131824	500.494	0.000936459	500.494	0.00131276	500.494	0.000853948	500.494	0.000810048	500.494	0.00105101	500.494	0.00178099	500.494	0.00600432	500.494	0.000896781
500.76	0.481293	500.76	0.377946	500.76	0.349384	500.76	0.18112	500.76	0.0733888	500.76	0.035378	500.76	0.00483303	500.76	0.0017489	500.76	0.00161375	500.76	0.00154662	500.76	0.00120801	500.76	0.001209	500.76	0.00108517	500.76	0.0014423	500.76	0.00118018	500.76	0.000997784	500.76	0.000841265	500.76	0.0346157
501.027	0.480808	501.027	0.384841	501.027	0.338877	501.027	0.189932	501.027	0.0750388	501.027	0.0386124	501.027	0.00368673	501.027	0.00165897	501.027	0.00158967	501.027	0.00130089	501.027	0.00141567	501.027	0.00113231	501.027	0.000987289	501.027	0.00112825	501.027	0.00122912	501.027	0.00354053	501.027	0.00103921	501.027	0.0441216
501.293	0.471016	501.293	0.381659	501.293	0.335667	501.293	0.195781	501.293	0.0705984	501.293	0.0429058	501.293	0.00395179	501.293	0.00151633	501.293	0.00114408	501.293	0.00197736	501.293	0.00141367	501.293	0.00102404	501.293	0.00106673	501.293	0.00102689	501.293	0.00104421	501.293	0.00145913	501.293	-4.94862e-05	501.293	0.0174872
501.559	0.476105	501.559	0.381735	501.559	0.336737	501.559	0.190624	501.559	0.0634281	501.559	0.045582	501.559	0.0035456	501.559	0.00158145	501.559	0.00124945	501.559	0.00165358	501.559	0.00104628	501.559	0.00133081	501.559	0.000876644	501.559	0.00102606	501.559	0.000639036	501.559	0.00133574	501.559	3.29908e-05	501.559	0.0127343
501.825	0.486916	501.825	0.372392	501.825	0.328534	501.825	0.193213	501.825	0.0670436	501.825	0.0409451	501.825	0.00234078	501.825	0.00162176	501.825	0.00158063	501.825	0.00117659	501.825	0.00112215	501.825	0.000473677	501.825	0.000783968	501.825	0.000911407	501.825	0.000444606	501.825	0.000777843	501.825	0.00552596	501.825	0.0285176
502.091	0.492525	502.091	0.373142	502.091	0.318865	502.091	0.193038	502.091	0.0692031	502.091	0.0343905	502.091	0.00388639	502.091	0.00242489	502.091	0.00176128	502.091	0.00185883	502.091	0.00142765	502.091	0.00153607	502.091	0.000987761	502.091	0.000854081	502.091	0.00103197	502.091	0.0021565	502.091	0.0021609	502.091	-0.0197292
502.357	0.484105	502.357	0.368661	502.357	0.319306	502.357	0.180165	502.357	0.0691182	502.357	0.0321293	502.357	0.0032289	502.357	0.00269777	502.357	0.00175827	502.357	0.00162467	502.357	0.00160735	502.357	0.00116615	502.357	0.0010237	502.357	0.000917223	502.357	0.00109588	502.357	0.00114262	502.357	0.00628474	502.357	0.00690521
502.624	0.492292	502.624	0.357405	502.624	0.319702	502.624	0.182514	502.624	0.0639741	502.624	0.0367805	502.624	0.00323579	502.624	0.00276909	502.624	0.00202923	502.624	0.000586848	502.624	0.00129587	502.624	0.001509	502.624	0.00111779	502.624	0.000888144	502.624	0.000520746	502.624	-0.000783207	502.624	0.00258978	502.624	0.0100439
502.89	0.480852	502.89	0.345348	502.89	0.306443	502.89	0.187759	502.89	0.0563549	502.89	0.0382116	502.89	0.00302925	502.89	0.00218612	502.89	0.00221891	502.89	0.00112166	502.89	0.00133181	502.89	0.00146614	502.89	0.00118541	502.89	0.000999474	502.89	0.00123728	502.89	0.00281096	502.89	0.000445376	502.89	0.0213434
503.156	0.465739	503.156	0.346951	503.156	0.297495	503.156	0.19351	503.156	0.059388	503.156	0.02858	503.156	0.0038795	503.156	0.0021055	503.156	0.00211956	503.156	0.00189063	503.156	0.000778718	503.156	0.00108043	503.156	0.00115988	503.156	0.000730289	503.156	0.000734211	503.156	0.00346006	503.156	0.00757138	503.156	0.0303112
503.422	0.464858	503.422	0.360077	503.422	0.306675	503.422	0.196956	503.422	0.0619601	503.422	0.0298251	503.422	0.00295696	503.422	0.00122485	503.422	0.0010929	503.422	0.00110142	503.422	0.000924478	503.422	0.000870664	503.422	0.000951353	503.422	0.00110083	503.422	0.00129167	503.422	0.00343324	503.422	0.00283721	503.422	0.0353332
503.688	0.482402	503.688	0.367969	503.688	0.315065	503.688	0.190349	503.688	0.0643987	503.688	0.0395569	503.688	0.00312219	503.688	0.00129927	503.688	0.0013187	503.688	0.00121995	503.688	0.00121999	503.688	0.00127893	503.688	0.000901232	503.688	0.00107092	503.688	0.000930001	503.688	-0.00094414	503.688	0.0043053	503.688	0.0148866
503.955	0.488362	503.955	0.366252	503.955	0.310692	503.955	0.184324	503.955	0.0561002	503.955	0.0342474	503.955	0.00465403	503.955	0.00186673	503.955	0.00210751	503.955	0.00174609	503.955	0.00128189	503.955	0.00151802	503.955	0.000774984	503.955	0.00104351	503.955	0.000609124	503.955	0.00207067	503.955	0.00255679	503.955	0.0371267
504.221	0.488699	504.221	0.361075	504.221	0.310738	504.221	0.172351	504.221	0.0571799	504.221	0.02619	504.221	0.00330808	504.221	0.00147602	504.221	0.00153547	504.221	0.00144544	504.221	0.00124795	504.221	0.00128118	504.221	0.000921564	504.221	0.000937163	504.221	0.00150921	504.221	0.00315429	504.221	0.000445376	504.221	0.0162317
504.487	0.48207	504.487	0.363589	504.487	0.315817	504.487	0.158765	504.487	0.0652965	504.487	0.0229842	504.487	0.00279173	504.487	0.00202177	504.487	0.00136085	504.487	0.00162178	504.487	0.00130585	504.487	0.000922543	504.487	0.000968848	504.487	0.000988673	504.487	0.000580571	504.487	0.00205458	504.487	0.00852812	504.487	0.00869877
504.753	0.473694	504.753	0.366738	504.753	0.316376	504.753	0.167632	504.753	0.0696884	504.753	0.0231989	504.753	0.00320825	504.753	0.00207449	504.753	0.00180945	504.753	0.00135582	504.753	0.0013378	504.753	0.00131276	504.753	0.00105301	504.753	0.00126866	504.753	0.00140724	504.753	0.00187219	504.753	0.00361249	504.753	0.00044839
505.019	0.472972	505.019	0.36596	505.019	0.318492	505.019	0.17425	505.019	0.0642289	505.019	0.0302974	505.019	0.00311875	505.019	0.00123105	505.019	0.000912252	505.019	0.00126331	505.019	0.000894528	505.019	0.00129472	505.019	0.000990599	505.019	0.000967903	505.019	0.000709738	505.019	0.00061691	505.019	0.00277123	505.019	0.0294144
505.285	0.476962	505.285	0.346679	505.285	0.29879	505.285	0.186684	505.285	0.0503615	505.285	0.0285514	505.285	0.00321858	505.285	0.000979878	505.285	0.00183956	505.285	0.00120549	505.285	0.000666902	505.285	0.000951865	505.285	0.00137691	505.285	0.000918885	505.285	0.000962633	505.285	0.0013572	505.285	0.0110519	505.285	-0.000179356
505.552	0.468705	505.552	0.339627	505.552	0.294641	505.552	0.175534	505.552	0.0475347	505.552	0.0243581	505.552	0.0026678	505.552	0.00163106	505.552	0.0016258	505.552	0.00163045	505.552	0.00104628	505.552	0.00162855	505.552	0.0012464	505.552	0.000967903	505.552	0.00103741	505.552	0.00104606	505.552	0.00117117	505.552	0.0094162
505.818	0.461532	505.818	0.349246	505.818	0.284933	505.818	0.157437	505.818	0.0589391	505.818	0.026605	505.818	0.00370739	505.818	0.00168068	505.818	0.00206837	505.818	0.00108697	505.818	0.00120202	505.818	0.00131276	505.818	0.00106247	505.818	0.000912238	505.818	0.00126176	505.818	0.00325085	505.818	0.00694456	505.818	0.0389203
506.084	0.457873	506.084	0.361208	506.084	0.2865	506.084	0.15488	506.084	0.0572649	506.084	0.0290809	506.084	0.00314629	506.084	0.00190084	506.084	0.00226106	506.084	0.000800772	506.084	0.00114811	506.084	0.00105111	506.084	0.000813284	506.084	0.000661331	506.084	0.00102518	506.084	0.00287534	506.084	0.00583937	506.084	0.042059
506.35	0.461774	506.35	0.360702	506.35	0.272031	506.35	0.161948	506.35	0.0494516	506.35	0.0314852	506.35	0.00425816	506.35	0.0024776	506.35	0.00192386	506.35	0.00124308	506.35	0.00140569	506.35	0.00158343	506.35	0.000968848	506.35	0.000909746	506.35	0.00141812	506.35	0.00243545	506.35	0.0068126	506.35	0.00304905
506.616	0.472704	506.616	0.346498	506.616	0.265897	506.616	0.166787	506.616	0.0518902	506.616	0.0341042	506.616	0.00332185	506.616	0.00193495	506.616	0.00136687	506.616	0.00181258	506.616	0.00108821	506.616	0.00109622	506.616	0.000950407	506.616	0.0011241	506.616	0.000647194	506.616	0.00276805	506.616	0.00513007	506.616	0.0171285
506.883	0.476467	506.883	0.33768	506.883	0.271511	506.883	0.165833	506.883	0.0569252	506.883	0.0331597	506.883	0.00449224	506.883	0.0028001	506.883	0.00240558	506.883	0.00155818	506.883	0.00111017	506.883	0.000676682	506.883	0.00098256	506.883	0.000858235	506.883	0.00133518	506.883	0.00259102	506.883	0.00513007	506.883	0.0373957
507.149	0.484313	507.149	0.333343	507.149	0.293114	507.149	0.162112	507.149	0.0592303	507.149	0.0376249	507.149	0.00309121	507.149	0.00182332	507.149	0.00205633	507.149	0.000913517	507.149	0.00179704	507.149	0.001809	507.149	0.00105727	507.149	0.00109336	507.149	0.00121145	507.149	0.00116945	507.149	-0.00207842	507.149	-0.00215227
507.415	0.470541	507.415	0.343716	507.415	0.294246	507.415	0.159051	507.415	0.056816	507.415	0.0381401	507.415	0.00319792	507.415	0.00220783	507.415	0.00138494	507.415	0.00112166	507.415	0.000624971	507.415	0.000536834	507.415	0.000941423	507.415	0.000920546	507.415	0.000925922	507.415	0.000804665	507.415	0.00489913	507.415	0.0189221
507.681	0.465002	507.681	0.346421	507.681	0.287965	507.681	0.16344	507.681	0.0533097	507.681	0.0312992	507.681	0.00301204	507.681	0.00289622	507.681	0.0022159	507.681	0.00165647	507.681	0.00141168	507.681	0.00103758	507.681	0.000779239	507.681	0.000967072	507.681	0.00127807	507.681	0.00330985	507.681	0.00740643	507.681	0.000627746
507.947	0.463764	507.947	0.340366	507.947	0.286895	507.947	0.160356	507.947	0.0519266	507.947	0.0291095	507.947	0.00314973	507.947	0.00151943	507.947	0.00180343	507.947	0.00156396	507.947	0.00171917	507.947	0.000841341	507.947	0.000964592	507.947	0.00141405	507.947	0.00148338	507.947	0.00338496	507.947	0.0109529	507.947	0.0175769
508.213	0.465121	508.213	0.334722	508.213	0.280545	508.213	0.160093	508.213	0.0495729	508.213	0.0278644	508.213	0.00440618	508.213	0.00266986	508.213	0.00212257	508.213	0.00277813	508.213	0.00142366	508.213	0.00123382	508.213	0.00102322	508.213	0.00108588	508.213	0.00119241	508.213	0.000579359	508.213	-0.00100622	508.213	-0.00295938
508.48	0.45724	508.48	0.323251	508.48	0.276513	508.48	0.157602	508.48	0.0460182	508.48	0.0334173	508.48	0.00385885	508.48	0.00254272	508.48	0.00252601	508.48	0.00261624	508.48	0.00113214	508.48	0.000854874	508.48	0.000840236	508.48	0.00116148	508.48	0.000970791	508.48	0.00238717	508.48	0.00514656	508.48	0.0411622
508.746	0.460274	508.746	0.319405	508.746	0.279521	508.746	0.156702	508.746	0.049852	508.746	0.0310416	508.746	0.00341823	508.746	0.00180781	508.746	0.00190278	508.746	0.00135582	508.746	0.00113214	508.746	0.00124509	508.746	0.00105207	508.746	0.00121466	508.746	0.00120737	508.746	0.00110507	508.746	-0.000263926	508.746	-0.0356022
509.012	0.463868	509.012	0.318871	509.012	0.265835	509.012	0.14237	509.012	0.0599461	509.012	0.034276	509.012	0.003432	509.012	0.00296444	509.012	0.00222192	509.012	0.00163624	509.012	0.0010303	509.012	0.00110299	509.012	0.00101566	509.012	0.000744413	509.012	0.000853861	509.012	0.00256956	509.012	0.00460221	509.012	0.00493229
509.278	0.449423	509.278	0.322812	509.278	0.256949	509.278	0.124811	509.278	0.0628094	509.278	0.0261041	509.278	0.00208949	509.278	0.00116593	509.278	0.000487739	509.278	0.000222597	509.278	0.000513155	509.278	0.00103983	509.278	0.000827469	509.278	0.000765183	509.278	0.00101566	509.278	0.00365318	509.278	0.00494862	509.278	0.0278899
509.544	0.446211	509.544	0.323161	509.544	0.2595	509.544	0.139845	509.544	0.0664127	509.544	0.0305836	509.544	0.00394147	509.544	0.00190394	509.544	0.00121935	509.544	0.0012026	509.544	0.000942449	509.544	0.00115261	509.544	0.000957027	509.544	0.000636407	509.544	0.00141948	509.544	-0.00104606	509.544	0.000824769	509.544	0.00690521
509.811	0.452963	509.811	0.328629	509.811	0.274341	509.811	0.15961	509.811	0.0564156	509.811	0.0361508	509.811	0.00380033	509.811	0.00196906	509.811	0.00171913	509.811	0.00111588	509.811	0.000976393	509.811	0.000620291	509.811	0.000929602	509.811	0.00101775	509.811	0.000673027	509.811	0.000686647	509.811	0.00329908	509.811	0.0179356
510.077	0.458601	510.077	0.319234	510.077	0.271124	510.077	0.167424	510.077	0.0553844	510.077	0.0317285	510.077	0.0039036	510.077	0.00227295	510.077	0.00173719	510.077	0.00167093	510.077	0.00148755	510.077	0.00119998	510.077	0.000910216	510.077	0.000704534	510.077	0.00115842	510.077	0.000531079	510.077	0.0104746	510.077	0.0447493
510.343	0.455284	510.343	0.312787	510.343	0.273078	510.343	0.162233	510.343	0.0594487	510.343	0.0290809	510.343	0.00413768	510.343	0.00166827	510.343	0.001683	510.343	0.00135871	510.343	0.00138971	510.343	0.00153832	510.343	0.00114238	510.343	0.0012346	510.343	0.00159351	510.343	0.00161469	510.343	0.00344754	510.343	0.036768
510.609	0.446423	510.609	0.313518	510.609	0.264099	510.609	0.170146	510.609	0.0575318	510.609	0.0335604	510.609	0.00435799	510.609	0.00148532	510.609	0.00180644	510.609	0.00126042	510.609	0.00128189	510.609	0.00115261	510.609	0.000777821	510.609	0.000753552	510.609	0.000337193	510.609	-0.000386239	510.609	-0.000874256	510.609	-0.0307596
510.875	0.439701	510.875	0.312368	510.875	0.265099	510.875	0.159687	510.875	0.0491362	510.875	0.035106	510.875	0.00539757	510.875	0.00276909	510.875	0.00236343	510.875	0.00189352	510.875	0.00124395	510.875	0.00157667	510.875	0.00104308	510.875	0.00067047	510.875	0.000804913	510.875	-0.00164152	510.875	-0.00229286	510.875	-0.00932652
511.141	0.432325	511.141	0.322392	511.141	0.267479	511.141	0.14744	511.141	0.0528972	511.141	0.0285943	511.141	0.00388295	511.141	0.00224504	511.141	0.00173117	511.141	0.00159287	511.141	0.00119803	511.141	0.00135787	511.141	0.000957027	511.141	0.00114653	511.141	0.00135285	511.141	0.00155032	511.141	0.00353001	511.141	0.00923684
511.408	0.435741	511.408	0.316619	511.408	0.264176	511.408	0.144696	511.408	0.0500946	511.408	0.0262329	511.408	0.00369018	511.408	0.00194115	511.408	0.00136687	511.408	0.000907735	511.408	0.0013997	511.408	0.0013466	511.408	0.00105585	511.408	0.00120302	511.408	0.00152281	511.408	0.00281096	511.408	0.00450324	511.408	-0.00179356
511.674	0.440552	511.674	0.300315	511.674	0.259167	511.674	0.147868	511.674	0.0463457	511.674	0.0330595	511.674	0.00317038	511.674	0.00171479	511.674	0.00217977	511.674	0.000523248	511.674	0.0008506	511.674	0.000527812	511.674	0.00103646	511.674	0.00117062	511.674	0.00175395	511.674	0.000552537	511.674	0.00447025	511.674	0.0277105
511.94	0.438023	511.94	0.292953	511.94	0.246427	511.94	0.155209	511.94	0.0446229	511.94	0.0366517	511.94	0.00241651	511.94	0.00195666	511.94	0.000719565	511.94	0.000508794	511.94	0.00111417	511.94	0.000633825	511.94	0.000955136	511.94	0.00108173	511.94	0.00151057	511.94	0.0029719	511.94	0.0137077	511.94	0.0641198
512.206	0.436597	512.206	0.291908	512.206	0.246939	512.206	0.150655	512.206	0.0474498	512.206	0.0371097	512.206	0.00411703	512.206	0.00244349	512.206	0.00178235	512.206	0.00143387	512.206	0.00121999	512.206	0.00106916	512.206	0.000861041	512.206	0.00116647	512.206	0.000758685	512.206	0.00147522	512.206	-4.94862e-05	512.206	-0.000179356
512.472	0.444557	512.472	0.289961	512.472	0.253166	512.472	0.154134	512.472	0.0524362	512.472	0.0354495	512.472	0.00319792	512.472	0.00167137	512.472	0.0015144	512.472	0.000745846	512.472	0.00129986	512.472	0.000902242	512.472	0.000890357	512.472	0.00113074	512.472	0.00108364	512.472	0.0016898	512.472	-0.00225987	512.472	0.00278002
512.738	0.43831	512.738	0.289756	512.738	0.25812	512.738	0.146463	512.738	0.0572891	512.738	0.0305979	512.738	0.00323235	512.738	0.00263885	512.738	0.00179139	512.738	0.00169694	512.738	0.00185894	512.738	0.00179546	512.738	0.00114995	512.738	0.000844111	512.738	0.00103197	512.738	0.004254	512.738	0.0144335	512.738	0.0690521
513.005	0.448146	513.005	0.302519	513.005	0.26644	513.005	0.14147	513.005	0.054802	513.005	0.0280219	513.005	0.00402752	513.005	0.00189154	513.005	0.00185762	513.005	0.000829681	513.005	0.000812662	513.005	0.000457888	513.005	0.000945679	513.005	0.000889806	513.005	0.000473158	513.005	0.00283778	513.005	0.00719199	513.005	0.0507578
513.271	0.445844	513.271	0.297934	513.271	0.264936	513.271	0.140273	513.271	0.0447928	513.271	0.0314137	513.271	0.00333906	513.271	0.0017675	513.271	0.00115311	513.271	0.00110721	513.271	0.000816656	513.271	0.0011075	513.271	0.00102653	513.271	0.00134759	513.271	0.0013107	513.271	0.00157714	513.271	0.000742293	513.271	0.0296834
513.537	0.429271	513.537	0.303698	513.537	0.259221	513.537	0.140164	513.537	0.0427424	513.537	0.0300541	513.537	0.00367296	513.537	0.00186673	513.537	0.00125548	513.537	0.00128355	513.537	0.000808669	513.537	0.000667659	513.537	0.000978778	513.537	0.000977042	513.537	0.00124408	513.537	0.00327767	513.537	0.0134108	513.537	0.0422384
513.803	0.421534	513.803	0.313899	513.803	0.266828	513.803	0.143511	513.803	0.0478259	513.803	0.0312992	513.803	0.00411703	513.803	0.00189464	513.803	0.00108085	513.803	0.000982898	513.803	0.00108821	513.803	0.000789462	513.803	0.000945206	513.803	0.000827495	513.803	0.000730132	513.803	0.00121236	513.803	0.00191347	513.803	-0.00780199
514.069	0.419058	514.069	0.306938	514.069	0.274528	514.069	0.144927	514.069	0.0475226	514.069	0.0289235	514.069	0.00366608	514.069	0.00202798	514.069	0.00198407	514.069	0.00188196	514.069	0.00040733	514.069	0.000888708	514.069	0.000889884	514.069	0.000810878	514.069	0.000112851	514.069	0.0010407	514.069	0.010656	514.069	0.00896781
514.336	0.430984	514.336	0.287065	514.336	0.268937	514.336	0.146287	514.336	0.0527274	514.336	0.034505	514.336	0.00429603	514.336	0.00163416	514.336	0.00166795	514.336	0.00110721	514.336	0.00099037	514.336	0.000843596	514.336	0.000631713	514.336	0.000482705	514.336	0.000633597	514.336	-0.000300408	514.336	0.00239183	514.336	0.00125549
514.602	0.432573	514.602	0.276672	514.602	0.257694	514.602	0.138814	514.602	0.0514777	514.602	0.0306838	514.602	0.00483647	514.602	0.00221713	514.602	0.00145418	514.602	0.0017432	514.602	0.000750764	514.602	0.000480444	514.602	0.000894612	514.602	0.000834972	514.602	0.000868817	514.602	-0.000514986	514.602	0.000676311	514.602	-0.010582
514.868	0.433607	514.868	0.280308	514.868	0.25522	514.868	0.134095	514.868	0.0508347	514.868	0.0370381	514.868	0.00459207	514.868	0.0017613	514.868	0.00168601	514.868	0.00172874	514.868	0.000788702	514.868	0.00129246	514.868	0.000821322	514.868	0.00093467	514.868	0.0011625	514.868	0.00324012	514.868	0.0102436	514.868	0.0247511
515.134	0.42284	515.134	0.286869	515.134	0.247156	515.134	0.138002	515.134	0.0492211	515.134	0.0361794	515.134	0.00569705	515.134	0.00219852	515.134	0.00280299	515.134	0.00163624	515.134	0.000758751	515.134	0.00113683	515.134	0.000799099	515.134	0.000946302	515.134	0.000957194	515.134	0.00272513	515.134	-0.000923742	515.134	-0.00842974
515.4	0.419093	515.4	0.296044	515.4	0.23858	515.4	0.129442	515.4	0.0477895	515.4	0.0302831	515.4	0.00407572	515.4	0.0021117	515.4	0.00123139	515.4	0.000390268	515.4	0.000497182	515.4	0.000599991	515.4	0.000813757	515.4	0.000729458	515.4	0.00042965	515.4	0.000622274	515.4	0.0067961	515.4	0.0251995
515.666	0.427395	515.666	0.298821	515.666	0.243047	515.666	0.125085	515.666	0.0503009	515.666	0.0308269	515.666	0.00541134	515.666	0.00314429	515.666	0.00253203	515.666	0.0019311	515.666	0.000898521	515.666	0.00101051	515.666	0.000593413	515.666	0.000765183	515.666	0.000947677	515.666	0.00166834	515.666	0.00021444	515.666	0.0295938
515.933	0.430107	515.933	0.296817	515.933	0.249862	515.933	0.126139	515.933	0.0469766	515.933	0.0349343	515.933	0.00497072	515.933	0.00215201	515.933	0.00122838	515.933	0.000471213	515.933	0.00102831	515.933	0.00136464	515.933	0.000824632	515.933	0.000861558	515.933	0.00104285	515.933	0.00335813	515.933	0.00702704	515.933	0.0435835
516.199	0.420207	516.199	0.29907	516.199	0.255872	516.199	0.126226	516.199	0.0528366	516.199	0.0348198	516.199	0.00545265	516.199	0.00295824	516.199	0.00298063	516.199	0.00214792	516.199	0.00136376	516.199	0.00162855	516.199	0.000802408	516.199	0.000793431	516.199	0.000339913	516.199	0.00517668	516.199	0.00809924	516.199	0.0585598
516.465	0.412915	516.465	0.300549	516.465	0.254616	516.465	0.118621	516.465	0.0508104	516.465	0.0373243	516.465	0.00533905	516.465	0.00261714	516.465	0.001963	516.465	0.00169116	516.465	0.000866574	516.465	0.00134209	516.465	0.000997691	516.465	0.000786785	516.465	0.00089465	516.465	0.00183464	516.465	0.00453623	516.465	0.0234957
516.731	0.413529	516.731	0.296149	516.731	0.244179	516.731	0.118314	516.731	0.0471829	516.731	0.041031	516.731	0.00456797	516.731	0.00227915	516.731	0.00161074	516.731	0.00154373	516.731	0.00148156	516.731	0.00143005	516.731	0.000992017	516.731	0.000737766	516.731	0.000803554	516.731	0.0032884	516.731	0.00844564	516.731	0.0462739
516.997	0.405213	516.997	0.284736	516.997	0.240007	516.997	0.121957	516.997	0.0500704	516.997	0.0383261	516.997	0.00569017	516.997	0.00297374	516.997	0.00198106	516.997	0.00248326	516.997	0.00122798	516.997	0.000739838	516.997	0.000923928	516.997	0.00112576	516.997	0.00127127	516.997	0.00549854	516.997	0.0126025	516.997	0.0631334
517.263	0.405034	517.263	0.280552	517.263	0.24787	517.263	0.127829	517.263	0.0536858	517.263	0.03336	517.263	0.00584507	517.263	0.00264195	517.263	0.00190579	517.263	0.00121128	517.263	0.00112016	517.263	0.00119096	517.263	0.000709259	517.263	0.000872359	517.263	0.000920484	517.263	0.00233889	517.263	0.00567441	517.263	0.0444803
517.53	0.407287	517.53	0.281854	517.53	0.254422	517.53	0.128608	517.53	0.0557605	517.53	0.0348341	517.53	0.00553526	517.53	0.00322802	517.53	0.00232128	517.53	0.00176922	517.53	0.000878554	517.53	0.00128118	517.53	0.000991071	517.53	0.00102191	517.53	0.000384781	517.53	0.000547172	517.53	0.000626825	517.53	0.012824
517.796	0.403059	517.796	0.278719	517.796	0.24711	517.796	0.123033	517.796	0.05297	517.796	0.0355354	517.796	0.00623062	517.796	0.00272878	517.796	0.00237848	517.796	0.00141075	517.796	0.000748768	517.796	0.00111201	517.796	0.000744722	517.796	0.000692071	517.796	0.000511229	517.796	0.0019151	517.796	0.0140376	517.796	0.0477087
518.062	0.391401	518.062	0.281196	518.062	0.25163	518.062	0.124723	518.062	0.0550204	518.062	0.0331597	518.062	0.00614456	518.062	0.00274118	518.062	0.00199009	518.062	0.00165069	518.062	0.000682876	518.062	0.000721794	518.062	0.000879954	518.062	0.00100861	518.062	0.00115162	518.062	0.00196338	518.062	0.00514656	518.062	0.00896781
518.328	0.395738	518.328	0.278323	518.328	0.220211	518.328	0.138704	518.328	0.06213	518.328	0.0374674	518.328	0.00586573	518.328	0.00322182	518.328	0.00184558	518.328	0.00161022	518.328	0.00118205	518.328	0.00105562	518.328	0.00082605	518.328	0.000694564	518.328	0.000920484	518.328	0.000810029	518.328	-4.94862e-05	518.328	-0.0104027
518.594	0.406029	518.594	0.2763	518.594	0.224647	518.594	0.136849	518.594	0.0589027	518.594	0.0458397	518.594	0.00593458	518.594	0.00371175	518.594	0.00236644	518.594	0.000939534	518.594	0.00114212	518.594	0.00125186	518.594	0.000864823	518.594	0.000989504	518.594	0.000689343	518.594	0.00211359	518.594	-0.00100622	518.594	0.0139898
518.86	0.401302	518.86	0.282942	518.86	0.244528	518.86	0.13077	518.86	0.0513079	518.86	0.0432063	518.86	0.00626504	518.86	0.00358152	518.86	0.0018787	518.86	0.00124308	518.86	0.000573057	518.86	0.000796229	518.86	0.000858676	518.86	0.00127531	518.86	0.000942238	518.86	0.00262857	518.86	0.00300216	518.86	0.0225092
519.127	0.397515	519.127	0.280132	519.127	0.252499	519.127	0.129222	519.127	0.0472314	519.127	0.0354781	519.127	0.00588982	519.127	0.00260164	519.127	0.00183354	519.127	0.00155818	519.127	0.00162732	519.127	0.00152028	519.127	0.000953244	519.127	0.000750229	519.127	0.00111491	519.127	0.00248373	519.127	0.00648269	519.127	0.0191014
519.393	0.38557	519.393	0.272674	519.393	0.245001	519.393	0.117513	519.393	0.0404736	519.393	0.0333171	519.393	0.00601719	519.393	0.00286831	519.393	0.00166192	519.393	0.0010465	519.393	0.00126791	519.393	0.00142554	519.393	0.000853475	519.393	0.0010028	519.393	0.00119785	519.393	-0.000241399	519.393	0.00638372	519.393	0.0163214
519.659	0.392471	519.659	0.27548	519.659	0.245086	519.659	0.110237	519.659	0.0448413	519.659	0.0330166	519.659	0.00628913	519.659	0.00376137	519.659	0.00192085	519.659	0.00150615	519.659	0.000840616	519.659	0.00101277	519.659	0.000730537	519.659	0.000787615	519.659	0.000339913	519.659	-0.000123382	519.659	0.00247431	519.659	-0.00547036
519.925	0.402153	519.925	0.275284	519.925	0.236177	519.925	0.108668	519.925	0.0490876	519.925	0.0338609	519.925	0.00531496	519.925	0.00253032	519.925	0.00177031	519.925	0.00129511	519.925	0.00158739	519.925	0.00127442	519.925	0.00111874	519.925	0.00109086	519.925	0.00154048	519.925	0.0021565	519.925	0.00420632	519.925	0.0333602
520.191	0.401094	520.191	0.281587	520.191	0.225786	520.191	0.117842	520.191	0.0615597	520.191	0.0384406	520.191	0.00689843	520.191	0.00303886	520.191	0.00282708	520.191	0.00165647	520.191	0.000912498	520.191	0.000870664	520.191	0.000793425	520.191	0.000839957	520.191	0.00115706	520.191	0.00305773	520.191	0.00640021	520.191	0.0321047
520.457	0.394025	520.457	0.280933	520.457	0.230012	520.457	0.122374	520.457	0.0548505	520.457	0.0353064	520.457	0.00655075	520.457	0.00206209	520.457	0.00177332	520.457	0.000650447	520.457	0.00131983	520.457	0.00119773	520.457	0.000895085	520.457	0.000978704	520.457	0.000481316	520.457	0.00320793	520.457	0.00953434	520.457	0.0364093
520.724	0.386986	520.724	0.274277	520.724	0.233083	520.724	0.121255	520.724	0.0536737	520.724	0.0368377	520.724	0.00679516	520.724	0.003166	520.724	0.00293848	520.724	0.00182125	520.724	0.00101233	520.724	0.000706004	520.724	0.00105821	520.724	0.000923039	520.724	0.00152417	520.724	0.00158251	520.724	0.00651568	520.724	-0.00475294
520.99	0.384981	520.99	0.282245	520.99	0.229004	520.99	0.114747	520.99	0.0476318	520.99	0.0437502	520.99	0.00727708	520.99	0.00260474	520.99	0.00306493	520.99	0.0016796	520.99	0.00114012	520.99	0.00109622	520.99	0.000885155	520.99	0.00124623	520.99	0.00133382	520.99	0.00142694	520.99	0.0115798	520.99	0.0580217
521.256	0.379501	521.256	0.272912	521.256	0.219847	521.256	0.111005	521.256	0.0415777	521.256	0.0407877	521.256	0.00706022	521.256	0.00399393	521.256	0.00308901	521.256	0.00206987	521.256	0.000834626	521.256	0.000509767	521.256	0.000677106	521.256	0.000807555	521.256	0.00122233	521.256	0.00149131	521.256	0.00353001	521.256	0.00627746
521.522	0.37461	521.522	0.264834	521.522	0.227128	521.522	0.112596	521.522	0.0502766	521.522	0.0395569	521.522	0.00680548	521.522	0.00397843	521.522	0.0026645	521.522	0.00138184	521.522	0.00377379	521.522	0.00155411	521.522	0.000776402	521.522	0.000527569	521.522	0.000138684	521.522	0.000300408	521.522	0.00483315	521.522	0.0303112
521.788	0.372744	521.788	0.266557	521.788	0.221057	521.788	0.12109	521.788	0.0557969	521.788	0.0376678	521.788	0.00606883	521.788	0.00341097	521.788	0.00262837	521.788	0.00122573	521.788	0.00419709	521.788	0.000940587	521.788	0.00083267	521.788	0.000946302	521.788	0.000901448	521.788	0.00171125	521.788	0.00197945	521.788	0.0565869
522.054	0.373269	522.054	0.261776	522.054	0.217001	522.054	0.124931	522.054	0.0568402	522.054	0.0415176	522.054	0.00616177	522.054	0.00294274	522.054	0.00204128	522.054	0.00155529	522.054	0.00342436	522.054	0.000798484	522.054	0.000630768	522.054	0.000827495	522.054	0.00109316	522.054	0.00173808	522.054	0.00234235	522.054	0.0174872
522.321	0.376912	522.321	0.248626	522.321	0.216637	522.321	0.119806	522.321	0.0530913	522.321	0.0457538	522.321	0.00809636	522.321	0.00440015	522.321	0.00298364	522.321	0.00212479	522.321	0.000988373	522.321	0.00140073	522.321	0.00087097	522.321	0.000921377	522.321	0.00102382	522.321	0.00282706	522.321	0.00767036	522.321	0.0371267
522.587	0.389332	522.587	0.240681	522.587	0.209278	522.587	0.117941	522.587	0.0543652	522.587	0.0475284	522.587	0.00749051	522.587	0.00330244	522.587	0.0030017	522.587	0.00163045	522.587	0.000916491	522.587	0.000719538	522.587	0.000850638	522.587	0.000658839	522.587	0.000897369	522.587	0.00145376	522.587	0.00504759	522.587	0.0111201
522.853	0.37963	522.853	0.230704	522.853	0.208309	522.853	0.121354	522.853	0.0445744	522.853	0.0410882	522.853	0.00804817	522.853	0.00350089	522.853	0.00226407	522.853	0.00140786	522.853	0.00123197	522.853	0.00102179	522.853	0.000661975	522.853	0.000661331	522.853	0.00081579	522.853	0.00226379	522.853	0.00390941	522.853	0.0107614
523.119	0.367863	523.119	0.233438	523.119	0.214768	523.119	0.117919	523.119	0.0520116	523.119	0.0401294	523.119	0.00864713	523.119	0.00409316	523.119	0.00262536	523.119	0.00197736	523.119	0.00116808	523.119	0.000904498	523.119	0.000557005	523.119	0.000848265	523.119	0.00027193	523.119	0.00102461	523.119	-0.00150108	523.119	0.010851
523.385	0.355354	523.385	0.23623	523.385	0.210961	523.385	0.122945	523.385	0.0598855	523.385	0.0407448	523.385	0.008685	523.385	0.00411487	523.385	0.00270665	523.385	0.0013934	523.385	0.00129986	523.385	0.00116389	523.385	0.000846383	523.385	0.00137833	523.385	0.00107684	523.385	0.00255347	523.385	0.00867657	523.385	0.0401758
523.651	0.361081	523.651	0.242886	523.651	0.204905	523.651	0.122649	523.651	0.0615112	523.651	0.0441223	523.651	0.00810324	523.651	0.00393812	523.651	0.00345933	523.651	0.00192821	523.651	0.00126392	523.651	0.00147517	523.651	0.000747086	523.651	0.000967072	523.651	0.00101702	523.651	0.00315965	523.651	0.00489913	523.651	0.0399964
523.918	0.3597	523.918	0.24175	523.918	0.205696	523.918	0.119883	523.918	0.0602494	523.918	0.0459828	523.918	0.00915315	523.918	0.00468543	523.918	0.0027217	523.918	0.00171429	523.918	0.00154546	523.918	0.00136464	523.918	0.000901705	523.918	0.000745244	523.918	0.00105781	523.918	0.00116945	523.918	0.00498161	523.918	0.0242131
524.184	0.353185	524.184	0.233944	524.184	0.198935	524.184	0.114539	524.184	0.0613778	524.184	0.0493173	524.184	0.00871598	524.184	0.00403115	524.184	0.00208644	524.184	0.00146856	524.184	0.000898521	524.184	0.000881942	524.184	0.000739521	524.184	0.000542524	524.184	0.000878334	524.184	0.00314892	524.184	0.00262277	524.184	0.031477
524.45	0.354111	524.45	0.232837	524.45	0.199431	524.45	0.109721	524.45	0.0525454	524.45	0.0512637	524.45	0.00946296	524.45	0.00441876	524.45	0.00254708	524.45	0.000491449	524.45	0.000688866	524.45	0.000681193	524.45	0.000870024	524.45	0.000827495	524.45	0.00121961	524.45	0.00238181	524.45	0.00293618	524.45	0.0506681
524.716	0.359497	524.716	0.234397	524.716	0.211085	524.716	0.116843	524.716	0.0458726	524.716	0.042963	524.716	0.00940788	524.716	0.00427301	524.716	0.00284815	524.716	0.00138473	524.716	0.00108821	524.716	0.000963143	524.716	0.000824159	524.716	0.000966241	524.716	0.00081715	524.716	0.00382484	524.716	0.00836316	524.716	0.0326428
524.982	0.355918	524.982	0.239865	524.982	0.224166	524.982	0.128487	524.982	0.0495001	524.982	0.0418754	524.982	0.0094664	524.982	0.0038668	524.982	0.00261332	524.982	0.00104939	524.982	0.000644938	524.982	0.000793973	524.982	0.000624148	524.982	0.000842449	524.982	0.000363027	524.982	0.000874403	524.982	0.00100622	524.982	0.00269034
525.248	0.356012	525.248	0.247552	525.248	0.234021	525.248	0.127247	525.248	0.0523027	525.248	0.0452958	525.248	0.0109122	525.248	0.00470094	525.248	0.00380256	525.248	0.00156685	525.248	0.000994363	525.248	0.000642847	525.248	0.00084591	525.248	0.000973719	525.248	0.000830747	525.248	0.00290216	525.248	0.00288669	525.248	0.0146175
525.515	0.361853	525.515	0.248721	525.515	0.234254	525.515	0.123977	525.515	0.0549112	525.515	0.046913	525.515	0.0102272	525.515	0.00467923	525.515	0.00351654	525.515	0.00109853	525.515	0.000894528	525.515	0.000936076	525.515	0.000825105	525.515	0.0007818	525.515	0.00112171	525.515	0.000906589	525.515	-0.00110519	525.515	-0.0230473
525.781	0.364596	525.781	0.228929	525.781	0.223801	525.781	0.124723	525.781	0.0606983	525.781	0.0396714	525.781	0.0104957	525.781	0.00506064	525.781	0.00283009	525.781	0.00143098	525.781	0.00121201	525.781	0.000848108	525.781	0.000703585	525.781	0.000908084	525.781	0.000823948	525.781	0.0017649	525.781	0.00260627	525.781	-0.00233163
526.047	0.361334	526.047	0.224749	526.047	0.213675	526.047	0.12199	526.047	0.0650175	526.047	0.0378109	526.047	0.0102891	526.047	0.00516607	526.047	0.00181848	526.047	0.00126042	526.047	0.0011541	526.047	0.00109848	526.047	0.000797207	526.047	0.0010003	526.047	0.00062408	526.047	0.000761749	526.047	-0.00316711	526.047	0.0065465
526.313	0.353428	526.313	0.22828	526.313	0.210565	526.313	0.119071	526.313	0.0620329	526.313	0.0400578	526.313	0.012537	526.313	0.00600641	526.313	0.00334794	526.313	0.00181547	526.313	0.000720814	526.313	0.00114585	526.313	0.00080099	526.313	0.000878175	526.313	0.00103469	526.313	0.0011319	526.313	0.00239183	526.313	-0.00170388
526.579	0.352839	526.579	0.237704	526.579	0.219909	526.579	0.118292	526.579	0.0601403	526.579	0.037954	526.579	0.0115593	526.579	0.00688706	526.579	0.00292944	526.579	0.00170851	526.579	0.00150952	526.579	0.000981188	526.579	0.000788223	526.579	0.000793431	526.579	0.00121689	526.579	0.00122309	526.579	0.00971578	526.579	0.0235853
526.845	0.357428	526.845	0.237556	526.845	0.216079	526.845	0.113935	526.845	0.0645443	526.845	0.0443799	526.845	0.0122994	526.845	0.00661418	526.845	0.00363396	526.845	0.00173163	526.845	0.000790699	526.845	0.00110976	526.845	0.00075938	526.845	0.000933839	526.845	0.000961273	526.845	0.00181854	526.845	-0.00176501	526.845	0.0331809
527.112	0.354874	527.112	0.241359	527.112	0.21262	527.112	0.123845	527.112	0.0777201	527.112	0.0604087	527.112	0.0140791	527.112	0.00574903	527.112	0.00338707	527.112	0.00165647	527.112	0.00172117	527.112	0.0015496	527.112	0.000909743	527.112	0.00108006	527.112	0.00085522	527.112	0.00121773	527.112	0.00887452	527.112	0.0162317
527.378	0.361205	527.378	0.246627	527.378	0.196236	527.378	0.129321	527.378	0.0838591	527.378	0.0623122	527.378	0.0173046	527.378	0.00662348	527.378	0.00367611	527.378	0.00220863	527.378	0.00311288	527.378	0.00124509	527.378	0.000900759	527.378	0.000817525	527.378	0.00103741	527.378	0.000547172	527.378	0.00160005	527.378	0.0321047
527.644	0.377194	527.644	0.253803	527.644	0.20499	527.644	0.13291	527.644	0.0916723	527.644	0.0616538	527.644	0.0184647	527.644	0.00702039	527.644	0.00297159	527.644	0.00119104	527.644	0.00271553	527.644	0.00133757	527.644	0.000856312	527.644	0.00128195	527.644	0.00120873	527.644	0.00133038	527.644	0.00222688	527.644	-0.00161421
527.91	0.392391	527.91	0.248091	527.91	0.216924	527.91	0.143335	527.91	0.0832525	527.91	0.0694107	527.91	0.0205025	527.91	0.00877859	527.91	0.00542835	527.91	0.0019022	527.91	0.00152948	527.91	0.00158569	527.91	0.000940005	527.91	0.000991997	527.91	0.00102654	527.91	0.00197948	527.91	0.00372796	527.91	0.0165008
528.176	0.388609	528.176	0.243115	528.176	0.225856	528.176	0.155385	528.176	0.0840289	528.176	0.0821192	528.176	0.0219552	528.176	0.0098546	528.176	0.00616899	528.176	0.0017114	528.176	0.000760748	528.176	0.000807507	528.176	0.000869079	528.176	0.00105015	528.176	0.000637676	528.176	0.00403405	528.176	0.00813223	528.176	0.0137207
528.442	0.384674	528.442	0.247027	528.442	0.228834	528.442	0.163122	528.442	0.0904348	528.442	0.0815182	528.442	0.0235903	528.442	0.0102701	528.442	0.00615394	528.442	0.00144544	528.442	0.000812662	528.442	0.000850363	528.442	0.000751815	528.442	0.00083248	528.442	0.000769562	528.442	0.00470997	528.442	0.00735694	528.442	0.0590082
528.708	0.376283	528.708	0.253383	528.708	0.22795	528.708	0.175369	528.708	0.0914903	528.708	0.0778115	528.708	0.0261892	528.708	0.010605	528.708	0.00598534	528.708	0.00130378	528.708	0.000860583	528.708	0.00139171	528.708	0.000713042	528.708	0.000813371	528.708	0.00058465	528.708	0.000981691	528.708	-0.00156706	528.708	-0.0197292
528.975	0.358779	528.975	0.249938	528.975	0.226073	528.975	0.164165	528.975	0.087426	528.975	0.0807597	528.975	0.0256488	528.975	0.00901116	528.975	0.00601846	528.975	0.000867263	528.975	0.0010343	528.975	0.00111427	528.975	0.000774038	528.975	0.00076186	528.975	0.00124	528.975	0.00246227	528.975	0.010689	528.975	0.0427764
529.241	0.351918	529.241	0.252142	529.241	0.230167	529.241	0.149207	529.241	0.0912598	529.241	0.0837221	529.241	0.0262925	529.241	0.010819	529.241	0.006452	529.241	0.000997352	529.241	0.00125394	529.241	0.00113006	529.241	0.000845437	529.241	0.000695395	529.241	0.000747808	529.241	0.000230671	529.241	0.00267225	529.241	-0.00304905
529.507	0.350913	529.507	0.255945	529.507	0.234517	529.507	0.147769	529.507	0.0914782	529.507	0.0829207	529.507	0.0272495	529.507	0.0102298	529.507	0.00614491	529.507	0.00112455	529.507	0.00101034	529.507	0.00096991	529.507	0.000856785	529.507	0.00116398	529.507	0.0014929	529.507	0.00142694	529.507	0.00364548	529.507	0.0114788
529.773	0.347017	529.773	0.245925	529.773	0.229671	529.773	0.144784	529.773	0.0815903	529.773	0.0736039	529.773	0.027518	529.773	0.0111756	529.773	0.00588297	529.773	0.00152638	529.773	0.00112215	529.773	0.00133983	529.773	0.00084591	529.773	0.000776815	529.773	0.0012332	529.773	0.00270904	529.773	0.00534451	529.773	0.0568559
530.039	0.351384	530.039	0.247872	530.039	0.209728	530.039	0.136169	530.039	0.0857396	530.039	0.0721298	530.039	0.0255696	530.039	0.0112159	530.039	0.00615695	530.039	0.0012026	530.039	0.000435284	530.039	0.000606758	530.039	0.000650627	530.039	0.000714504	530.039	0.000157719	530.039	0.00269295	530.039	0.00719199	530.039	0.0124652
530.305	0.355393	530.305	0.255668	530.305	0.201594	530.305	0.150139	530.305	0.0888576	530.305	0.0793142	530.305	0.0278588	530.305	0.0118268	530.305	0.00654232	530.305	0.00226356	530.305	0.000828636	530.305	0.00105562	530.305	0.000710678	530.305	0.000942978	530.305	0.00050443	530.305	0.0014484	530.305	0.00519605	530.305	0.015873
530.572	0.355898	530.572	0.264109	530.572	0.207673	530.572	0.158019	530.572	0.0927521	530.572	0.0877293	530.572	0.028444	530.572	0.0118826	530.572	0.0064249	530.572	0.00124019	530.572	0.000888537	530.572	0.000724049	530.572	0.000864823	530.572	0.000889806	530.572	0.000731492	530.572	0.00269831	530.572	0.00328258	530.572	0.0368577
530.838	0.361878	530.838	0.253617	530.838	0.215706	530.838	0.158502	530.838	0.0964525	530.838	0.0898761	530.838	0.0313596	530.838	0.0142423	530.838	0.007292	530.838	0.00147146	530.838	0.000223632	530.838	0.000735327	530.838	0.000833143	530.838	0.00123044	530.838	0.00110132	530.838	0.00318647	530.838	0.00615278	530.838	0.0341673
531.104	0.352829	531.104	0.24687	531.104	0.223871	531.104	0.176862	531.104	0.11379	531.104	0.100939	531.104	0.0349224	531.104	0.0173339	531.104	0.00897199	531.104	0.00211612	531.104	0.000884544	531.104	0.00143456	531.104	0.0006511	531.104	0.000741921	531.104	0.000554737	531.104	0.000606181	531.104	0.00418983	531.104	0.0176666
531.37	0.351988	531.37	0.248063	531.37	0.234494	531.37	0.189471	531.37	0.118473	531.37	0.111773	531.37	0.0392288	531.37	0.0185433	531.37	0.00999563	531.37	0.00181547	531.37	0.000545103	531.37	0.00115713	531.37	0.000866715	531.37	0.000610651	531.37	0.000566974	531.37	0.00235499	531.37	0.00511357	531.37	0.036768
531.636	0.354824	531.636	0.261805	531.636	0.259338	531.636	0.203859	531.636	0.130957	531.636	0.132052	531.636	0.047332	531.636	0.0203139	531.636	0.012073	531.636	0.00213058	531.636	0.00055309	531.636	0.000915776	531.636	0.000705476	531.636	0.000890637	531.636	0.000416053	531.636	0.00127137	531.636	0	531.636	0.0437629
531.902	0.349993	531.902	0.269453	531.902	0.275427	531.902	0.2148	531.902	0.146244	531.902	0.146077	531.902	0.0563337	531.902	0.0244846	531.902	0.0127505	531.902	0.00249193	531.902	0.00107423	531.902	0.00103983	531.902	0.000974522	531.902	0.000967072	531.902	0.000769562	531.902	0.00210286	531.902	0.00809924	531.902	0.0268137
532.169	0.356131	532.169	0.272015	532.169	0.287663	532.169	0.223612	532.169	0.184643	532.169	0.1747	532.169	0.063511	532.169	0.0284723	532.169	0.0138343	532.169	0.00178078	532.169	0.000708833	532.169	0.00103081	532.169	0.000918254	532.169	0.000339805	532.169	0.000497632	532.169	0.00213504	532.169	0.00387642	532.169	-0.00260066
532.435	0.361185	532.435	0.281053	532.435	0.290384	532.435	0.244815	532.435	0.205984	532.435	0.197412	532.435	0.074313	532.435	0.0333655	532.435	0.0162519	532.435	0.00178945	532.435	0.00112415	532.435	0.00123382	532.435	0.00105349	532.435	0.000991166	532.435	0.0014929	532.435	0.000777843	532.435	0.00432179	532.435	0.013093
532.701	0.37111	532.701	0.298316	532.701	0.303791	532.701	0.268826	532.701	0.221537	532.701	0.232404	532.701	0.0842407	532.701	0.039375	532.701	0.0196209	532.701	0.00357601	532.701	0.00120002	532.701	0.00126765	532.701	0.000934803	532.701	0.000662993	532.701	0.00131206	532.701	0.00152886	532.701	0.00176501	532.701	0.0406242
532.967	0.373204	532.967	0.308312	532.967	0.311452	532.967	0.30086	532.967	0.228186	532.967	0.259181	532.967	0.0898551	532.967	0.0417503	532.967	0.0204579	532.967	0.003232	532.967	0.000842613	532.967	0.00067217	532.967	0.000895558	532.967	0.000697056	532.967	0.000591448	532.967	0.00161469	532.967	0.00209491	532.967	-0.0109407
533.233	0.372323	533.233	0.317807	533.233	0.321958	533.233	0.314918	533.233	0.248386	533.233	0.263074	533.233	0.0958	533.233	0.0434619	533.233	0.0215358	533.233	0.00283595	533.233	0.0010962	533.233	0.00111878	533.233	0.000775929	533.233	0.000704534	533.233	0.00126448	533.233	0.000708105	533.233	0.00197945	533.233	0.00475294
533.499	0.38064	533.499	0.320885	533.499	0.344041	533.499	0.332137	533.499	0.268866	533.499	0.27375	533.499	0.103986	533.499	0.0463179	533.499	0.0218007	533.499	0.00349796	533.499	0.00108621	533.499	0.00096991	533.499	0.00083267	533.499	0.00100612	533.499	0.000742369	533.499	0.002473	533.499	0.00677961	533.499	0.0269931
533.765	0.383941	533.765	0.328963	533.765	0.369978	533.765	0.364775	533.765	0.295836	533.765	0.297693	533.765	0.105556	533.765	0.0499459	533.765	0.0210571	533.765	0.00266539	533.765	0.00106624	533.765	0.00120449	533.765	0.000959391	533.765	0.000811709	533.765	0.000977589	533.765	0.000439883	533.765	0.00409086	533.765	-0.00242131
534.032	0.389941	534.032	0.33685	534.032	0.397094	534.032	0.380545	534.032	0.31361	534.032	0.319976	534.032	0.112533	534.032	0.0521754	534.032	0.0215809	534.032	0.00201494	534.032	0.00102431	534.032	0.000834574	534.032	0.000830306	534.032	0.000730289	534.032	0.000794036	534.032	0.0012821	534.032	0.00550946	534.032	-0.000896781
534.298	0.400426	534.298	0.347495	534.298	0.411369	534.298	0.400134	534.298	0.320574	534.298	0.339082	534.298	0.119569	534.298	0.0505102	534.298	0.0241581	534.298	0.00338811	534.298	0.00138173	534.298	0.00125412	534.298	0.000940005	534.298	0.000545017	534.298	0.000876975	534.298	0.00234426	534.298	0.00506408	534.298	-0.00331809
534.564	0.406094	534.564	0.359543	534.564	0.429373	534.564	0.427932	534.564	0.344257	534.564	0.377608	534.564	0.127397	534.564	0.054436	534.564	0.0257779	534.564	0.00360203	534.564	0.0010942	534.564	0.00126765	534.564	0.000971685	534.564	0.00103935	534.564	0.00112171	534.564	0.000606181	534.564	0.00176501	534.564	-0.00152453
534.83	0.405965	534.83	0.374535	534.83	0.461141	534.83	0.438379	534.83	0.389316	534.83	0.403627	534.83	0.136664	534.83	0.0600641	534.83	0.0264854	534.83	0.00325802	534.83	0.00102232	534.83	0.00110074	534.83	0.000827942	534.83	0.000844111	534.83	0.000891931	534.83	0.00121236	534.83	0.00021444	534.83	-0.0118375
535.096	0.408445	535.096	0.396851	535.096	0.477021	535.096	0.470633	535.096	0.404955	535.096	0.441738	535.096	0.147542	535.096	0.0629107	535.096	0.0273375	535.096	0.0023445	535.096	0.000876557	535.096	0.00107592	535.096	0.000876171	535.096	0.00107757	535.096	0.00100342	535.096	0.00283778	535.096	0.00704353	535.096	0.0145278
535.362	0.413579	535.362	0.422994	535.362	0.512937	535.362	0.501218	535.362	0.427497	535.362	0.477603	535.362	0.16286	535.362	0.0666906	535.362	0.0291048	535.362	0.00221441	535.362	0.00141168	535.362	0.00166464	535.362	0.000789642	535.362	0.000662162	535.362	0.000746448	535.362	0.00317574	535.362	0.00381043	535.362	0.0475294
535.629	0.418177	535.629	0.4261	535.629	0.542635	535.629	0.52005	535.629	0.465714	535.629	0.495764	535.629	0.172836	535.629	0.0699528	535.629	0.0299869	535.629	0.00294869	535.629	0.000932465	535.629	0.000512022	535.629	0.000798626	535.629	0.000693733	535.629	0.000879694	535.629	0.00226916	535.629	0.00513007	535.629	0.018115
535.895	0.434246	535.895	0.436072	535.895	0.574628	535.895	0.558482	535.895	0.506188	535.895	0.518161	535.895	0.178519	535.895	0.0766693	535.895	0.0313598	535.895	0.00335052	535.895	0.00128988	535.895	0.00119096	535.895	0.000722499	535.895	0.00112659	535.895	0.000668948	535.895	0.00228525	535.895	0.00385992	535.895	0.0404448
536.161	0.438577	536.161	0.44771	536.161	0.592531	536.161	0.588332	536.161	0.540789	536.161	0.562055	536.161	0.191349	536.161	0.0823191	536.161	0.0331211	536.161	0.0031048	536.161	0.000744774	536.161	0.000922543	536.161	0.000870024	536.161	0.000691241	536.161	0.000369825	536.161	0.00194192	536.161	0.00412385	536.161	0.0294144
536.427	0.449913	536.427	0.478194	536.427	0.621748	536.427	0.628586	536.427	0.574578	536.427	0.619229	536.427	0.203645	536.427	0.0823904	536.427	0.0356682	536.427	0.0036107	536.427	0.000549096	536.427	0.000796229	536.427	0.000891302	536.427	0.00114487	536.427	0.000939519	536.427	0.00145376	536.427	0.00600432	536.427	0.0326428
536.693	0.457755	536.693	0.502653	536.693	0.643397	536.693	0.65003	536.693	0.604787	536.693	0.663451	536.693	0.208151	536.693	0.0813485	536.693	0.0369327	536.693	0.00388823	536.693	0.001214	536.693	0.000967655	536.693	0.00102748	536.693	0.00126118	536.693	0.000999343	536.693	0.000348688	536.693	0.00199594	536.693	0.0457358
536.959	0.46869	536.959	0.518685	536.959	0.642932	536.959	0.681515	536.959	0.621773	536.959	0.682371	536.959	0.220798	536.959	0.0823594	536.959	0.0395701	536.959	0.00485956	536.959	0.00126991	536.959	0.0010669	536.959	0.00100195	536.959	0.00101111	536.959	0.0011829	536.959	0.00270904	536.959	0.0060868	536.959	0.0599049
537.225	0.474214	537.225	0.515383	537.225	0.642428	537.225	0.686212	537.225	0.645577	537.225	0.705727	537.225	0.232337	537.225	0.0858262	537.225	0.0387873	537.225	0.003391	537.225	0.00122598	537.225	0.00129021	537.225	0.000943315	537.225	0.000867374	537.225	0.00117066	537.225	0.000734927	537.225	0.00362899	537.225	0.0057394
537.492	0.474615	537.492	0.505888	537.492	0.64318	537.492	0.673921	537.492	0.672462	537.492	0.726808	537.492	0.238591	537.492	0.090462	537.492	0.0402686	537.492	0.00414262	537.492	0.000599014	537.492	0.00102179	537.492	0.000889411	537.492	0.00118807	537.492	0.000978949	537.492	0.0012821	537.492	0.00171552	537.492	0.0179356
537.758	0.472892	537.758	0.500296	537.758	0.63258	537.758	0.676105	537.758	0.659614	537.758	0.711109	537.758	0.237813	537.758	0.0871999	537.758	0.0401812	537.758	0.00490003	537.758	0.000820649	537.758	0.000733072	537.758	0.000889411	537.758	0.000805063	537.758	0.00101974	537.758	0.00393213	537.758	-0.00110519	537.758	0.0207156
538.024	0.477169	538.024	0.502371	538.024	0.641567	538.024	0.700237	538.024	0.636028	538.024	0.685634	538.024	0.236016	538.024	0.0864122	538.024	0.0408135	538.024	0.00424959	538.024	0.000610994	538.024	0.000521045	538.024	0.000958445	538.024	0.00117478	538.024	0.000550659	538.024	2.14577e-05	538.024	0.00369497	538.024	0.0187427
538.29	0.480531	538.29	0.504643	538.29	0.639854	538.29	0.732875	538.29	0.625995	538.29	0.685577	538.29	0.238144	538.29	0.0901457	538.29	0.041783	538.29	0.0044664	538.29	0.00101034	538.29	0.000636081	538.29	0.000957027	538.29	0.00114985	538.29	0.00109044	538.29	0.00141085	538.29	-4.94862e-05	538.29	0.00887813
538.556	0.50545	538.556	0.507663	538.556	0.638349	538.556	0.727003	538.556	0.640008	538.556	0.678206	538.556	0.241121	538.556	0.0920807	538.556	0.0432552	538.556	0.0051313	538.556	0.00145161	538.556	0.00149547	538.556	0.000981615	538.556	0.00123875	538.556	0.00128759	538.556	0.00268758	538.556	0.00153407	538.556	0.0275312
538.822	0.49597	538.822	0.490424	538.822	0.644335	538.822	0.712792	538.822	0.634585	538.822	0.676131	538.822	0.238812	538.822	0.0903783	538.822	0.041801	538.822	0.00405012	538.822	0.00152749	538.822	0.00110976	538.822	0.000986816	538.822	0.00106179	538.822	0.0010714	538.822	0.00250519	538.822	0.00450324	538.822	0.0196395
539.088	0.486921	539.088	0.479287	539.088	0.645072	539.088	0.707645	539.088	0.627402	539.088	0.669863	539.088	0.238071	539.088	0.0895286	539.088	0.0424905	539.088	0.00372056	539.088	0.00123197	539.088	0.00100374	539.088	0.000913526	539.088	0.000936332	539.088	0.000954475	539.088	0.000493528	539.088	0.000956733	539.088	-0.00340777
539.355	0.489901	539.355	0.489112	539.355	0.644041	539.355	0.733412	539.355	0.623532	539.355	0.672725	539.355	0.240688	539.355	0.0897178	539.355	0.0416445	539.355	0.00423224	539.355	0.00137174	539.355	0.000983444	539.355	0.000843073	539.355	0.000608159	539.355	0.000674387	539.355	0.00170053	539.355	0.00720849	539.355	0.0118375
539.621	0.486897	539.621	0.507482	539.621	0.650407	539.621	0.744145	539.621	0.638928	539.621	0.710321	539.621	0.246887	539.621	0.0954451	539.621	0.0424875	539.621	0.00500411	539.621	0.00128389	539.621	0.000976677	539.621	0.000799571	539.621	0.00106012	539.621	0.0010075	539.621	0.00141085	539.621	0.00532801	539.621	0.0335396
539.887	0.480362	539.887	0.532494	539.887	0.671234	539.887	0.742883	539.887	0.656605	539.887	0.764376	539.887	0.248867	539.887	0.100341	539.887	0.0452001	539.887	0.0045936	539.887	0.00098438	539.887	0.000909009	539.887	0.000754179	539.887	0.000840788	539.887	0.000765483	539.887	0.00267149	539.887	0.00042888	539.887	0.0412519
540.153	0.488149	540.153	0.551904	540.153	0.702815	540.153	0.76155	540.153	0.698219	540.153	0.806724	540.153	0.252994	540.153	0.10409	540.153	0.0464255	540.153	0.00374368	540.153	0.00147158	540.153	0.00183155	540.153	0.000871916	540.153	0.0011457	540.153	0.000966712	540.153	0.00234426	540.153	0.00918793	540.153	0.0020626
540.419	0.492916	540.419	0.553488	540.419	0.718354	540.419	0.776849	540.419	0.717643	540.419	0.792856	540.419	0.258746	540.419	0.105157	540.419	0.0459167	540.419	0.00389112	540.419	0.00112615	540.419	0.00138494	540.419	0.00100006	540.419	0.00100612	540.419	0.0010918	540.419	0.000702741	540.419	0.00318361	540.419	0.0132724
540.685	0.481857	540.685	0.55543	540.685	0.721378	540.685	0.753978	540.685	0.717776	540.685	0.773578	540.685	0.265872	540.685	0.106487	540.685	0.0480965	540.685	0.00359336	540.685	0.00201269	540.685	0.00216764	540.685	0.00103883	540.685	0.00113324	540.685	0.00138548	540.685	0.00329376	540.685	0.00659816	540.685	0.0426868
540.951	0.494921	540.951	0.5571	540.951	0.731226	540.951	0.774972	540.951	0.751395	540.951	0.805908	540.951	0.273435	540.951	0.108301	540.951	0.0526698	540.951	0.00393737	540.951	0.00123796	540.951	0.000742094	540.951	0.0009575	540.951	0.00108422	540.951	0.000939519	540.951	0.00116408	540.951	0.00737344	540.951	0.0176666
541.218	0.499188	541.218	0.566877	541.218	0.740771	541.218	0.772272	541.218	0.785281	541.218	0.800112	541.218	0.274233	541.218	0.112398	541.218	0.0561953	541.218	0.00411082	541.218	0.000958422	541.218	0.00114585	541.218	0.000859622	541.218	0.000994489	541.218	0.000757325	541.218	-0.000836852	541.218	0.000379394	541.218	0.00224195
541.484	0.497045	541.484	0.563985	541.484	0.752084	541.484	0.768486	541.484	0.792767	541.484	0.819547	541.484	0.276216	541.484	0.116398	541.484	0.0540577	541.484	0.00323489	541.484	0.00128588	541.484	0.000717282	541.484	0.00105821	541.484	0.000996151	541.484	0.00171588	541.484	0.00355125	541.484	0.00222688	541.484	0.0065465
541.75	0.488996	541.75	0.552309	541.75	0.771725	541.75	0.788767	541.75	0.776254	541.75	0.83081	541.75	0.27624	541.75	0.117672	541.75	0.0543106	541.75	0.00431608	541.75	0.00119204	541.75	0.00103081	541.75	0.00104781	541.75	0.000810048	541.75	0.000966712	541.75	0.000804665	541.75	0.00527852	541.75	0.0145278
542.016	0.482397	542.016	0.53569	542.016	0.756085	542.016	0.802111	542.016	0.77731	542.016	0.829078	542.016	0.276402	542.016	0.11855	542.016	0.0547803	542.016	0.00443171	542.016	0.00105826	542.016	0.000521045	542.016	0.000847801	542.016	0.00102274	542.016	0.000806273	542.016	0.00238181	542.016	0.00361249	542.016	0.0142588
542.282	0.478353	542.282	0.534011	542.282	0.722363	542.282	0.783192	542.282	0.787198	542.282	0.820477	542.282	0.276467	542.282	0.116348	542.282	0.0536964	542.282	0.00368298	542.282	0.000914495	542.282	0.000852619	542.282	0.00106767	542.282	0.00107259	542.282	0.00118562	542.282	0.000402332	542.282	0.00282071	542.282	0.0217021
542.548	0.480565	542.548	0.534159	542.548	0.688603	542.548	0.735673	542.548	0.741471	542.548	0.788505	542.548	0.2713	542.548	0.111229	542.548	0.0531756	542.548	0.00481331	542.548	0.00119403	542.548	0.000627058	542.548	0.000863878	542.548	0.000993658	542.548	0.00125088	542.548	0.00137329	542.548	0.00103921	542.548	0.00995426
542.814	0.467739	542.814	0.523051	542.814	0.664069	542.814	0.706822	542.814	0.675471	542.814	0.734508	542.814	0.255008	542.814	0.107129	542.814	0.051321	542.814	0.00453578	542.814	0.00104628	542.814	0.00101502	542.814	0.000912107	542.814	0.00105265	542.814	0.00108228	542.814	0.00126601	542.814	0.00300216	542.814	-0.00233163
543.081	0.449106	543.081	0.497462	543.081	0.637396	543.081	0.673306	543.081	0.626262	543.081	0.667745	543.081	0.240843	543.081	0.100636	543.081	0.0481868	543.081	0.00426115	543.081	0.00153547	543.081	0.00160148	543.081	0.000831724	543.081	0.000908915	543.081	0.000804913	543.081	0.00243009	543.081	0.00240833	543.081	0.0595462
543.347	0.443463	543.347	0.467549	543.347	0.600735	543.347	0.637365	543.347	0.583459	543.347	0.617197	543.347	0.226161	543.347	0.0927877	543.347	0.0444565	543.347	0.00333896	543.347	0.00117806	543.347	0.000918031	543.347	0.00102984	543.347	0.00083331	543.347	0.000999343	543.347	0.00180245	543.347	0.00130314	543.347	0.0334499
543.613	0.428692	543.613	0.424878	543.613	0.5383	543.613	0.608887	543.613	0.545569	543.613	0.565475	543.613	0.20475	543.613	0.085668	543.613	0.0407623	543.613	0.00345749	543.613	0.00118006	543.613	0.00106465	543.613	0.00105538	543.613	0.00144645	543.613	0.00121281	543.613	0.00139475	543.613	0.00296917	543.613	0.0153349
543.879	0.409757	543.879	0.393058	543.879	0.513255	543.879	0.563113	543.879	0.490755	543.879	0.50624	543.879	0.191173	543.879	0.079981	543.879	0.0359421	543.879	0.00372056	543.879	0.00143164	543.879	0.00166915	543.879	0.00090596	543.879	0.00128112	543.879	0.00115162	543.879	-0.000493528	543.879	0.0049981	543.879	0.0243028
544.145	0.391837	544.145	0.360664	544.145	0.469795	544.145	0.496675	544.145	0.444021	544.145	0.461617	544.145	0.169693	544.145	0.0718629	544.145	0.0344669	544.145	0.00393737	544.145	0.00114412	544.145	0.00138494	544.145	0.0009192	544.145	0.000972057	544.145	0.00107956	544.145	9.11954e-05	544.145	0.00354651	544.145	0.00699489
544.411	0.367398	544.411	0.335189	544.411	0.415866	544.411	0.432881	544.411	0.389037	544.411	0.397544	544.411	0.149043	544.411	0.0661511	544.411	0.030845	544.411	0.003073	544.411	0.000672892	544.411	0.000902242	544.411	0.000889884	544.411	0.00102855	544.411	0.000564255	544.411	0.00123918	544.411	0.0057074	544.411	0.0287867
544.677	0.359254	544.677	0.313828	544.677	0.379299	544.677	0.385088	544.677	0.346173	544.677	0.33549	544.677	0.131951	544.677	0.0596765	544.677	0.0284213	544.677	0.00319731	544.677	0.00131783	544.677	0.0010466	544.677	0.000887047	544.677	0.000952948	544.677	0.000727413	544.677	0.00302554	544.677	0.00318361	544.677	0.013362
544.944	0.363086	544.944	0.304996	544.944	0.36452	544.944	0.355326	544.944	0.304329	544.944	0.325214	544.944	0.12275	544.944	0.052346	544.944	0.0248566	544.944	0.00250639	544.944	0.000902514	544.944	0.00115938	544.944	0.00110266	544.944	0.00113656	544.944	0.00149969	544.944	0.00198484	544.944	0.00277123	544.944	0.00188324
545.21	0.3557	545.21	0.296927	545.21	0.333985	545.21	0.334947	545.21	0.270285	545.21	0.328634	545.21	0.110148	545.21	0.0471799	545.21	0.0219001	545.21	0.00258155	545.21	0.00113813	545.21	0.00119547	545.21	0.0010237	545.21	0.000874021	545.21	0.00108228	545.21	0.00134647	545.21	0.00122066	545.21	0.00896781
545.476	0.347463	545.476	0.29373	545.476	0.313538	545.476	0.316554	545.476	0.250328	545.476	0.283968	545.476	0.0960823	545.476	0.0385191	545.476	0.0195035	545.476	0.00255842	545.476	0.00097839	545.476	0.000798484	545.476	0.000885155	545.476	0.000956272	545.476	0.00125496	545.476	0.00263394	545.476	0.00442076	545.476	0.018653
545.742	0.336879	545.742	0.278495	545.742	0.30131	545.742	0.286583	545.742	0.239894	545.742	0.233291	545.742	0.0858345	545.742	0.0359051	545.742	0.0175285	545.742	0.00245146	545.742	0.000499178	545.742	0.000658637	545.742	0.00106956	545.742	0.00105015	545.742	0.00132294	545.742	0.00108898	545.742	0.00841265	545.742	0.0328222
546.008	0.32982	546.008	0.264448	546.008	0.287577	546.008	0.253397	546.008	0.212317	546.008	0.216289	546.008	0.0758861	546.008	0.0326182	546.008	0.015698	546.008	0.00225199	546.008	0.00134179	546.008	0.00126765	546.008	0.000914471	546.008	0.000823341	546.008	0.000488115	546.008	-3.21866e-05	546.008	-0.00122066	546.008	0.0223298
546.274	0.3209	546.274	0.25418	546.274	0.267192	546.274	0.228474	546.274	0.177424	546.274	0.202006	546.274	0.0682889	546.274	0.0276009	546.274	0.0139849	546.274	0.0018704	546.274	0.0015774	546.274	0.00171877	546.274	0.00109084	546.274	0.0012346	546.274	0.00118698	546.274	-6.43732e-05	546.274	0.00402488	546.274	0.0197292
546.54	0.32889	546.54	0.247862	546.54	0.255748	546.54	0.2157	546.54	0.172171	546.54	0.178793	546.54	0.0631048	546.54	0.0257001	546.54	0.0123199	546.54	0.000985788	546.54	0.000782712	546.54	0.000667659	546.54	0.00101282	546.54	0.00121798	546.54	0.000702939	546.54	0.00209213	546.54	0.00353001	546.54	0.044839
546.807	0.318791	546.807	0.231897	546.807	0.249746	546.807	0.208062	546.807	0.165364	546.807	0.153004	546.807	0.058258	546.807	0.0234054	546.807	0.0122838	546.807	0.00189352	546.807	0.00109021	546.807	0.0010669	546.807	0.00101093	546.807	0.00120302	546.807	0.00107956	546.807	0.00270367	546.807	0.000445376	546.807	0.0160524
547.073	0.305074	547.073	0.217311	547.073	0.238084	547.073	0.192336	547.073	0.145358	547.073	0.132524	547.073	0.0529947	547.073	0.0223046	547.073	0.0109079	547.073	0.00170562	547.073	0.000864577	547.073	0.001209	547.073	0.000982087	547.073	0.00089396	547.073	0.00136509	547.073	0.00318111	547.073	0.00611979	547.073	0.0452874
547.339	0.307841	547.339	0.212439	547.339	0.222638	547.339	0.18506	547.339	0.138613	547.339	0.124424	547.339	0.0489602	547.339	0.0198953	547.339	0.0104232	547.339	0.00173742	547.339	0.00125993	547.339	0.00139171	547.339	0.000750869	547.339	0.0011108	547.339	0.00107005	547.339	0.00164152	547.339	0.00450324	547.339	0.0153349
547.605	0.30002	547.605	0.210688	547.605	0.209557	547.605	0.177367	547.605	0.125303	547.605	0.124496	547.605	0.0442615	547.605	0.0182983	547.605	0.00846919	547.605	0.00170273	547.605	0.00139371	547.605	0.00129697	547.605	0.000934331	547.605	0.00102191	547.605	0.00104965	547.605	0.00122846	547.605	0.00112169	547.605	0.0281589
547.871	0.296748	547.871	0.208293	547.871	0.20085	547.871	0.165877	547.871	0.1254	547.871	0.107737	547.871	0.0437038	547.871	0.0164688	547.871	0.00814102	547.871	0.00254975	547.871	0.000766738	547.871	0.000791717	547.871	0.000808555	547.871	0.000607328	547.871	0.000557457	547.871	0.00278414	547.871	0.00735694	547.871	0.00313873
548.137	0.299228	548.137	0.207925	548.137	0.192258	548.137	0.162178	548.137	0.115646	548.137	0.101654	548.137	0.0419207	548.137	0.0151323	548.137	0.00806274	548.137	0.00247459	548.137	0.000958422	548.137	0.00148419	548.137	0.00101377	548.137	0.00104849	548.137	0.00134198	548.137	0.00281633	548.137	0.00771984	548.137	0.0525513
548.403	0.296159	548.403	0.204022	548.403	0.188219	548.403	0.150589	548.403	0.106377	548.403	0.11256	548.403	0.0377727	548.403	0.0145183	548.403	0.00855048	548.403	0.00146278	548.403	0.00149354	548.403	0.00121126	548.403	0.00106058	548.403	0.00102938	548.403	0.0015704	548.403	0.000595452	548.403	-0.0060703	548.403	0.0094162
548.669	0.289367	548.669	0.196159	548.669	0.192817	548.669	0.141437	548.669	0.0957852	548.669	0.103658	548.669	0.0360825	548.669	0.0131508	548.669	0.00906833	548.669	0.0023127	548.669	0.000956426	548.669	0.000904498	548.669	0.000929129	548.669	0.000606497	548.669	0.0010075	548.669	0.00192583	548.669	0.00498161	548.669	0.0284279
548.936	0.290322	548.936	0.192285	548.936	0.183791	548.936	0.14294	548.936	0.0973867	548.936	0.0972035	548.936	0.0336522	548.936	0.0122237	548.936	0.0077707	548.936	0.00123151	548.936	0.00112615	548.936	0.0013872	548.936	0.00112536	548.936	0.00105431	548.936	0.00136645	548.936	0.000842216	548.936	-0.00458572	548.936	0.00753296
549.202	0.292713	549.202	0.186015	549.202	0.172742	549.202	0.145991	549.202	0.0962948	549.202	0.0941695	549.202	0.0331909	549.202	0.0142082	549.202	0.00884855	549.202	0.00235317	549.202	0.00123397	549.202	0.00140299	549.202	0.000823213	549.202	0.000958764	549.202	0.00141268	549.202	0.0036049	549.202	0.00425581	549.202	0.0110304
549.468	0.297302	549.468	0.182551	549.468	0.174921	549.468	0.150117	549.468	0.0912477	549.468	0.0900335	549.468	0.0327228	549.468	0.0122268	549.468	0.00731006	549.468	0.00124597	549.468	0.000321471	549.468	0.000699238	549.468	0.000819904	549.468	0.000748567	549.468	0.00102246	549.468	0.00140012	549.468	0.00237534	549.468	0.023675
549.734	0.290842	549.734	0.178815	549.734	0.174711	549.734	0.135302	549.734	0.0856304	549.734	0.0959441	549.734	0.032351	549.734	0.0131136	549.734	0.00789414	549.734	0.00160444	549.734	0.000846606	549.734	0.00119547	549.734	0.000775457	549.734	0.00102191	549.734	0.00117202	549.734	4.29155e-05	549.734	3.29908e-05	549.734	-0.00134517
550	0.284323	550	0.18329	550	0.172905	550	0.120673	550	0.0875231	550	0.094055	550	0.0295799	550	0.0121244	550	0.00765629	550	0.00172296	550	0.000790699	550	0.00136013	550	0.000879954	550	0.000829987	550	0.00142219	550	0.00239254	550	0.00673012	550	0.0384719
550.266	0.279981	550.266	0.188534	550.266	0.172571	550.266	0.112728	550.266	0.0919756	550.266	0.0874574	550.266	0.0281204	550.266	0.0121865	550.266	0.00765027	550.266	0.00163045	550.266	0.000612991	550.266	0.000593224	550.266	0.00102464	550.266	0.000996982	550.266	0.00140316	550.266	0.00203312	550.266	0.00333207	550.266	0.0319254
550.532	0.283085	550.532	0.197891	550.532	0.168508	550.532	0.128696	550.532	0.0909686	550.532	0.0861121	550.532	0.0285231	550.532	0.0114609	550.532	0.00846618	550.532	0.0017432	550.532	0.00125194	550.532	0.0011481	550.532	0.000966011	550.532	0.000928024	550.532	0.00125224	550.532	0.00412525	550.532	0.00872606	550.532	0.055152
550.799	0.28008	550.799	0.198674	550.799	0.161801	550.799	0.134764	550.799	0.0893793	550.799	0.0847955	550.799	0.029697	550.799	0.0117709	550.799	0.00794231	550.799	0.00454157	550.799	0.00115011	550.799	0.00101953	550.799	0.000894139	550.799	0.00121133	550.799	0.00130391	550.799	0.00121773	550.799	0.00580638	550.799	0.033988
551.065	0.286951	551.065	0.189904	551.065	0.153062	551.065	0.135401	551.065	0.086237	551.065	0.0880871	551.065	0.0295249	551.065	0.0128128	551.065	0.00804468	551.065	0.0143676	551.065	0.00124196	551.065	0.00110299	551.065	0.000996273	551.065	0.00128112	551.065	0.00133654	551.065	0.00178099	551.065	0.00615278	551.065	0.00825038
551.331	0.293481	551.331	0.185853	551.331	0.16163	551.331	0.153037	551.331	0.0868072	551.331	0.0818616	551.331	0.0300963	551.331	0.0135012	551.331	0.00818016	551.331	0.00955145	551.331	0.00100035	551.331	0.000570668	551.331	0.00105585	551.331	0.000838295	551.331	0.00103469	551.331	0.0027144	551.331	0.00296917	551.331	-0.00340777
551.597	0.290783	551.597	0.185939	551.597	0.173727	551.597	0.153958	551.597	0.0915631	551.597	0.0858545	551.597	0.0301651	551.597	0.0125586	551.597	0.00699393	551.597	0.00144255	551.597	0.000950436	551.597	0.00121126	551.597	0.000836453	551.597	0.00121466	551.597	0.00135965	551.597	0.00286997	551.597	0.00115468	551.597	0.0251099
551.863	0.282823	551.863	0.17871	551.863	0.176828	551.863	0.135796	551.863	0.0897311	551.863	0.0812176	551.863	0.0300412	551.863	0.0127787	551.863	0.0077406	551.863	0.00124597	551.863	0.000587034	551.863	0.000827807	551.863	0.00077262	551.863	0.000881498	551.863	0.00135693	551.863	0.00133574	551.863	0.000313412	551.863	0.0233163
552.129	0.271234	552.129	0.17808	552.129	0.186466	552.129	0.143302	552.129	0.0898646	552.129	0.0926811	552.129	0.032234	552.129	0.0127787	552.129	0.00700297	552.129	0.000870153	552.129	0.00086258	552.129	0.00101953	552.129	0.000884683	552.129	0.000956272	552.129	0.00136781	552.129	0.00288606	552.129	0.0039424	552.129	0.000538068
552.395	0.264472	552.395	0.169086	552.395	0.17979	552.395	0.142655	552.395	0.0908716	552.395	0.093597	552.395	0.033098	552.395	0.0124004	552.395	0.00644899	552.395	0.00176632	552.395	0.000696853	552.395	0.00131051	552.395	0.000929602	552.395	0.000977873	552.395	0.000870176	552.395	0.00376047	552.395	0.00856111	552.395	0.0507578
552.661	0.258319	552.661	0.17193	552.661	0.17603	552.661	0.145366	552.661	0.0920484	552.661	0.100295	552.661	0.0342684	552.661	0.0150424	552.661	0.00808984	552.661	0.00230403	552.661	0.00131983	552.661	0.00126765	552.661	0.000920618	552.661	0.00109086	552.661	0.001085	552.661	0.00172198	552.661	0.00470119	552.661	0.00457358
552.927	0.2642	552.927	0.18381	552.927	0.183179	552.927	0.154496	552.927	0.0995462	552.927	0.119215	552.927	0.0370188	552.927	0.0169246	552.927	0.00806877	552.927	0.00236763	552.927	0.000772728	552.927	0.000938332	552.927	0.00109557	552.927	0.000887314	552.927	0.00142084	552.927	0.00196875	552.927	0.0010722	552.927	-0.0167698
553.194	0.274714	553.194	0.18862	553.194	0.191468	553.194	0.146496	553.194	0.110198	553.194	0.131465	553.194	0.0380894	553.194	0.0187572	553.194	0.00857156	553.194	0.00230114	553.194	0.00130785	553.194	0.00114585	553.194	0.00111779	553.194	0.00112742	553.194	0.00128079	553.194	0.00230671	553.194	0.00404137	553.194	0.0217918
553.46	0.283209	553.46	0.192819	553.46	0.204231	553.46	0.152071	553.46	0.124321	553.46	0.136789	553.46	0.0421135	553.46	0.018934	553.46	0.00833672	553.46	0.000841245	553.46	0.00114611	553.46	0.000983444	553.46	0.0008809	553.46	0.00102855	553.46	0.000783159	553.46	0.00201166	553.46	0.00405787	553.46	0.0303112
553.726	0.289218	553.726	0.201264	553.726	0.214667	553.726	0.157756	553.726	0.139061	553.726	0.146778	553.726	0.0491633	553.726	0.0219883	553.726	0.00999563	553.726	0.00185883	553.726	0.00104029	553.726	0.00127667	553.726	0.00110361	553.726	0.000980365	553.726	0.00109044	553.726	0.00115335	553.726	0.00212791	553.726	0.0212537
553.992	0.293332	553.992	0.207315	553.992	0.220328	553.992	0.176511	553.992	0.167548	553.992	0.159358	553.992	0.0521685	553.992	0.023269	553.992	0.0102154	553.992	0.000786318	553.992	0.00132781	553.992	0.00167366	553.992	0.00101519	553.992	0.00102772	553.992	0.000993905	553.992	0.00145376	553.992	0.00432179	553.992	0.0176666
554.258	0.289471	554.258	0.218432	554.258	0.227236	554.258	0.199688	554.258	0.190309	554.258	0.168718	554.258	0.0568948	554.258	0.0261838	554.258	0.0127203	554.258	0.0014888	554.258	0.00121999	554.258	0.0010669	554.258	0.000978778	554.258	0.0012537	554.258	0.00127399	554.258	0.00117481	554.258	0.00260627	554.258	0.0215227
554.524	0.289001	554.524	0.232584	554.524	0.238937	554.524	0.225939	554.524	0.191437	554.524	0.181913	554.524	0.0640273	554.524	0.0290149	554.524	0.0150025	554.524	0.00166514	554.524	0.000982383	554.524	0.000963143	554.524	0.000904069	554.524	0.000837465	554.524	0.000943598	554.524	0.00138939	554.524	0.00973228	554.524	0.0193705
554.79	0.297248	554.79	0.245639	554.79	0.261803	554.79	0.245934	554.79	0.198389	554.79	0.205255	554.79	0.073356	554.79	0.0324693	554.79	0.0172816	554.79	0.00189931	554.79	0.00114412	554.79	0.00126088	554.79	0.000922037	554.79	0.000796754	554.79	0.000808992	554.79	0.00217796	554.79	0.00204543	554.79	0.00116581
555.057	0.304059	555.057	0.247939	555.057	0.272008	555.057	0.259827	555.057	0.218565	555.057	0.217663	555.057	0.0769051	555.057	0.0317375	555.057	0.0171762	555.057	0.00153505	555.057	0.00140569	555.057	0.00174358	555.057	0.000993908	555.057	0.00105265	555.057	0.000766843	555.057	0.00177563	555.057	0.00151758	555.057	0.0362299
555.323	0.304228	555.323	0.250153	555.323	0.289012	555.323	0.258939	555.323	0.241459	555.323	0.236068	555.323	0.0735798	555.323	0.0243357	555.323	0.0104683	555.323	-0.0070335	555.323	0.000944445	555.323	0.00138269	555.323	0.0012152	555.323	0.00114154	555.323	0.00122912	555.323	0.0028056	555.323	0.00585586	555.323	0.034257
555.589	0.303435	555.589	0.244933	555.589	0.30735	555.589	0.260398	555.589	0.26047	555.589	0.257349	555.589	0.0892837	555.589	0.0363113	555.589	0.0185973	555.589	0.000193689	555.589	0.00164529	555.589	0.00169396	555.589	0.00109888	555.589	0.0011781	555.589	0.00115162	555.589	-0.0012821	555.589	0.00560843	555.589	0.013093
555.855	0.293862	555.855	0.245615	555.855	0.31491	555.855	0.276322	555.855	0.272336	555.855	0.266837	555.855	0.0917725	555.855	0.0423332	555.855	0.0205121	555.855	0.00205541	555.855	0.00107224	555.855	0.00170073	555.855	0.00121851	555.855	0.0011457	555.855	0.00111627	555.855	0.000343324	555.855	-0.00313412	555.855	-0.0117478
556.121	0.294931	556.121	0.253669	556.121	0.31353	556.121	0.298973	556.121	0.280719	556.121	0.267181	556.121	0.0956176	556.121	0.0441938	556.121	0.0206326	556.121	0.00198892	556.121	0.00173914	556.121	0.00145487	556.121	0.001149	556.121	0.000951287	556.121	0.000920484	556.121	0.00110507	556.121	0.00263926	556.121	0.0234957
556.387	0.291669	556.387	0.256981	556.387	0.299999	556.387	0.297842	556.387	0.286688	556.387	0.277514	556.387	0.104323	556.387	0.0454093	556.387	0.020467	556.387	0.00239654	556.387	0.00128588	556.387	0.000879686	556.387	0.00104072	556.387	0.00142818	556.387	0.00129983	556.387	0.00146449	556.387	0.00872606	556.387	0.00717424
556.653	0.289961	556.653	0.259199	556.653	0.294067	556.653	0.292147	556.653	0.289831	556.653	0.284483	556.653	0.105951	556.653	0.0456295	556.653	0.0210179	556.653	0.00228379	556.653	0.0013997	556.653	0.00149096	556.653	0.00111448	556.653	0.00116148	556.653	0.00175939	556.653	0.00266612	556.653	0.00377744	556.653	0.0121065
556.919	0.296659	556.919	0.265626	556.919	0.314491	556.919	0.305788	556.919	0.287356	556.919	0.298967	556.919	0.108223	556.919	0.0479613	556.919	0.0236975	556.919	0.00298049	556.919	0.000840616	556.919	0.00141201	556.919	0.00111921	556.919	0.00118724	556.919	0.00126448	556.919	0.00114799	556.919	0.00117117	556.919	0.0322841
557.185	0.306307	557.185	0.272641	557.185	0.322625	557.185	0.306951	557.185	0.273804	557.185	0.28517	557.185	0.108378	557.185	0.0475148	557.185	0.0251426	557.185	0.00326958	557.185	0.000886541	557.185	0.00103307	557.185	0.00127478	557.185	0.0013991	557.185	0.00121009	557.185	0.00178636	557.185	-0.00247431	557.185	0.0207156
557.452	0.309554	557.452	0.268962	557.452	0.31536	557.452	0.31494	557.452	0.2929	557.452	0.271961	557.452	0.109642	557.452	0.0491614	557.452	0.0236222	557.452	0.00363672	557.452	0.000752761	557.452	0.000902242	557.452	0.00109273	557.452	0.00115567	557.452	0.00110812	557.452	0.0020063	557.452	0.00677961	557.452	-0.0249305
557.718	0.30351	557.718	0.254523	557.718	0.313072	557.718	0.310792	557.718	0.308842	557.718	0.264147	557.718	0.109587	557.718	0.0476636	557.718	0.0242183	557.718	0.00466587	557.718	0.000842613	557.718	0.00115261	557.718	0.00117595	557.718	0.000987843	557.718	0.00131614	557.718	0.000343324	557.718	0.00186398	557.718	0.0226885
557.984	0.300485	557.984	0.246436	557.984	0.30828	557.984	0.303703	557.984	0.291857	557.984	0.252082	557.984	0.109721	557.984	0.0422154	557.984	0.0228876	557.984	0.00384197	557.984	0.00149554	557.984	0.00147517	557.984	0.00114616	557.984	0.000968734	557.984	0.00120193	557.984	-0.000402332	557.984	0.00328258	557.984	0.0207156
558.25	0.300213	558.25	0.25093	558.25	0.311995	558.25	0.297766	558.25	0.278353	558.25	0.239961	558.25	0.104454	558.25	0.0418092	558.25	0.0216803	558.25	0.00350085	558.25	0.00121001	558.25	0.000996977	558.25	0.00128801	558.25	0.00122047	558.25	0.000924562	558.25	0.00196875	558.25	0.00478366	558.25	0.036768
558.516	0.293787	558.516	0.251889	558.516	0.313134	558.516	0.301947	558.516	0.264243	558.516	0.2301	558.516	0.0985022	558.516	0.0397595	558.516	0.0198769	558.516	0.0029776	558.516	0.00127191	558.516	0.00181576	558.516	0.00115657	558.516	0.00134094	558.516	0.0014018	558.516	0.000869038	558.516	0.00524553	558.516	0.0162317
558.782	0.295089	558.782	0.245987	558.782	0.292835	558.782	0.285902	558.782	0.24949	558.782	0.210364	558.782	0.0930152	558.782	0.038023	558.782	0.0183896	558.782	0.0029776	558.782	0.00135976	558.782	0.00186539	558.782	0.00114805	558.782	0.00109003	558.782	0.0011489	558.782	0.00408233	558.782	0.00399188	558.782	0.0301318
559.048	0.293971	559.048	0.244145	559.048	0.273535	559.048	0.276585	559.048	0.261295	559.048	0.215817	559.048	0.0923542	559.048	0.0373315	559.048	0.0177964	559.048	0.00274922	559.048	0.00153148	559.048	0.00187892	559.048	0.00121709	559.048	0.00102938	559.048	0.00121961	559.048	0.00186146	559.048	0.00103921	559.048	0.0433145
559.314	0.300579	559.314	0.253555	559.314	0.267192	559.314	0.280591	559.314	0.266755	559.314	0.232977	559.314	0.0928327	559.314	0.0381098	559.314	0.0169023	559.314	0.0027232	559.314	0.00103829	559.314	0.00119998	559.314	0.00141852	559.314	0.00123875	559.314	0.00133926	559.314	0.00259102	559.314	0.00390941	559.314	0.0275312
559.581	0.299619	559.581	0.249155	559.581	0.256802	559.581	0.28205	559.581	0.256442	559.581	0.247674	559.581	0.0944334	559.581	0.0372137	559.581	0.0160773	559.581	0.00274055	559.581	0.0011521	559.581	0.0014481	559.581	0.00122371	559.581	0.00127447	559.581	0.00119921	559.581	0.00188292	559.581	-0.00123715	559.581	-0.0271725
559.847	0.294946	559.847	0.244532	559.847	0.260493	559.847	0.289886	559.847	0.248447	559.847	0.266065	559.847	0.0977518	559.847	0.0368416	559.847	0.0150808	559.847	0.00239075	559.847	0.00153348	559.847	0.00174358	559.847	0.00136225	559.847	0.00124789	559.847	0.00112443	559.847	0.00203848	559.847	0.000395889	559.847	-0.00484262
560.113	0.295164	560.113	0.250592	560.113	0.276109	560.113	0.297875	560.113	0.238753	560.113	0.286215	560.113	0.096368	560.113	0.037285	560.113	0.0158214	560.113	0.00220574	560.113	0.00149354	560.113	0.00131502	560.113	0.00121851	560.113	0.00106345	560.113	0.00110676	560.113	0.00324548	560.113	0.00508058	560.113	0.0425971
560.379	0.300668	560.379	0.255334	560.379	0.276831	560.379	0.281469	560.379	0.2364	560.379	0.29775	560.379	0.0969635	560.379	0.0371951	560.379	0.0170949	560.379	0.00280126	560.379	0.00167924	560.379	0.00136013	560.379	0.00130977	560.379	0.00127115	560.379	0.00143851	560.379	0.0012821	560.379	0.00461871	560.379	-0.00349744
560.645	0.308901	560.645	0.256799	560.645	0.276327	560.645	0.281502	560.645	0.247549	560.645	0.278773	560.645	0.0967501	560.645	0.036609	560.645	0.0170287	560.645	0.00263648	560.645	0.00132182	560.645	0.00108495	560.645	0.00154429	560.645	0.00149132	560.645	0.00134198	560.645	0.000396968	560.645	0.00118767	560.645	0.00627746
560.911	0.311876	560.911	0.259204	560.911	0.279668	560.911	0.290841	560.911	0.255447	560.911	0.268727	560.911	0.094158	560.911	0.0372974	560.911	0.0173027	560.911	0.0032956	560.911	0.000780715	560.911	0.00116164	560.911	0.001149	560.911	0.000947133	560.911	0.00117474	560.911	0.00368	560.911	0.00577339	560.911	0.0329118
561.177	0.298302	561.177	0.250625	561.177	0.277598	561.177	0.292125	561.177	0.261817	561.177	0.260755	561.177	0.0927054	561.177	0.0371982	561.177	0.0160773	561.177	0.00312215	561.177	0.00113413	561.177	0.00120449	561.177	0.00105207	561.177	0.0007926	561.177	0.000867457	561.177	-0.000455977	561.177	0.00268875	561.177	0.0303112
561.443	0.289723	561.443	0.237804	561.443	0.274923	561.443	0.269101	561.443	0.255981	561.443	0.262387	561.443	0.0912802	561.443	0.0392944	561.443	0.0152584	561.443	0.00261046	561.443	0.00123197	561.443	0.00127216	561.443	0.00146533	561.443	0.00132848	561.443	0.00122505	561.443	0.00276268	561.443	0.00435478	561.443	0.0228679
561.709	0.290956	561.709	0.232303	561.709	0.280234	561.709	0.260113	561.709	0.245196	561.709	0.260125	561.709	0.0887845	561.709	0.038699	561.709	0.0174833	561.709	0.00354999	561.709	0.0010962	561.709	0.00147291	561.709	0.00120479	561.709	0.0014531	561.709	0.00137325	561.709	0.00367464	561.709	-0.000379394	561.709	0.0285176
561.975	0.29252	561.975	0.231215	561.975	0.279909	561.975	0.26875	561.975	0.244249	561.975	0.24185	561.975	0.0863749	561.975	0.0378152	561.975	0.0180403	561.975	0.00279259	561.975	0.00103629	561.975	0.00126991	561.975	0.00148377	561.975	0.00145975	561.975	0.0018097	561.975	0.00324548	561.975	0.00833017	561.975	0.0358712
562.242	0.300525	562.242	0.228843	562.242	0.274404	562.242	0.27585	562.242	0.245911	562.242	0.24975	562.242	0.0849498	562.242	0.0364229	562.242	0.0171582	562.242	0.00344303	562.242	0.00175511	562.242	0.00167366	562.242	0.00144216	562.242	0.00137916	562.242	0.00187496	562.242	0.00372292	562.242	0.00734045	562.242	0.0458255
562.508	0.304223	562.508	0.222526	562.508	0.269836	562.508	0.280646	562.508	0.246469	562.508	0.248318	562.508	0.0855075	562.508	0.0346958	562.508	0.0167517	562.508	0.00318864	562.508	0.00125194	562.508	0.00150449	562.508	0.00137738	562.508	0.0011457	562.508	0.000788597	562.508	0.00230134	562.508	0.00635072	562.508	0.00636714
562.774	0.298074	562.774	0.220264	562.774	0.271131	562.774	0.276552	562.774	0.267968	562.774	0.239531	562.774	0.0888878	562.774	0.0352043	562.774	0.0164145	562.774	0.00246592	562.774	0.00184896	562.774	0.0017323	562.774	0.00144405	562.774	0.00124955	562.774	0.00144667	562.774	0.00349225	562.774	0.00697755	562.774	0.0480674
563.04	0.295	563.04	0.221977	563.04	0.278839	563.04	0.269112	563.04	0.275781	563.04	0.232891	563.04	0.091442	563.04	0.0354989	563.04	0.0163814	563.04	0.00287931	563.04	0.00150752	563.04	0.00131502	563.04	0.00154382	563.04	0.00152704	563.04	0.00163566	563.04	0.00212968	563.04	0.000527852	563.04	0.00986459
563.306	0.287426	563.306	0.221987	563.306	0.280971	563.306	0.261605	563.306	0.257801	563.306	0.228497	563.306	0.09201	563.306	0.0382463	563.306	0.0175947	563.306	0.00226645	563.306	0.00166526	563.306	0.0015902	563.306	0.00136367	563.306	0.00126035	563.306	0.00118154	563.306	0.000831487	563.306	0.0014186	563.306	0.0227782
563.572	0.278694	563.572	0.225069	563.572	0.280855	563.572	0.256601	563.572	0.243351	563.572	0.235681	563.572	0.0908775	563.572	0.0373222	563.572	0.0175435	563.572	0.00301229	563.572	0.00147956	563.572	0.00140299	563.572	0.00123695	563.572	0.00152621	563.572	0.00111491	563.572	0.000836852	563.572	0.0046682	563.572	0.0111201
563.838	0.269685	563.838	0.224201	563.838	0.265564	563.838	0.247756	563.838	0.233464	563.838	0.24288	563.838	0.0894765	563.838	0.0358772	563.838	0.0177754	563.838	0.00216816	563.838	0.00145161	563.838	0.00153381	563.838	0.00172823	563.838	0.0017173	563.838	0.00240794	563.838	0.00260711	563.838	0.00503109	563.838	0.0111201
564.104	0.271294	564.104	0.229993	564.104	0.257547	564.104	0.245868	564.104	0.233973	564.104	0.237399	564.104	0.0870393	564.104	0.0368261	564.104	0.0172876	564.104	0.00280415	564.104	0.00162732	564.104	0.00131953	564.104	0.00145398	564.104	0.00124789	564.104	0.00181241	564.104	0.00310601	564.104	0.00483315	564.104	0.0510268
564.37	0.279318	564.37	0.225088	564.37	0.250165	564.37	0.25355	564.37	0.247549	564.37	0.240433	564.37	0.0843233	564.37	0.0377718	564.37	0.0162128	564.37	0.00258444	564.37	0.0015195	564.37	0.00164434	564.37	0.00136367	564.37	0.00163671	564.37	0.00157855	564.37	0.00265003	564.37	0.00420632	564.37	0.036499
564.637	0.289471	564.637	0.224497	564.637	0.256647	564.637	0.259114	564.637	0.248095	564.637	0.235223	564.637	0.0867536	564.637	0.0376788	564.637	0.0171883	564.637	0.00281571	564.637	0.00115809	564.637	0.000884197	564.637	0.00148046	564.637	0.00153701	564.637	0.00140452	564.637	0.00185073	564.637	0.00320011	564.637	0.0173975
564.903	0.280922	564.903	0.224024	564.903	0.243202	564.903	0.248754	564.903	0.228186	564.903	0.225077	564.903	0.0881339	564.903	0.0394525	564.903	0.0187569	564.903	0.00302675	564.903	0.00165727	564.903	0.00196238	564.903	0.00140386	564.903	0.00131518	564.903	0.00169412	564.903	0.00182927	564.903	0.00760437	564.903	-0.0179356
565.169	0.270803	565.169	0.220761	565.169	0.239643	565.169	0.242642	565.169	0.215556	565.169	0.226851	565.169	0.0833388	565.169	0.03993	565.169	0.0181788	565.169	0.00262781	565.169	0.00176909	565.169	0.00187892	565.169	0.00152822	565.169	0.00179623	565.169	0.00148746	565.169	0.000493528	565.169	0.000346403	565.169	0.000358712
565.435	0.263012	565.435	0.216357	565.435	0.232881	565.435	0.226092	565.435	0.193621	565.435	0.207173	565.435	0.0750841	565.435	0.0364447	565.435	0.017399	565.435	0.00256999	565.435	0.00186293	565.435	0.0021947	565.435	0.00168047	565.435	0.00171065	565.435	0.00172132	565.435	0.00416816	565.435	0.00933639	565.435	0.0192808
565.701	0.259492	565.701	0.201293	565.701	0.226469	565.701	0.211464	565.701	0.177582	565.701	0.188282	565.701	0.0724645	565.701	0.033995	565.701	0.016538	565.701	0.00187329	565.701	0.0014556	565.701	0.00220598	565.701	0.00163792	565.701	0.00163422	565.701	0.00150241	565.701	0.00270367	565.701	-0.00131963	565.701	0.00394583
565.967	0.251423	565.967	0.187923	565.967	0.207828	565.967	0.19791	565.967	0.168846	565.967	0.181799	565.967	0.0681409	565.967	0.0309809	565.967	0.015713	565.967	0.00268562	565.967	0.00149554	565.967	0.00185862	565.967	0.00167149	565.967	0.00122712	565.967	0.00170364	565.967	0.00359417	565.967	0.00903947	565.967	0.0225989
566.233	0.249473	566.233	0.182947	566.233	0.18331	566.233	0.177553	566.233	0.15578	566.233	0.180983	566.233	0.065597	566.233	0.0280227	566.233	0.0162851	566.233	0.00330138	566.233	0.00169321	566.233	0.00216989	566.233	0.00158543	566.233	0.00113074	566.233	0.00136781	566.233	0.000836852	566.233	0.00415684	566.233	0.0198189
566.499	0.248107	566.499	0.177679	566.499	0.169377	566.499	0.15657	566.499	0.143623	566.499	0.174757	566.499	0.0599516	566.499	0.0240101	566.499	0.0127474	566.499	0.00243701	566.499	0.0016393	566.499	0.00184283	566.499	0.00141332	566.499	0.00134011	566.499	0.00120465	566.499	0.00112117	566.499	0.00371146	566.499	0.00663618
566.765	0.250265	566.765	0.17892	566.765	0.171819	566.765	0.153936	566.765	0.139814	566.765	0.164296	566.765	0.0529499	566.765	0.0211945	566.765	0.0130305	566.765	0.00247748	566.765	0.00190886	566.765	0.0021744	566.765	0.00153247	566.765	0.0013102	566.765	0.0015568	566.765	0.00595988	566.765	0.00833017	566.765	0.0161421
567.031	0.240498	567.031	0.173762	567.031	0.162693	567.031	0.143258	567.031	0.1279	567.031	0.14104	567.031	0.0508088	567.031	0.0196131	567.031	0.0119556	567.031	0.00324934	567.031	0.0017611	567.031	0.00168043	567.031	0.00150316	567.031	0.00122629	567.031	0.0011761	567.031	0.00347615	567.031	0.00486614	567.031	0.0231369
567.298	0.234825	567.298	0.163928	567.298	0.161026	567.298	0.13201	567.298	0.120608	567.298	0.115894	567.298	0.0462098	567.298	0.0192534	567.298	0.0102004	567.298	0.00224621	567.298	0.00198074	567.298	0.00254658	567.298	0.00156273	567.298	0.00142236	567.298	0.00176483	567.298	0.00127137	567.298	-0.00140211	567.298	0.00394583
567.564	0.239048	567.564	0.160798	567.564	0.160103	567.564	0.126193	567.564	0.115525	567.564	0.106277	567.564	0.0417795	567.564	0.0180874	567.564	0.00909241	567.564	0.00296315	567.564	0.00164929	567.564	0.00224207	567.564	0.00169749	567.564	0.00110914	567.564	0.000897369	567.564	0.00322402	567.564	0.00712601	567.564	0.0504887
567.83	0.245844	567.83	0.160874	567.83	0.156125	567.83	0.12278	567.83	0.105588	567.83	0.0961016	567.83	0.0386815	567.83	0.0163882	567.83	0.00767135	567.83	0.00333896	567.83	0.00181701	567.83	0.00209997	567.83	0.00160151	567.83	0.00118475	567.83	0.00142084	567.83	0.00084758	567.83	-0.000841265	567.83	0.0447493
568.096	0.256581	568.096	0.157095	568.096	0.148635	568.096	0.121112	568.096	0.0929341	568.096	0.0861694	568.096	0.035184	568.096	0.0162765	568.096	0.00770447	568.096	0.00234739	568.096	0.00240205	568.096	0.00268643	568.096	0.00173107	568.096	0.00154366	568.096	0.00155	568.096	0.00126064	568.096	0.00889101	568.096	-0.0141691
568.362	0.259908	568.362	0.155406	568.362	0.142866	568.362	0.118468	568.362	0.0890517	568.362	0.0834931	568.362	0.0335765	568.362	0.0141493	568.362	0.00688856	568.362	0.00223176	568.362	0.001821	568.362	0.00213606	568.362	0.00186913	568.362	0.00171813	568.362	0.00190759	568.362	0.00255883	568.362	0.00268875	568.362	0.0361403
568.628	0.256814	568.628	0.149303	568.628	0.141936	568.628	0.113386	568.628	0.0818451	568.628	0.0833214	568.628	0.0325679	568.628	0.0140067	568.628	0.0068735	568.628	0.00198025	568.628	0.00224431	568.628	0.00153156	568.628	0.00173201	568.628	0.00148883	568.628	0.00192663	568.628	0.0037712	568.628	0.0049981	568.628	0.0173975
568.894	0.242716	568.894	0.146741	568.894	0.13847	568.894	0.102094	568.894	0.0750146	568.894	0.0820334	568.894	0.0283545	568.894	0.013616	568.894	0.006732	568.894	0.0032956	568.894	0.00157141	568.894	0.00245861	568.894	0.00164879	568.894	0.00166662	568.894	0.00180834	568.894	0.00144303	568.894	-0.000956733	568.894	-0.00744328
569.16	0.237325	569.16	0.144842	569.16	0.136019	569.16	0.0970457	569.16	0.0765311	569.16	0.0810888	569.16	0.0266953	569.16	0.0132129	569.16	0.00736124	569.16	0.00246013	569.16	0.00193681	569.16	0.00210674	569.16	0.00189088	569.16	0.00181949	569.16	0.0019579	569.16	0.00516595	569.16	0.00839615	569.16	0.0243028
569.426	0.2333	569.426	0.147695	569.426	0.132964	569.426	0.0929633	569.426	0.073401	569.426	0.0779975	569.426	0.025129	569.426	0.0126795	569.426	0.00650619	569.426	0.00319442	569.426	0.0026756	569.426	0.00317138	569.426	0.00187339	569.426	0.00207705	569.426	0.00132702	569.426	0.00402332	569.426	0.0085776	569.426	0.0345261
569.692	0.237978	569.692	0.144804	569.692	0.131778	569.692	0.0864665	569.692	0.075876	569.692	0.0742479	569.692	0.0225714	569.692	0.0114329	569.692	0.00627136	569.692	0.00284751	569.692	0.00191884	569.692	0.00208869	569.692	0.00201477	569.692	0.00189427	569.692	0.00191983	569.692	0.00336886	569.692	0.00710951	569.692	0.0356022
569.959	0.22887	569.959	0.134617	569.959	0.120077	569.959	0.0799917	569.959	0.0667645	569.959	0.0633855	569.959	0.0210877	569.959	0.0103569	569.959	0.00590405	569.959	0.0024717	569.959	0.00178706	569.959	0.00122705	569.959	0.00165399	569.959	0.00155446	569.959	0.00152417	569.959	0.000901225	569.959	0.00219389	569.959	0.0399964
570.225	0.231414	570.225	0.13215	570.225	0.125226	570.225	0.0881785	570.225	0.0648234	570.225	0.0644875	570.225	0.0217004	570.225	0.0119694	570.225	0.00673501	570.225	0.00310191	570.225	0.00243799	570.225	0.00236162	570.225	0.00212399	570.225	0.00211526	570.225	0.00226654	570.225	0.00264467	570.225	0.00593834	570.225	0.0270828
570.491	0.231152	570.491	0.133968	570.491	0.128467	570.491	0.0871359	570.491	0.0560274	570.491	0.0640725	570.491	0.0224956	570.491	0.0198425	570.491	0.00604555	570.491	0.00302675	570.491	0.00182699	570.491	0.00176388	570.491	0.00191926	570.491	0.00207289	570.491	0.00179746	570.491	0.00113726	570.491	0.00374445	570.491	0.0152453
570.757	0.224093	570.757	0.131663	570.757	0.126622	570.757	0.0835803	570.757	0.0540983	570.757	0.061525	570.757	0.0212047	570.757	0.0116903	570.757	0.00576856	570.757	0.00302386	570.757	0.00226028	570.757	0.00231876	570.757	0.0017949	570.757	0.00179041	570.757	0.00161527	570.757	0.00124991	570.757	0.00169903	570.757	0.0119272
571.023	0.214316	571.023	0.132718	571.023	0.121015	571.023	0.0831413	571.023	0.049391	571.023	0.0569167	571.023	0.021635	571.023	0.00937086	571.023	0.0058348	571.023	0.00261335	571.023	0.00224031	571.023	0.00208192	571.023	0.00193959	571.023	0.00191088	571.023	0.00211834	571.023	0.00317574	571.023	0.00559194	571.023	-0.00771231
571.289	0.212811	571.289	0.138486	571.289	0.121426	571.289	0.0834486	571.289	0.0523877	571.289	0.0575321	571.289	0.02074	571.289	0.00912279	571.289	0.00581072	571.289	0.0024717	571.289	0.00235612	571.289	0.00198719	571.289	0.0020734	571.289	0.00202055	571.289	0.00209386	571.289	0.00412525	571.289	0.0042888	571.289	0.0122859
571.555	0.208133	571.555	0.137642	571.555	0.115696	571.555	0.0864336	571.555	0.0529821	571.555	0.0573747	571.555	0.0207263	571.555	0.0087879	571.555	0.0061148	571.555	0.00246881	571.555	0.00235013	571.555	0.00215185	571.555	0.00183887	571.555	0.00173641	571.555	0.00191847	571.555	0.00321866	571.555	-9.89723e-05	571.555	-0.000717424
571.821	0.215445	571.821	0.132255	571.821	0.113921	571.821	0.088376	571.821	0.0533461	571.821	0.0644732	571.821	0.0200516	571.821	0.00932435	571.821	0.00549459	571.821	0.00268273	571.821	0.00263966	571.821	0.00238417	571.821	0.00213723	571.821	0.00226647	571.821	0.00235084	571.821	0.00292898	571.821	0.00453623	571.821	0.0321047
572.087	0.225113	572.087	0.122015	572.087	0.114045	572.087	0.0782248	572.087	0.0481292	572.087	0.0622692	572.087	0.0206127	572.087	0.00817082	572.087	0.0061148	572.087	0.00248326	572.087	0.00275347	572.087	0.00260974	572.087	0.00218783	572.087	0.00232795	572.087	0.00258062	572.087	0.0023979	572.087	3.29908e-05	572.087	0.0278002
572.353	0.228068	572.353	0.119778	572.353	0.11496	572.353	0.0831632	572.353	0.048481	572.353	0.0610671	572.353	0.0192598	572.353	0.00760336	572.353	0.00642189	572.353	0.00253819	572.353	0.00213249	572.353	0.00255335	572.353	0.00222944	572.353	0.00225983	572.353	0.00246097	572.353	0.00317038	572.353	0.00743942	572.353	0.0121962
572.619	0.221162	572.619	0.120565	572.619	0.107702	572.619	0.0920963	572.619	0.0453509	572.619	0.0624267	572.619	0.0192908	572.619	0.00826695	572.619	0.00616899	572.619	0.00258733	572.619	0.00290921	572.619	0.00262327	572.619	0.00240581	572.619	0.00227893	572.619	0.0018872	572.619	0.00579895	572.619	0.0146974	572.619	0.0580217
572.885	0.222954	572.885	0.124301	572.885	0.111393	572.885	0.109008	572.885	0.0480564	572.885	0.0604374	572.885	0.0177383	572.885	0.00813051	572.885	0.00576856	572.885	0.00234161	572.885	0.00231419	572.885	0.00246312	572.885	0.00232637	572.885	0.00197402	572.885	0.00177434	572.885	0.00292362	572.885	0.00511357	572.885	0.00251099
573.152	0.224786	573.152	0.125995	573.152	0.114712	573.152	0.101249	573.152	0.0468068	573.152	0.055872	573.152	0.0191428	573.152	0.00863285	573.152	0.0059191	573.152	0.00257288	573.152	0.00283733	573.152	0.00288717	573.152	0.00221667	573.152	0.00205461	573.152	0.00214417	573.152	0.00157714	573.152	0.00491563	573.152	0.0167698
573.418	0.223835	573.418	0.123032	573.418	0.109958	573.418	0.0867409	573.418	0.052788	573.418	0.0536251	573.418	0.0206127	573.418	0.00900186	573.418	0.00605458	573.418	0.00355289	573.418	0.00317677	573.418	0.00319394	573.418	0.0024129	573.418	0.00207206	573.418	0.00194158	573.418	0.00299335	573.418	0.00880854	573.418	0.000986459
573.684	0.225835	573.684	0.119644	573.684	0.104631	573.684	0.0814183	573.684	0.0561972	573.684	0.0636288	573.684	0.021043	573.684	0.0102949	573.684	0.00590706	573.684	0.00412239	573.684	0.00259772	573.684	0.00270673	573.684	0.00248808	573.684	0.00206375	573.684	0.00242834	573.684	0.00253738	573.684	0.00687858	573.684	-0.00860909
573.95	0.228192	573.95	0.117745	573.95	0.106446	573.95	0.0794539	573.95	0.0515627	573.95	0.0555715	573.95	0.0209294	573.95	0.00947319	573.95	0.00585287	573.95	0.00348061	573.95	0.00314482	573.95	0.00317364	573.95	0.00264885	573.95	0.00227146	573.95	0.00188584	573.95	0.00342251	573.95	0.000181449	573.95	0.0196395
574.216	0.227212	574.216	0.121324	574.216	0.110819	574.216	0.0811769	574.216	0.0496943	574.216	0.057804	574.216	0.0195077	574.216	0.00923442	574.216	0.00637071	574.216	0.00267406	574.216	0.00217242	574.216	0.00288266	574.216	0.00257035	574.216	0.0025423	574.216	0.0023522	574.216	0.00311674	574.216	-0.00318361	574.216	0.00834006
574.482	0.219935	574.482	0.124363	574.482	0.113952	574.482	0.0876956	574.482	0.0574469	574.482	0.0531528	574.482	0.0193218	574.482	0.0100345	574.482	0.0066477	574.482	0.00390557	574.482	0.00329458	574.482	0.00308792	574.482	0.0030101	574.482	0.0024102	574.482	0.00291509	574.482	0.00227452	574.482	0.00516306	574.482	0.0174872
574.748	0.207	574.748	0.123881	574.748	0.113649	574.748	0.0868835	574.748	0.0589027	574.748	0.0551564	574.748	0.0192633	574.748	0.0111942	574.748	0.00720167	574.748	0.00302096	574.748	0.00282535	574.748	0.00328642	574.748	0.00289898	574.748	0.00254729	574.748	0.00314623	574.748	0.00258029	574.748	0.0104416	574.748	0.0215227
575.014	0.200886	575.014	0.12548	575.014	0.116061	575.014	0.0739229	575.014	0.0500461	575.014	0.0604803	575.014	0.0207159	575.014	0.00974917	575.014	0.00695178	575.014	0.00394026	575.014	0.00346829	575.014	0.00389092	575.014	0.00294768	575.014	0.0026877	575.014	0.00314351	575.014	0.00531079	575.014	0.00889101	575.014	0.0382925
575.28	0.201455	575.28	0.126754	575.28	0.116952	575.28	0.0727376	575.28	0.0564156	575.28	0.0589347	575.28	0.0201135	575.28	0.00965614	575.28	0.00532298	575.28	0.0028504	575.28	0.00374184	575.28	0.00382325	575.28	0.00301435	575.28	0.00285303	575.28	0.00306737	575.28	0.00175953	575.28	0.00336506	575.28	0.0207156
575.546	0.204371	575.546	0.129464	575.546	0.113277	575.546	0.0735058	575.546	0.0613656	575.546	0.0593783	575.546	0.0205232	575.546	0.00978638	575.546	0.00562104	575.546	0.00262781	575.546	0.00360007	575.546	0.00318266	575.546	0.00306778	575.546	0.00306489	575.546	0.00262956	575.546	0.00338496	575.546	0.00641671	575.546	0.0399067
575.812	0.211049	575.812	0.126124	575.812	0.116697	575.812	0.0741863	575.812	0.0523391	575.812	0.0584481	575.812	0.0223889	575.812	0.0100996	575.812	0.00666877	575.812	0.00340834	575.812	0.00331255	575.812	0.00346687	575.812	0.00305171	575.812	0.00284804	575.812	0.00296268	575.812	0.00251592	575.812	-0.00191347	575.812	0.0338086
576.079	0.219311	576.079	0.126935	576.079	0.12048	576.079	0.0755251	576.079	0.0533461	576.079	0.0561296	576.079	0.0213734	576.079	0.0111322	576.079	0.00645802	576.079	0.00384486	576.079	0.00401339	576.079	0.00313755	576.079	0.00315857	576.079	0.00278241	576.079	0.00322645	576.079	0.00502647	576.079	0.00653217	576.079	0.0324635
576.345	0.221058	576.345	0.122922	576.345	0.11758	576.345	0.0798929	576.345	0.0511138	576.345	0.0528523	576.345	0.020475	576.345	0.00959723	576.345	0.00584082	576.345	0.00313371	576.345	0.00309091	576.345	0.00285785	576.345	0.00295856	576.345	0.00255061	576.345	0.00142491	576.345	0.00341714	576.345	0.0024908	576.345	0.033988
576.611	0.218549	576.611	0.125923	576.611	0.120279	576.611	0.0879809	576.611	0.0589513	576.611	0.0637147	576.611	0.0230051	576.611	0.0118144	576.611	0.00763823	576.611	0.00406746	576.611	0.00360407	576.611	0.00382776	576.611	0.00338175	576.611	0.00289872	576.611	0.00299259	576.611	0.00329376	576.611	0.0111839	576.611	0.0202672
576.877	0.208465	576.877	0.120722	576.877	0.114936	576.877	0.0834595	576.877	0.05462	576.877	0.061568	576.877	0.0228536	576.877	0.0123663	576.877	0.00758103	576.877	0.00368298	576.877	0.0043109	576.877	0.00434655	576.877	0.00367018	576.877	0.00300922	576.877	0.00276417	576.877	0.00749948	576.877	0.00668063	576.877	0.063223
577.143	0.205148	577.143	0.120489	577.143	0.111424	577.143	0.0802111	577.143	0.0587814	577.143	0.0644732	577.143	0.0243407	577.143	0.0134795	577.143	0.00878833	577.143	0.00517467	577.143	0.00442871	577.143	0.00409843	577.143	0.00367822	577.143	0.00328256	577.143	0.00290285	577.143	0.00317574	577.143	0.0067961	577.143	0.0207156
577.409	0.210123	577.409	0.11953	577.409	0.111703	577.409	0.0774676	577.409	0.061402	577.409	0.0614678	577.409	0.0241996	577.409	0.0136687	577.409	0.00784597	577.409	0.00620382	577.409	0.00447863	577.409	0.00472098	577.409	0.00415295	577.409	0.00366142	577.409	0.00323325	577.409	0.00533225	577.409	0.0102106	577.409	0.0316564
577.675	0.215395	577.675	0.123733	577.675	0.11099	577.675	0.0821755	577.675	0.0631733	577.675	0.0635716	577.675	0.0248571	577.675	0.0128718	577.675	0.00846919	577.675	0.00543774	577.675	0.00477414	577.675	0.0048879	577.675	0.00444847	577.675	0.00396633	577.675	0.00369961	577.675	0.00246764	577.675	0.00595484	577.675	-0.00188324
577.941	0.218148	577.941	0.124831	577.941	0.110811	577.941	0.0833608	577.941	0.0678201	577.941	0.0653748	577.941	0.0263958	577.941	0.0141834	577.941	0.00830962	577.941	0.00540015	577.941	0.0054091	577.941	0.00491947	577.941	0.00459694	577.941	0.00400787	577.941	0.00399193	577.941	0.00650169	577.941	0.00484964	577.941	0.0412519
578.207	0.217895	578.207	0.123795	578.207	0.121395	578.207	0.0787625	578.207	0.0663399	578.207	0.0684232	578.207	0.0254526	578.207	0.0144191	578.207	0.00870704	578.207	0.00579042	578.207	0.00530327	578.207	0.00533225	578.207	0.00496198	578.207	0.00404858	578.207	0.00414965	578.207	0.00421108	578.207	0.00145159	578.207	0.0260066
578.473	0.219974	578.473	0.128834	578.473	0.127816	578.473	0.0882773	578.473	0.0715811	578.473	0.0756218	578.473	0.02516	578.473	0.0142951	578.473	0.00967951	578.473	0.00629344	578.473	0.00521342	578.473	0.005533	578.473	0.00490429	578.473	0.00453294	578.473	0.00441615	578.473	0.00415744	578.473	0.000527852	578.473	0.0111201
578.739	0.222326	578.739	0.131014	578.739	0.129111	578.739	0.0872676	578.739	0.0710109	578.739	0.063915	578.739	0.0271944	578.739	0.0157494	578.739	0.00987521	578.739	0.00598989	578.739	0.00569463	578.739	0.00591871	578.739	0.00525561	578.739	0.00468997	578.739	0.00455891	578.739	0.0043291	578.739	0.00404137	578.739	0.0241234
579.005	0.225603	579.005	0.127736	579.005	0.128545	579.005	0.091789	579.005	0.0806683	579.005	0.0649312	579.005	0.0281961	579.005	0.0150796	579.005	0.0095079	579.005	0.00595809	579.005	0.00556284	579.005	0.00643073	579.005	0.00550149	579.005	0.00509291	579.005	0.00496816	579.005	0.0057614	579.005	0.00498161	579.005	0.0182046
579.271	0.221806	579.271	0.127436	579.271	0.125707	579.271	0.0963982	579.271	0.0865767	579.271	0.064831	579.271	0.0298519	579.271	0.0173742	579.271	0.0106219	579.271	0.00693232	579.271	0.00624772	579.271	0.00679388	579.271	0.00562537	579.271	0.00473068	579.271	0.00467448	579.271	0.00582041	579.271	0.0053775	579.271	0.0401758
579.538	0.210707	579.538	0.129239	579.538	0.129669	579.538	0.105847	579.538	0.0906775	579.538	0.076595	579.538	0.0310877	579.538	0.0173122	579.538	0.0108657	579.538	0.0069699	579.538	0.00694457	579.538	0.00631118	579.538	0.00615448	579.538	0.0052865	579.538	0.00529176	579.538	0.00509621	579.538	0.00522904	579.538	0.0168595
579.804	0.211153	579.804	0.139045	579.804	0.131041	579.804	0.107581	579.804	0.0911506	579.804	0.0800727	579.804	0.034141	579.804	0.0169122	579.804	0.0113354	579.804	0.00868419	579.804	0.00719616	579.804	0.00669689	579.804	0.00641359	579.804	0.00543937	579.804	0.00487435	579.804	0.00723662	579.804	0.00552596	579.804	0.0460945
580.07	0.226994	580.07	0.14311	580.07	0.127195	580.07	0.110599	580.07	0.0994007	580.07	0.078155	580.07	0.037277	580.07	0.0190239	580.07	0.0125758	580.07	0.00921033	580.07	0.00763743	580.07	0.0076262	580.07	0.00707226	580.07	0.00602592	580.07	0.00619457	580.07	0.00767114	580.07	0.00288669	580.07	0.0493229
580.336	0.237533	580.336	0.140753	580.336	0.134399	580.336	0.117304	580.336	0.10213	580.336	0.0851103	580.336	0.0393871	580.336	0.021455	580.336	0.0139367	580.336	0.0105951	580.336	0.0093586	580.336	0.00932918	580.336	0.00819478	580.336	0.00685093	580.336	0.00674931	580.336	0.00835779	580.336	0.0128499	580.336	0.0241234
580.602	0.242998	580.602	0.13737	580.602	0.142571	580.602	0.121123	580.602	0.104824	580.602	0.0935684	580.602	0.0422408	580.602	0.0237807	580.602	0.0162489	580.602	0.0118555	580.602	0.010325	580.602	0.00981414	580.602	0.00985019	580.602	0.00782631	580.602	0.00730404	580.602	0.009774	580.602	0.012553	580.602	0.0606224
580.868	0.234731	580.868	0.140276	580.868	0.141075	580.868	0.125634	580.868	0.112564	580.868	0.107107	580.868	0.0460652	580.868	0.027173	580.868	0.0201569	580.868	0.0162814	580.868	0.0127111	580.868	0.0120494	580.868	0.0118843	580.868	0.00851588	580.868	0.00865282	580.868	0.00938239	580.868	0.0131633	580.868	0.0602637
581.134	0.229647	581.134	0.150286	581.134	0.148837	581.134	0.135434	581.134	0.125655	581.134	0.115193	581.134	0.0525196	581.134	0.0325841	581.134	0.0245706	581.134	0.0185652	581.134	0.0158878	581.134	0.0161614	581.134	0.0145672	581.134	0.00966075	581.134	0.00836049	581.134	0.00771405	581.134	0.00349702	581.134	0.0224195
581.4	0.222142	581.4	0.154681	581.4	0.156846	581.4	0.146617	581.4	0.126238	581.4	0.121175	581.4	0.0612769	581.4	0.0369656	581.4	0.0271568	581.4	0.0225286	581.4	0.0200869	581.4	0.0191095	581.4	0.0168132	581.4	0.0108895	581.4	0.00964944	581.4	0.0118608	581.4	0.0183924	581.4	0.0600843
581.666	0.217885	581.666	0.158799	581.666	0.164965	581.666	0.166403	581.666	0.128943	581.666	0.146077	581.666	0.0669877	581.666	0.0408975	581.666	0.0297972	581.666	0.0248875	581.666	0.0227905	581.666	0.0213448	581.666	0.0182899	581.666	0.0122895	581.666	0.0108459	581.666	0.0128049	581.666	0.0223018	581.666	0.0753296
581.932	0.219474	581.932	0.166614	581.932	0.165314	581.932	0.181493	581.932	0.13729	581.932	0.163766	581.932	0.0702201	581.932	0.0427642	581.932	0.0315435	581.932	0.0254166	581.932	0.0229123	581.932	0.0216516	581.932	0.0184478	581.932	0.0121158	581.932	0.0100247	581.932	0.0135506	581.932	0.0176006	581.932	0.0761367
582.198	0.229969	582.198	0.170613	582.198	0.166182	582.198	0.200358	582.198	0.145225	582.198	0.165598	582.198	0.0714318	582.198	0.0424138	582.198	0.0320312	582.198	0.0243961	582.198	0.0217003	582.198	0.0202147	582.198	0.0182838	582.198	0.0114636	582.198	0.00963041	582.198	0.0123436	582.198	0.0131468	582.198	0.0344364
582.464	0.231637	582.464	0.173208	582.464	0.175417	582.464	0.205285	582.464	0.156811	582.464	0.172926	582.464	0.0738207	582.464	0.0421503	582.464	0.0307306	582.464	0.0213	582.464	0.0189788	582.464	0.018011	582.464	0.0165655	582.464	0.0105855	582.464	0.00791997	582.464	0.0108898	582.464	0.0140871	582.464	0.0207156
582.73	0.235117	582.73	0.180909	582.73	0.188428	582.73	0.216007	582.73	0.183951	582.73	0.186593	582.73	0.0763233	582.73	0.0415549	582.73	0.0285899	582.73	0.0183571	582.73	0.0163511	582.73	0.0163351	582.73	0.0145748	582.73	0.00886898	582.73	0.00850326	582.73	0.00980082	582.73	0.0114973	582.73	0.0606224
582.996	0.2313	582.996	0.190261	582.996	0.20596	582.996	0.228847	582.996	0.203739	582.996	0.205713	582.996	0.0814971	582.996	0.0405285	582.996	0.0259164	582.996	0.0162352	582.996	0.0140609	582.996	0.0135562	582.996	0.0125832	582.996	0.00816528	582.996	0.00785198	582.996	0.00963452	582.996	0.0125035	582.996	-0.00188324
583.263	0.237181	583.263	0.203569	583.263	0.230121	583.263	0.251147	583.263	0.224801	583.263	0.23737	583.263	0.0895212	583.263	0.0428232	583.263	0.0260639	583.263	0.0145584	583.263	0.0121919	583.263	0.01179	583.263	0.0109443	583.263	0.00829572	583.263	0.0072483	583.263	0.0118876	583.263	0.0112499	583.263	0.0430455
583.529	0.254057	583.529	0.218742	583.529	0.268929	583.529	0.271625	583.529	0.2595	583.529	0.263174	583.529	0.0992699	583.529	0.0470156	583.529	0.0278252	583.529	0.0128008	583.529	0.0114172	583.529	0.0108878	583.529	0.0101093	583.529	0.00792683	583.529	0.00797299	583.529	0.0111044	583.529	0.0128169	583.529	0.0296834
583.795	0.267571	583.795	0.230986	583.795	0.292129	583.795	0.295966	583.795	0.295048	583.795	0.303375	583.795	0.115797	583.795	0.0530003	583.795	0.0301254	583.795	0.0119567	583.795	0.0103749	583.795	0.0102833	583.795	0.0095627	583.795	0.00843197	583.795	0.00846383	583.795	0.00836315	583.795	0.00313412	583.795	0.023406
584.061	0.277169	584.061	0.257257	584.061	0.327836	584.061	0.346876	584.061	0.355831	584.061	0.356656	584.061	0.137559	584.061	0.0579307	584.061	0.0328953	584.061	0.0114739	584.061	0.0104648	584.061	0.00957053	584.061	0.0091797	584.061	0.00830569	584.061	0.00798387	584.061	0.00802519	584.061	0.00790129	584.061	0.0245718
584.327	0.291159	584.327	0.285757	584.327	0.365706	584.327	0.398576	584.327	0.4175	584.327	0.416693	584.327	0.151686	584.327	0.0634285	584.327	0.0351593	584.327	0.0115433	584.327	0.0100854	584.327	0.00981639	584.327	0.00924117	584.327	0.00793265	584.327	0.00817286	584.327	0.0102407	584.327	0.00623526	584.327	-0.0139001
584.593	0.307683	584.593	0.324854	584.593	0.419433	584.593	0.468372	584.593	0.471173	584.593	0.467871	584.593	0.172175	584.593	0.0714505	584.593	0.0400909	584.593	0.0124019	584.593	0.0099057	584.593	0.00951414	584.593	0.00945537	584.593	0.00890471	584.593	0.00862019	584.593	0.00926438	584.593	0.00615278	584.593	0.0502197
584.859	0.317945	584.859	0.359109	584.859	0.478316	584.859	0.544259	584.859	0.543288	584.859	0.520995	584.859	0.195208	584.859	0.0810663	584.859	0.0433877	584.859	0.0122833	584.859	0.0102931	584.859	0.0101547	584.859	0.00948232	584.859	0.00862971	584.859	0.00891115	584.859	0.00955405	584.859	0.0057404	584.859	0.0187427
585.125	0.339577	585.125	0.393205	585.125	0.534098	585.125	0.621595	585.125	0.65612	585.125	0.596731	585.125	0.225338	585.125	0.0920559	585.125	0.0464586	585.125	0.0137259	585.125	0.00943247	585.125	0.00958181	585.125	0.00949603	585.125	0.00902435	585.125	0.00869633	585.125	0.0109434	585.125	0.0104416	585.125	0.0248408
585.391	0.365403	585.391	0.44113	585.391	0.59492	585.391	0.701894	585.391	0.71467	585.391	0.675187	585.391	0.249614	585.391	0.103024	585.391	0.0528414	585.391	0.013564	585.391	0.00969604	585.391	0.00977128	585.391	0.00981946	585.391	0.00931596	585.391	0.00916677	585.391	0.0115389	585.391	0.0108375	585.391	0.0347951
585.657	0.394802	585.657	0.475699	585.657	0.678011	585.657	0.798259	585.657	0.77475	585.657	0.758995	585.657	0.282316	585.657	0.112283	585.657	0.058628	585.657	0.0132778	585.657	0.0108581	585.657	0.0113186	585.657	0.00997691	585.657	0.00987261	585.657	0.00982212	585.657	0.012998	585.657	0.0147634	585.657	0.042059
585.923	0.409747	585.923	0.507176	585.923	0.732916	585.923	0.861307	585.923	0.852228	585.923	0.82726	585.923	0.306002	585.923	0.121155	585.923	0.0639299	585.923	0.014914	585.923	0.0104528	585.923	0.0110886	585.923	0.0106493	585.923	0.0112908	585.923	0.0108976	585.923	0.0132555	585.923	0.0138396	585.923	0.0545243
586.189	0.417291	586.189	0.529473	586.189	0.744508	586.189	0.91124	586.189	0.913993	586.189	0.883218	586.189	0.325813	586.189	0.127583	586.189	0.0641075	586.189	0.014119	586.189	0.011527	586.189	0.0112013	586.189	0.0111382	586.189	0.0120228	586.189	0.0118861	586.189	0.0119573	586.189	0.0114973	586.189	0.00331809
586.455	0.419143	586.455	0.550992	586.455	0.771647	586.455	0.951757	586.455	0.976876	586.455	0.903269	586.455	0.343889	586.455	0.13446	586.455	0.0691234	586.455	0.0156107	586.455	0.0125114	586.455	0.0124667	586.455	0.0123421	586.455	0.0132665	586.455	0.0131206	586.455	0.0160772	586.455	0.0124705	586.455	0.060174
586.721	0.428657	586.721	0.561337	586.721	0.792218	586.721	0.982255	586.721	1	586.721	0.899591	586.721	0.355565	586.721	0.141503	586.721	0.0738412	586.721	0.0178714	586.721	0.0134559	586.721	0.0135133	586.721	0.0141757	586.721	0.015091	586.721	0.0156455	586.721	0.0179601	586.721	0.0129654	586.721	0.00179356
586.987	0.439473	586.987	0.551121	586.987	0.794056	586.987	0.978754	586.987	0.970482	586.987	0.891104	586.987	0.360512	586.987	0.144793	586.987	0.0760903	586.987	0.0195279	586.987	0.0145501	586.987	0.0143953	586.987	0.0154741	586.987	0.0164477	586.987	0.0180412	586.987	0.0183946	586.987	0.00668063	586.987	0.00681553
587.253	0.441661	587.253	0.5525	587.253	0.808424	587.253	1	587.253	0.951847	587.253	0.917552	587.253	0.360539	587.253	0.149983	587.253	0.0778034	587.253	0.0204356	587.253	0.0167424	587.253	0.0178757	587.253	0.0171584	587.253	0.0195267	587.253	0.0204709	587.253	0.0222999	587.253	0.0158191	587.253	0.0460945
587.519	0.443072	587.519	0.559509	587.519	0.811595	587.519	0.984603	587.519	0.948716	587.519	0.929444	587.519	0.363537	587.519	0.153246	587.519	0.0789535	587.519	0.0234248	587.519	0.0187252	587.519	0.0195674	587.519	0.019385	587.519	0.0226182	587.519	0.0236185	587.519	0.0240005	587.519	0.0179635	587.519	0.0260066
587.786	0.453636	587.786	0.553106	587.786	0.802275	587.786	0.953063	587.786	0.963166	587.786	0.923462	587.786	0.361988	587.786	0.153143	587.786	0.0809135	587.786	0.0246274	587.786	0.020031	587.786	0.020808	587.786	0.0207548	587.786	0.0246338	587.786	0.0255152	587.786	0.0261302	587.786	0.0187388	587.786	0.0283383
588.052	0.452453	588.052	0.532608	588.052	0.779897	588.052	0.920766	588.052	0.95767	588.052	0.921831	588.052	0.361541	588.052	0.152321	588.052	0.0804799	588.052	0.0264978	588.052	0.0203525	588.052	0.0216899	588.052	0.0219204	588.052	0.0255377	588.052	0.0263731	588.052	0.0258137	588.052	0.0223348	588.052	0.0463636
588.318	0.43835	588.318	0.52463	588.318	0.770119	588.318	0.912546	588.318	0.916796	588.318	0.939305	588.318	0.360766	588.318	0.151844	588.318	0.0818227	588.318	0.027313	588.318	0.0210573	588.318	0.021514	588.318	0.0220031	588.318	0.0254878	588.318	0.0257858	588.318	0.0284154	588.318	0.0169243	588.318	0.0580217
588.584	0.428147	588.584	0.546984	588.584	0.802306	588.584	0.940146	588.584	0.91665	588.584	0.977001	588.584	0.367971	588.584	0.157249	588.584	0.0845805	588.584	0.0284549	588.584	0.0229422	588.584	0.0219515	588.584	0.0223757	588.584	0.0251464	588.584	0.0256417	588.584	0.0292737	588.584	0.0168583	588.584	0.0487849
588.85	0.422935	588.85	0.557902	588.85	0.803492	588.85	0.939224	588.85	0.928383	588.85	0.974411	588.85	0.37467	588.85	0.156064	588.85	0.0839784	588.85	0.0278478	588.85	0.0229362	588.85	0.0215388	588.85	0.0223138	588.85	0.0243696	588.85	0.025556	588.85	0.0270904	588.85	0.0190027	588.85	0.0558694
589.116	0.419578	589.116	0.557768	589.116	0.80885	589.116	0.930939	589.116	0.920533	589.116	0.99658	589.116	0.376226	589.116	0.1579	589.116	0.0847552	589.116	0.0279461	589.116	0.0233256	589.116	0.0213064	589.116	0.0223175	589.116	0.0242117	589.116	0.0241297	589.116	0.0268114	589.116	0.0194481	589.116	0.0612501
589.382	0.416242	589.382	0.557329	589.382	0.819985	589.382	0.941452	589.382	0.930081	589.382	1	589.382	0.376894	589.382	0.161624	589.382	0.0880098	589.382	0.0283855	589.382	0.0236371	589.382	0.0225899	589.382	0.0226802	589.382	0.0229721	589.382	0.0237109	589.382	0.026452	589.382	0.0215925	589.382	0.0796341
589.648	0.426439	589.648	0.552734	589.648	0.828941	589.648	0.95224	589.648	0.934473	589.648	0.985932	589.648	0.379937	589.648	0.167959	589.648	0.092282	589.648	0.028134	589.648	0.0237709	589.648	0.0224658	589.648	0.0225767	589.648	0.0218597	589.648	0.0218591	589.648	0.0251055	589.648	0.0247761	589.648	0.0399964
589.914	0.439295	589.914	0.554003	589.914	0.820923	589.914	0.961787	589.914	0.921103	589.914	0.976143	589.914	0.381238	589.914	0.168846	589.914	0.0924536	589.914	0.0276454	589.914	0.0235972	589.914	0.0227342	589.914	0.0224845	589.914	0.021141	589.914	0.0207224	589.914	0.0231314	589.914	0.019712	589.914	0.0529997
[truncated: 874 more rows]

## Sheet: b
450 nm	450 nm	560 nm	560 nm	588 nm	588 nm	595 nm	595 nm	615 nm	615 nm
[truncated: 89 more rows]

## Sheet: c
5 ns	5 ns	10 ns	10 ns	15 ns	15 ns	25 ns	25 ns	35 ns	35 ns	50 ns	50 ns
[truncated: 2,049 more rows]

## Sheet: d
5 ns	5 ns	10 ns	10 ns	15 ns	15 ns	25 ns	25 ns	35 ns	35 ns	50 ns	50 ns
[truncated: 2,049 more rows]

## Sheet: e
5 ns	5 ns	10 ns	10 ns	15 ns	15 ns	25 ns	25 ns	35 ns	35 ns	50 ns	50 ns
[truncated: 2,049 more rows]

[truncated: 3 more sheets: f, g, h]
