# Supplementary material for: Broadband transient full-Stokes luminescence spectroscopy
Source: Nature. 2025 Jun 25;643(8072):675–82. doi: 10.1038/s41586-025-09197-3 (PMC12267050; doi:10.1038/s41586-025-09197-3)
Supplement: Supplementary file 6 — Source Data Fig. 4 [file 41586_2025_9197_MOESM6_ESM.xlsx]

## Sheet: a
R-enantiomer	R-enantiomer	S-enantiomer	S-enantiomer
Wavelength (nm)	I_t_o_t_a_l (norm.)	Wavelength (nm)	I_t_o_t_a_l (norm.)
313.009	0.000564456	313.009	0.000637923
313.275	0.000595094	313.275	0.000619889
313.54	0.000584789	313.54	0.000606166
313.806	0.000593937	313.806	0.000568548
314.072	0.000626338	314.072	0.000589034
314.337	0.000610578	314.337	0.000611576
314.603	0.000606996	314.603	0.000606955
314.869	0.000595287	314.869	0.000621495
315.134	0.000582502	315.134	0.000570718
315.4	0.00056655	315.4	0.000578664
315.666	0.000597849	315.666	0.000589147
315.931	0.000620882	315.931	0.00059188
316.197	0.000599309	316.197	0.000599178
316.463	0.000593937	316.463	0.000579341
316.728	0.000585147	316.728	0.00058244
316.994	0.000606225	316.994	0.000598135
317.259	0.000606473	317.259	0.000603433
317.525	0.000566853	317.525	0.000572014
317.791	0.000583357	317.791	0.000585765
318.056	0.000577819	318.056	0.000571338
318.322	0.00062124	318.322	0.000587259
318.588	0.000554152	318.588	0.000550796
318.853	0.000592283	318.853	0.000602137
319.119	0.00060358	319.119	0.000600221
319.385	0.000632922	319.385	0.000639811
319.65	0.000584652	319.65	0.000589823
319.916	0.000583357	319.916	0.000571423
320.182	0.000585726	320.182	0.000656858
320.447	0.000529162	320.447	0.000549613
320.713	0.000604875	320.713	0.000608618
320.979	0.000607768	320.979	0.000613492
321.244	0.000607988	321.244	0.000621354
321.51	0.000600604	321.51	0.000603517
321.776	0.000574953	321.776	0.000592162
322.041	0.000606721	322.041	0.000627694
322.307	0.000595342	322.307	0.000620424
322.573	0.000589859	322.573	0.000596135
322.838	0.00063408	322.838	0.00063488
323.104	0.00062642	323.104	0.000616169
323.37	0.000601238	323.37	0.00060008
323.635	0.000596444	323.635	0.000598361
323.901	0.000609862	323.901	0.000625778
324.167	0.000598097	324.167	0.000594867
324.432	0.000563216	324.432	0.000597346
324.698	0.000607768	324.698	0.000603123
324.964	0.000601734	324.964	0.000650068
325.229	0.000568864	325.229	0.000585962
325.495	0.000578122	325.495	0.000626821
325.761	0.000616832	325.761	0.000606082
326.026	0.000627247	326.026	0.000642713
326.292	0.000625483	326.292	0.000786111
326.558	0.000619918	326.558	0.000792818
326.823	0.000637386	326.823	0.0006723
327.089	0.000613416	327.089	0.00065838
327.355	0.00064083	327.355	0.000631667
327.62	0.000791374	327.62	0.000809696
327.886	0.000627577	327.886	0.000615042
328.152	0.000663973	328.152	0.000798256
328.417	0.000630305	328.417	0.000855711
328.683	0.000623527	328.683	0.000975721
328.949	0.000564428	328.949	0.00100477
329.215	0.000650886	329.215	0.000639332
329.48	0.000607547	329.48	0.000649814
329.746	0.000657747	329.746	0.000658239
330.012	0.00064488	330.012	0.000642882
330.277	0.00064634	330.277	0.000649419
330.543	0.000630773	330.543	0.000641163
330.809	0.00063014	330.809	0.000635556
331.074	0.000619753	331.074	0.000628624
331.34	0.00064375	331.34	0.000612591
331.606	0.000687558	331.606	0.000629723
331.871	0.00063306	331.871	0.000651758
332.137	0.000647993	332.137	0.00063302
332.403	0.000664745	332.403	0.000649194
332.669	0.000636945	332.669	0.000644967
332.934	0.000609751	332.934	0.000632597
333.2	0.000608181	333.2	0.000608843
333.466	0.000627577	333.466	0.000653674
333.731	0.000647608	333.731	0.000690559
333.997	0.000667555	333.997	0.000632344
334.263	0.000665131	334.263	0.000650969
334.528	0.000645844	334.528	0.000626483
334.794	0.000704282	334.794	0.000636824
335.06	0.000839837	335.06	0.000647588
335.326	0.000809558	335.326	0.00061941
335.591	0.000820606	335.591	0.000629638
335.857	0.000686539	335.857	0.000659845
336.123	0.000659179	336.123	0.000645024
336.388	0.000645982	336.388	0.000639613
336.654	0.000635016	336.654	0.00064353
336.92	0.000632289	336.92	0.00066982
337.186	0.000645238	337.186	0.000656661
337.451	0.000684472	337.451	0.000653223
337.717	0.000665131	337.717	0.000659986
337.983	0.000629258	337.983	0.000600192
338.248	0.000623472	338.248	0.000652012
338.514	0.000655212	338.514	0.000643699
338.78	0.000641353	338.78	0.000623242
339.046	0.000663064	339.046	0.000653703
339.311	0.000700177	339.311	0.000665199
339.577	0.000667362	339.577	0.000658605
339.843	0.000698689	339.843	0.000667425
340.108	0.000655405	340.108	0.000680753
340.374	0.000719408	340.374	0.000667453
340.64	0.000696154	340.64	0.000683994
340.906	0.000677391	340.906	0.000657986
341.171	0.000660915	341.171	0.000668721
341.437	0.000694005	341.437	0.000685234
341.703	0.000683067	341.703	0.000687319
341.968	0.000691002	341.968	0.000637726
342.234	0.000703235	342.234	0.00068839
342.5	0.000702188	342.5	0.000694871
342.766	0.000702105	342.766	0.000677231
343.031	0.000674746	343.031	0.000669567
343.297	0.000713842	343.297	0.000713186
343.563	0.000680615	343.563	0.000691207
343.829	0.000715578	343.829	0.000695575
344.094	0.000730346	344.094	0.00073339
344.36	0.000756989	344.36	0.000742435
344.626	0.000723155	344.626	0.000715272
344.892	0.000763078	344.892	0.000712848
345.157	0.000733955	345.157	0.000753312
345.423	0.000769552	345.423	0.000771402
345.689	0.000774346	345.689	0.000687544
345.954	0.000831462	345.954	0.000747056
346.22	0.000833115	346.22	0.000786196
346.486	0.000837991	346.486	0.000810288
346.752	0.000851409	346.752	0.000841537
347.017	0.000841573	347.017	0.000848835
347.283	0.000907119	347.283	0.000874083
347.549	0.000858132	347.549	0.000869546
347.815	0.000888522	347.815	0.000884932
348.08	0.000880173	348.08	0.000888595
348.346	0.000824711	348.346	0.000834183
348.612	0.000890671	348.612	0.000868278
348.878	0.000917258	348.878	0.000871941
349.143	0.000884223	349.143	0.000889496
349.409	0.000864772	349.409	0.000901613
349.675	0.00089147	349.675	0.000905924
349.941	0.000944397	349.941	0.000931256
350.206	0.000904391	350.206	0.000942358
350.472	0.000920316	350.472	0.000892906
350.738	0.000915137	350.738	0.000890849
351.004	0.000935498	351.004	0.000921591
351.269	0.000917534	351.269	0.000914265
351.535	0.000919159	351.535	0.000916209
351.801	0.000883507	351.801	0.000888144
352.067	0.000896264	352.067	0.000932552
352.332	0.000906403	352.332	0.000877887
352.598	0.000901085	352.598	0.000926917
352.864	0.000888163	352.864	0.000899471
353.13	0.000954481	353.13	0.00091001
353.395	0.000888577	353.395	0.000906093
353.661	0.000945499	353.661	0.000923197
353.927	0.000929932	353.927	0.000951601
354.193	0.000941366	354.193	0.000924691
354.459	0.000882708	354.459	0.000926551
354.724	0.000932357	354.724	0.000943373
354.99	0.000939079	354.99	0.000954616
355.256	0.000975448	355.256	0.000984766
355.522	0.00093795	355.522	0.000969747
355.787	0.000955886	355.787	0.0010008
356.053	0.000937592	356.053	0.00096414
356.319	0.000965887	356.319	0.000990346
356.585	0.000970048	356.585	0.000961886
356.85	0.000922631	356.85	0.000939569
357.116	0.000982639	357.116	0.000989049
357.382	0.000976715	357.382	0.00099477
357.648	0.00102074	357.648	0.00102176
357.914	0.00100231	357.914	0.00101103
358.179	0.0010316	358.179	0.00100779
358.445	0.00105606	358.445	0.00103436
358.711	0.00108001	358.711	0.00110692
358.977	0.00100416	358.977	0.00102977
359.242	0.000937371	359.242	0.0010159
359.508	0.000997434	359.508	0.00104019
359.774	0.00105529	359.774	0.00107846
360.04	0.00104595	360.04	0.0010598
360.306	0.000973767	360.306	0.00102887
360.571	0.000966989	360.571	0.00106603
360.837	0.000885022	360.837	0.00103709
361.103	0.00104179	361.103	0.0010886
361.369	0.00106122	361.369	0.00110478
361.634	0.00108348	361.634	0.0011314
361.9	0.0010489	361.9	0.00106426
362.166	0.000961755	362.166	0.000917421
362.432	0.00110235	362.432	0.00109979
362.698	0.00108973	362.698	0.00112501
362.963	0.00108006	362.963	0.00106758
363.229	0.00107811	363.229	0.00106978
363.495	0.00109951	363.495	0.00105724
363.761	0.00110789	363.761	0.00107742
364.026	0.0010926	364.026	0.00108598
364.292	0.00104452	364.292	0.00106775
364.558	0.00107761	364.558	0.00109537
364.824	0.0010726	364.824	0.00106369
365.09	0.00108375	365.09	0.00109666
365.355	0.00109056	365.355	0.00114042
365.621	0.00107395	365.621	0.00110269
365.887	0.00105557	365.887	0.00109249
366.153	0.00107673	366.153	0.00108254
366.419	0.00107852	366.419	0.00108719
366.684	0.00107036	366.684	0.00108105
366.95	0.000907257	366.95	0.000918041
367.216	0.00108453	367.216	0.00111551
367.482	0.0010996	367.482	0.00112335
367.748	0.00105764	367.748	0.00107172
368.013	0.00104758	368.013	0.00106691
368.279	0.00107596	368.279	0.0010826
368.545	0.0010475	368.545	0.00108686
368.811	0.00107519	368.811	0.00104803
369.077	0.00106375	369.077	0.00105617
369.342	0.00103298	369.342	0.00105318
369.608	0.00101708	369.608	0.00104619
369.874	0.00101617	369.874	0.00103194
370.14	0.00103832	370.14	0.00103399
370.406	0.00100314	370.406	0.00102701
370.671	0.000995891	370.671	0.000999306
370.937	0.000981344	370.937	0.000997447
371.203	0.000979443	371.203	0.001003
371.469	0.000974869	371.469	0.000963295
371.735	0.00100242	371.735	0.00102424
372	0.000955776	372	0.000992656
372.266	0.000967017	372.266	0.00097589
372.532	0.00103204	372.532	0.00104946
372.798	0.00098297	372.798	0.00100787
373.064	0.000988783	373.064	0.00100939
373.329	0.000996139	373.329	0.00101616
373.595	0.00100424	373.595	0.00100165
373.861	0.000992199	373.861	0.00101393
374.127	0.00100452	374.127	0.00102455
374.393	0.000979856	374.393	0.00098085
374.659	0.000979443	374.659	0.00100032
374.924	0.00101796	374.924	0.00102368
375.19	0.000958834	375.19	0.00101576
375.456	0.00103132	375.456	0.00101903
375.722	0.00102868	375.722	0.001005
375.988	0.00100939	375.988	0.00102478
376.253	0.000989775	376.253	0.00103292
376.519	0.00101584	376.519	0.00100931
376.785	0.00105838	376.785	0.00104772
377.051	0.00103805	377.051	0.0010449
377.317	0.00101521	377.317	0.00104772
377.583	0.00104196	377.583	0.00104363
377.848	0.00100476	377.848	0.00106815
378.114	0.00104573	378.114	0.00105885
378.38	0.00105747	378.38	0.00109737
378.646	0.00107557	378.646	0.00106414
378.912	0.000979526	378.912	0.000998405
379.178	0.00098454	379.178	0.000951714
379.443	0.00109285	379.443	0.00110988
379.709	0.00108921	379.709	0.00113312
379.975	0.00110026	379.975	0.00111703
380.241	0.00110979	380.241	0.00110751
380.507	0.00108838	380.507	0.001142
380.772	0.00110351	380.772	0.00115651
381.038	0.00115338	381.038	0.00119627
381.304	0.00114418	381.304	0.00116697
381.57	0.00112789	381.57	0.0011327
381.836	0.00116156	381.836	0.00116074
382.102	0.00117975	382.102	0.00116488
382.367	0.00118512	382.367	0.00120354
382.633	0.00115732	382.633	0.00119559
382.899	0.00121396	382.899	0.00123907
383.165	0.00124	383.165	0.00125995
383.431	0.00125281	383.431	0.00126111
383.697	0.00125568	383.697	0.00128791
383.962	0.0012559	383.962	0.00128021
384.228	0.00121049	384.228	0.00123093
384.494	0.00127852	384.494	0.00127463
384.76	0.00128028	384.76	0.00127213
385.026	0.0013015	385.026	0.00128757
385.292	0.00119443	385.292	0.0012231
385.558	0.00129056	385.558	0.00132006
385.823	0.00122022	385.823	0.00123042
386.089	0.00129488	386.089	0.00125781
386.355	0.00132299	386.355	0.000899105
386.621	0.00132448	386.621	0.000664805
386.887	0.001355	386.887	0.000720851
387.153	0.00136834	387.153	0.00122155
387.418	0.00135845	387.418	0.00138289
387.684	0.00138525	387.684	0.00141025
387.95	0.00130433	387.95	0.00135596
388.216	0.00142766	388.216	0.00144559
388.482	0.00143636	388.482	0.00145046
388.748	0.00142879	388.748	0.00149284
389.013	0.00148769	389.013	0.00153658
389.279	0.00151748	389.279	0.00152514
389.545	0.00156908	389.545	0.00158724
389.811	0.00162903	389.811	0.00167259
390.077	0.00169797	390.077	0.00171196
390.343	0.00168293	390.343	0.00169204
390.609	0.00180639	390.609	0.00181746
390.874	0.00183532	390.874	0.00187099
391.14	0.00187223	391.14	0.00188165
391.406	0.00175123	391.406	0.00180013
391.672	0.00187609	391.672	0.00192174
391.938	0.00188469	391.938	0.00195381
392.204	0.00189455	392.204	0.00192836
392.47	0.00197305	392.47	0.00201532
392.735	0.00198682	392.735	0.00205004
393.001	0.0020408	393.001	0.0020965
393.267	0.00201531	393.267	0.00209456
393.533	0.00207573	393.533	0.00212381
393.799	0.00212775	393.799	0.00217117
394.065	0.00204317	394.065	0.00214674
394.331	0.00224595	394.331	0.00229006
394.596	0.0023043	394.596	0.00234582
394.862	0.00236147	394.862	0.00238615
395.128	0.00238476	395.128	0.00243472
395.394	0.00245658	395.394	0.00247178
395.66	0.00241234	395.66	0.00246192
395.926	0.00252268	395.926	0.00257942
396.192	0.00257974	396.192	0.00257418
396.457	0.00263066	396.457	0.00265696
396.723	0.00269929	396.723	0.00273561
396.989	0.00273657	396.989	0.00275378
397.255	0.00277778	397.255	0.00280219
397.521	0.00282333	397.521	0.00281656
397.787	0.00287744	397.787	0.00289129
398.053	0.00299768	398.053	0.00302009
398.318	0.00307543	398.318	0.00307253
398.584	0.00312623	398.584	0.00316439
398.85	0.00316654	398.85	0.00319841
399.116	0.00325253	399.116	0.00326502
399.382	0.00329598	399.382	0.00333394
399.648	0.00344641	399.648	0.00347337
399.914	0.00353505	399.914	0.00345888
400.18	0.00371033	400.18	0.00367802
400.445	0.00385374	400.445	0.00382328
400.711	0.00401109	400.711	0.00401687
400.977	0.00416257	400.977	0.0041269
401.243	0.00432719	401.243	0.00433502
401.509	0.00447661	401.509	0.00449843
401.775	0.00470471	401.775	0.00471861
402.041	0.00491273	402.041	0.00494071
402.306	0.00527366	402.306	0.00531801
402.572	0.00577378	402.572	0.00581524
402.838	0.00653429	402.838	0.00649797
403.104	0.00741496	403.104	0.00741556
403.37	0.0083155	403.37	0.00828246
403.636	0.00921253	403.636	0.00919565
403.902	0.0101232	403.902	0.0101051
404.168	0.0109349	404.168	0.0109054
404.433	0.0115799	404.433	0.0115688
404.699	0.012242	404.699	0.0122394
404.965	0.013046	404.965	0.0130123
405.231	0.0135925	405.231	0.0135849
405.497	0.0141109	405.497	0.0139931
405.763	0.0145653	405.763	0.0145513
406.029	0.0150926	406.029	0.0151197
406.295	0.0156984	406.295	0.0157711
406.561	0.0163321	406.561	0.0164409
406.826	0.016956	406.826	0.0171184
407.092	0.0175066	407.092	0.017572
407.358	0.0181855	407.358	0.0181736
407.624	0.0189404	407.624	0.018893
407.89	0.019546	407.89	0.0195153
408.156	0.02023	408.156	0.0201697
408.422	0.0206022	408.422	0.0204937
408.688	0.02052	408.688	0.0209703
408.953	0.0209121	408.953	0.0214581
409.219	0.0220697	409.219	0.0219484
409.485	0.0225311	409.485	0.0225243
409.751	0.0230012	409.751	0.0230218
410.017	0.0234496	410.017	0.0233164
410.283	0.0237733	410.283	0.0237048
410.549	0.0241665	410.549	0.0240722
410.815	0.0247513	410.815	0.0246389
411.081	0.0251631	411.081	0.0250853
411.346	0.0258082	411.346	0.0255289
411.612	0.0261071	411.612	0.0257649
411.878	0.0260291	411.878	0.0258145
412.144	0.0268086	412.144	0.0266586
412.41	0.0272851	412.41	0.027127
412.676	0.0277906	412.676	0.0276936
412.942	0.0284118	412.942	0.028285
413.208	0.0289603	413.208	0.028888
413.474	0.029508	413.474	0.0294536
413.739	0.0298532	413.739	0.0297852
414.005	0.0303752	414.005	0.0303099
414.271	0.0308486	414.271	0.0308181
414.537	0.0315368	414.537	0.0315672
414.803	0.0322444	414.803	0.0321884
415.069	0.0327391	415.069	0.0326686
415.335	0.0332364	415.335	0.0332037
415.601	0.0339661	415.601	0.0338397
415.867	0.0347687	415.867	0.034749
416.132	0.0353295	416.132	0.0353867
416.398	0.0358999	416.398	0.0359607
416.664	0.036669	416.664	0.0367716
416.93	0.0373264	416.93	0.0372574
417.196	0.0383882	417.196	0.0383454
417.462	0.0390283	417.462	0.0390925
417.728	0.0400808	417.728	0.0401935
417.994	0.0409813	417.994	0.041183
418.26	0.0421581	418.26	0.0423707
418.526	0.043235	418.526	0.0434807
418.791	0.043933	418.791	0.0441542
419.057	0.0452231	419.057	0.0454645
419.323	0.0465645	419.323	0.0468198
419.589	0.0479918	419.589	0.0482224
419.855	0.0492534	419.855	0.0494008
420.121	0.0502474	420.121	0.0504651
420.387	0.0516216	420.387	0.0519784
420.653	0.0531843	420.653	0.0536394
420.919	0.0545078	420.919	0.05506
421.185	0.0557759	421.185	0.0566134
421.45	0.0571657	421.45	0.0578625
421.716	0.0583889	421.716	0.058901
421.982	0.0601164	421.982	0.060437
422.248	0.0620041	422.248	0.0623754
422.514	0.0633661	422.514	0.0640183
422.78	0.0655011	422.78	0.0661757
423.046	0.0677601	423.046	0.0684033
423.312	0.0694515	423.312	0.0699339
423.578	0.0715081	423.578	0.0718858
423.844	0.0734007	423.844	0.0740406
424.11	0.0742895	424.11	0.0752602
424.375	0.0780689	424.375	0.0788771
424.641	0.0808879	424.641	0.0817807
424.907	0.0823573	424.907	0.08319
425.173	0.0846792	425.173	0.0852652
425.439	0.0872703	425.439	0.0881573
425.705	0.0897616	425.705	0.0908413
425.971	0.0929193	425.971	0.0941589
426.237	0.0956447	426.237	0.0970756
426.503	0.0980121	426.503	0.0995589
426.769	0.10057	426.769	0.102289
427.035	0.10463	427.035	0.105993
427.3	0.107722	427.3	0.109205
427.566	0.109796	427.566	0.11182
427.832	0.113265	427.832	0.115868
428.098	0.117515	428.098	0.119747
428.364	0.120927	428.364	0.122872
428.63	0.123638	428.63	0.125954
428.896	0.128644	428.896	0.131245
429.162	0.131706	429.162	0.134826
429.428	0.135288	429.428	0.138667
429.694	0.140477	429.694	0.143533
429.96	0.144494	429.96	0.147781
430.226	0.149778	430.226	0.15264
430.491	0.153448	430.491	0.156087
430.757	0.157536	430.757	0.16027
431.023	0.162231	431.023	0.164546
431.289	0.167669	431.289	0.169687
431.555	0.173714	431.555	0.176276
431.821	0.178644	431.821	0.181967
432.087	0.182207	432.087	0.186308
432.353	0.187821	432.353	0.192434
432.619	0.193076	432.619	0.197515
432.885	0.198896	432.885	0.203763
433.151	0.204827	433.151	0.209601
433.417	0.209415	433.417	0.214017
433.682	0.213346	433.682	0.21736
433.948	0.220199	433.948	0.224027
434.214	0.226673	434.214	0.230549
434.48	0.233767	434.48	0.236768
434.746	0.240788	434.746	0.244009
435.012	0.245282	435.012	0.249616
435.278	0.251269	435.278	0.255958
435.544	0.258162	435.544	0.262997
435.81	0.263847	435.81	0.269979
436.076	0.271708	436.076	0.276963
436.342	0.276353	436.342	0.282004
436.608	0.281983	436.608	0.287691
436.873	0.29113	436.873	0.297295
437.139	0.299767	437.139	0.30559
437.405	0.306967	437.405	0.312545
437.671	0.312964	437.671	0.318755
437.937	0.318259	437.937	0.323606
438.203	0.32767	438.203	0.333789
438.469	0.329136	438.469	0.336904
438.735	0.33337	438.735	0.341645
439.001	0.342328	439.001	0.347979
439.267	0.349224	439.267	0.355617
439.533	0.360898	439.533	0.367619
439.799	0.371923	439.799	0.37769
440.065	0.381494	440.065	0.387881
440.331	0.387572	440.331	0.3947
440.596	0.391395	440.596	0.399907
440.862	0.397549	440.862	0.405168
441.128	0.408699	441.128	0.41527
441.394	0.415955	441.394	0.422632
441.66	0.422789	441.66	0.430584
441.926	0.428794	441.926	0.437558
442.192	0.436401	442.192	0.444977
442.458	0.444938	442.458	0.454226
442.724	0.451928	442.724	0.459825
442.99	0.460958	442.99	0.466612
443.256	0.471572	443.256	0.477737
443.522	0.479407	443.522	0.485631
443.788	0.488818	443.788	0.496106
444.054	0.495105	444.054	0.502351
444.319	0.501794	444.319	0.508547
444.585	0.510811	444.585	0.516844
444.851	0.520307	444.851	0.525785
445.117	0.524443	445.117	0.530314
445.383	0.530115	445.383	0.539131
445.649	0.539376	445.649	0.548728
445.915	0.549565	445.915	0.557743
446.181	0.551438	446.181	0.560264
446.447	0.557919	446.447	0.568212
446.713	0.560134	446.713	0.570584
446.979	0.565681	446.979	0.576009
447.245	0.569531	447.245	0.581461
447.511	0.561957	447.511	0.574563
447.777	0.573656	447.777	0.586989
448.043	0.580354	448.043	0.592512
448.308	0.589627	448.308	0.600209
448.574	0.593229	448.574	0.60433
448.84	0.610424	448.84	0.621175
449.106	0.619683	449.106	0.627261
449.372	0.630115	449.372	0.63762
449.638	0.638389	449.638	0.648361
449.904	0.643962	449.904	0.654184
450.17	0.656725	450.17	0.665572
450.436	0.660871	450.436	0.669676
450.702	0.667641	450.702	0.676531
450.968	0.672903	450.968	0.683226
451.234	0.670486	451.234	0.682217
451.5	0.672699	451.5	0.67862
451.766	0.675753	451.766	0.675155
452.032	0.68003	452.032	0.677902
452.298	0.694251	452.298	0.696852
452.564	0.700556	452.564	0.706811
452.829	0.706095	452.829	0.714671
453.095	0.706941	453.095	0.718533
453.361	0.715092	453.361	0.724787
453.627	0.735372	453.627	0.741983
453.893	0.735682	453.893	0.742816
454.159	0.738029	454.159	0.746401
454.425	0.744775	454.425	0.753604
454.691	0.752624	454.691	0.762411
454.957	0.758419	454.957	0.766698
455.223	0.76036	455.223	0.762865
455.489	0.763649	455.489	0.767884
455.755	0.767101	455.755	0.77436
456.021	0.778717	456.021	0.785572
456.287	0.783286	456.287	0.789898
456.553	0.785827	456.553	0.790603
456.819	0.791935	456.819	0.797581
457.084	0.796644	457.084	0.805007
457.35	0.801408	457.35	0.807831
457.616	0.817715	457.616	0.820581
457.882	0.829027	457.882	0.832832
458.148	0.835141	458.148	0.842209
458.414	0.835595	458.414	0.846528
458.68	0.837368	458.68	0.846325
458.946	0.838617	458.946	0.848396
459.212	0.844072	459.212	0.858478
459.478	0.845176	459.478	0.860425
459.744	0.845097	459.744	0.858461
460.01	0.844169	460.01	0.85519
460.276	0.837261	460.276	0.847937
460.542	0.843795	460.542	0.847719
460.808	0.844877	460.808	0.847077
461.074	0.848371	461.074	0.850517
461.34	0.859401	461.34	0.860528
461.606	0.86205	461.606	0.863373
461.872	0.866908	461.872	0.870346
462.137	0.871563	462.137	0.87826
462.403	0.878924	462.403	0.880842
462.669	0.881185	462.669	0.882458
462.935	0.876763	462.935	0.883414
463.201	0.882579	463.201	0.887672
463.467	0.881555	463.467	0.885894
463.733	0.87587	463.733	0.880537
463.999	0.876724	463.999	0.880156
464.265	0.888549	464.265	0.892005
464.531	0.886625	464.531	0.893662
464.797	0.882304	464.797	0.896409
465.063	0.887622	465.063	0.901345
465.329	0.892008	465.329	0.898208
465.595	0.898737	465.595	0.907391
465.861	0.902433	465.861	0.912942
466.127	0.900562	466.127	0.910396
466.393	0.900928	466.393	0.908598
466.659	0.904759	466.659	0.908724
466.925	0.914268	466.925	0.920487
467.19	0.914843	467.19	0.923806
467.456	0.922216	467.456	0.932969
467.722	0.928583	467.722	0.939068
467.988	0.929188	467.988	0.942323
468.254	0.922744	468.254	0.937665
468.52	0.925328	468.52	0.932826
468.786	0.9275	468.786	0.934211
469.052	0.931442	469.052	0.934572
469.318	0.93171	469.318	0.937596
469.584	0.932678	469.584	0.938066
469.85	0.940656	469.85	0.944517
470.116	0.944773	470.116	0.950533
470.382	0.938518	470.382	0.946393
470.648	0.934971	470.648	0.939651
470.914	0.928614	470.914	0.934283
471.18	0.931449	471.18	0.936708
471.446	0.938153	471.446	0.941284
471.712	0.945213	471.712	0.949959
471.978	0.94837	471.978	0.957096
472.244	0.953961	472.244	0.963038
472.509	0.951909	472.509	0.961868
472.775	0.954821	472.775	0.960461
473.041	0.95718	473.041	0.964058
473.307	0.957208	473.307	0.96622
473.573	0.948325	473.573	0.958031
473.839	0.955829	473.839	0.964181
474.105	0.95694	474.105	0.963798
474.371	0.966857	474.371	0.972229
474.637	0.97876	474.637	0.98165
474.903	0.974868	474.903	0.974811
475.169	0.972108	475.169	0.971018
475.435	0.981406	475.435	0.976533
475.701	0.9854	475.701	0.983687
475.967	0.973092	475.967	0.97099
476.233	0.969232	476.233	0.966408
476.499	0.969288	476.499	0.96566
476.765	0.965276	476.765	0.969239
477.031	0.96587	477.031	0.972147
477.297	0.976759	477.297	0.985076
477.563	0.98181	477.563	0.990659
477.829	0.979754	477.829	0.987777
478.094	0.983408	478.094	0.989178
478.36	0.973039	478.36	0.973819
478.626	0.978376	478.626	0.97578
478.892	0.983771	478.892	0.985894
479.158	0.99117	479.158	0.995233
479.424	0.982284	479.424	0.981576
479.69	0.971377	479.69	0.974236
479.956	0.978222	479.956	0.982654
480.222	0.976039	480.222	0.978283
480.488	0.971373	480.488	0.973267
480.754	0.975151	480.754	0.980754
481.02	0.973448	481.02	0.977813
481.286	0.959688	481.286	0.965759
481.552	0.986166	481.552	0.990163
481.818	0.992988	481.818	0.999028
482.084	0.990279	482.084	0.994398
482.35	0.982832	482.35	0.988677
482.616	0.979828	482.616	0.982698
482.882	0.982331	482.882	0.980755
483.148	0.984991	483.148	0.985077
483.414	0.989411	483.414	0.98618
483.68	0.985062	483.68	0.978791
483.945	0.986593	483.945	0.97706
484.211	0.988436	484.211	0.980101
484.477	0.988582	484.477	0.984647
484.743	0.990352	484.743	0.989847
485.009	0.978154	485.009	0.978186
485.275	0.983728	485.275	0.981147
485.541	0.981926	485.541	0.976109
485.807	0.975492	485.807	0.975179
486.073	0.977405	486.073	0.985166
486.339	0.983044	486.339	0.99168
486.605	0.990768	486.605	0.995703
486.871	0.996068	486.871	0.99543
487.137	1	487.137	0.997381
487.403	0.992477	487.403	0.986983
487.669	0.986225	487.669	0.981737
487.935	0.98628	487.935	0.987447
488.201	0.982619	488.201	0.983339
488.467	0.982552	488.467	0.987963
488.733	0.988273	488.733	0.997496
488.999	0.992056	488.999	1
489.265	0.986622	489.265	0.988572
489.531	0.988168	489.531	0.988201
489.797	0.988682	489.797	0.990412
490.062	0.996269	490.062	0.993497
490.328	0.990221	490.328	0.988993
490.594	0.98639	490.594	0.986437
490.86	0.983652	490.86	0.98597
491.126	0.97276	491.126	0.979643
491.392	0.979553	491.392	0.979823
491.658	0.982811	491.658	0.974591
491.924	0.977905	491.924	0.976415
492.19	0.971861	492.19	0.977441
492.456	0.973622	492.456	0.981673
492.722	0.9808	492.722	0.986444
492.988	0.981276	492.988	0.985497
493.254	0.984301	493.254	0.986903
493.52	0.983621	493.52	0.985581
493.786	0.97836	493.786	0.980101
494.052	0.990173	494.052	0.991745
494.318	0.981457	494.318	0.982915
494.584	0.974067	494.584	0.97616
494.85	0.961841	494.85	0.96243
495.116	0.963418	495.116	0.964658
495.382	0.962037	495.382	0.966314
495.648	0.960374	495.648	0.963602
495.914	0.962962	495.914	0.965211
496.18	0.96281	496.18	0.969625
496.445	0.957734	496.445	0.964941
496.711	0.947845	496.711	0.953689
496.977	0.945895	496.977	0.948561
497.243	0.954563	497.243	0.953163
497.509	0.963492	497.509	0.960138
497.775	0.958523	497.775	0.959148
498.041	0.955892	498.041	0.957142
498.307	0.958736	498.307	0.961555
498.573	0.952924	498.573	0.952006
498.839	0.953224	498.839	0.949669
499.105	0.94528	499.105	0.941833
499.371	0.929553	499.371	0.934347
499.637	0.911653	499.637	0.922058
499.903	0.915575	499.903	0.920972
500.169	0.908823	500.169	0.912159
500.435	0.898324	500.435	0.904719
500.701	0.901267	500.701	0.911013
500.967	0.908262	500.967	0.916883
501.233	0.911557	501.233	0.916406
501.499	0.920907	501.499	0.926111
501.765	0.924214	501.765	0.927369
502.031	0.9071	502.031	0.91619
502.297	0.906693	502.297	0.9183
502.562	0.910697	502.562	0.922618
502.828	0.899391	502.828	0.908202
503.094	0.889258	503.094	0.892521
503.36	0.883968	503.36	0.88548
503.626	0.887423	503.626	0.883631
503.892	0.87853	503.892	0.877082
504.158	0.869063	504.158	0.874313
504.424	0.859342	504.424	0.862744
504.69	0.851961	504.69	0.856097
504.956	0.845558	504.956	0.852401
505.222	0.845278	505.222	0.851705
505.488	0.840128	505.488	0.848429
505.754	0.831185	505.754	0.836134
506.02	0.831532	506.02	0.836318
506.286	0.837322	506.286	0.84362
506.552	0.832187	506.552	0.840366
506.818	0.830268	506.818	0.836831
507.084	0.834932	507.084	0.835964
507.35	0.825756	507.35	0.825667
507.616	0.817766	507.616	0.819944
507.882	0.81345	507.882	0.817582
508.148	0.804975	508.148	0.810857
508.414	0.808335	508.414	0.807372
508.679	0.798324	508.679	0.79304
508.945	0.789626	508.945	0.781951
509.211	0.787493	509.211	0.78143
509.477	0.790158	509.477	0.783953
509.743	0.786695	509.743	0.783129
510.009	0.788011	510.009	0.785112
510.275	0.795489	510.275	0.79316
510.541	0.795526	510.541	0.794352
510.807	0.793118	510.807	0.793087
511.073	0.791464	511.073	0.791218
511.339	0.785499	511.339	0.78539
511.605	0.780587	511.605	0.782076
511.871	0.780366	511.871	0.781827
512.137	0.772809	512.137	0.773191
512.403	0.760656	512.403	0.764019
512.669	0.758517	512.669	0.759687
512.935	0.758458	512.935	0.758534
513.201	0.751223	513.201	0.754384
513.467	0.752754	513.467	0.758849
513.733	0.75169	513.733	0.757559
513.999	0.759181	513.999	0.763815
514.264	0.747171	514.264	0.751632
514.53	0.731562	514.53	0.732325
514.796	0.735581	514.796	0.732602
515.062	0.740428	515.062	0.737858
515.328	0.749401	515.328	0.749523
515.594	0.744442	515.594	0.749778
515.86	0.740526	515.86	0.744415
516.126	0.72999	516.126	0.731161
516.392	0.719997	516.392	0.722486
516.658	0.711505	516.658	0.714716
516.924	0.71188	516.924	0.713862
517.19	0.712989	517.19	0.70973
517.456	0.71316	517.456	0.706593
517.722	0.705098	517.722	0.699268
517.988	0.695505	517.988	0.693364
518.254	0.699232	518.254	0.700253
518.52	0.698888	518.52	0.69817
518.786	0.696206	518.786	0.699505
519.052	0.692258	519.052	0.696358
519.318	0.685618	519.318	0.687147
519.583	0.678958	519.583	0.679364
519.849	0.678868	519.849	0.677823
520.115	0.678322	520.115	0.675982
520.381	0.670274	520.381	0.669708
520.647	0.666233	520.647	0.665036
520.913	0.665581	520.913	0.662106
521.179	0.665743	521.179	0.661141
521.445	0.656459	521.445	0.655211
521.711	0.65085	521.711	0.654165
521.977	0.645223	521.977	0.647528
522.243	0.637786	522.243	0.637523
522.509	0.63639	522.509	0.634742
522.775	0.640296	522.775	0.638349
523.041	0.639769	523.041	0.636722
523.307	0.630162	523.307	0.631841
523.573	0.611749	523.573	0.613981
523.839	0.618696	523.839	0.620094
524.105	0.62495	524.105	0.627748
524.371	0.620336	524.371	0.623077
524.637	0.617365	524.637	0.61731
524.903	0.61323	524.903	0.611206
525.168	0.607996	525.168	0.607515
525.434	0.608726	525.434	0.60683
525.7	0.601785	525.7	0.601389
525.966	0.592171	525.966	0.592324
526.232	0.58944	526.232	0.585577
526.498	0.583771	526.498	0.582622
526.764	0.576199	526.764	0.578442
527.03	0.575631	527.03	0.573371
527.296	0.563329	527.296	0.563437
527.562	0.56352	527.562	0.565014
527.828	0.571198	527.828	0.570872
528.094	0.572234	528.094	0.572814
528.36	0.566522	528.36	0.564794
528.626	0.564805	528.626	0.560186
528.892	0.560116	528.892	0.557235
529.158	0.556441	529.158	0.553219
529.424	0.547834	529.424	0.544456
529.69	0.539234	529.69	0.536969
529.956	0.53751	529.956	0.538064
530.221	0.535727	530.221	0.537911
530.487	0.535804	530.487	0.537026
530.753	0.5282	530.753	0.531143
531.019	0.525129	531.019	0.529734
531.285	0.524045	531.285	0.526309
531.551	0.523404	531.551	0.521525
531.817	0.524083	531.817	0.522012
532.083	0.517366	532.083	0.514586
532.349	0.511438	532.349	0.50375
532.615	0.507869	532.615	0.501143
532.881	0.508025	532.881	0.50315
533.147	0.505324	533.147	0.501533
533.413	0.502295	533.413	0.501955
533.679	0.497161	533.679	0.497289
533.945	0.490119	533.945	0.49057
534.211	0.488275	534.211	0.487695
534.476	0.485031	534.476	0.482247
534.742	0.479969	534.742	0.477904
535.008	0.478894	535.008	0.477635
535.274	0.470736	535.274	0.467151
535.54	0.467727	535.54	0.46124
535.806	0.473045	535.806	0.464203
536.072	0.473881	536.072	0.465301
536.338	0.465012	536.338	0.458814
536.604	0.456244	536.604	0.4515
536.87	0.452562	536.87	0.450445
537.136	0.451139	537.136	0.449465
537.402	0.449963	537.402	0.446843
537.668	0.447247	537.668	0.443065
537.934	0.4464	537.934	0.439958
538.2	0.442633	538.2	0.435111
538.466	0.437615	538.466	0.431956
538.732	0.43808	538.732	0.432554
538.997	0.43789	538.997	0.432483
539.263	0.435085	539.263	0.431611
539.529	0.432604	539.529	0.430112
539.795	0.425047	539.795	0.422228
540.061	0.418717	540.061	0.417684
540.327	0.416272	540.327	0.413773
540.593	0.414607	540.593	0.410343
540.859	0.412996	540.859	0.408857
541.125	0.408711	541.125	0.406075
541.391	0.405716	541.391	0.403516
541.657	0.404052	541.657	0.402036
541.923	0.40212	541.923	0.400371
542.189	0.402111	542.189	0.401753
542.455	0.400086	542.455	0.399502
542.721	0.394314	542.721	0.393585
542.987	0.389125	542.987	0.389408
543.253	0.389943	543.253	0.38931
543.518	0.38704	543.518	0.386671
543.784	0.385564	543.784	0.384833
544.05	0.382897	544.05	0.381195
544.316	0.376906	544.316	0.374272
544.582	0.373675	544.582	0.368784
544.848	0.371973	544.848	0.366768
545.114	0.37131	545.114	0.366766
545.38	0.366709	545.38	0.364236
545.646	0.361793	545.646	0.360431
545.912	0.357506	545.912	0.356442
546.178	0.357006	546.178	0.356606
546.444	0.356583	546.444	0.35571
546.71	0.353167	546.71	0.351264
546.976	0.354777	546.976	0.351608
547.241	0.350913	547.241	0.347039
547.507	0.345305	547.507	0.342709
547.773	0.338708	547.773	0.336612
548.039	0.336566	548.039	0.335388
548.305	0.332762	548.305	0.332344
548.571	0.330913	548.571	0.330412
548.837	0.331138	548.837	0.330763
549.103	0.330508	549.103	0.328692
549.369	0.329701	549.369	0.328218
549.635	0.328251	549.635	0.325147
549.901	0.327025	549.901	0.323621
550.167	0.321904	550.167	0.317949
550.433	0.32035	550.433	0.316668
550.699	0.318763	550.699	0.315523
550.964	0.316239	550.964	0.313455
551.23	0.31258	551.23	0.310125
551.496	0.309938	551.496	0.306489
551.762	0.307889	551.762	0.303742
552.028	0.304416	552.028	0.301217
552.294	0.301104	552.294	0.298593
552.56	0.302327	552.56	0.298467
552.826	0.301686	552.826	0.298139
553.092	0.298633	553.092	0.296343
553.358	0.296202	553.358	0.293645
553.624	0.296182	553.624	0.29286
553.89	0.294657	553.89	0.291792
554.156	0.292443	554.156	0.290574
554.421	0.288884	554.421	0.286878
554.687	0.287323	554.687	0.285336
554.953	0.285214	554.953	0.283703
555.219	0.283687	555.219	0.283727
555.485	0.281375	555.485	0.281706
555.751	0.279706	555.751	0.279204
556.017	0.278121	556.017	0.276947
556.283	0.2752	556.283	0.273602
556.549	0.27312	556.549	0.270513
556.815	0.269839	556.815	0.266679
557.081	0.267686	557.081	0.264298
557.347	0.264481	557.347	0.261878
557.612	0.260968	557.612	0.259331
557.878	0.257886	557.878	0.256067
558.144	0.257865	558.144	0.254967
558.41	0.258505	558.41	0.255188
558.676	0.258197	558.676	0.25415
558.942	0.256905	558.942	0.252781
559.208	0.253493	559.208	0.248047
559.474	0.25256	559.474	0.247372
559.74	0.251924	559.74	0.247883
560.006	0.250398	560.006	0.246709
560.272	0.245423	560.272	0.24203
560.538	0.240869	560.538	0.23756
560.804	0.239995	560.804	0.236612
561.069	0.238453	561.069	0.234633
561.335	0.239254	561.335	0.234944
561.601	0.239169	561.601	0.234043
561.867	0.238014	561.867	0.231052
562.133	0.236563	562.133	0.229392
562.399	0.233138	562.399	0.227853
562.665	0.229985	562.665	0.226017
562.931	0.228602	562.931	0.225229
563.197	0.228438	563.197	0.224131
563.463	0.227575	563.463	0.224064
563.729	0.226745	563.729	0.223207
563.994	0.22506	563.994	0.221836
564.26	0.22365	564.26	0.22026
564.526	0.220416	564.526	0.21806
564.792	0.218598	564.792	0.216264
565.058	0.219459	565.058	0.216328
565.324	0.216105	565.324	0.212947
565.59	0.214696	565.59	0.210738
565.856	0.212168	565.856	0.207906
566.122	0.212147	566.122	0.207525
566.388	0.210415	566.388	0.206463
566.654	0.20908	566.654	0.205684
566.919	0.208368	566.919	0.204177
567.185	0.208932	567.185	0.20449
567.451	0.208848	567.451	0.20488
567.717	0.207721	567.717	0.204886
567.983	0.206836	567.983	0.204222
568.249	0.204352	568.249	0.201328
568.515	0.202375	568.515	0.198447
568.781	0.201014	568.781	0.196353
569.047	0.197832	569.047	0.193554
569.313	0.19383	569.313	0.190614
569.578	0.193556	569.578	0.190928
569.844	0.193325	569.844	0.191549
570.11	0.192762	570.11	0.190757
570.376	0.192397	570.376	0.190103
570.642	0.190018	570.642	0.187765
570.908	0.187921	570.908	0.185908
571.174	0.18645	571.174	0.184583
571.44	0.184711	571.44	0.183439
571.706	0.183538	571.706	0.182388
571.972	0.183243	571.972	0.181725
572.237	0.183829	572.237	0.181406
572.503	0.185093	572.503	0.182382
572.769	0.184453	572.769	0.181475
573.035	0.182909	573.035	0.179578
573.301	0.181443	573.301	0.177961
573.567	0.181256	573.567	0.17753
573.833	0.180073	573.833	0.176599
574.099	0.17756	574.099	0.174864
574.365	0.175663	574.365	0.172675
574.631	0.174489	574.631	0.170981
574.896	0.1734	574.896	0.170618
575.162	0.171833	575.162	0.169564
575.428	0.171222	575.428	0.168448
575.694	0.17026	575.694	0.16717
575.96	0.169437	575.96	0.166526
576.226	0.168332	576.226	0.165426
576.492	0.167013	576.492	0.164217
576.758	0.165456	576.758	0.162542
577.024	0.1653	577.024	0.162488
577.289	0.16471	577.289	0.161639
577.555	0.163472	577.555	0.160013
577.821	0.161955	577.821	0.158178
578.087	0.161291	578.087	0.157682
578.353	0.160745	578.353	0.157117
578.619	0.158179	578.619	0.155001
578.885	0.15651	578.885	0.154283
579.151	0.156428	579.151	0.15429
579.417	0.156131	579.417	0.15347
579.683	0.156472	579.683	0.153056
579.948	0.155509	579.948	0.153274
580.214	0.153519	580.214	0.151849
580.48	0.15347	580.48	0.1519
580.746	0.153515	580.746	0.151318
581.012	0.153614	581.012	0.151492
581.278	0.152581	581.278	0.15103
581.544	0.151319	581.544	0.149881
581.81	0.148798	581.81	0.147203
582.075	0.148799	582.075	0.146765
582.341	0.14904	582.341	0.146177
582.607	0.147059	582.607	0.144234
582.873	0.14696	582.873	0.144151
583.139	0.145177	583.139	0.142041
583.405	0.144006	583.405	0.140619
583.671	0.142223	583.671	0.138887
583.937	0.140746	583.937	0.137549
584.202	0.140475	584.202	0.137646
584.468	0.140134	584.468	0.137083
584.734	0.138898	584.734	0.136479
585	0.138114	585	0.135794
585.266	0.138137	585.266	0.135687
585.532	0.138041	585.532	0.135561
585.798	0.135955	585.798	0.133454
586.064	0.134718	586.064	0.132008
586.329	0.134264	586.329	0.131978
586.595	0.133697	586.595	0.130988
586.861	0.133275	586.861	0.130124
587.127	0.131984	587.127	0.128787
587.393	0.130837	587.393	0.127759
587.659	0.129185	587.659	0.126588
587.925	0.128732	587.925	0.126259
588.191	0.128403	588.191	0.125775
588.456	0.128356	588.456	0.125282
588.722	0.126769	588.722	0.123791
588.988	0.125367	588.988	0.122949
589.254	0.124326	589.254	0.121875
589.52	0.122821	589.52	0.119838
589.786	0.121847	589.786	0.118927
590.052	0.121656	590.052	0.118757
590.318	0.121658	590.318	0.119166
590.583	0.120818	590.583	0.118689
590.849	0.120306	590.849	0.117911
591.115	0.118538	591.115	0.116256
591.381	0.117046	591.381	0.114578
591.647	0.117215	591.647	0.114142
591.913	0.116379	591.913	0.113116
592.179	0.115529	592.179	0.11237
592.444	0.114752	592.444	0.111728
592.71	0.114235	592.71	0.111328
592.976	0.113913	592.976	0.111088
593.242	0.113968	593.242	0.111254
593.508	0.113106	593.508	0.111104
593.774	0.112846	593.774	0.110582
594.04	0.112716	594.04	0.110591
594.306	0.112293	594.306	0.11043
594.571	0.111414	594.571	0.109276
594.837	0.111165	594.837	0.109042
595.103	0.111281	595.103	0.109065
595.369	0.110322	595.369	0.108189
595.635	0.108552	595.635	0.106705
595.901	0.10758	595.901	0.10567
596.167	0.106547	596.167	0.104178
596.432	0.105888	596.432	0.103407
596.698	0.10523	596.698	0.103376
596.964	0.104854	596.964	0.103155
597.23	0.104329	597.23	0.102192
597.496	0.103265	597.496	0.100903
597.762	0.102374	597.762	0.100236
598.028	0.102353	598.028	0.100155
598.293	0.102091	598.293	0.0997211
598.559	0.101471	598.559	0.099327
598.825	0.101343	598.825	0.0995483
599.091	0.100911	599.091	0.0996177
599.357	0.0994393	599.357	0.098101
599.623	0.0977164	599.623	0.0958475
599.888	0.0973854	599.888	0.0953952
600.154	0.0963902	600.154	0.0945869
600.42	0.096259	600.42	0.0945555
600.686	0.0961628	600.686	0.0941067
600.952	0.0956601	600.952	0.0935781
601.218	0.0952519	601.218	0.0932377
601.484	0.0949441	601.484	0.0928297
601.749	0.0942597	601.749	0.0919699
602.015	0.0932256	602.015	0.0911046
602.281	0.0927739	602.281	0.0908935
602.547	0.0928332	602.547	0.0909666
602.813	0.092634	602.813	0.0908838
603.079	0.0921621	603.079	0.0902568
603.344	0.0913092	603.344	0.0895655
603.61	0.0908078	603.61	0.089033
603.876	0.0906667	603.876	0.0885407
604.142	0.0905962	604.142	0.0883802
604.408	0.0903418	604.408	0.0880691
604.674	0.0898253	604.674	0.0879653
604.94	0.0889653	604.94	0.0872729
605.205	0.0885623	605.205	0.0872881
605.471	0.0881508	605.471	0.0870248
605.737	0.0875553	605.737	0.086438
606.003	0.087153	606.003	0.0860407
606.269	0.0864481	606.269	0.0852773
606.534	0.0856773	606.534	0.084283
606.8	0.0851924	606.8	0.0836903
607.066	0.0849183	607.066	0.083547
607.332	0.0844495	607.332	0.0832462
607.598	0.0834946	607.598	0.0822044
607.864	0.0824929	607.864	0.0810458
608.13	0.0813833	608.13	0.0790847
608.395	0.0830252	608.395	0.0810835
608.661	0.083051	608.661	0.081488
608.927	0.0818829	608.927	0.0807131
609.193	0.082018	609.193	0.0804018
609.459	0.0814909	609.459	0.0798981
609.724	0.081536	609.724	0.0798354
609.99	0.0816409	609.99	0.0797233
610.256	0.081078	610.256	0.0790051
610.522	0.080217	610.522	0.0780976
610.788	0.0791966	610.788	0.0778951
611.054	0.0793702	611.054	0.0781611
611.319	0.079126	611.319	0.0779186
611.585	0.0802024	611.585	0.0787065
611.851	0.0800355	611.851	0.0786453
612.117	0.0795614	612.117	0.0779625
612.383	0.0785272	612.383	0.0769993
612.649	0.078114	612.649	0.0767132
612.914	0.0774787	612.914	0.0761906
613.18	0.0757017	613.18	0.0747866
613.446	0.0750099	613.446	0.0737258
613.712	0.0754061	613.712	0.0740267
613.978	0.0755886	613.978	0.074147
614.243	0.0746399	614.243	0.0731199
614.509	0.0731826	614.509	0.0717769
614.775	0.0728771	614.775	0.071727
615.041	0.0723856	615.041	0.0713122
615.307	0.0724575	615.307	0.0710473
615.573	0.0723649	615.573	0.0705074
615.838	0.0723892	615.838	0.070308
616.104	0.0723676	616.104	0.070365
616.37	0.071889	616.37	0.0699191
616.636	0.0709963	616.636	0.0691123
616.902	0.0707774	616.902	0.0689413
617.167	0.0711421	617.167	0.0693935
617.433	0.0704582	617.433	0.0687642
617.699	0.0692794	617.699	0.0677737
617.965	0.0691949	617.965	0.0674345
618.231	0.0692746	618.231	0.0675281
618.496	0.0689316	618.496	0.0671372
618.762	0.0683981	618.762	0.0665604
619.028	0.0683727	619.028	0.0666547
619.294	0.067985	619.294	0.0664339
619.56	0.0675125	619.56	0.0660466
619.826	0.0677049	619.826	0.0663181
620.091	0.067037	620.091	0.0657525
620.357	0.0665417	620.357	0.0652066
620.623	0.0663934	620.623	0.0650791
620.889	0.0663747	620.889	0.0649382
621.154	0.0661268	621.154	0.0645416
621.42	0.0657503	621.42	0.0642502
621.686	0.0655666	621.686	0.0642936
621.952	0.0646316	621.952	0.0633947
622.218	0.0640023	622.218	0.0625901
622.484	0.0636423	622.484	0.0622756
622.749	0.0636846	622.749	0.0624947
623.015	0.0636379	623.015	0.0622934
623.281	0.0632276	623.281	0.0619137
623.547	0.0629654	623.547	0.0616987
623.812	0.0622903	623.812	0.0609911
624.078	0.0620371	624.078	0.0605798
624.344	0.0621061	624.344	0.0604739
624.61	0.0620107	624.61	0.0602764
624.876	0.0619937	624.876	0.0602518
625.141	0.0618147	625.141	0.0600261
625.407	0.0615064	625.407	0.0599422
625.673	0.0609969	625.673	0.0593817
625.939	0.0604599	625.939	0.0586346
626.205	0.0601039	626.205	0.0583193
626.47	0.0595293	626.47	0.0579387
626.736	0.0595384	626.736	0.0581104
627.002	0.059562	627.002	0.0582399
627.268	0.0591637	627.268	0.0577831
627.534	0.0583918	627.534	0.0570542
627.799	0.0576957	627.799	0.0563069
628.065	0.057341	628.065	0.0556612
628.331	0.057002	628.331	0.055497
628.597	0.0568936	628.597	0.0557276
628.862	0.0569863	628.862	0.0558674
629.128	0.0565867	629.128	0.0552685
629.394	0.0564735	629.394	0.0552414
629.66	0.056604	629.66	0.0554005
629.926	0.0561024	629.926	0.0550321
630.191	0.0558969	630.191	0.0546662
630.457	0.055726	630.457	0.0544145
630.723	0.0551728	630.723	0.0535376
630.989	0.055023	630.989	0.0534083
631.254	0.054232	631.254	0.0526912
631.52	0.0537032	631.52	0.0521876
631.786	0.0538251	631.786	0.0523692
632.052	0.0534837	632.052	0.051952
632.318	0.0530738	632.318	0.0516061
632.583	0.0529938	632.583	0.0515932
632.849	0.0528695	632.849	0.0514589
633.115	0.0527759	633.115	0.0512137
633.381	0.0526371	633.381	0.0512028
633.646	0.0526796	633.646	0.0512835
633.912	0.0522224	633.912	0.0507429
634.178	0.0520121	634.178	0.0504821
634.444	0.0516562	634.444	0.0500555
634.709	0.0510055	634.709	0.0494246
634.975	0.051053	634.975	0.0494924
635.241	0.0509214	635.241	0.0494429
635.507	0.0509847	635.507	0.0496026
635.773	0.0506903	635.773	0.049393
636.038	0.0498617	636.038	0.0485754
636.304	0.0492274	636.304	0.0479901
636.57	0.0489727	636.57	0.0477251
636.836	0.0488246	636.836	0.047597
637.101	0.0486567	637.101	0.0474717
637.367	0.0486419	637.367	0.0474119
637.633	0.0487136	637.633	0.0474415
637.899	0.0488239	637.899	0.0475062
638.164	0.0489252	638.164	0.0476611
638.43	0.0482883	638.43	0.0471281
638.696	0.0480064	638.696	0.0468171
638.962	0.048086	638.962	0.0468556
639.227	0.0477481	639.227	0.0466909
639.493	0.047043	639.493	0.0461826
639.759	0.0469245	639.759	0.0460698
640.025	0.0468565	640.025	0.0458409
640.29	0.0465342	640.29	0.0454467
640.556	0.0461206	640.556	0.0450687
640.822	0.0457354	640.822	0.0446632
641.088	0.045447	641.088	0.04448
641.353	0.0450197	641.353	0.0441238
641.619	0.0447691	641.619	0.0439266
641.885	0.0445721	641.885	0.043695
642.151	0.0446254	642.151	0.0436553
642.416	0.0444045	642.416	0.0434857
642.682	0.0442078	642.682	0.0433126
642.948	0.0441113	642.948	0.0430122
643.214	0.0439792	643.214	0.04281
643.479	0.043375	643.479	0.0422408
643.745	0.0432021	643.745	0.0419991
644.011	0.043264	644.011	0.0420935
644.277	0.0435018	644.277	0.042476
644.542	0.0433863	644.542	0.04232
644.808	0.0430021	644.808	0.0419866
645.074	0.0424718	645.074	0.0416184
645.339	0.0422749	645.339	0.0413861
645.605	0.0424246	645.605	0.0414404
645.871	0.0420575	645.871	0.0411696
646.137	0.041609	646.137	0.0408145
646.402	0.0414016	646.402	0.0404857
646.668	0.0412747	646.668	0.0403544
646.934	0.041274	646.934	0.040371
647.2	0.040942	647.2	0.0401026
647.465	0.0405703	647.465	0.0398734
647.731	0.0403002	647.731	0.0395461
647.997	0.0401239	647.997	0.0392947
648.263	0.0396494	648.263	0.0389025
648.528	0.0394395	648.528	0.0387222
648.794	0.0391923	648.794	0.0385136
649.06	0.0388202	649.06	0.037988
649.325	0.038813	649.325	0.0379105
649.591	0.0385489	649.591	0.0377437
649.857	0.0384615	649.857	0.0376139
650.123	0.0380448	650.123	0.0371767
650.388	0.0380965	650.388	0.0372347
650.654	0.0380088	650.654	0.0370954
650.92	0.038129	650.92	0.0372734
651.185	0.038033	651.185	0.0372706
651.451	0.0377957	651.451	0.0371029
651.717	0.0376249	651.717	0.0368642
651.983	0.0373978	651.983	0.0366214
652.248	0.0369237	652.248	0.0361854
652.514	0.0368712	652.514	0.0360548
652.78	0.0362458	652.78	0.0352718
653.045	0.0362434	653.045	0.0353833
653.311	0.0360767	653.311	0.035238
653.577	0.0360038	653.577	0.0351974
653.843	0.0361474	653.843	0.0354052
654.108	0.0358559	654.108	0.0349554
654.374	0.03568	654.374	0.0348384
654.64	0.0355388	654.64	0.0346897
654.905	0.0352089	654.905	0.0344328
655.171	0.034807	655.171	0.0340679
655.437	0.0349924	655.437	0.0342353
655.703	0.0348886	655.703	0.0341644
655.968	0.0346692	655.968	0.0339263
656.234	0.0346562	656.234	0.0339097
656.5	0.0343157	656.5	0.0335522
656.765	0.0343693	656.765	0.0334863
657.031	0.0342335	657.031	0.0333919
657.297	0.0340312	657.297	0.0331877
657.562	0.0338062	657.562	0.0329612
657.828	0.0337316	657.828	0.0329023
658.094	0.0336822	658.094	0.0327132
658.36	0.033451	658.36	0.0324027
658.625	0.0332773	658.625	0.0323586
658.891	0.0329611	658.891	0.032144
659.157	0.0330525	659.157	0.0322915
659.422	0.0329004	659.422	0.0321184
659.688	0.0328458	659.688	0.0320768
659.954	0.0327566	659.954	0.0320116
660.219	0.0327871	660.219	0.0319019
660.485	0.0328291	660.485	0.0319347
660.751	0.0327248	660.751	0.0319446
661.016	0.0326668	661.016	0.0318947
661.282	0.0324511	661.282	0.0315528
661.548	0.0322446	661.548	0.031254
661.813	0.0319981	661.813	0.0307676
662.079	0.0318184	662.079	0.0309962
662.345	0.0314392	662.345	0.030721
662.611	0.0313277	662.611	0.0305843
662.876	0.0312032	662.876	0.0303851
663.142	0.0311019	663.142	0.0302857
663.408	0.0307899	663.408	0.0300367
663.673	0.0306175	663.673	0.0299335
663.939	0.0305562	663.939	0.029774
664.205	0.0304226	664.205	0.0296569
664.47	0.0302966	664.47	0.029599
664.736	0.0303659	664.736	0.0296884
665.002	0.0300845	665.002	0.0293655
665.267	0.0302022	665.267	0.0294104
665.533	0.0296421	665.533	0.0288959
665.799	0.0298523	665.799	0.0291232
666.064	0.0296466	666.064	0.0288679
666.33	0.0296045	666.33	0.0288078
666.596	0.0293209	666.596	0.0285478
666.861	0.0294	666.861	0.0286072
667.127	0.0292335	667.127	0.0284712
667.393	0.0288377	667.393	0.0281102
667.658	0.0289214	667.658	0.0281533
667.924	0.0288509	667.924	0.0281118
668.19	0.0285779	668.19	0.0278675
668.455	0.0284665	668.455	0.02769
668.721	0.0283932	668.721	0.0277377
668.987	0.0283115	668.987	0.0276403
669.252	0.0282543	669.252	0.0275348
669.518	0.027875	669.518	0.0270509
669.784	0.0277821	669.784	0.0270107
670.049	0.0278454	670.049	0.0271283
670.315	0.027541	670.315	0.0268231
670.581	0.027324	670.581	0.0265966
670.846	0.0270393	670.846	0.0264452
671.112	0.0268966	671.112	0.0263048
671.378	0.0268115	671.378	0.0262419
671.643	0.0267214	671.643	0.0261585
671.909	0.0266102	671.909	0.0261535
672.174	0.0266237	672.174	0.0260931
672.44	0.0264567	672.44	0.0259674
672.706	0.0265631	672.706	0.0259606
672.971	0.0263919	672.971	0.0257795
673.237	0.0262879	673.237	0.0257873
673.503	0.0261831	673.503	0.0256493
673.768	0.0260072	673.768	0.0254562
674.034	0.0257958	674.034	0.0252268
674.3	0.0259281	674.3	0.0253509
674.565	0.0257663	674.565	0.0252526
674.831	0.0255012	674.831	0.0249211
675.097	0.0254031	675.097	0.0248178
675.362	0.0252038	675.362	0.0246696
675.628	0.0247413	675.628	0.0243026
675.893	0.0251424	675.893	0.0246402
676.159	0.0248863	676.159	0.0244449
676.425	0.0246659	676.425	0.0240676
676.69	0.0247158	676.69	0.0241173
676.956	0.0245084	676.956	0.0239208
677.222	0.0244474	677.222	0.0238623
677.487	0.0243487	677.487	0.0238114
677.753	0.0239609	677.753	0.0234526
678.018	0.0240722	678.018	0.0234048
678.284	0.023717	678.284	0.0231475
678.55	0.0238674	678.55	0.023292
678.815	0.02364	678.815	0.0231198
679.081	0.0233611	679.081	0.0229307
679.347	0.0233035	679.347	0.0227571
679.612	0.0233879	679.612	0.0228021
679.878	0.0231846	679.878	0.0226203
680.143	0.0230177	680.143	0.0225016
680.409	0.0230641	680.409	0.0225885
680.675	0.0230062	680.675	0.0225208
680.94	0.0229928	680.94	0.0224208
681.206	0.0229093	681.206	0.0223365
681.472	0.0227795	681.472	0.0222197
681.737	0.0225632	681.737	0.021998
682.003	0.0223463	682.003	0.0217897
682.268	0.0224391	682.268	0.021827
682.534	0.0222978	682.534	0.021765
682.8	0.0222129	682.8	0.0216667
683.065	0.0220016	683.065	0.0214491
683.331	0.0218418	683.331	0.0213044
683.596	0.0217518	683.596	0.0211791
683.862	0.0217884	683.862	0.0212534
684.128	0.0216423	684.128	0.0210807
684.393	0.0215213	684.393	0.0209797
684.659	0.021461	684.659	0.0209735
684.924	0.0211995	684.924	0.0206761
685.19	0.0211251	685.19	0.0205646
685.456	0.0211138	685.456	0.0205783
685.721	0.0209302	685.721	0.0203574
685.987	0.0209215	685.987	0.0203469
686.253	0.0208259	686.253	0.0203579
686.518	0.0206336	686.518	0.0202003
686.784	0.0204411	686.784	0.0199696
687.049	0.0204283	687.049	0.0199481
687.315	0.0202756	687.315	0.0197747
687.581	0.0202354	687.581	0.019747
687.846	0.0201546	687.846	0.0196704
688.112	0.0200775	688.112	0.0195716
688.377	0.0200999	688.377	0.0195676
688.643	0.0200181	688.643	0.0194553
688.908	0.0198425	688.908	0.019263
689.174	0.0197487	689.174	0.0192005
689.44	0.0197033	689.44	0.0191684
689.705	0.0195708	689.705	0.0190788
689.971	0.0196009	689.971	0.0191043
690.236	0.0193963	690.236	0.0188866
690.502	0.0192425	690.502	0.018734
690.768	0.0190659	690.768	0.0185876
691.033	0.0191439	691.033	0.0186542
691.299	0.0191138	691.299	0.0186718
691.564	0.0187361	691.564	0.018261
691.83	0.0189212	691.83	0.0183985
692.095	0.0189587	692.095	0.0184236
692.361	0.0186804	692.361	0.0181981
692.627	0.0186807	692.627	0.0181825
692.892	0.018648	692.892	0.0181669
693.158	0.0185154	693.158	0.0180294
693.423	0.0184776	693.423	0.0179827
693.689	0.0184361	693.689	0.0179359
693.954	0.0183494	693.954	0.0178858
694.22	0.0183164	694.22	0.0178811
694.486	0.0180813	694.486	0.017607
694.751	0.0179491	694.751	0.0175095
695.017	0.0177928	695.017	0.0173086
695.282	0.0178045	695.282	0.0173714
695.548	0.0176997	695.548	0.0172833
695.813	0.0177871	695.813	0.0172628
696.079	0.0177613	696.079	0.0172106
696.344	0.0176888	696.344	0.0171454
696.61	0.01757	696.61	0.0171693
696.876	0.017454	696.876	0.0171354
697.141	0.0173219	697.141	0.0169216
697.407	0.0173484	697.407	0.0168959
697.672	0.0172579	697.672	0.0167833
697.938	0.0172468	697.938	0.0167995
698.203	0.0170177	698.203	0.0166094
698.469	0.0169712	698.469	0.0165819
698.735	0.0166417	698.735	0.0162357
699	0.0166717	699	0.0162653
699.266	0.0165977	699.266	0.0161978
699.531	0.0166091	699.531	0.0161882
699.797	0.0165713	699.797	0.0161783
700.062	0.0164905	700.062	0.0160888
700.328	0.0164337	700.328	0.0159684
700.593	0.0163292	700.593	0.0158777
700.859	0.016199	700.859	0.015734
701.124	0.0161927	701.124	0.0156875
701.39	0.0160991	701.39	0.015619
701.655	0.0160703	701.655	0.0155568
701.921	0.0156786	701.921	0.0152291
702.187	0.0158331	702.187	0.0154061
702.452	0.0157028	702.452	0.0153214
702.718	0.0156357	702.718	0.015256
702.983	0.015573	702.983	0.0151845
703.249	0.0155673	703.249	0.0151509
703.514	0.0154982	703.514	0.0150988
703.78	0.015385	703.78	0.0149949
704.045	0.0154423	704.045	0.0150763
704.311	0.0154656	704.311	0.01507
704.576	0.0153958	704.576	0.0150103
704.842	0.0152651	704.842	0.0148901
705.107	0.0152087	705.107	0.0147973
705.373	0.0150186	705.373	0.014635
705.638	0.0148891	705.638	0.01454
705.904	0.0147084	705.904	0.0143419
706.169	0.0147884	706.169	0.014374
706.435	0.0146895	706.435	0.0143249
706.701	0.0146115	706.701	0.0142973
706.966	0.0144968	706.966	0.0141494
707.232	0.0144395	707.232	0.0141149
707.497	0.0145388	707.497	0.0141594
707.763	0.0143319	707.763	0.0139461
708.028	0.014427	708.028	0.0139809
708.294	0.0143952	708.294	0.0139342
708.559	0.0143405	708.559	0.0139559
708.825	0.014274	708.825	0.0139033
709.09	0.0141992	709.09	0.0138289
709.356	0.01397	709.356	0.0136003
709.621	0.0140407	709.621	0.01362
709.887	0.0138749	709.887	0.0135232
710.152	0.0138319	710.152	0.0134936
710.418	0.0137759	710.418	0.0134469
710.683	0.0135042	710.683	0.0132965
710.949	0.0135972	710.949	0.0133148
711.214	0.0135239	711.214	0.0132412
711.48	0.0135966	711.48	0.013219
711.745	0.0135037	711.745	0.0131486
712.011	0.0135452	712.011	0.0131841
712.276	0.0134059	712.276	0.0130811
712.542	0.0133852	712.542	0.0130249
712.807	0.0134	712.807	0.0129807
713.073	0.0132885	713.073	0.0128884
713.338	0.0131734	713.338	0.0128046
713.604	0.0130757	713.604	0.012724
713.869	0.0129176	713.869	0.0126003
714.135	0.0129724	714.135	0.0126049
714.4	0.0129421	714.4	0.0125357
714.665	0.0128334	714.665	0.0124982
714.931	0.0128303	714.931	0.0124427
715.196	0.0127377	715.196	0.0123558
715.462	0.0127293	715.462	0.0123575
715.727	0.0126499	715.727	0.012292
715.993	0.0126122	715.993	0.0122461
716.258	0.0124738	716.258	0.012153
716.524	0.0124918	716.524	0.0121499
716.789	0.0123316	716.789	0.0119856
717.055	0.012382	717.055	0.0120104
717.32	0.0123661	717.32	0.0120563
717.586	0.012322	717.586	0.0120037
717.851	0.0122656	717.851	0.0119493
718.117	0.0122314	718.117	0.0118706
718.382	0.0121988	718.382	0.0118334
718.648	0.0121347	718.648	0.0117749
718.913	0.0120985	718.913	0.0117519
719.179	0.0120929	719.179	0.0117039
719.444	0.0120268	719.444	0.0117356
719.709	0.0119396	719.709	0.0116293
719.975	0.0118775	719.975	0.0115899
720.24	0.0118267	720.24	0.0115668
720.506	0.0115279	720.506	0.0112811
720.771	0.0117544	720.771	0.0114895
721.037	0.0117477	721.037	0.0114514
721.302	0.0116773	721.302	0.0113766
721.568	0.0116552	721.568	0.0114276
721.833	0.0113683	721.833	0.0110987
722.099	0.0115314	722.099	0.0113009
722.364	0.0115176	722.364	0.0112606
722.629	0.0113975	722.629	0.0110967
722.895	0.0114336	722.895	0.0111612
723.16	0.0113881	723.16	0.0110506
723.426	0.0112979	723.426	0.0110526
723.691	0.0112833	723.691	0.0110467
723.957	0.0112568	723.957	0.0109288
724.222	0.0112292	724.222	0.0108902
724.488	0.0111138	724.488	0.0108232
724.753	0.0110731	724.753	0.0107863
725.018	0.0106566	725.018	0.0103935
725.284	0.0109644	725.284	0.0106627
725.549	0.0109366	725.549	0.0106417
725.815	0.0105794	725.815	0.0103107
726.08	0.0108598	726.08	0.0105813
726.346	0.0107969	726.346	0.0105721
726.611	0.0107786	726.611	0.0105056
726.876	0.0107228	726.876	0.0104979
727.142	0.0106606	727.142	0.0103809
727.407	0.0105894	727.407	0.0102971
727.673	0.0105193	727.673	0.0102868
727.938	0.0105563	727.938	0.0102387
728.204	0.0105388	728.204	0.0102161
728.469	0.0104536	728.469	0.010149
728.734	0.0103538	728.734	0.0101088
729	0.0103312	729	0.0100798
729.265	0.0102986	729.265	0.00997354
729.531	0.0102999	729.531	0.0100103
729.796	0.0102369	729.796	0.00998782
730.062	0.0101576	730.062	0.00989306
730.327	0.0101679	730.327	0.00991492
730.592	0.0101346	730.592	0.00987748
730.858	0.010144	730.858	0.00990185
731.123	0.0101054	731.123	0.00984107
731.389	0.0102028	731.389	0.00977877
731.654	0.0100027	731.654	0.00971517
731.919	0.00983694	731.919	0.00957358
732.185	0.00967637	732.185	0.00941152
732.45	0.0097782	732.45	0.00949389
732.716	0.00965397	732.716	0.00932313
732.981	0.00974858	732.981	0.00940316
733.246	0.00973588	733.246	0.00938492
733.512	0.009565	733.512	0.00928715
733.777	0.00960413	733.777	0.00936295
734.043	0.00962273	734.043	0.00941293
734.308	0.00966422	734.308	0.00939904
734.573	0.00955464	734.573	0.0093348
734.839	0.00957184	734.839	0.00931268
735.104	0.0095296	735.104	0.00929115
735.37	0.0093679	735.37	0.00913355
735.635	0.00945728	735.635	0.00906279
735.9	0.00928414	735.9	0.00903605
736.166	0.00930888	736.166	0.00911408
736.431	0.00934588	736.431	0.00909663
736.697	0.00926821	736.697	0.00903481
736.962	0.0092721	736.962	0.00901971
737.227	0.00923394	737.227	0.00901368
737.493	0.00913971	737.493	0.00888214
737.758	0.00924948	737.758	0.00899714
738.023	0.00915443	738.023	0.00895152
738.289	0.00916016	738.289	0.00888448
738.554	0.00913966	738.554	0.0088966
738.82	0.00908926	738.82	0.00886825
739.085	0.00898509	739.085	0.00875979
739.35	0.00906276	739.35	0.00881787
739.616	0.00895916	739.616	0.00871767
739.881	0.0089533	739.881	0.00872733
740.146	0.00889139	740.146	0.00865517
740.412	0.00880683	740.412	0.00859292
740.677	0.00880529	740.677	0.00857097
740.942	0.00875897	740.942	0.00857187
741.208	0.00878801	741.208	0.00855395
741.473	0.00856713	741.473	0.00834935
741.739	0.00854217	741.739	0.00830224
742.004	0.00866411	742.004	0.00846167
742.269	0.00870646	742.269	0.00845026
742.535	0.00865348	742.535	0.00845336
742.8	0.00859782	742.8	0.00838458
743.065	0.00852699	743.065	0.0083804
743.331	0.00850021	743.331	0.00826386
743.596	0.00845433	743.596	0.00826062
743.861	0.00844607	743.861	0.00824752
744.127	0.00833274	744.127	0.00815174
744.392	0.00831767	744.392	0.00814749
744.657	0.008288	744.657	0.00814687
744.923	0.00826858	744.923	0.00812725
745.188	0.00824755	745.188	0.00805565
745.453	0.00817024	745.453	0.00800716
745.719	0.00818082	745.719	0.00796971
745.984	0.00816906	745.984	0.00794742
746.25	0.00802791	746.25	0.00791397
746.515	0.00809009	746.515	0.00789309
746.78	0.00803433	746.78	0.00780073
747.045	0.00800882	747.045	0.00780943
747.311	0.00796336	747.311	0.00777058
747.576	0.00789213	747.576	0.00770174
747.841	0.00787136	747.841	0.00769106
748.107	0.00779683	748.107	0.00756592
748.372	0.00779069	748.372	0.00757851
748.637	0.00770456	748.637	0.00750505
748.903	0.00768712	748.903	0.00748319
749.168	0.00762645	749.168	0.00743021
749.433	0.00754085	749.433	0.00736895
749.699	0.00747618	749.699	0.00730823
749.964	0.00745444	749.964	0.00726416
750.229	0.00747932	750.229	0.00735022
750.495	0.00747359	750.495	0.00730555
750.76	0.0073363	750.76	0.00721445
751.025	0.00727638	751.025	0.00714035
751.291	0.00716171	751.291	0.00702842
751.556	0.00721857	751.556	0.0070584
751.821	0.00716779	751.821	0.00699957
752.087	0.00703122	752.087	0.00690187
752.352	0.00712016	752.352	0.00698384
752.617	0.00709164	752.617	0.00694059
752.883	0.00700218	752.883	0.00689613
753.148	0.00696735	753.148	0.00687108
753.413	0.00689958	753.413	0.00682636
753.678	0.00685525	753.678	0.00680026
753.944	0.00677785	753.944	0.00670032
754.209	0.00655105	754.209	0.00651043
754.474	0.00668498	754.474	0.00654858
754.74	0.00663232	754.74	0.00644167
755.005	0.00657692	755.005	0.00642386
755.27	0.00653024	755.27	0.00640631
755.535	0.00645886	755.535	0.00634316
755.801	0.0063873	755.801	0.0062546
756.066	0.00635813	756.066	0.00618573
756.331	0.00631413	756.331	0.0061562
756.597	0.00623712	756.597	0.00609314
756.862	0.00614383	756.862	0.00603145
757.127	0.00607473	757.127	0.00589364
757.392	0.00597011	757.392	0.00587563
757.658	0.00590823	757.658	0.00579056
757.923	0.0058858	757.923	0.00575663
758.188	0.00577879	758.188	0.00565903
758.454	0.00567597	758.454	0.00558416
758.719	0.0056072	758.719	0.00544797
758.984	0.00551567	758.984	0.00539021
759.249	0.00548707	759.249	0.00536789
759.515	0.00534642	759.515	0.00522903
759.78	0.00521365	759.78	0.00505385
760.045	0.00518309	760.045	0.00509042
760.31	0.00500613	760.31	0.0049271
760.576	0.00486203	760.576	0.00476508
760.841	0.00465842	760.841	0.00462072
761.106	0.00435111	761.106	0.0043634
761.372	0.00400974	761.372	0.00402653
761.637	0.00366672	761.637	0.00366706
761.902	0.00339415	761.902	0.00336187
762.167	0.00321875	762.167	0.00314788
762.433	0.00302244	762.433	0.00299696
762.698	0.0028373	762.698	0.00278965
762.963	0.00265636	762.963	0.00260988
763.228	0.00246322	763.228	0.00240114
763.494	0.00220399	763.494	0.00211186
763.759	0.00176734	763.759	0.00170708
764.024	0.00120617	764.024	0.00117269
764.289	0.000850693	764.289	0.000798819
764.555	0.000668547	764.555	0.000637697
764.82	0.000572281	764.82	0.000541498
765.085	0.000515028	765.085	0.000479788
765.35	0.000491278	765.35	0.000451159
765.615	0.000443117	765.615	0.000430053
765.881	0.00038884	765.881	0.000365469
766.146	0.000394406	766.146	0.000377445
766.411	0.000349303	766.411	0.000343969
766.676	0.000350571	766.676	0.000332078
766.942	0.000325471	766.942	0.000329768
767.207	0.000313293	767.207	0.000324132
767.472	0.000297698	767.472	0.000279836
767.737	0.000249896	767.737	0.000273693
768.003	0.000274169	768.003	0.000258562
768.268	0.000255737	768.268	0.000230609
768.533	0.000233916	768.533	0.000233145
768.798	0.000230389	768.798	0.000233427
769.063	0.000253285	769.063	0.000165602
769.329	0.000214519	769.329	0.000205728
769.594	0.000194324	769.594	0.000187299
769.859	0.000177517	769.859	0.000188483
770.124	0.000206171	770.124	0.000199472
770.39	0.000182669	770.39	0.000161178
770.655	0.00018154	770.655	0.000147625
770.92	0.000178399	770.92	0.00015605
771.185	0.000207466	771.185	0.000177324
771.45	0.000183606	771.45	0.000149118
771.716	0.000159167	771.716	0.000161714
771.981	0.000146025	771.981	0.0001197
772.246	0.000136547	772.246	0.000128689
772.511	0.000131037	772.511	0.000150414
772.776	0.000139716	772.776	0.000158896
773.042	0.000139991	773.042	0.000133085
773.307	0.000134646	773.307	0.000138016
773.572	0.00014619	773.572	0.000121616
773.837	0.000123736	773.837	0.000124322
774.102	0.000136272	774.102	0.000114741
774.368	0.000117509	774.368	0.000133169
774.633	0.000104532	774.633	0.000103723
774.898	0.000124617	774.898	0.000129534
775.163	0.000113073	775.163	0.000129732
775.428	9.1555e-05	775.428	7.9124e-05
775.693	8.36476e-05	775.693	0.000107668
775.959	0.000111778	775.959	0.000134747
776.224	0.000110979	776.224	0.000136635
776.489	0.000126463	776.489	0.000109021
776.754	0.000125086	776.754	9.69325e-05
777.019	0.000136134	777.019	0.000146667
777.285	0.000120622	777.285	0.000128492
777.55	9.51643e-05	777.55	9.89895e-05
777.815	-3.11061e-05	777.815	0.000127506
778.08	-2.17936e-05	778.08	0.000103864
778.345	0.000121366	778.345	0.000126942
778.61	0.000113349	778.61	0.00011136
778.876	0.000116958	778.876	0.00013455
779.141	0.000137456	779.141	9.86795e-05
779.406	0.000141452	779.406	8.7521e-05
779.671	7.1139e-05	779.671	8.16882e-05
779.936	9.67623e-05	779.936	0.000121391
780.201	0.000107012	780.201	0.000101469
780.467	0.000125664	780.467	0.00010192
780.732	0.000107618	780.732	0.000163574
780.997	9.0205e-05	780.997	0.000121926
781.262	6.83287e-05	781.262	9.17477e-05
781.527	0.000126188	781.527	8.27026e-05
781.792	0.000156357	781.792	0.000115586
782.058	0.000101694	782.058	0.000135424
782.323	0.000105248	782.323	9.37202e-05
782.588	9.21887e-05	782.588	0.000101018
782.853	8.5714e-05	782.853	9.36075e-05
783.118	0.000130431	783.118	0.000100117
783.383	9.36489e-05	783.383	0.000103892
783.648	8.34547e-05	783.648	9.64253e-05
783.913	9.98206e-05	783.913	0.000126238
784.179	0.000112302	784.179	0.000104794
784.444	0.000125223	784.444	9.80596e-05
784.709	0.000113514	784.709	0.000126745
784.974	0.000106791	784.974	0.000148611
785.239	0.000114864	785.239	0.000124378
785.504	7.84678e-05	785.504	0.00011367
785.769	8.10577e-05	785.769	9.96658e-05
786.034	0.000103871	786.034	0.000107217
786.3	6.27908e-05	786.3	0.000101075
786.565	9.78368e-05	786.565	0.000102906
786.83	0.00010624	786.83	9.3382e-05
787.095	0.000132332	787.095	9.06488e-05
787.36	0.000105441	787.36	0.00010857
787.625	9.88287e-05	787.625	8.30971e-05
787.89	0.000116572	787.89	0.000145596
788.155	0.000119548	788.155	0.000139594
788.421	0.000131147	788.421	0.000137903
788.686	8.84141e-05	788.686	0.000145793
788.951	0.000120347	788.951	0.000136269
789.216	0.000121394	789.216	0.000128351
789.481	0.000125885	789.481	9.56081e-05
789.746	0.000110042	789.746	0.000120179
790.011	0.00013798	790.011	9.8595e-05
790.276	8.94886e-05	790.276	8.49568e-05
790.541	0.000137016	790.541	0.000111134
790.807	0.000142388	790.807	9.45373e-05
791.072	0.000125967	791.072	0.000133339
791.337	0.000105744	791.337	0.000108204
791.602	0.000118501	791.602	0.000105386
791.867	9.52194e-05	791.867	0.000124547
792.132	8.59344e-05	792.132	0.000122603
792.397	8.00659e-05	792.397	0.000108711
792.662	0.000121284	792.662	0.000114544
792.927	9.74511e-05	792.927	0.000123504
793.192	0.000117288	793.192	0.000103216
793.457	0.000134068	793.457	9.05079e-05
793.722	9.43653e-05	793.722	0.000128323
793.988	9.99859e-05	793.988	9.58054e-05
794.253	0.000107783	794.253	9.63971e-05
794.518	0.000104587	794.518	0.000113839
794.783	0.000117592	794.783	0.000106767
795.048	0.000120099	795.048	9.6538e-05
795.313	9.02876e-05	795.313	0.000102343
795.578	0.000105359	795.578	0.000117362
795.843	0.000259181	795.843	0.000113219
796.108	0.000444054	796.108	0.000118066
796.373	0.000306267	796.373	9.91022e-05
796.638	0.00016972	796.638	0.000137791
796.903	8.94335e-05	796.903	9.93558e-05
797.168	0.000106213	797.168	0.000101018
797.433	0.000107838	797.433	0.00012604
797.698	0.000100151	797.698	0.000133451
797.964	0.000118804	797.964	9.74679e-05
798.229	6.81083e-05	798.229	0.000121898
798.494	0.000118666	798.494	0.000133
798.759	0.000116655	798.759	9.85105e-05
799.024	0.0001247	799.024	0.000115135
799.289	0.000112632	799.289	9.14659e-05
799.554	7.89913e-05	799.554	0.000120236
799.819	0.000100427	799.819	0.000108147
800.084	0.00010759	800.084	0.000304182
800.349	9.67899e-05	800.349	0.000161404
800.614	9.6597e-05	800.614	0.000123251
800.879	0.000109243	800.879	5.31438e-05
801.144	9.45306e-05	801.144	9.63407e-05
801.409	0.000103705	801.409	0.000124998
801.674	8.41435e-05	801.674	6.6472e-05
801.939	0.000129494	801.939	9.18604e-05
802.204	8.43639e-05	802.204	7.69261e-05
802.469	0.000103623	802.469	9.28467e-05
802.734	0.000116655	802.734	0.00010981
802.999	7.45555e-05	802.999	8.83382e-05
803.264	9.12244e-05	803.264	6.9628e-05
803.529	5.43875e-05	803.529	7.7067e-05
803.794	0.000107673	803.794	0.000121053
804.059	9.11968e-05	804.059	7.25021e-05
804.324	0.000121008	804.324	5.53135e-05
804.589	8.01761e-05	804.589	4.95088e-05
804.854	8.26557e-05	804.854	2.16126e-05
805.119	0.000100261	805.119	5.37074e-05
805.384	8.88274e-05	805.384	0.000102455
805.649	7.40595e-05	805.649	8.16036e-05
805.914	8.48048e-05	805.914	6.28934e-05
806.179	0.000121256	806.179	0.000126491
806.445	8.80559e-05	806.445	7.77996e-05
806.71	6.55735e-05	806.71	9.09869e-05
806.975	7.20758e-05	806.975	8.20545e-05
807.24	9.19683e-05	807.24	8.78592e-05
807.505	8.37578e-05	807.505	9.28467e-05
807.77	9.58255e-05	807.77	4.85508e-05
808.034	0.000124176	808.034	9.5439e-05
808.299	8.16363e-05	808.299	0.000105104
808.565	9.29326e-05	808.565	0.000114938
808.829	0.00015239	808.829	7.78278e-05
809.094	7.62361e-05	809.094	7.64189e-05
809.359	8.48323e-05	809.359	8.12373e-05
809.624	6.00356e-05	809.624	8.04483e-05
809.889	5.09435e-05	809.889	7.77151e-05
810.154	7.71453e-05	810.154	6.68101e-05
810.419	5.37538e-05	810.419	6.54576e-05
810.684	5.26517e-05	810.684	6.94307e-05
810.949	6.899e-05	810.949	9.72424e-05
811.214	5.44701e-05	811.214	8.66757e-05
811.479	8.92131e-05	811.479	9.20013e-05
811.744	6.4196e-05	811.744	6.24144e-05
812.009	5.98152e-05	812.009	6.80782e-05
812.274	2.81305e-05	812.274	9.85386e-05
812.539	6.61521e-05	812.539	7.74896e-05
812.804	5.7308e-05	812.804	0.000106795
813.069	7.44177e-05	813.069	0.000109162
813.334	3.16296e-05	813.334	8.05047e-05
813.599	9.27673e-05	813.599	8.46187e-05
813.864	7.07258e-05	813.864	7.10087e-05
814.129	8.45017e-05	814.129	5.96247e-05
814.394	3.31449e-05	814.394	7.03888e-05
814.659	6.55735e-05	814.659	7.44746e-05
814.924	8.67885e-05	814.924	8.93244e-05
815.189	7.76413e-05	815.189	4.2577e-05
815.454	7.14146e-05	815.454	6.15409e-05
815.719	5.44426e-05	815.719	5.28338e-05
815.984	4.01707e-05	815.984	5.55671e-05
816.249	8.21322e-05	816.249	6.09209e-05
816.513	5.54895e-05	816.513	4.4634e-05
816.778	3.13816e-05	816.778	6.95716e-05
817.043	8.96815e-05	817.043	6.08646e-05
817.308	4.2733e-05	817.308	7.32347e-05
817.573	6.17163e-05	817.573	6.04137e-05
817.838	5.43599e-05	817.838	7.67006e-05
818.103	5.42497e-05	818.103	4.69728e-05
818.368	4.21269e-05	818.368	6.17663e-05
818.633	3.27868e-06	818.633	8.26744e-05
818.898	2.15731e-05	818.898	9.23113e-05
819.163	5.43875e-05	819.163	7.05297e-05
819.428	8.82212e-05	819.428	3.55607e-05
819.693	8.68712e-05	819.693	5.36792e-05
819.958	5.35609e-05	819.958	0.000102963
820.222	4.52678e-05	820.222	6.81627e-05
820.487	8.75875e-05	820.487	8.15191e-05
820.752	5.35334e-05	820.752	4.77336e-05
821.017	5.53793e-05	821.017	8.58585e-05
821.282	2.75795e-05	821.282	5.89203e-05
821.547	6.58215e-05	821.547	8.4196e-05
821.812	6.49399e-05	821.812	5.15095e-05
822.077	9.94073e-05	822.077	7.96312e-05
822.342	9.8195e-05	822.342	5.46372e-05
822.607	6.3149e-05	822.607	7.3122e-05
822.872	7.75035e-05	822.872	6.77964e-05
823.136	2.17109e-05	823.136	6.49786e-05
823.401	3.98125e-05	823.401	7.60244e-05
823.666	7.87985e-05	823.666	4.97906e-05
823.931	5.0971e-05	823.931	0.000104343
824.196	-4.25401e-05	824.196	7.16568e-05
824.461	2.28956e-05	824.461	6.58239e-05
824.726	5.53242e-05	824.726	8.58585e-05
824.991	4.27606e-05	824.991	5.1904e-05
825.256	3.53215e-05	825.256	5.70324e-05
825.521	5.79968e-05	825.521	6.24707e-05
825.785	4.31187e-05	825.785	7.68697e-05
826.05	5.6261e-05	826.05	5.14813e-05
826.315	7.41697e-05	826.315	5.58489e-05
826.58	5.31752e-05	826.58	7.08678e-05
826.845	6.21571e-05	826.845	3.99565e-05
827.11	6.77501e-05	827.11	5.05796e-05
827.375	3.64236e-05	827.375	5.19885e-05
827.639	4.68934e-05	827.639	6.67256e-05
827.904	7.21585e-05	827.904	3.88012e-05
828.169	6.90726e-05	828.169	4.43241e-05
828.434	6.78053e-05	828.434	7.40801e-05
828.699	6.55735e-05	828.699	4.09427e-05
828.964	4.97036e-05	828.964	7.99693e-05
829.229	2.1518e-05	829.229	4.30842e-05
829.494	7.78066e-05	829.494	7.0107e-05
829.758	6.69787e-05	829.758	3.46308e-05
830.023	3.24562e-05	830.023	4.5423e-05
830.288	3.64512e-05	830.288	4.99033e-05
830.553	5.48007e-05	830.553	7.77714e-05
830.818	2.80203e-05	830.818	5.41582e-05
831.083	4.82158e-05	831.083	6.64438e-05
831.347	5.75835e-05	831.347	-2.50785e-06
831.612	5.43599e-05	831.612	2.4853e-05
831.877	6.94859e-05	831.877	2.96997e-05
832.142	7.66219e-05	832.142	5.47781e-05
832.407	7.41697e-05	832.407	7.12341e-05
832.672	5.8658e-05	832.672	4.79309e-05
832.937	8.17465e-05	832.937	3.47717e-05
833.201	8.51905e-05	833.201	6.90926e-05
833.466	7.56575e-05	833.466	6.29216e-05
833.731	5.042e-05	833.731	5.59052e-05
833.996	5.11088e-05	833.996	5.84694e-05
834.261	7.25717e-05	834.261	4.17035e-06
834.526	6.24051e-05	834.526	1.67378e-05
834.79	4.46341e-06	834.79	3.94774e-05
835.055	6.11652e-06	835.055	7.13468e-05
835.32	-1.81843e-06	835.32	7.56581e-05
835.585	5.22935e-05	835.585	9.53263e-05
835.85	6.33694e-05	835.85	6.2668e-05
836.114	8.43639e-05	836.114	6.65284e-05
836.379	7.32054e-05	836.379	5.62434e-05
836.644	5.35334e-05	836.644	5.31438e-05
836.909	7.22411e-05	836.909	6.04419e-05
837.174	5.10537e-05	837.174	5.32565e-05
837.438	4.99792e-05	837.438	5.48908e-05
837.703	5.22109e-05	837.703	3.31374e-05
837.968	4.48821e-05	837.968	4.22389e-05
838.233	6.14959e-05	838.233	5.65252e-05
838.498	5.30925e-05	838.498	5.46091e-05
838.762	5.78315e-05	838.762	5.36792e-05
839.027	4.76924e-05	839.027	5.85822e-05
839.292	6.86043e-05	839.292	5.95966e-05
839.557	6.1854e-05	839.557	5.95966e-05
839.822	4.1934e-05	839.822	6.52322e-05
840.086	7.86607e-05	840.086	4.96215e-05
840.351	6.6593e-05	840.351	3.07141e-05
840.616	4.20442e-05	840.616	4.47467e-05
840.881	6.34796e-05	840.881	5.55389e-05
841.146	9.64041e-05	841.146	7.2953e-05
841.41	6.08071e-05	841.41	5.94839e-05
841.675	6.28184e-05	841.675	5.70887e-05
841.94	3.16571e-05	841.94	7.88422e-05
842.205	5.3616e-05	842.205	3.72514e-05
842.469	3.78288e-05	842.469	5.43555e-05
842.734	-8.26557e-06	842.734	3.81531e-05
842.999	1.66138e-05	842.999	3.15312e-05
843.264	2.33089e-05	843.264	4.95088e-05
843.529	-3.19602e-06	843.529	2.06545e-05
[truncated: 50 more rows]

## Sheet: b
R-enantiomer	R-enantiomer	S-enantiomer	S-enantiomer
Wavelength (nm)	\DeltaI (norm.)	Wavelength (nm)	\DeltaI (norm.)
313.009	-8.84416e-06	313.009	7.17695e-05
313.275	-3.6644e-06	313.275	1.48498e-05
313.54	7.74209e-06	313.54	2.64874e-06
313.806	-2.48243e-05	313.806	5.15658e-06
314.072	-2.50998e-05	314.072	1.6625e-05
314.337	-1.60077e-05	314.337	-4.05764e-06
314.603	-8.54109e-07	314.603	1.69068e-06
314.869	7.2737e-06	314.869	-5.74832e-06
315.134	-5.56549e-06	315.134	-1.58361e-05
315.4	3.22357e-06	315.4	-1.29055e-05
315.666	-4.54607e-06	315.666	4.28306e-06
315.931	3.11337e-06	315.931	3.24048e-06
316.197	1.2729e-05	316.197	-1.02568e-05
316.463	-9.11968e-06	316.463	-1.46526e-06
316.728	-3.58175e-06	316.728	7.439e-06
316.994	9.22989e-06	316.994	-3.12776e-06
317.259	2.53478e-06	317.259	4.64938e-06
317.525	7.1635e-07	317.525	8.00257e-06
317.791	9.09213e-07	317.791	2.87416e-06
318.056	-5.62059e-06	318.056	6.98816e-06
318.322	9.25744e-06	318.322	1.26801e-06
318.588	-4.68382e-07	318.588	9.43965e-06
318.853	-5.23486e-07	318.853	6.95998e-06
319.119	8.51354e-06	319.119	1.54697e-05
319.385	1.15718e-06	319.385	2.59238e-06
319.65	5.28997e-06	319.65	-9.29876e-06
319.916	8.01761e-06	319.916	5.04387e-06
320.182	4.43586e-06	320.182	-2.3416e-05
320.447	7.54922e-06	320.447	8.17163e-07
320.713	7.99005e-06	320.713	-4.42395e-06
320.979	-3.38888e-06	320.979	4.73391e-06
321.244	-2.75519e-08	321.244	1.88793e-06
321.51	-6.75022e-06	321.51	-1.10458e-05
321.776	8.81661e-07	321.776	-2.08799e-05
322.041	2.75519e-08	322.041	1.02568e-05
322.307	1.4878e-06	322.307	1.52161e-05
322.573	-1.4079e-05	322.573	6.25553e-06
322.838	-2.71662e-05	322.838	3.35319e-06
323.104	5.34507e-06	323.104	6.95998e-06
323.37	-6.61246e-07	323.37	-4.95934e-06
323.635	-5.56549e-06	323.635	7.52354e-06
323.901	5.97876e-06	323.901	2.70509e-06
324.167	-7.38391e-06	324.167	2.22607e-06
324.432	1.44923e-05	324.432	-7.12905e-06
324.698	-1.28667e-05	324.698	-2.14153e-06
324.964	7.1635e-07	324.964	-4.05764e-06
325.229	-7.46657e-06	325.229	1.4089e-07
325.495	-1.62556e-06	325.495	1.361e-05
325.761	-3.08581e-06	325.761	7.86168e-06
326.026	-5.23486e-06	326.026	-2.7699e-05
326.292	5.89611e-06	326.292	-0.000148273
326.558	-7.1635e-07	326.558	-0.000178536
326.823	-5.56549e-06	326.823	-5.60461e-05
327.089	-5.40017e-06	327.089	-4.13936e-05
327.355	1.44096e-05	327.355	-6.48095e-07
327.62	1.09381e-05	327.62	5.91739e-07
327.886	-1.80741e-05	327.886	8.65066e-06
328.152	-1.02769e-05	328.152	-0.00014909
328.417	1.11034e-05	328.417	-0.000165856
328.683	-6.97063e-06	328.683	-0.000343519
328.949	-2.09946e-05	328.949	-0.000351437
329.215	1.65311e-06	329.215	-7.1854e-06
329.48	7.19105e-06	329.48	-5.26929e-06
329.746	1.46025e-06	329.746	-1.69068e-07
330.012	8.04516e-06	330.012	1.49344e-06
330.277	1.44648e-05	330.277	-2.78963e-06
330.543	-7.2186e-06	330.543	-3.94493e-06
330.809	-8.95437e-06	330.809	-5.21294e-06
331.074	8.26557e-06	331.074	-2.50785e-06
331.34	-1.82118e-05	331.34	3.55043e-06
331.606	-6.58491e-06	331.606	-2.08518e-06
331.871	-6.86043e-06	331.871	-5.63561e-07
332.137	5.20731e-06	332.137	5.49472e-06
332.403	-2.56233e-06	332.403	-3.52226e-06
332.669	4.18789e-06	332.669	1.05104e-05
332.934	-9.3952e-06	332.934	-2.8178e-06
333.2	2.75519e-07	333.2	-1.04541e-05
333.466	7.1635e-07	333.466	-1.96119e-05
333.731	3.82972e-06	333.731	-5.52008e-05
333.997	2.06915e-05	333.997	-1.34409e-05
334.263	5.42773e-06	334.263	4.6212e-06
334.528	1.60628e-05	334.528	5.88921e-06
334.794	6.36449e-05	334.794	-3.26865e-06
335.06	0.000177104	335.06	2.14153e-06
335.326	0.000184956	335.326	2.02882e-05
335.591	0.000162226	335.591	9.83414e-06
335.857	1.43821e-05	335.857	4.42395e-06
336.123	3.38888e-06	336.123	1.80058e-05
336.388	-8.26557e-06	336.388	1.50753e-05
336.654	4.3532e-06	336.654	1.52161e-06
336.92	1.01942e-06	336.92	1.09049e-05
337.186	-4.60117e-06	337.186	8.79155e-06
337.451	4.21544e-06	337.451	1.91611e-06
337.717	7.68698e-06	337.717	1.85975e-06
337.983	9.64317e-07	337.983	1.18348e-06
338.248	6.33694e-07	338.248	7.74896e-06
338.514	1.23984e-06	338.514	-5.63561e-08
338.78	8.26557e-06	338.78	7.66443e-06
339.046	1.12412e-05	339.046	-7.60807e-07
339.311	7.52167e-06	339.311	9.94685e-06
339.577	6.17163e-06	339.577	-4.14217e-06
339.843	-2.47967e-07	339.843	-9.01698e-07
340.108	1.04146e-05	340.108	-1.63714e-05
340.374	2.1766e-06	340.374	-1.17502e-05
340.64	1.07452e-06	340.64	-1.35255e-06
340.906	1.5925e-05	340.906	-9.04515e-06
341.171	7.43902e-06	341.171	-1.52161e-06
341.437	-8.07271e-06	341.437	-7.38265e-06
341.703	2.47967e-06	341.703	-8.05892e-06
341.968	3.47154e-06	341.968	6.81909e-06
342.234	-3.85727e-06	342.234	1.97246e-06
342.5	5.28997e-06	342.5	-7.88985e-07
342.766	-1.73577e-06	342.766	1.4089e-05
343.031	6.55735e-06	343.031	2.08518e-06
343.297	-1.4079e-05	343.297	6.76273e-07
343.563	-1.79087e-06	343.563	9.18604e-06
343.829	-4.62872e-06	343.829	-6.11464e-06
344.094	-8.81661e-06	344.094	6.73455e-06
344.36	-1.20402e-05	344.36	5.63561e-06
344.626	-8.26557e-08	344.626	6.76273e-06
344.892	-1.51536e-05	344.892	-9.69325e-06
345.157	1.57046e-06	345.157	-7.60807e-06
345.423	3.16847e-06	345.423	-3.68569e-05
345.689	-1.57046e-06	345.689	-7.439e-06
345.954	1.58148e-05	345.954	-3.66315e-06
346.22	1.2729e-05	346.22	-1.21166e-06
346.486	-1.9369e-05	346.486	-7.72078e-06
346.752	1.31698e-05	346.752	-1.63151e-05
347.017	-5.20731e-06	347.017	-2.59238e-06
347.283	-9.47786e-06	347.283	1.04822e-05
347.549	8.26557e-06	347.549	6.2837e-06
347.815	1.3776e-07	347.815	-3.09959e-07
348.08	9.53296e-06	348.08	-1.34409e-05
348.346	9.3952e-06	348.346	-1.4089e-06
348.612	1.18198e-05	348.612	-4.50849e-07
348.878	3.52664e-06	348.878	9.58054e-06
349.143	8.23802e-06	349.143	2.16971e-06
349.409	7.9625e-06	349.409	-2.5642e-06
349.675	-4.51851e-06	349.675	-4.90298e-06
349.941	1.71648e-05	349.941	-9.32693e-06
350.206	-6.88798e-07	350.206	-5.72014e-06
350.472	1.58423e-05	350.472	-2.8178e-06
350.738	1.25912e-05	350.738	6.17099e-06
351.004	-1.87353e-06	351.004	2.47967e-06
351.269	-1.17922e-05	351.269	-1.57797e-06
351.535	5.70325e-06	351.535	1.6625e-06
351.801	3.6644e-06	351.801	3.63497e-06
352.067	4.62872e-06	352.067	-7.41083e-06
352.332	-5.51038e-06	352.332	-2.76427e-05
352.598	7.24615e-06	352.598	2.057e-06
352.864	1.13514e-05	352.864	6.11464e-06
353.13	-8.62375e-06	353.13	-2.73327e-06
353.395	-1.01942e-06	353.395	1.69068e-07
353.661	7.85229e-06	353.661	1.38072e-06
353.927	1.10208e-07	353.927	3.12776e-06
354.193	-3.27868e-06	354.193	2.93052e-06
354.459	-2.47967e-06	354.459	-5.5229e-06
354.724	8.87172e-06	354.724	-1.38072e-06
354.99	1.12963e-05	354.99	1.12712e-06
355.256	-4.40831e-06	355.256	4.67756e-06
355.522	-4.65627e-06	355.522	-1.24829e-05
355.787	-2.42457e-06	355.787	2.03727e-05
356.053	-9.36765e-07	356.053	1.62869e-05
356.319	7.99005e-07	356.319	3.7195e-06
356.585	4.3532e-06	356.585	-7.77714e-06
356.85	-5.042e-06	356.85	-8.79155e-06
357.116	3.33378e-06	357.116	4.84662e-06
357.382	-8.37578e-06	357.382	2.39513e-06
357.648	2.70009e-06	357.648	-1.1243e-05
357.914	-2.34191e-06	357.914	5.1284e-06
358.179	-4.2981e-06	358.179	6.90362e-06
358.445	-9.80848e-06	358.445	5.07205e-07
358.711	9.67072e-06	358.711	-7.91803e-06
358.977	2.97561e-06	358.977	2.90234e-06
359.242	1.92863e-06	359.242	-1.65969e-05
359.508	-5.95121e-06	359.508	-7.86168e-06
359.774	8.32068e-06	359.774	9.38329e-06
360.04	4.65627e-06	360.04	1.76676e-05
360.306	1.40515e-06	360.306	7.91803e-06
360.571	1.3776e-07	360.571	-1.91611e-06
360.837	-5.51038e-06	360.837	-8.03074e-06
361.103	1.08003e-05	361.103	-1.4089e-07
361.369	1.82118e-05	361.369	7.04451e-07
361.634	-7.30126e-06	361.634	-2.25424e-07
361.9	-5.12466e-06	361.9	2.28242e-06
362.166	-8.29312e-06	362.166	1.57797e-06
362.432	-4.73893e-06	362.432	1.92738e-05
362.698	2.64498e-06	362.698	3.05732e-05
362.963	-9.09213e-07	362.963	4.02946e-06
363.229	-9.36765e-07	363.229	4.25489e-06
363.495	1.29218e-05	363.495	-1.33e-05
363.761	-4.38075e-06	363.761	6.70638e-06
364.026	1.93414e-05	364.026	-8.39706e-06
364.292	6.30939e-06	364.292	5.88921e-06
364.558	6.00632e-06	364.558	-6.95998e-06
364.824	-3.63685e-06	364.824	-3.01505e-06
365.09	3.5542e-06	365.09	5.72014e-06
365.355	-1.54842e-05	365.355	3.2123e-06
365.621	2.50722e-06	365.621	-2.33878e-06
365.887	1.26739e-06	365.887	-3.52226e-06
366.153	-2.9205e-06	366.153	5.69197e-06
366.419	4.10523e-06	366.419	7.04451e-07
366.684	4.13279e-07	366.684	-9.21422e-06
366.95	-5.0971e-06	366.95	2.08518e-06
367.216	9.64317e-07	367.216	1.63433e-06
367.482	7.87985e-06	367.482	3.38137e-07
367.748	4.21544e-06	367.748	-1.4089e-06
368.013	-7.1635e-06	368.013	2.22607e-06
368.279	6.50225e-06	368.279	5.97375e-06
368.545	7.46657e-06	368.545	-3.69132e-06
368.811	-4.68382e-06	368.811	1.72731e-05
369.077	-7.24615e-06	369.077	-1.03695e-05
369.342	-7.43902e-06	369.342	3.38137e-07
369.608	1.84598e-06	369.608	5.63561e-06
369.874	7.71453e-07	369.874	-6.59366e-06
370.14	-3.85727e-07	370.14	6.05828e-06
370.406	5.0971e-06	370.406	1.38072e-06
370.671	5.67569e-06	370.671	4.00128e-06
370.937	8.92682e-06	370.937	-1.85975e-06
371.203	-1.3776e-07	371.203	6.56548e-06
371.469	1.73577e-06	371.469	4.22671e-06
371.735	1.02218e-05	371.735	-6.95998e-06
372	-6.44715e-06	372	1.85975e-06
372.266	1.04697e-06	372.266	-3.69132e-06
372.532	1.19575e-05	372.532	8.67884e-06
372.798	4.38075e-06	372.798	-1.11022e-05
373.064	2.70009e-06	373.064	9.2424e-06
373.329	-5.0971e-06	373.329	6.42459e-06
373.595	-6.80532e-06	373.595	1.68787e-05
373.861	2.11599e-05	373.861	-1.94429e-06
374.127	-1.44096e-05	374.127	-1.06513e-05
374.393	1.4327e-06	374.393	6.62184e-06
374.659	1.12963e-06	374.659	-1.57234e-05
374.924	2.67254e-06	374.924	-9.15787e-06
375.19	1.90935e-05	375.19	3.7195e-06
375.456	-5.23486e-06	375.456	-4.22671e-06
375.722	-7.1635e-06	375.722	1.29619e-06
375.988	-2.25926e-06	375.988	-3.38137e-06
376.253	8.10026e-06	376.253	5.94557e-06
376.519	-9.42275e-06	376.519	-1.23138e-05
376.785	-3.04724e-05	376.785	-1.13839e-05
377.051	3.14092e-06	377.051	-8.79155e-06
377.317	-1.90108e-06	377.317	-5.91739e-06
377.583	-5.01445e-06	377.583	5.26929e-06
377.848	-9.91869e-07	377.848	-3.57861e-06
378.114	-1.29218e-05	378.114	-1.06795e-05
378.38	9.09213e-07	378.38	-3.43772e-06
378.646	2.03884e-06	378.646	-1.4089e-07
378.912	-5.51038e-08	378.912	1.11022e-05
379.178	-2.51824e-05	379.178	-2.00064e-06
379.443	-2.6808e-05	379.443	8.11528e-06
379.709	-3.16847e-06	379.709	-4.3676e-06
379.975	8.98192e-06	379.975	-6.98816e-06
380.241	-3.03071e-06	380.241	2.42331e-06
380.507	4.13279e-07	380.507	1.62306e-05
380.772	-8.48599e-06	380.772	4.04355e-05
381.038	5.51038e-07	381.038	1.29619e-05
381.304	9.03703e-06	381.304	-9.91867e-06
381.57	-5.37262e-06	381.57	-1.23983e-06
381.836	3.93992e-06	381.836	9.38329e-06
382.102	-8.18292e-06	382.102	-3.38137e-06
382.367	-6.94308e-06	382.367	-1.10458e-05
382.633	9.94624e-06	382.633	-9.7496e-06
382.899	5.042e-06	382.899	-2.70227e-05
383.165	1.72475e-05	383.165	-2.86853e-05
383.431	5.59304e-06	383.431	-2.3416e-05
383.697	5.23486e-07	383.697	-3.22357e-05
383.962	8.07271e-06	383.962	-2.49376e-05
384.228	-2.45212e-06	384.228	-2.8009e-05
384.494	1.28943e-05	384.494	4.14217e-06
384.76	-8.10026e-06	384.76	-1.23983e-06
385.026	8.81661e-07	385.026	5.29747e-06
385.292	3.80216e-06	385.292	-4.33942e-06
385.558	8.51354e-06	385.558	-6.34006e-06
385.823	-3.85727e-06	385.823	-7.21358e-06
386.089	6.39204e-06	386.089	8.62248e-06
386.355	-5.45528e-06	386.355	3.35882e-05
386.621	-8.04516e-06	386.621	2.6741e-05
386.887	-1.03595e-05	386.887	5.04951e-05
387.153	1.98374e-06	387.153	9.29876e-07
387.418	-1.53464e-05	387.418	-2.37541e-05
387.684	2.20415e-06	387.684	-3.18975e-05
387.95	3.16847e-06	387.95	-1.89638e-05
388.216	6.86043e-06	388.216	1.21729e-05
388.482	6.80532e-06	388.482	2.08236e-05
388.748	1.21228e-06	388.748	2.36977e-05
389.013	-1.04697e-06	389.013	-3.80404e-06
389.279	-3.82972e-06	389.279	-7.80532e-06
389.545	3.30623e-07	389.545	1.32155e-05
389.811	-3.47154e-06	389.811	-2.53602e-05
390.077	1.09106e-05	390.077	-1.43708e-06
390.343	3.80216e-06	390.343	-7.38265e-06
390.609	-1.18473e-06	390.609	-1.38072e-06
390.874	5.48283e-06	390.874	3.57861e-06
391.14	-2.1215e-06	391.14	-5.35383e-07
391.406	-3.27868e-06	391.406	-1.00877e-05
391.672	4.27055e-06	391.672	-4.50849e-07
391.938	-8.23802e-06	391.938	-5.24112e-06
392.204	8.54109e-07	392.204	-5.04387e-06
392.47	-3.96748e-06	392.47	-7.69261e-06
392.735	1.15718e-05	392.735	3.91675e-06
393.001	-8.89927e-06	393.001	-6.76273e-06
393.267	2.04435e-05	393.267	-7.04451e-07
393.533	2.45212e-06	393.533	7.60807e-07
393.799	1.4575e-05	393.799	-1.08204e-05
394.065	7.46657e-06	394.065	-1.78931e-05
394.331	-5.97876e-06	394.331	-7.97439e-06
394.596	9.3401e-06	394.596	-2.27679e-05
394.862	4.90424e-06	394.862	7.12905e-06
395.128	-5.0971e-06	395.128	6.73455e-06
395.394	5.51038e-08	395.394	8.62248e-06
395.66	6.66756e-06	395.66	1.85975e-06
395.926	-3.6093e-06	395.926	4.67756e-06
396.192	-2.70009e-06	396.192	-4.90298e-06
396.457	4.68382e-06	396.457	-1.61742e-05
396.723	-1.33076e-05	396.723	3.29683e-06
396.989	9.36765e-06	396.989	-3.43772e-06
397.255	-1.10208e-07	397.255	7.32629e-07
397.521	8.95437e-06	397.521	-1.46526e-06
397.787	-1.61179e-05	397.787	-1.08767e-05
398.053	-6.14408e-06	398.053	1.00596e-05
398.318	-4.76648e-06	398.318	8.90426e-06
398.584	-3.93992e-06	398.584	1.36382e-05
398.85	2.8654e-06	398.85	-1.6935e-05
399.116	-1.70546e-05	399.116	-3.07141e-06
399.382	-6.55735e-06	399.382	4.48031e-06
399.648	6.55735e-06	399.648	-7.60807e-07
399.914	1.39137e-05	399.914	-4.31124e-06
400.18	2.18487e-05	400.18	-2.25424e-06
400.445	-3.91237e-06	400.445	1.8682e-05
400.711	-6.91553e-06	400.711	-2.62056e-06
400.977	-1.79363e-05	400.977	4.95934e-06
401.243	-3.05826e-05	401.243	-1.25111e-05
401.509	-9.11968e-06	401.509	-3.01505e-06
401.775	2.42457e-06	401.775	-5.10023e-06
402.041	2.20415e-06	402.041	-1.00032e-05
402.306	-2.47967e-06	402.306	-1.6625e-06
402.572	-1.15167e-05	402.572	-8.73519e-07
402.838	-1.64485e-05	402.838	-6.36824e-06
403.104	3.05826e-06	403.104	-3.77586e-06
403.37	5.95121e-06	403.37	-6.11464e-06
403.636	4.46341e-06	403.636	-3.86039e-06
403.902	4.07768e-06	403.902	1.2032e-05
404.168	5.23486e-07	404.168	-1.23983e-06
404.433	1.02218e-05	404.433	9.66507e-06
404.699	2.23722e-05	404.699	6.48095e-07
404.965	9.36765e-07	404.965	5.46654e-06
405.231	1.57872e-05	405.231	-2.29088e-05
405.497	6.88798e-06	405.497	-7.57989e-06
405.763	-3.41644e-06	405.763	-7.07269e-06
406.029	1.46301e-05	406.029	-2.3585e-05
406.295	1.95894e-05	406.295	6.11464e-06
406.561	8.45844e-06	406.561	9.86232e-06
406.826	2.01956e-05	406.826	-3.86603e-05
407.092	4.96761e-05	407.092	-2.68537e-05
407.358	3.32276e-05	407.358	-7.77714e-06
407.624	2.29232e-05	407.624	-1.52725e-05
407.89	4.21544e-06	407.89	3.38137e-07
408.156	-5.37262e-06	408.156	-2.76708e-05
408.422	-1.78812e-05	408.422	-8.56613e-06
408.688	1.23708e-05	408.688	1.69068e-07
408.953	4.02258e-06	408.953	-8.70702e-06
409.219	1.30872e-05	409.219	-1.26519e-05
409.485	6.44715e-06	409.485	-0.000179889
409.751	-5.53793e-06	409.751	-0.000216182
410.017	-2.20415e-07	410.017	1.33282e-05
410.283	6.4196e-06	410.283	3.52226e-06
410.549	-8.54109e-07	410.549	1.28492e-05
410.815	2.72764e-05	410.815	1.49344e-05
411.081	6.75022e-06	411.081	-7.41083e-06
411.346	0.000163631	411.346	-2.24297e-05
411.612	0.000178233	411.612	-2.22607e-06
411.878	-1.96996e-05	411.878	-4.76209e-06
412.144	-1.18749e-05	412.144	2.25424e-06
412.41	4.26228e-05	412.41	-2.72763e-05
412.676	1.6972e-05	412.676	-1.17784e-05
412.942	-4.16034e-06	412.942	9.77778e-06
413.208	2.60366e-05	413.208	1.18348e-06
413.474	1.45474e-05	413.474	3.29683e-06
413.739	1.03871e-05	413.739	-7.07269e-06
414.005	1.77985e-05	414.005	1.06795e-05
414.271	2.77723e-05	414.271	-6.73455e-06
414.537	5.7859e-07	414.537	4.46904e-05
414.803	2.85713e-05	414.803	4.74518e-05
415.069	9.56051e-06	415.069	2.58111e-05
415.335	2.22619e-05	415.335	-1.06795e-05
415.601	1.38862e-05	415.601	-1.95556e-05
415.867	7.57678e-06	415.867	-1.37227e-05
416.132	5.53793e-06	416.132	1.33846e-05
416.398	2.56233e-06	416.398	-2.03164e-05
416.664	-4.05013e-06	416.664	-9.86232e-07
416.93	2.11874e-05	416.93	1.37509e-05
417.196	-3.56522e-05	417.196	2.36696e-06
417.462	4.13279e-06	417.462	-1.63433e-05
417.728	-4.13279e-06	417.728	-2.82908e-05
417.994	4.38075e-06	417.994	2.1049e-05
418.26	-1.193e-05	418.26	-5.54262e-05
418.526	-4.49096e-06	418.526	-5.84976e-05
418.791	-1.14065e-05	418.791	-2.43177e-05
419.057	3.33378e-06	419.057	-3.03478e-05
419.323	1.96721e-05	419.323	3.74768e-06
419.589	-1.98649e-05	419.589	-7.52354e-06
419.855	-7.05329e-06	419.855	-7.60807e-06
420.121	-6.00632e-06	420.121	1.31873e-05
420.387	1.3776e-06	420.387	-2.80372e-05
420.653	1.6724e-05	420.653	-2.0739e-05
420.919	6.55735e-06	420.919	-7.80532e-06
421.185	6.29561e-05	421.185	-2.44867e-05
421.45	6.56562e-05	421.45	-3.00096e-05
421.716	3.22357e-05	421.716	-1.71323e-05
421.982	5.35058e-05	421.982	-2.44867e-05
422.248	4.69209e-05	422.248	-6.23862e-05
422.514	3.67818e-05	422.514	-4.96215e-05
422.78	4.57362e-05	422.78	-5.70887e-05
423.046	5.83274e-05	423.046	-7.59962e-05
423.312	3.35307e-05	423.312	-5.47218e-05
423.578	5.93468e-05	423.578	-2.3416e-05
423.844	6.2901e-05	423.844	-5.89767e-05
424.11	4.96761e-05	424.11	-8.16318e-05
424.375	0.00013641	424.375	-3.35319e-05
424.641	0.00017129	424.641	-6.42178e-05
424.907	0.000128805	424.907	-7.23894e-05
425.173	0.000132993	425.173	-7.75178e-05
425.439	0.000108417	425.439	-4.51131e-05
425.705	0.000153051	425.705	-7.23049e-05
425.971	0.000123736	425.971	-3.95902e-05
426.237	0.00015925	426.237	-2.51912e-05
426.503	0.000156219	426.503	-1.67096e-05
426.769	0.000193001	426.769	-2.55293e-05
427.035	0.000156164	427.035	-3.85757e-05
427.3	0.00016567	427.3	-5.73141e-05
427.566	0.000132222	427.566	-4.73955e-05
427.832	0.000190604	427.832	1.04541e-05
428.098	0.000202727	428.098	-2.13026e-05
428.364	0.000185149	428.364	-4.35351e-05
428.63	0.000203581	428.63	-8.34634e-05
428.896	0.000117647	428.896	-0.00019998
429.162	0.00010748	429.162	-0.00011074
429.428	0.000173908	429.428	-9.47628e-05
429.694	0.000233089	429.694	-8.0871e-05
429.96	0.000176883	429.96	-6.22735e-05
430.226	0.000134729	430.226	-3.80404e-05
430.491	6.97063e-05	430.491	-0.000130183
430.757	0.000248518	430.757	-0.000133846
431.023	0.000225375	431.023	-0.000172168
431.289	0.000282683	431.289	-0.000164842
431.555	0.000346052	431.555	-0.000150471
431.821	0.000355144	431.821	-0.000126519
432.087	0.000332001	432.087	-0.000183157
432.353	0.000258161	432.353	-0.000232187
432.619	0.00027855	432.619	-0.000182876
432.885	0.000430636	432.885	-0.000142017
433.151	0.000320153	433.151	-0.000151034
433.417	0.000311612	433.417	-0.000156952
433.682	0.000300316	433.682	-0.000187666
433.948	0.000352389	433.948	-0.000188229
434.214	0.000239977	434.214	-0.000276427
434.48	0.000308306	434.48	-0.000231342
434.746	0.000390411	434.746	-0.000173295
435.012	0.000453504	435.012	-0.000100032
435.278	0.000481332	435.278	-0.000155261
435.544	0.000452127	435.544	-0.000206263
435.81	0.000351011	435.81	-0.000231342
436.076	0.000403911	436.076	-0.000268537
436.342	0.000535885	436.342	-0.000221761
436.608	0.000590162	436.608	-0.000157234
436.873	0.00071387	436.873	-6.76273e-05
437.139	0.000858793	437.139	-6.17099e-05
437.405	0.000841435	437.405	-0.000176395
437.671	0.000793219	437.671	-0.000218943
437.937	0.000692931	437.937	-0.000217253
438.203	0.000740044	438.203	-0.00018513
438.469	0.000705329	438.469	-9.41147e-05
438.735	0.000648296	438.735	-0.000150753
439.001	0.000583549	439.001	-0.000399565
439.267	0.000417687	439.267	-0.000409991
439.533	0.000664828	439.533	-0.000383503
439.799	0.000733156	439.799	-0.000266564
440.065	0.000798454	440.065	-0.00036716
440.331	0.000637	440.331	-0.000401819
440.596	0.000797903	440.596	-0.000310522
440.862	0.000864028	440.862	-0.000368005
441.128	0.000719656	441.128	-0.000564406
441.394	0.000829588	441.394	-0.00051904
441.66	0.000711941	441.66	-0.000544682
441.926	0.00074032	441.926	-0.00050326
442.192	0.000693757	442.192	-0.000519603
442.458	0.000565641	442.458	-0.000624989
442.724	0.000772831	442.724	-0.000632315
442.99	0.0010073	442.99	-0.000493679
443.256	0.000849976	443.256	-0.000646686
443.522	0.000816639	443.522	-0.000657394
443.788	0.00102714	443.788	-0.000457611
444.054	0.000849701	444.054	-0.000468319
444.319	0.000609999	444.319	-0.000486917
444.585	0.000611652	444.585	-0.000554262
444.851	0.000653531	444.851	-0.000665002
445.117	0.0006899	445.117	-0.000727275
445.383	0.000999859	445.383	-0.0006774
445.649	0.000986358	445.649	-0.000599629
445.915	0.000834547	445.915	-0.000478745
446.181	0.000996002	446.181	-0.000391675
446.447	0.00110015	446.447	-0.000485508
446.713	0.00102658	446.713	-0.00053341
446.979	0.000910315	446.979	-0.000606955
447.245	0.00102961	447.245	-0.000500724
447.511	0.00111723	447.511	-0.000434505
447.777	0.00104807	447.777	-0.000394774
448.043	0.000735085	448.043	-0.000553417
448.308	0.000818843	448.308	-0.000600192
448.574	0.00104477	448.574	-0.000599065
448.84	0.000992144	448.84	-0.000383221
449.106	0.000900672	449.106	-0.000494807
449.372	0.00101419	449.372	-0.000647532
449.638	0.00105414	449.638	-0.000668383
449.904	0.000807271	449.904	-0.000587512
450.17	0.000574733	450.17	-0.000853231
450.436	0.000460117	450.436	-0.000970452
450.702	0.00089957	450.702	-0.000898316
450.968	0.000986909	450.968	-0.000898316
451.234	0.00146494	451.234	-0.000515095
451.5	0.00121394	451.5	-0.000546654
451.766	0.00133158	451.766	-0.000378713
452.032	0.00170767	452.032	-0.000340391
452.298	0.00148835	452.298	-0.000774615
452.564	0.00129577	452.564	-0.000949882
452.829	0.00108747	452.829	-0.000825617
453.095	0.000942	453.095	-0.000606673
453.361	0.000837854	453.361	-0.000542709
453.627	0.000864028	453.627	-0.000674019
453.893	0.000904529	453.893	-0.000688671
454.159	0.000856589	454.159	-0.00078814
454.425	0.00112302	454.425	-0.000664157
454.691	0.00107204	454.691	-0.000619917
454.957	0.00104587	454.957	-0.000861966
455.223	0.00132056	455.223	-0.000820827
455.489	0.00106957	455.489	-0.000931848
455.755	0.000981124	455.755	-0.000947064
456.021	0.000862375	456.021	-0.00065514
456.287	0.00102025	456.287	-0.000458739
456.553	0.000859895	456.553	-0.000579904
456.819	0.000589611	456.819	-0.000930439
457.084	0.000710564	457.084	-0.000880564
457.35	0.000657113	457.35	-0.00075968
457.616	0.000993522	457.616	-0.000646968
457.882	0.000808924	457.882	-0.000967071
458.148	0.000959082	458.148	-0.000832098
458.414	0.00139358	458.414	-0.00066951
458.68	0.00174431	458.68	-0.00035927
458.946	0.00156853	458.946	-0.000561588
459.212	0.0014575	459.212	-0.000690362
459.478	0.00108059	459.478	-0.000948473
459.744	0.00114726	459.744	-0.00092734
460.01	0.00118776	460.01	-0.000831534
460.276	0.00133737	460.276	-0.00071685
460.542	0.00118308	460.542	-0.000589767
460.808	0.00117041	460.808	-0.000511713
461.074	0.00118418	461.074	-0.000815754
461.34	0.00100978	461.34	-0.0008862
461.606	0.00106295	461.606	-0.000856613
461.872	0.000863201	461.872	-0.000928748
462.137	0.000638929	462.137	-0.000793212
462.403	0.000835925	462.403	-0.000782504
462.669	0.00131671	462.669	-0.000648659
462.935	0.000806995	462.935	-0.000738547
463.201	0.000708635	463.201	-0.000795184
463.467	0.000764566	463.467	-0.000616817
463.733	0.00113128	463.733	-0.000344618
463.999	0.00117977	463.999	-0.000591739
464.265	0.000865406	464.265	-0.000660212
464.531	0.000707809	464.531	-0.000738265
464.797	0.00086761	464.797	-0.000721358
465.063	0.000648296	465.063	-0.000788422
465.329	0.00098746	465.329	-0.000480154
465.595	0.000997655	465.595	-0.000745028
465.861	0.00143821	465.861	-0.000682472
466.127	0.00135638	466.127	-0.000686699
466.393	0.00145998	466.393	-0.000527775
466.659	0.00143132	466.659	-0.000699661
466.925	0.00166055	466.925	-0.000697125
467.19	0.00153299	467.19	-0.000728966
467.456	0.00118611	467.456	-0.000675991
467.722	0.000957153	467.722	-0.00072643
467.988	0.00109381	467.988	-0.000792367
468.254	0.00109657	468.254	-0.000626398
468.52	0.00108141	468.52	-0.000500724
468.786	0.000854385	468.786	-0.000657676
469.052	0.00117812	469.052	-0.000735165
469.318	0.000876702	469.318	-0.000681627
469.584	0.000914999	469.584	-0.000688671
469.85	0.00149497	469.85	-0.00063936
470.116	0.00188675	470.116	-0.000670919
470.382	0.00108003	470.382	-0.00082928
470.648	0.000892406	470.648	-0.000952136
470.914	0.000539466	470.914	-0.00101582
471.18	0.000317398	471.18	-0.000807583
471.446	0.000543324	471.446	-0.000938329
471.712	0.00111723	471.712	-0.000783631
471.978	0.00121008	471.978	-0.000596247
472.244	0.00109298	472.244	-0.000609491
472.509	0.00107976	472.509	-0.000836324
472.775	0.00126573	472.775	-0.000669229
473.041	0.000992144	473.041	-0.000714595
473.307	0.00117481	473.307	-0.000624144
473.573	0.00122083	473.573	-0.000754326
473.839	0.0010478	473.839	-0.000881973
474.105	0.00113844	474.105	-0.000846187
474.371	0.00121449	474.371	-0.000668101
474.637	0.000933459	474.637	-0.000641614
474.903	0.00110566	474.903	-0.000572296
475.169	0.00133021	475.169	-0.000565533
475.435	0.00122413	475.435	-0.000473109
475.701	0.00128723	475.701	-0.000491143
475.967	0.00144344	475.967	-0.000593711
476.233	0.00161124	476.233	-0.000453103
476.499	0.0018953	476.499	-0.000397592
476.765	0.00139798	476.765	-0.000521576
477.031	0.00153216	477.031	-0.000570042
477.297	0.00137704	477.297	-0.00072333
477.563	0.00136272	477.563	-0.000286571
477.829	0.00103926	477.829	-0.000563843
478.094	0.00118914	478.094	-0.000635697
478.36	0.0012346	478.36	-0.000506923
478.626	0.00132718	478.626	-0.000621044
478.892	0.00133131	478.892	-0.000567788
479.158	0.0012897	479.158	-0.000817163
479.424	0.0012762	479.424	-0.000951854
479.69	0.00138118	479.69	-0.000617099
479.956	0.0013393	479.956	-0.000306014
480.222	0.00148257	480.222	-0.000512559
480.488	0.00208485	480.488	-0.000419008
480.754	0.00175588	480.754	-0.000209363
481.02	0.00172199	481.02	-0.000336164
481.286	0.00204931	481.286	-0.000337009
481.552	0.00150902	481.552	-0.000271636
481.818	0.000897641	481.818	-0.00036237
482.084	0.00149965	482.084	-0.000502696
482.35	0.00173109	482.35	-0.00035448
482.616	0.0016724	482.616	-0.000524393
482.882	0.00125058	482.882	-0.00049537
483.148	0.00121779	483.148	-0.000433942
483.414	0.00138779	483.414	-0.000311367
483.68	0.00139716	483.68	-0.000215562
483.945	0.00115002	483.945	-0.000457611
484.211	0.00114065	484.211	-0.000613436
484.477	0.00139991	484.477	-0.000440705
484.743	0.00117151	484.743	-0.000523266
485.009	0.00120815	485.009	-0.000551163
485.275	0.0011558	485.275	-0.000606392
485.541	0.00104587	485.541	-0.000614563
485.807	0.00106461	485.807	-0.000815754
486.073	0.00101887	486.073	-0.000533692
486.339	0.000882212	486.339	-0.000552008
486.605	0.000650225	486.605	-0.000561025
486.871	0.000949439	486.871	-0.000413936
487.137	0.000910315	487.137	-0.000331092
487.403	0.00116214	487.403	-0.000467192
487.669	0.00117757	487.669	-0.000306859
487.935	0.000826282	487.935	-0.000472828
488.201	0.000678604	488.201	-0.000712341
488.467	0.000346603	488.467	-0.000750381
488.733	6.17163e-05	488.733	-0.000761089
488.999	0.000886069	488.999	-0.000561307
489.265	0.000819394	489.265	-0.000705015
489.531	0.000638929	489.531	-0.000797721
489.797	0.00099242	489.797	-0.000659085
490.062	0.000877528	490.062	-0.000716286
490.328	0.00104229	490.328	-0.000716286
490.594	0.000979746	490.594	-0.000785886
490.86	0.00056509	490.86	-0.000880282
491.126	6.11652e-05	491.126	-0.000959462
491.392	0.000454331	491.392	-0.000968198
491.658	0.000550212	491.658	-0.00115417
491.924	0.000286815	491.924	-0.000993276
492.19	0.000680532	492.19	-0.000711777
492.456	0.00115608	492.456	-0.000433378
492.722	0.00105689	492.722	-0.000509177
492.988	0.000942551	492.988	-0.000756017
493.254	0.000975338	493.254	-0.000635979
493.52	0.000985807	493.52	-0.000663593
493.786	0.000820496	493.786	-0.000757426
494.052	0.000957429	494.052	-0.00059343
494.318	0.000984705	494.318	-0.000556516
494.584	0.0014451	494.584	-0.000479872
494.85	0.00133544	494.85	-0.000701633
495.116	0.00112384	495.116	-0.000683036
495.382	0.000947786	495.382	-0.000844496
495.648	0.000657113	495.648	-0.000886481
495.914	0.000643337	495.914	-0.000940865
496.18	0.000617163	496.18	-0.000818009
496.445	0.000560957	496.445	-0.000812937
496.711	0.000574182	496.711	-0.000774051
496.977	0.000565641	496.977	-0.000650631
497.243	0.000928775	497.243	-0.000620481
497.509	0.000884967	497.509	-0.000684163
497.775	0.000538089	497.775	-0.000626962
498.041	0.000272764	498.041	-0.000583004
498.307	0.000524864	498.307	-0.00050326
498.573	0.000612479	498.573	-0.000510023
498.839	0.000563988	498.839	-0.000538201
499.105	0.000229783	499.105	-0.000625553
499.371	0.000281581	499.371	-0.000433378
499.637	0.000247416	499.637	-0.000482126
499.903	0.000551865	499.903	-0.000725585
500.169	0.000540568	500.169	-0.000633161
500.435	0.000102493	500.435	-0.000814627
500.701	1.10208e-05	500.701	-0.000739674
500.967	0.000404738	500.967	-0.000461275
501.233	0.000882763	501.233	-0.00043366
501.499	0.000759055	501.499	-0.000555953
501.765	0.000577213	501.765	-0.000626398
502.031	0.000424575	502.031	-0.000295588
502.297	0.000486842	502.297	-0.000361524
502.562	0.000454882	502.562	-0.000481563
502.828	0.000923265	502.828	-0.000321793
503.094	0.00113844	503.094	-0.000309959
503.36	0.00103237	503.36	-0.000353071
503.626	0.000766494	503.626	-0.00057765
503.892	0.000759331	503.892	-0.000443522
504.158	0.000503373	504.158	-0.000404637
504.424	0.000749963	504.424	-0.000286007
504.69	0.000709737	504.69	-0.00035138
504.956	0.00085163	504.956	-0.000266564
505.222	0.000685492	505.222	-0.000338982
505.488	0.000241079	505.488	-0.000368569
505.754	5.28997e-05	505.754	-0.000359834
506.02	-0.000127565	506.02	-0.000286571
506.286	-2.53478e-05	506.286	-0.000392238
506.552	0.000109106	506.552	-0.000384349
506.818	0.000277448	506.818	-0.000358143
507.084	0.000296183	507.084	-0.000482408
507.35	4.21544e-05	507.35	-0.000409427
507.616	-0.000297285	507.616	-0.000489171
507.882	-0.000279101	507.882	-0.000495088
508.148	9.75338e-05	508.148	-0.000491707
508.414	0.000173577	508.414	-0.000547218
508.679	0.000702574	508.679	-0.000502415
508.945	0.000795424	508.945	-0.000405482
509.211	0.000362308	509.211	-0.000562434
509.477	0.000147403	509.477	-0.000663311
509.743	0.000103595	509.743	-0.000373359
510.009	0.00034743	510.009	-0.000458739
510.275	0.00019121	510.275	-0.000422952
510.541	0.000133902	510.541	-0.000440423
510.807	0.000401707	510.807	-0.000555953
511.073	0.000822425	511.073	-0.000386603
511.339	0.000666481	511.339	-0.000240922
511.605	0.000408319	511.605	-0.000220071
511.871	0.000700921	511.871	-0.000385757
512.137	0.000678879	512.137	-0.000375613
512.403	0.000506129	512.403	-0.000259802
512.669	0.000429259	512.669	-0.000243458
512.935	0.000435045	512.935	-0.000416753
513.201	0.000302244	513.201	-0.00036406
513.467	0.000468382	513.467	-0.000431124
513.733	0.00093704	513.733	-0.000140045
513.999	0.000781097	513.999	-0.000251912
514.264	0.000487944	514.264	-0.000369696
514.53	0.0003714	514.53	-0.000395902
514.796	2.20415e-05	514.796	-0.000419571
515.062	-6.50225e-05	515.062	-0.000462402
515.328	-0.000184598	515.328	-0.000346872
515.594	-0.000276897	515.594	-0.000293052
515.86	-3.91237e-05	515.86	-0.000176395
516.126	7.65943e-05	516.126	-0.000378149
516.392	-6.44715e-05	516.392	-0.000309113
516.658	-0.000269182	516.658	-0.000330528
516.924	0.000104697	516.924	-0.000379277
517.19	0.000739218	517.19	-0.000255575
517.456	0.000381318	517.456	-0.000374486
517.722	0.000347154	517.722	-0.00038463
517.988	0.000109932	517.988	-0.000318694
518.254	0.00018818	518.254	-0.000238104
518.52	0.000160352	518.52	-0.000158642
518.786	0.000219864	518.786	-0.00021359
519.052	0.000404738	519.052	-0.000161742
519.318	0.000733432	519.318	-0.000176113
519.583	0.000714421	519.583	-0.000157797
519.849	0.000606418	519.849	-0.000156106
520.115	0.000455709	520.115	-0.000105386
520.381	0.000554069	520.381	-0.000204009
520.647	0.000511914	520.647	-0.000169068
520.913	0.000530374	520.913	-0.000195274
521.179	0.000516047	521.179	-0.000214717
521.445	0.000642511	521.445	-0.000267691
521.711	0.000435045	521.711	-0.000267973
521.977	0.000289846	521.977	-0.000223452
522.243	0.000343572	522.243	-0.000210772
522.509	0.000297561	522.509	-0.000244867
522.775	0.000251549	522.775	-0.000304886
523.041	0.000381594	523.041	-0.000151034
523.307	0.000362859	523.307	-0.000134691
523.573	0.000400605	523.573	-0.000363497
523.839	0.00010332	523.839	-0.000399846
524.105	7.71453e-05	524.105	-0.000239513
524.371	0.000321255	524.371	-0.000131591
524.637	0.000216834	524.637	-0.000233878
524.903	8.29312e-05	524.903	-0.000259238
525.168	7.1635e-05	525.168	-0.000328274
525.434	-7.1635e-06	525.434	-0.000275581
525.7	8.89927e-05	525.7	-0.000305168
525.966	-8.89927e-05	525.966	-0.000391111
526.232	-0.000230885	526.232	-0.000363215
526.498	-0.000128116	526.498	-0.000260083
526.764	-1.01942e-05	526.764	-0.000293052
527.03	-3.11337e-05	527.03	-0.000356171
527.296	-0.000126188	527.296	-0.000171604
527.562	0.000149331	527.562	-0.000134409
527.828	0.000648847	527.828	-0.000132719
528.094	0.000648572	528.094	-0.000160897
528.36	0.000586856	528.36	-0.000255857
528.626	0.000410248	528.626	-0.000137509
528.892	0.000133627	528.892	-0.000113558
529.158	6.30939e-05	529.158	-8.31252e-05
529.424	0.000245488	529.424	-0.000155543
529.69	0.000318776	529.69	-0.00014878
529.956	0.000375257	529.956	-0.000262901
530.221	0.000481607	530.221	-0.000223734
530.487	0.000259263	530.487	-0.000134691
530.753	0.000426228	530.753	-0.000200346
531.019	0.000380216	531.019	-0.000154697
531.285	0.000206088	531.285	-0.000155543
531.551	0.000317398	531.551	-0.000217535
531.817	0.000192863	531.817	-0.000246276
532.083	0.000103595	532.083	-0.00022796
532.349	-0.000190108	532.349	-0.000344054
532.615	-0.000230885	532.615	-0.000287698
532.881	-0.000154291	532.881	-0.000209363
533.147	-0.000104697	533.147	-0.000198092
533.413	7.71453e-06	533.413	-0.000143426
533.679	-7.60433e-05	533.679	-0.000242613
533.945	-0.000173026	533.945	-0.0002691
534.211	5.51038e-05	534.211	-0.000295588
534.476	5.15221e-05	534.476	-0.000302069
534.742	-3.85727e-06	534.742	-0.000237541
535.008	7.79719e-05	535.008	-0.000278117
535.274	0.000119851	535.274	-0.000219225
535.54	0.000247967	535.54	-0.000150471
535.806	0.000282958	535.806	-0.000173295
536.072	0.000139413	536.072	-7.46718e-05
536.338	8.12781e-05	536.338	-6.17099e-05
536.604	0.000114065	536.604	-8.73519e-05
536.87	0.00014327	536.87	-0.000175831
537.136	0.000191486	537.136	-0.000133282
537.402	0.000206364	537.402	-5.35383e-05
537.668	2.75519e-05	537.668	-0.000109331
537.934	-3.71951e-05	537.934	-3.32501e-05
538.2	-6.72267e-05	538.2	-3.2123e-05
538.466	6.5298e-05	538.466	-6.34006e-05
538.732	0.000213252	538.732	-9.83414e-05
538.997	0.00027359	538.997	-6.0301e-05
539.263	0.000228681	539.263	-9.2424e-05
539.529	0.000185149	539.529	-5.5229e-05
539.795	0.000119851	539.795	-7.60807e-06
540.061	6.14408e-05	540.061	-3.26865e-05
540.327	3.14092e-05	540.327	-5.91739e-05
540.593	0.000142443	540.593	-0.000155261
540.859	0.000119851	540.859	-0.000147935
541.125	5.26241e-05	541.125	-8.28435e-05
541.391	9.25744e-05	541.391	-9.18604e-05
541.657	0.000120126	541.657	-0.000145681
541.923	0.000121779	541.923	-8.9888e-05
542.189	0.000193965	542.189	-0.000114685
542.455	0.000173577	542.455	-0.000103413
542.721	0.000125361	542.721	-0.000126519
542.987	7.35636e-05	542.987	-0.000153007
543.253	2.58988e-05	543.253	-0.000175549
543.518	2.64498e-05	543.518	-0.000163433
543.784	5.06955e-05	543.784	-0.000112149
544.05	6.4747e-05	544.05	-0.000153289
544.316	0.00012233	544.316	-0.000133564
544.582	0.00016173	544.582	-0.000174986
544.848	0.000129218	544.848	-0.000242049
545.114	0.000305275	545.114	-0.000240359
545.38	0.000435871	545.38	-0.00018992
545.646	0.000405013	545.646	-0.000209081
545.912	0.000329245	545.912	-0.000196119
546.178	0.000285162	546.178	-0.000142017
546.444	0.000332276	546.444	-5.10023e-05
546.71	0.000270835	546.71	-6.90362e-05
546.976	0.00027855	546.976	-0.000171886
547.241	0.000196996	547.241	-0.000202318
547.507	0.000174955	547.507	-0.000117221
547.773	9.14723e-05	547.773	-0.000124829
548.039	0.000214354	548.039	-0.000123138
548.305	5.7308e-05	548.305	-0.000113839
548.571	5.7308e-05	548.571	-0.000215844
548.837	0.000210497	548.837	-0.000204573
549.103	0.000133902	549.103	-0.000105949
549.369	0.000187904	549.369	-2.87416e-05
549.635	1.68067e-05	549.635	2.84598e-05
549.901	-8.81661e-06	549.901	4.22671e-06
550.167	-4.68382e-06	550.167	1.8034e-05
550.433	-1.65311e-06	550.433	-6.11464e-05
550.699	3.63685e-05	550.699	-8.17163e-05
550.964	0.00012729	550.964	-0.000124265
551.23	5.01445e-05	551.23	-0.000106795
551.496	8.04516e-05	551.496	-0.000153852
551.762	5.7308e-05	551.762	-0.000121447
552.028	0.00015925	552.028	-0.000308831
552.294	4.43586e-05	552.294	-0.000364342
552.56	2.61743e-05	552.56	-0.000350535
552.826	5.7308e-05	552.826	-0.000170477
553.092	0.000116545	553.092	-9.63689e-05
553.358	5.70325e-05	553.358	-6.6782e-05
553.624	7.02574e-05	553.624	-2.62056e-05
553.89	7.71453e-05	553.89	2.11335e-05
554.156	0.00016972	554.156	3.07141e-05
554.421	0.000118198	554.421	-9.80596e-05
554.687	0.000120677	554.687	-0.000147653
554.953	8.81661e-05	554.953	-0.000143708
555.219	0.000122882	555.219	-0.000180058
555.485	0.000238324	555.485	-7.439e-05
555.751	0.000260917	555.751	-0.000114966
556.017	0.000200302	556.017	-0.000136945
556.283	0.000183496	556.283	-0.000152725
556.549	0.000125912	556.549	-0.000113276
556.815	0.000142443	556.815	1.52161e-05
557.081	0.000126188	557.081	-8.36888e-05
557.347	0.000247141	557.347	-3.24048e-05
557.612	0.000202507	557.612	-3.9731e-05
557.878	8.51354e-05	557.878	-6.14281e-05
558.144	0.000239151	558.144	-0.000122293
558.41	0.00020168	558.41	-0.000106231
558.676	3.91237e-05	558.676	-0.00012032
558.942	3.14092e-05	558.942	-0.000105949
559.208	1.26739e-05	559.208	-9.32693e-05
559.474	8.26557e-06	559.474	-9.63689e-05
559.74	8.6513e-05	559.74	-0.000157234
560.006	0.000120402	560.006	-0.000203445
560.272	6.06142e-05	560.272	-0.00019302
560.538	8.45844e-05	560.538	-0.000190484
560.804	0.000179087	560.804	-9.04515e-05
561.069	2.78274e-05	561.069	-0.000104822
561.335	7.02574e-05	561.335	-0.000109613
561.601	-2.47967e-06	561.601	-0.000110176
561.867	2.09395e-05	561.867	-9.83414e-05
562.133	-3.33378e-05	562.133	-0.00010764
562.399	-3.58175e-05	562.399	-8.48159e-05
562.665	-6.83287e-05	562.665	2.84598e-05
562.931	7.54922e-05	562.931	-8.19981e-05
563.197	5.86856e-05	563.197	-9.66507e-05
563.463	0.000101667	563.463	-0.000131028
563.729	7.08084e-05	563.729	-0.000154134
563.994	1.59801e-05	563.994	-9.496e-05
564.26	6.17163e-05	564.26	-8.03074e-05
564.526	-1.57046e-05	564.526	-6.90362e-05
564.792	7.71453e-05	564.792	-3.35319e-05
565.058	5.53793e-05	565.058	-8.50977e-05
565.324	9.03703e-05	565.324	-0.00017245
565.59	0.000220966	565.59	-0.000103413
565.856	0.000174955	565.856	-0.000296433
566.122	0.000237773	566.122	-0.000329965
566.388	0.000204986	566.388	-0.000118066
566.654	8.84416e-05	566.654	-0.000116939
566.919	5.26241e-05	566.919	-9.72143e-05
567.185	-1.70822e-05	567.185	-9.86232e-05
567.451	-2.2317e-05	567.451	-0.000140327
567.717	6.88798e-06	567.717	-0.000100596
567.983	1.40515e-05	567.983	-0.00015667
568.249	5.51038e-05	568.249	-0.000147089
568.515	4.32565e-05	568.515	-0.000138072
568.781	6.33694e-05	568.781	-0.000145117
569.047	-1.3776e-06	569.047	-7.35447e-05
569.313	-0.000108003	569.313	-9.18604e-05
569.578	-2.31436e-05	569.578	2.5642e-05
569.844	-2.75519e-05	569.844	5.97375e-05
570.11	-1.84598e-05	570.11	4.22671e-05
570.376	9.80848e-05	570.376	5.18476e-05
570.642	0.000220966	570.642	9.07333e-05
570.908	0.000137209	570.908	4.70573e-05
571.174	0.00016476	571.174	6.59366e-05
571.44	0.00016476	571.44	-5.91739e-06
571.706	0.000131147	571.706	1.01441e-05
571.972	0.000137484	571.972	1.57797e-05
572.237	0.00015374	572.237	-3.38137e-06
572.503	-3.49909e-05	572.503	4.22671e-06
572.769	1.35004e-05	572.769	-4.79027e-06
573.035	-2.1215e-05	573.035	-2.73327e-05
573.301	-3.93992e-05	573.301	-2.16971e-05
573.567	2.45212e-05	573.567	-5.91739e-06
573.833	1.3776e-05	573.833	3.94493e-06
574.099	-1.10208e-05	574.099	-8.73519e-05
574.365	8.81661e-05	574.365	-5.94557e-05
574.631	9.72582e-05	574.631	-6.11464e-05
574.896	6.61246e-05	574.896	1.57797e-05
575.162	7.99005e-06	575.162	3.29683e-05
575.428	3.38888e-05	575.428	-3.38137e-05
575.694	2.78274e-05	575.694	-1.97246e-06
575.96	2.94805e-05	575.96	-2.39513e-05
576.226	6.11652e-05	576.226	-7.63625e-05
576.492	5.97876e-05	576.492	-5.41019e-05
576.758	0.000129769	576.758	-0.000104259
577.024	0.000179914	577.024	-9.60871e-05
577.289	0.000122606	577.289	-6.48095e-05
577.555	9.36765e-05	577.555	-7.52354e-05
577.821	9.45031e-05	577.821	-5.07205e-05
578.087	1.76332e-05	578.087	-9.86232e-06
578.353	6.77777e-05	578.353	-9.15787e-05
578.619	5.51038e-05	578.619	-3.07141e-05
578.885	4.51851e-05	578.885	-5.74832e-05
579.151	0.000165311	579.151	-0.000104541
579.417	0.000134453	579.417	-9.52418e-05
579.683	0.00017523	579.683	-0.000165687
579.948	0.000160628	579.948	-0.000118348
580.214	8.98192e-05	580.214	2.39513e-05
580.48	2.97561e-05	580.48	-8.17163e-06
580.746	4.32565e-05	580.746	2.53602e-06
581.012	4.40831e-05	581.012	0
581.278	3.47154e-05	581.278	6.39642e-05
581.544	-1.04697e-05	581.544	4.48031e-05
581.81	-0.000107728	581.81	2.16971e-05
582.075	-0.000117371	582.075	2.45149e-05
582.341	-4.38075e-05	582.341	-1.97246e-06
582.607	-7.63188e-05	582.607	-1.74704e-05
582.873	-8.87172e-05	582.873	-1.91611e-05
583.139	-4.32565e-05	583.139	-5.24112e-05
583.405	-2.75519e-07	583.405	-4.67756e-05
583.671	6.33694e-06	583.671	-7.25866e-05
583.937	-9.64317e-06	583.937	-2.99814e-05
584.202	-7.24615e-05	584.202	8.03074e-06
584.468	1.23984e-05	584.468	-2.16689e-05
584.734	-2.50722e-05	584.734	-6.81345e-05
585	-3.1051e-05	585	5.41864e-05
585.266	-6.17989e-05	585.266	5.35665e-05
585.532	-8.12506e-05	585.532	2.03727e-05
585.798	-4.513e-05	585.798	-4.69728e-05
586.064	-3.44123e-05	586.064	2.53602e-06
586.329	9.14723e-06	586.329	-2.93615e-05
586.595	-4.60117e-05	586.595	-1.8513e-05
586.861	-1.86526e-05	586.861	-2.49657e-05
587.127	-1.35004e-05	587.127	-9.01698e-07
587.393	1.0332e-05	587.393	-4.70573e-06
587.659	-5.48007e-05	587.659	4.66065e-05
587.925	-8.11679e-05	587.925	2.62901e-05
588.191	-5.56549e-05	588.191	3.07422e-05
588.456	-0.000166248	588.456	-2.66283e-05
588.722	-0.000146163	588.722	-6.80782e-05
588.988	-0.000111144	588.988	-1.78649e-05
589.254	-3.78839e-05	589.254	-1.81185e-05
589.52	-6.31214e-05	589.52	4.67192e-05
589.786	-5.04751e-05	589.786	1.5977e-05
590.052	-2.79652e-05	590.052	3.5138e-05
590.318	-1.25361e-05	590.318	3.86885e-05
590.583	-9.91869e-07	590.583	8.07865e-05
590.849	4.15758e-05	590.849	8.79155e-06
591.115	1.35004e-06	591.115	2.53602e-07
591.381	2.27303e-05	591.381	6.76273e-06
591.647	2.61192e-05	591.647	-2.70227e-05
591.913	-7.93495e-06	591.913	-2.31905e-05
592.179	1.02493e-05	592.179	-3.35319e-05
592.444	-4.13003e-05	592.444	-3.20103e-05
592.71	-4.91251e-05	592.71	1.52725e-05
592.976	4.52953e-05	592.976	-4.54512e-05
593.242	5.69222e-05	593.242	1.54979e-06
593.508	8.15537e-05	593.508	-3.77022e-05
593.774	2.82132e-05	593.774	-4.6212e-06
594.04	-2.87366e-05	594.04	-7.1854e-06
594.306	-4.12452e-05	594.306	-2.73609e-05
594.571	-3.0252e-05	594.571	-3.80967e-05
594.837	-1.89833e-05	594.837	-2.8009e-05
595.103	1.19575e-05	595.103	2.8178e-08
595.369	1.48229e-05	595.369	-4.41268e-05
595.635	1.94792e-05	595.635	1.08204e-05
595.901	7.1635e-06	595.901	-4.49158e-05
596.167	-1.74955e-05	596.167	-2.14435e-05
596.432	1.12963e-05	596.432	-3.66315e-05
596.698	-2.51824e-05	596.698	-4.01537e-05
596.964	-1.79087e-05	596.964	-2.753e-05
597.23	2.50722e-06	597.23	2.08518e-06
597.496	-6.76124e-05	597.496	-9.01698e-07
597.762	-3.93166e-05	597.762	3.23766e-05
598.028	-6.52705e-05	598.028	-6.43305e-05
598.293	-3.33103e-05	598.293	2.42895e-05
598.559	-7.43902e-06	598.559	5.77086e-05
598.825	7.76964e-06	598.825	9.66225e-05
599.091	-3.67267e-05	599.091	3.98156e-05
599.357	-4.67556e-05	599.357	4.60711e-05
599.623	-8.66508e-05	599.623	-1.2342e-05
599.888	-5.43324e-05	599.888	-9.86232e-06
600.154	-5.96223e-05	600.154	-2.49094e-05
600.42	-3.6644e-05	600.42	-2.62619e-05
600.686	-1.9369e-05	600.686	-1.33282e-05
600.952	-6.67858e-05	600.952	4.39859e-05
601.218	-1.50433e-05	601.218	2.8967e-05
601.484	-3.86002e-05	601.484	2.8967e-05
601.749	-4.2733e-05	601.749	-1.35255e-06
602.015	-3.96472e-05	602.015	2.03727e-05
602.281	-3.3944e-05	602.281	7.77714e-06
602.547	-4.32841e-05	602.547	-5.57925e-06
602.813	-1.36382e-05	602.813	-3.78995e-05
603.079	-7.19105e-06	603.079	-4.45213e-06
603.344	-3.5046e-05	603.344	2.38668e-05
603.61	-2.04435e-05	603.61	2.96433e-05
603.876	-4.39728e-05	603.876	1.92456e-05
604.142	-3.51562e-05	604.142	2.00346e-05
604.408	-9.42275e-06	604.408	-7.21358e-06
604.674	-5.13017e-05	604.674	8.84791e-06
604.94	-9.53847e-05	604.94	1.66814e-05
605.205	-7.26819e-05	605.205	2.9277e-05
605.471	-3.52113e-05	605.471	5.71733e-05
605.737	-6.35898e-05	605.737	4.99033e-05
606.003	-1.47127e-05	606.003	4.96497e-05
606.269	-4.10248e-05	606.269	4.78463e-05
606.534	1.89282e-05	606.534	3.19257e-05
606.8	4.12452e-05	606.8	-4.02383e-05
607.066	-2.49896e-05	607.066	-4.27743e-05
607.332	-2.40804e-05	607.332	-2.6431e-05
607.598	-4.40831e-07	607.598	-1.7245e-05
607.864	3.49634e-05	607.864	-6.12309e-05
608.13	3.00316e-06	608.13	-0.000128069
608.395	-1.74955e-05	608.395	-6.96561e-05
608.661	-1.10759e-05	608.661	-1.56388e-05
608.927	-1.10208e-05	608.927	8.19981e-06
609.193	1.76608e-05	609.193	-3.43209e-05
609.459	9.64317e-07	609.459	-4.21544e-05
609.724	1.99751e-05	609.724	-4.90016e-05
609.99	8.37578e-06	609.99	-5.30874e-05
610.256	4.33392e-05	610.256	-4.55921e-05
610.522	-1.48229e-05	610.522	-5.32565e-05
610.788	1.78812e-05	610.788	-1.08204e-05
611.054	3.27868e-06	611.054	1.17784e-05
611.319	2.05813e-05	611.319	2.73045e-05
611.585	8.48599e-06	611.585	3.97592e-05
611.851	2.40804e-05	611.851	-8.90426e-06
612.117	-6.06142e-07	612.117	2.49094e-05
612.383	-2.08292e-05	612.383	5.79341e-05
612.649	-6.44715e-06	612.649	3.06859e-05
612.914	2.07466e-05	612.914	2.6121e-05
613.18	9.83603e-05	613.18	2.86571e-05
613.446	5.30374e-05	613.446	-1.71323e-05
613.712	-7.93495e-06	613.712	-1.74704e-05
613.978	-3.78012e-05	613.978	-1.98655e-05
614.243	-4.9869e-05	614.243	-4.07736e-05
614.509	-4.54055e-05	614.509	-6.50631e-05
614.775	-2.03884e-05	614.775	-5.60743e-06
615.041	-1.3776e-06	615.041	1.6456e-05
615.307	-2.24824e-05	615.307	6.84727e-06
615.573	9.36765e-06	615.573	-3.4659e-06
615.838	-3.06102e-05	615.838	1.80621e-05
616.104	-6.66756e-06	616.104	5.80186e-05
616.37	-3.88206e-05	616.37	3.20666e-05
616.636	-1.47403e-05	616.636	9.496e-06
616.902	-2.09395e-05	616.902	3.9731e-06
617.167	1.56219e-05	617.167	-2.99251e-05
617.433	4.73893e-06	617.433	-3.40109e-05
617.699	1.79363e-05	617.699	-4.26616e-05
617.965	2.87917e-05	617.965	-5.72014e-06
618.231	1.51536e-06	618.231	-3.2292e-05
618.496	-3.81043e-05	618.496	-1.55261e-05
618.762	-1.38311e-05	618.762	-3.10522e-05
619.028	1.02218e-05	619.028	-1.97528e-05
619.294	4.72515e-05	619.294	-9.38329e-06
619.56	2.09946e-05	619.56	2.82626e-05
619.826	-1.16545e-05	619.826	-2.12744e-05
620.091	1.56219e-05	620.091	1.89356e-05
620.357	4.58188e-05	620.357	1.63433e-06
620.623	7.0588e-05	620.623	-8.17163e-06
620.889	2.64223e-05	620.889	-1.53289e-05
621.154	3.58726e-05	621.154	3.40954e-06
621.42	1.33351e-05	621.42	-3.16158e-05
621.686	3.46052e-05	621.686	-1.49344e-05
621.952	3.25113e-06	621.952	7.77714e-06
622.218	6.38102e-05	622.218	-1.67096e-05
622.484	5.05027e-05	622.484	-1.81748e-05
622.749	3.72777e-05	622.749	-1.68787e-05
623.015	6.49123e-05	623.015	-4.67756e-05
623.281	3.15745e-05	623.281	-2.82626e-05
623.547	2.7056e-05	623.547	-2.00909e-05
623.812	-1.65311e-07	623.812	-4.84662e-06
624.078	-6.61246e-07	624.078	3.40954e-06
624.344	-6.80532e-06	624.344	-4.70573e-06
624.61	5.31752e-06	624.61	-2.57829e-05
624.876	1.89006e-05	624.876	-8.17163e-06
625.141	3.49909e-05	625.141	6.76273e-06
625.407	2.63121e-05	625.407	9.12969e-06
625.673	2.1766e-06	625.673	3.09959e-07
625.939	-1.49331e-05	625.939	-4.49158e-05
626.205	-4.32289e-05	626.205	-3.49408e-05
626.47	-2.45763e-05	626.47	-3.19257e-05
626.736	1.14891e-05	626.736	2.16126e-05
627.002	5.70049e-05	627.002	-1.09331e-05
627.268	7.95148e-05	627.268	3.97029e-05
627.534	2.68631e-05	627.534	1.83721e-05
627.799	7.76964e-06	627.799	7.60807e-06
628.065	-5.33129e-05	628.065	3.45463e-05
628.331	-4.11075e-05	628.331	3.16721e-05
628.597	-1.61454e-05	628.597	3.14749e-05
628.862	7.13594e-06	628.862	-6.98816e-06
629.128	-1.74404e-05	629.128	-1.67378e-05
629.394	1.03871e-05	629.394	6.73455e-06
629.66	6.66756e-06	629.66	9.35511e-06
629.926	2.09946e-05	629.926	-4.81845e-06
630.191	4.82709e-05	630.191	3.01505e-06
630.457	2.29232e-05	630.457	-2.76708e-05
630.723	3.51838e-05	630.723	-1.99782e-05
630.989	8.40333e-06	630.989	-3.15876e-05
631.254	2.31436e-05	631.254	-7.69261e-06
631.52	1.34453e-05	631.52	1.50753e-05
631.786	2.24548e-05	631.786	1.94429e-06
632.052	1.22882e-05	632.052	2.53602e-06
632.318	-2.94805e-06	632.318	1.29055e-05
632.583	-5.26241e-06	632.583	-4.05764e-06
632.849	-5.7308e-06	632.849	-5.55108e-06
633.115	-2.98663e-05	633.115	-3.16158e-05
633.381	-5.40017e-05	633.381	2.3106e-06
633.646	-5.84376e-05	633.646	2.50785e-06
633.912	-1.51536e-05	633.912	-1.91611e-06
634.178	-1.74955e-05	634.178	-5.24112e-06
634.444	-3.27868e-06	634.444	-5.68915e-05
634.709	-2.30334e-05	634.709	-5.18476e-06
634.975	-4.13554e-05	634.975	-8.17163e-06
635.241	2.36946e-06	635.241	-7.21358e-06
635.507	-1.92863e-07	635.507	7.66443e-06
635.773	-1.92863e-05	635.773	2.88825e-05
636.038	9.78093e-06	636.038	1.64842e-05
636.304	2.66427e-05	636.304	1.392e-05
636.57	1.61179e-05	636.57	-6.87826e-05
636.836	1.02493e-05	636.836	1.46244e-05
637.101	4.513e-05	637.101	-1.39481e-05
637.367	1.12687e-05	637.367	-2.02882e-06
637.633	2.00853e-05	637.633	1.10176e-05
637.899	5.16598e-05	637.899	2.64874e-06
638.164	4.99792e-05	638.164	1.69914e-05
638.43	5.99254e-05	638.43	2.42895e-05
638.696	6.56562e-05	638.696	-1.57797e-05
638.962	2.44661e-05	638.962	1.06231e-05
639.227	1.96721e-05	639.227	-9.55236e-06
639.493	-1.39137e-05	639.493	3.35319e-06
639.759	-6.19918e-06	639.759	3.28556e-05
640.025	-3.03071e-07	640.025	4.32251e-05
640.29	-2.82683e-05	640.29	1.42299e-05
640.556	3.44399e-06	640.556	2.82626e-05
640.822	6.72267e-06	640.822	1.46526e-06
641.088	-2.76621e-05	641.088	1.95556e-05
641.353	-6.17163e-06	641.353	6.87544e-06
641.619	-3.24837e-05	641.619	2.00909e-05
641.885	-2.81856e-05	641.885	1.37227e-05
642.151	-5.51038e-06	642.151	6.70638e-06
642.416	-1.4079e-05	642.416	-6.04137e-05
642.682	-3.93992e-06	642.682	-2.46558e-05
642.948	-3.0252e-05	642.948	-2.25424e-05
643.214	-2.69733e-05	643.214	-3.37855e-05
643.479	1.3776e-06	643.479	-4.02946e-06
643.745	4.09972e-05	643.745	-2.36414e-05
644.011	1.70271e-05	644.011	-1.01159e-05
644.277	5.31476e-05	644.277	-7.12905e-06
644.542	1.32249e-06	644.542	1.25956e-05
644.808	9.91869e-06	644.808	-3.24048e-06
645.074	2.61743e-06	645.074	2.71073e-05
645.339	-1.91486e-05	645.339	4.01255e-05
645.605	-7.2186e-06	645.605	5.85822e-05
645.871	-2.18211e-05	645.871	4.44368e-05
646.137	-1.84873e-05	646.137	1.44553e-05
646.402	-1.45199e-05	646.402	4.51976e-05
646.668	2.79927e-05	646.668	1.86539e-05
646.934	7.99005e-07	646.934	-7.12905e-06
647.2	6.64001e-06	647.2	2.12462e-05
647.465	-1.94241e-05	647.465	2.93897e-05
647.731	1.54015e-05	647.731	3.00096e-05
647.997	-2.97561e-06	647.997	7.94621e-06
648.263	-3.08581e-06	648.263	-6.00192e-06
648.528	8.78906e-06	648.528	-4.73391e-06
648.794	3.0004e-05	648.794	-2.9756e-05
649.06	1.3528e-05	649.06	-2.31905e-05
649.325	1.14616e-05	649.325	2.28242e-06
649.591	-6.28184e-06	649.591	-2.07954e-05
649.857	2.62845e-05	649.857	-8.11528e-06
650.123	3.03071e-05	650.123	1.9471e-05
650.388	3.3448e-05	650.388	1.76395e-05
650.654	3.24837e-05	650.654	1.68505e-05
650.92	1.10208e-06	650.92	8.70702e-06
651.185	1.94241e-05	651.185	-2.87698e-05
651.451	4.60117e-06	651.451	-4.38732e-05
651.717	4.57362e-05	651.717	-2.52475e-05
651.983	2.74417e-05	651.983	1.34409e-05
652.248	2.23722e-05	652.248	3.12776e-06
652.514	8.32068e-06	652.514	2.75018e-05
652.78	4.40004e-05	652.78	-2.25424e-06
653.045	2.08292e-05	653.045	-2.05982e-05
653.311	-5.64814e-06	653.311	9.60871e-06
653.577	4.24299e-06	653.577	-6.11464e-06
653.843	6.5298e-06	653.843	1.4089e-06
654.108	2.60366e-05	654.108	-1.77522e-05
654.374	-2.33365e-05	654.374	-1.31591e-05
654.64	-3.31174e-05	654.64	-1.70759e-05
654.905	-1.95619e-05	654.905	6.76273e-06
655.171	2.55957e-05	655.171	-6.87544e-06
655.437	2.83785e-06	655.437	3.66315e-07
655.703	1.13238e-05	655.703	-6.17099e-06
655.968	-1.59526e-05	655.968	-4.33942e-06
656.234	-2.34742e-05	656.234	3.04886e-05
656.5	-1.6724e-05	656.5	1.93583e-05
656.765	-3.47981e-05	656.765	2.06263e-05
657.031	-5.19078e-05	657.031	-1.19193e-05
657.297	-3.51011e-05	657.297	6.19917e-06
657.562	-1.06626e-05	657.562	-1.25111e-05
657.828	-2.69733e-05	657.828	-8.76337e-06
658.094	1.42443e-05	658.094	-4.64938e-06
658.36	1.65311e-05	658.36	7.94621e-06
658.625	2.04435e-05	658.625	1.90765e-05
658.891	4.27055e-06	658.891	8.36888e-06
659.157	1.89006e-05	659.157	2.67128e-05
659.422	5.21007e-05	659.422	2.16971e-05
659.688	1.37209e-05	659.688	3.66596e-05
659.954	1.41617e-05	659.954	3.66033e-05
660.219	4.84914e-06	660.219	2.68819e-05
660.485	1.48229e-05	660.485	7.74896e-06
660.751	2.68631e-05	660.751	-3.19257e-05
661.016	1.3776e-06	661.016	-2.47403e-05
661.282	1.15718e-05	661.282	3.6237e-05
661.548	2.8902e-05	661.548	-9.91867e-06
661.813	3.67267e-05	661.813	1.95837e-05
662.079	-5.06955e-06	662.079	1.0285e-05
662.345	1.3776e-06	662.345	1.17221e-05
662.611	2.07741e-05	662.611	-1.23983e-06
662.876	-1.06626e-05	662.876	7.32629e-07
663.142	-4.49096e-06	663.142	1.87666e-05
663.408	-2.01129e-05	663.408	-1.27083e-05
663.673	-6.25428e-06	663.673	1.52725e-05
663.939	1.04146e-05	663.939	3.32501e-05
664.205	-2.58988e-06	664.205	3.48844e-05
664.47	1.17371e-05	664.47	2.93897e-05
664.736	-9.14723e-06	664.736	2.9277e-05
665.002	-8.45844e-06	665.002	1.19757e-05
665.267	-4.60117e-06	665.267	2.057e-06
665.533	-2.50722e-05	665.533	-3.24048e-06
665.799	-6.22673e-06	665.799	1.33846e-05
666.064	-3.81043e-05	666.064	-7.12905e-06
666.33	-1.85149e-05	666.33	1.62024e-05
666.596	-4.21544e-06	666.596	-2.53602e-06
666.861	1.27565e-05	666.861	-3.69132e-06
667.127	1.73026e-05	667.127	2.11617e-05
667.393	2.19038e-05	667.393	2.03727e-05
667.658	-3.05551e-05	667.658	2.94179e-05
667.924	-3.01142e-05	667.924	1.79494e-05
668.19	1.26463e-05	668.19	3.2123e-06
668.455	2.45212e-06	668.455	2.59802e-05
668.721	-6.88798e-06	668.721	3.16439e-05
668.987	1.66414e-05	668.987	2.60083e-05
669.252	5.7308e-06	669.252	4.00974e-05
669.518	7.76964e-06	669.518	1.4089e-05
669.784	1.63107e-05	669.784	1.36664e-05
670.049	3.849e-05	670.049	3.13622e-05
670.315	8.51354e-06	670.315	1.3131e-05
670.581	2.9205e-06	670.581	3.50817e-05
670.846	-2.28681e-05	670.846	8.17163e-06
671.112	-4.49096e-06	671.112	2.73327e-06
671.378	-2.70009e-06	671.378	-1.44272e-05
671.643	9.45031e-06	671.643	-4.48313e-05
671.909	-4.76648e-06	671.909	-2.95306e-05
672.174	9.17479e-06	672.174	1.19193e-05
672.44	2.30334e-05	672.44	5.06641e-05
672.706	2.57335e-05	672.706	4.94525e-05
672.971	2.85438e-05	672.971	2.85725e-05
673.237	7.54922e-06	673.237	1.97246e-05
673.503	1.21228e-05	673.503	-8.62248e-06
673.768	6.19918e-06	673.768	-1.84003e-05
674.034	2.47416e-05	674.034	4.09991e-05
674.3	5.51038e-07	674.3	3.38982e-05
674.565	2.45212e-06	674.565	-1.69068e-07
674.831	8.10026e-06	674.831	2.40359e-05
675.097	1.73577e-06	675.097	2.2317e-05
675.362	-1.4327e-06	675.362	3.57861e-06
675.628	1.18473e-06	675.628	-1.1243e-05
675.893	-1.06075e-05	675.893	-1.4089e-05
676.159	1.63658e-05	676.159	5.1594e-05
676.425	-8.12781e-06	676.425	1.46526e-06
676.69	-3.85727e-06	676.69	1.7414e-05
676.956	-5.37262e-06	676.956	2.93052e-06
677.222	5.042e-06	677.222	1.8034e-06
677.487	2.88744e-05	677.487	7.10087e-06
677.753	4.1135e-05	677.753	4.14217e-06
678.018	4.19616e-05	678.018	-1.85693e-05
678.284	1.11034e-05	678.284	-9.18604e-06
678.55	2.90122e-05	678.55	1.23983e-06
678.815	2.59263e-05	678.815	-1.0764e-05
679.081	8.07271e-06	679.081	-4.40141e-05
679.347	-5.56549e-06	679.347	-1.24829e-05
679.612	3.30623e-06	679.612	1.03413e-05
679.878	4.93179e-06	679.878	1.24829e-05
680.143	6.64001e-06	680.143	2.87134e-05
680.409	-5.97876e-06	680.409	-1.03413e-05
680.675	4.62872e-06	680.675	8.96062e-06
680.94	-9.69827e-06	680.94	-6.34006e-06
681.206	-6.61246e-07	681.206	-9.66507e-06
681.472	-1.18473e-06	681.472	1.4089e-07
681.737	-6.64001e-06	681.737	1.09894e-06
682.003	-7.19105e-06	682.003	2.75863e-05
682.268	2.59815e-05	682.268	-5.15658e-06
682.534	6.30939e-06	682.534	2.79808e-05
682.8	1.89833e-05	682.8	5.09177e-05
683.065	-3.22357e-06	683.065	1.36945e-05
683.331	1.328e-05	683.331	1.62587e-05
683.596	-1.42719e-05	683.596	6.53731e-06
683.862	-1.09932e-05	683.862	-5.04387e-06
684.128	-1.81016e-05	684.128	-1.49625e-05
684.393	-9.14723e-06	684.393	-1.06795e-05
684.659	-2.17936e-05	684.659	-3.60679e-06
684.924	-1.00289e-05	684.924	-1.89356e-05
685.19	-1.34178e-05	685.19	3.01505e-06
685.456	-1.3776e-06	685.456	-6.2837e-06
685.721	1.87353e-06	685.721	1.30183e-05
685.987	-1.13789e-05	685.987	8.22799e-06
686.253	1.79087e-05	686.253	-4.31124e-06
686.518	3.30623e-06	686.518	-2.25424e-06
686.784	1.21228e-06	686.784	-2.36696e-06
687.049	4.93179e-06	687.049	-9.32693e-06
687.315	-5.51038e-07	687.315	1.24265e-05
687.581	3.19602e-06	687.581	-5.49472e-06
687.846	5.23486e-07	687.846	-3.43772e-06
688.112	1.10208e-05	688.112	-1.26801e-06
688.377	1.66414e-05	688.377	1.22856e-05
688.643	2.3364e-05	688.643	1.45962e-05
688.908	9.45031e-06	688.908	3.24048e-06
689.174	2.67254e-06	689.174	-8.73519e-07
689.44	1.01391e-05	689.44	2.14153e-06
689.705	1.86802e-05	689.705	1.49344e-06
689.971	2.40528e-05	689.971	-1.01723e-05
690.236	6.33694e-06	690.236	-3.17003e-05
690.502	4.27055e-05	690.502	-2.33596e-05
690.768	8.84416e-06	690.768	1.93583e-05
691.033	-3.03071e-07	691.033	1.1074e-05
691.299	1.36106e-05	691.299	-4.48031e-06
691.564	-1.03044e-05	691.564	1.94429e-06
691.83	-2.32814e-05	691.83	-6.87544e-06
692.095	-2.27854e-05	692.095	-4.25489e-06
692.361	-1.73577e-05	692.361	-2.25424e-06
692.627	1.04697e-05	692.627	1.34691e-05
692.892	2.1766e-06	692.892	-9.12969e-06
693.158	6.64001e-06	693.158	1.46808e-05
693.423	-3.85727e-06	693.423	2.59802e-05
693.689	2.97561e-06	693.689	1.55825e-05
693.954	1.193e-05	693.954	2.02037e-05
694.22	3.85727e-06	694.22	4.33942e-06
694.486	-9.14723e-06	694.486	-2.29651e-05
694.751	-1.08003e-05	694.751	-1.11585e-05
695.017	4.9869e-06	695.017	-2.60929e-05
695.282	2.50447e-05	695.282	5.97375e-06
695.548	1.54566e-05	695.548	-2.70509e-06
695.813	0.000142636	695.813	-1.83439e-05
696.079	0.000179776	696.079	-3.66315e-06
696.344	0.000173797	696.344	-3.18412e-06
696.61	8.97917e-05	696.61	-8.45341e-08
696.876	7.99005e-06	696.876	2.02037e-05
697.141	8.45844e-06	697.141	1.81748e-05
697.407	-1.82394e-05	697.407	-3.18412e-06
697.672	-1.1131e-05	697.672	5.94557e-06
697.938	-2.92877e-05	697.938	-5.55108e-06
698.203	-1.87353e-05	698.203	2.93052e-05
698.469	2.20415e-07	698.469	1.28774e-05
698.735	1.14616e-05	698.735	-1.33564e-05
699	2.43834e-05	699	8.00257e-06
699.266	3.22633e-05	699.266	7.88985e-06
699.531	1.45474e-05	699.531	-1.18348e-06
699.797	1.5126e-05	699.797	-1.32437e-05
700.062	3.80216e-06	700.062	-4.19853e-06
700.328	7.63188e-06	700.328	-5.07205e-07
700.593	2.7056e-05	700.593	3.32501e-05
700.859	5.31752e-06	700.859	-1.39481e-05
701.124	6.39204e-06	701.124	4.25489e-06
701.39	1.07452e-05	701.39	-1.54979e-06
701.655	-4.85189e-05	701.655	1.94147e-05
701.921	5.59304e-06	701.921	2.01755e-05
702.187	-6.03387e-06	702.187	2.42049e-05
702.452	9.28499e-06	702.452	5.46654e-06
702.718	-1.40515e-05	702.718	-4.59302e-06
702.983	8.81661e-07	702.983	2.36696e-06
703.249	-1.51536e-05	703.249	2.01473e-05
703.514	-2.47967e-07	703.514	-5.26929e-06
703.78	-1.21228e-06	703.78	-7.32629e-07
704.045	5.7859e-07	704.045	-1.38636e-05
704.311	-3.25113e-06	704.311	-5.91739e-07
704.576	-3.60379e-05	704.576	4.42395e-06
704.842	-3.49909e-06	704.842	-2.3585e-05
705.107	-8.29312e-06	705.107	-1.42299e-05
705.373	-9.89114e-06	705.373	-8.25617e-06
705.638	-8.95437e-06	705.638	3.32501e-06
705.904	-2.61743e-05	705.904	7.60807e-06
706.169	-3.6341e-05	706.169	1.47371e-05
706.435	-6.75022e-06	706.435	9.86232e-06
706.701	-2.28956e-05	706.701	5.41019e-06
706.966	-3.58175e-06	706.966	1.80621e-05
707.232	-5.86856e-06	707.232	3.63497e-06
707.497	2.14905e-05	707.497	-2.06827e-05
707.763	5.70325e-06	707.763	-2.02037e-05
708.028	1.92863e-07	708.028	-1.87948e-05
708.294	-5.70325e-06	708.294	-2.47967e-06
708.559	3.99503e-06	708.559	2.55011e-05
708.825	-1.62556e-06	708.825	1.33564e-05
709.09	3.00867e-05	709.09	-1.30464e-05
709.356	4.07768e-05	709.356	-1.11867e-05
709.621	2.39702e-05	709.621	-9.43965e-06
709.887	2.61192e-05	709.887	-1.08204e-05
710.152	9.58806e-06	710.152	-1.91611e-06
710.418	1.13789e-05	710.418	-9.94685e-06
710.683	6.77777e-06	710.683	-8.17163e-06
710.949	2.37222e-05	710.949	7.66443e-06
711.214	4.10523e-06	711.214	9.27058e-06
711.48	1.2729e-05	711.48	-4.42395e-06
711.745	-1.81843e-06	711.745	2.9756e-05
712.011	1.97823e-05	712.011	1.1243e-05
712.276	2.13803e-05	712.276	1.69632e-05
712.542	4.27055e-06	712.542	3.43772e-06
712.807	-1.46025e-06	712.807	6.76273e-07
713.073	-1.00564e-05	713.073	2.25424e-06
713.338	-1.61454e-05	713.338	9.10151e-06
713.604	-1.97823e-05	713.604	2.02318e-05
713.869	-1.19851e-05	713.869	6.45277e-06
714.135	-8.81661e-06	714.135	2.64874e-06
714.4	1.328e-05	714.4	2.14153e-06
714.665	-2.67254e-06	714.665	-3.07141e-06
714.931	-2.53753e-05	714.931	-6.73455e-06
715.196	-5.86856e-06	715.196	-2.08518e-06
715.462	-2.2813e-05	715.462	-1.43708e-05
715.727	-5.17976e-06	715.727	-1.78931e-05
715.993	3.49909e-06	715.993	-1.9471e-05
716.258	-1.92863e-06	716.258	-2.50503e-05
716.524	5.42773e-06	716.524	-3.57298e-05
716.789	8.04516e-06	716.789	-3.13903e-05
717.055	1.11034e-05	717.055	-1.68787e-05
717.32	-1.53189e-05	717.32	-8.87608e-06
717.586	-6.88798e-06	717.586	-1.97246e-06
717.851	-1.12687e-05	717.851	1.16939e-05
718.117	6.64001e-06	718.117	-4.11399e-06
718.382	-3.25113e-06	718.382	7.01633e-06
718.648	2.14078e-05	718.648	-1.23702e-05
718.913	-1.1434e-05	718.913	-1.47653e-05
719.179	-2.20415e-06	719.179	3.77586e-06
719.444	-1.52638e-05	719.444	1.58924e-05
719.709	-1.26188e-05	719.709	2.25424e-07
719.975	-4.13279e-07	719.975	1.35255e-06
720.24	6.17163e-06	720.24	-1.1243e-05
720.506	-1.29494e-05	720.506	-1.81748e-05
720.771	-7.99005e-07	720.771	-1.02005e-05
721.037	-1.76057e-05	721.037	-9.46782e-06
721.302	3.93992e-06	721.302	6.76273e-06
721.568	6.28184e-06	721.568	9.01698e-06
721.833	1.69995e-05	721.833	-1.06795e-05
722.099	-1.16269e-05	722.099	-5.63561e-06
722.364	2.45212e-06	722.364	-9.69325e-06
722.629	2.28681e-06	722.629	6.34006e-06
722.895	-1.02769e-05	722.895	8.03074e-06
723.16	-2.15731e-05	723.16	4.8748e-06
723.426	-9.50541e-06	723.426	1.00314e-05
723.691	-3.56246e-05	723.691	-2.90234e-06
723.957	4.13279e-07	723.957	4.48031e-06
724.222	-1.36382e-05	724.222	1.11303e-05
724.488	-6.44715e-06	724.488	-1.69068e-07
724.753	5.23486e-07	724.753	4.48031e-06
725.018	1.57046e-06	725.018	8.50977e-06
725.284	-1.12687e-05	725.284	7.24176e-06
725.549	5.56549e-06	725.549	-1.35818e-05
725.815	-5.841e-06	725.815	7.01633e-06
726.08	1.69169e-05	726.08	-1.1553e-06
726.346	2.52375e-05	726.346	1.51034e-05
726.611	2.30334e-05	726.611	2.62056e-06
726.876	1.15718e-05	726.876	2.69946e-05
727.142	1.59801e-06	727.142	-6.19917e-07
727.407	-7.99005e-06	727.407	2.67691e-06
727.673	-2.11323e-05	727.673	7.32629e-07
727.938	-1.40515e-06	727.938	-6.56548e-06
728.204	-2.10221e-05	728.204	-6.08646e-06
728.469	-9.94624e-06	728.469	-3.1813e-05
728.734	1.11861e-05	728.734	-8.73519e-06
729	-1.19575e-05	729	3.91675e-06
729.265	-7.71453e-06	729.265	-1.05104e-05
729.531	-1.84598e-06	729.531	-5.74832e-06
729.796	8.15537e-06	729.796	-6.0301e-06
730.062	2.72764e-06	730.062	-8.53795e-06
730.327	4.57362e-06	730.327	1.23702e-05
730.592	4.13279e-06	730.592	8.3407e-06
730.858	5.042e-06	730.858	-7.04451e-07
731.123	-1.09106e-05	731.123	7.38265e-06
731.389	6.19918e-06	731.389	4.81845e-06
731.654	-1.59801e-05	731.654	1.17784e-05
731.919	-2.06639e-06	731.919	1.62587e-05
732.185	3.33378e-06	732.185	2.22607e-05
732.45	3.03071e-07	732.45	2.76427e-05
732.716	1.33351e-05	732.716	1.32719e-05
732.981	2.47967e-06	732.981	2.46558e-05
733.246	1.31423e-05	733.246	7.77714e-06
733.512	-3.05826e-06	733.512	7.32629e-07
733.777	-2.39702e-06	733.777	2.43458e-05
734.043	7.05329e-06	734.043	1.30746e-05
734.308	-1.87353e-05	734.308	1.55261e-05
734.573	-6.25428e-06	734.573	6.56548e-06
734.839	1.22055e-05	734.839	5.41019e-06
735.104	-1.70822e-06	735.104	2.25424e-06
735.37	8.56864e-06	735.37	2.11335e-06
735.635	-4.68382e-07	735.635	1.91611e-06
735.9	1.85975e-05	735.9	4.3676e-06
736.166	-7.63188e-06	736.166	4.33942e-06
736.431	-2.09395e-06	736.431	7.01633e-06
736.697	1.41892e-05	736.697	2.90234e-06
736.962	-3.74706e-06	736.962	-7.12905e-06
737.227	3.27868e-06	737.227	1.0285e-05
737.493	1.992e-05	737.493	3.80404e-06
737.758	-2.1766e-06	737.758	1.21729e-05
738.023	-1.7771e-05	738.023	3.03478e-05
738.289	-1.23157e-05	738.289	-7.8335e-06
738.554	-1.57872e-05	738.554	3.15594e-06
738.82	-1.328e-05	738.82	-1.19475e-05
739.085	-2.17385e-05	739.085	-8.9888e-06
739.35	-8.81661e-07	739.35	5.24112e-06
739.616	-4.46341e-06	739.616	1.36945e-05
739.881	1.34729e-05	739.881	-8.36888e-06
740.146	3.30623e-07	740.146	-2.45713e-05
740.412	5.81345e-06	740.412	9.29876e-07
740.677	2.38324e-05	740.677	-2.42331e-06
740.942	8.98192e-06	740.942	1.58924e-05
741.208	2.8654e-06	741.208	-6.25553e-06
741.473	1.94241e-05	741.473	1.93583e-05
741.739	-1.3776e-07	741.739	1.99782e-05
742.004	2.94805e-06	742.004	6.34006e-06
742.269	-5.01445e-06	742.269	7.439e-06
742.535	8.51354e-06	742.535	7.72078e-06
742.8	5.86856e-06	742.8	1.35536e-05
743.065	1.26188e-05	743.065	4.42395e-06
743.331	9.20234e-06	743.331	1.78367e-05
743.596	2.2317e-06	743.596	1.44272e-05
743.861	2.89295e-06	743.861	2.84598e-06
744.127	2.4411e-05	744.127	1.62306e-05
744.392	1.1434e-05	744.392	7.07269e-06
744.657	1.59801e-06	744.657	8.73519e-07
744.923	-6.4747e-06	744.923	-6.90362e-06
745.188	-5.7859e-06	745.188	5.01569e-06
745.453	-8.92682e-06	745.453	-1.2032e-05
745.719	-2.07741e-05	745.719	1.07077e-05
745.984	-3.16847e-06	745.984	8.03074e-06
746.25	-8.92682e-06	746.25	1.12712e-07
746.515	-1.33627e-05	746.515	9.55236e-06
746.78	1.35831e-05	746.78	-4.93116e-06
747.045	1.77159e-05	747.045	-1.18348e-06
747.311	6.58491e-06	747.311	1.49344e-06
747.576	-1.90108e-05	747.576	-5.69197e-06
747.841	-7.71453e-06	747.841	-1.54697e-05
748.107	-2.18487e-05	748.107	-2.76145e-06
748.372	-1.05248e-05	748.372	8.93244e-06
748.637	-1.62556e-05	748.637	-1.27365e-05
748.903	-5.26241e-06	748.903	4.56484e-06
749.168	-2.06915e-05	749.168	7.26994e-06
749.433	-5.95121e-06	749.433	5.74832e-06
749.699	-1.57321e-05	749.699	2.33878e-06
749.964	-2.34191e-05	749.964	6.05828e-06
750.229	-1.17647e-05	750.229	1.35536e-05
750.495	-7.52167e-06	750.495	2.14153e-06
750.76	3.74706e-06	750.76	1.36664e-05
751.025	3.22357e-06	751.025	1.80058e-05
751.291	5.92366e-06	751.291	-1.30464e-05
751.556	-1.02769e-05	751.556	-1.99219e-05
751.821	-1.17922e-05	751.821	-1.9302e-05
752.087	-2.03609e-05	752.087	-1.01441e-06
752.352	-5.53793e-06	752.352	-1.87948e-05
752.617	-7.1635e-07	752.617	-3.55043e-06
752.883	-1.89833e-05	752.883	-1.27928e-05
753.148	-9.72582e-06	753.148	-3.16439e-05
753.413	-3.00316e-06	753.413	-7.79968e-05
753.678	-1.3776e-05	753.678	-8.13782e-05
753.944	-1.65036e-05	753.944	-6.27525e-05
754.209	-2.60366e-05	754.209	-3.86603e-05
754.474	1.13514e-05	754.474	-2.10772e-05
754.74	-3.58175e-07	754.74	3.66315e-06
755.005	1.54291e-06	755.005	-1.14403e-05
755.27	2.14905e-05	755.27	-1.35536e-05
755.535	-4.9869e-06	755.535	-3.7195e-06
755.801	-4.73893e-06	755.801	-1.28774e-05
756.066	-5.23486e-07	756.066	-8.9888e-06
756.331	4.90424e-06	756.331	9.29876e-07
756.597	-9.94624e-06	756.597	6.90362e-06
756.862	1.15443e-05	756.862	-7.15722e-06
757.127	-8.89927e-06	757.127	-6.6782e-06
757.392	-5.17976e-06	757.392	1.21166e-05
757.658	1.54291e-06	757.658	2.39513e-06
757.923	-6.61246e-06	757.923	-7.29811e-06
758.188	4.02258e-06	758.188	-3.13058e-05
758.454	-1.20126e-05	758.454	-3.2123e-06
758.719	-1.76332e-06	758.719	-4.19853e-06
758.984	-1.65311e-05	758.984	-2.50785e-06
759.249	-1.58699e-05	759.249	-1.03977e-05
759.515	-7.35636e-06	759.515	-9.66507e-06
759.78	-1.76332e-06	759.78	-3.66315e-06
760.045	-1.25361e-05	760.045	9.41147e-06
760.31	-4.07768e-06	760.31	-9.35511e-06
760.576	-3.69196e-06	760.576	-5.35383e-06
760.841	-1.75781e-05	760.841	-1.41172e-05
761.106	1.65311e-06	761.106	-7.07269e-06
761.372	1.63107e-05	761.372	-1.20038e-05
761.637	4.46341e-06	761.637	-1.13558e-05
761.902	1.07452e-06	761.902	9.46782e-06
762.167	-7.13594e-06	762.167	3.38137e-07
762.433	1.4327e-06	762.433	1.87102e-05
762.698	2.58988e-06	762.698	-4.14217e-06
762.963	3.88482e-06	762.963	-1.60615e-06
763.228	-1.34178e-05	763.228	-1.32437e-06
763.494	-5.23486e-06	763.494	-1.38072e-06
763.759	-3.85727e-07	763.759	-1.57797e-05
764.024	-3.08581e-06	764.024	2.33878e-06
764.289	-2.06088e-05	764.289	-1.16375e-05
764.555	-2.11323e-05	764.555	-4.98751e-06
764.82	-6.69511e-06	764.82	-3.07141e-06
765.085	7.85229e-06	765.085	-7.86168e-06
765.35	-2.81856e-05	765.35	1.32719e-05
765.615	-4.68382e-07	765.615	-1.04822e-05
765.881	1.57046e-06	765.881	-1.05949e-05
766.146	5.0971e-06	766.146	5.66379e-06
766.411	-1.98374e-06	766.411	-2.84598e-06
766.676	-7.99005e-06	766.676	-1.11867e-05
766.942	-3.82972e-06	766.942	-5.72014e-06
767.207	-1.95619e-06	767.207	-7.74896e-06
767.472	-4.54607e-06	767.472	-1.05668e-05
767.737	-7.1635e-07	767.737	-2.11335e-06
768.003	7.74209e-06	768.003	-6.48095e-06
768.268	8.21047e-06	768.268	-5.07205e-07
768.533	7.05329e-06	768.533	4.39578e-06
768.798	4.68382e-06	768.798	-4.28306e-06
769.063	2.2317e-06	769.063	3.18412e-06
769.329	-1.59801e-06	769.329	-1.38072e-06
769.594	8.54109e-07	769.594	-1.26801e-06
769.859	6.4196e-06	769.859	-6.50913e-06
770.124	-3.39715e-05	770.124	6.22735e-06
770.39	-9.91869e-07	770.39	-6.25553e-06
770.655	1.84598e-06	770.655	-2.39513e-06
770.92	-2.28681e-06	770.92	-1.03132e-05
771.185	-5.84652e-05	771.185	3.57861e-06
771.45	-3.96748e-05	771.45	-1.63433e-06
771.716	-3.41368e-05	771.716	1.14121e-05
771.981	-2.36395e-05	771.981	3.66315e-06
772.246	-1.35555e-05	772.246	-1.38354e-05
772.511	-7.49412e-06	772.511	1.29055e-05
772.776	-5.53793e-06	772.776	-4.3676e-06
773.042	-7.52167e-06	773.042	-1.36664e-05
773.307	-7.08084e-06	773.307	5.01569e-06
773.572	-1.4878e-06	773.572	-3.26865e-06
773.837	1.62556e-06	773.837	-2.53602e-06
774.102	5.67569e-06	774.102	-2.76145e-06
774.368	1.25361e-05	774.368	-1.01441e-06
774.633	-9.91869e-07	774.633	-3.12776e-06
774.898	-9.56051e-06	774.898	1.43708e-06
775.163	6.44715e-06	775.163	8.17163e-06
775.428	-4.87669e-06	775.428	9.01698e-07
775.693	-5.45528e-06	775.693	-2.73327e-06
775.959	-6.64001e-06	775.959	-5.1284e-06
776.224	3.80216e-06	776.224	1.07358e-05
776.489	-6.17163e-06	776.489	-1.05668e-05
776.754	-3.63685e-06	776.754	9.12969e-06
777.019	-4.71138e-06	777.019	-7.41083e-06
777.285	2.47967e-06	777.285	5.07205e-06
777.55	-1.15718e-06	777.55	9.29876e-07
777.815	-3.49909e-06	777.815	1.71886e-06
778.08	-7.13594e-06	778.08	-1.93865e-05
778.345	-1.21504e-05	778.345	-9.38329e-06
778.61	3.08581e-06	778.61	4.05764e-06
778.876	-1.92863e-07	778.876	-4.70573e-06
779.141	2.75519e-08	779.141	3.94493e-07
779.406	1.4327e-06	779.406	-3.09959e-06
779.671	2.42457e-06	779.671	7.04451e-07
779.936	-1.30045e-05	779.936	-3.60679e-06
780.201	-3.14092e-06	780.201	-5.15658e-06
780.467	4.21544e-06	780.467	-9.86232e-07
780.732	1.4327e-06	780.732	5.91739e-07
780.997	9.97379e-06	780.997	1.26519e-05
781.262	-4.90424e-06	781.262	2.25424e-07
781.527	2.31436e-06	781.527	-2.33878e-06
781.792	3.32001e-05	781.792	4.22671e-06
782.058	2.02507e-05	782.058	9.58054e-07
782.323	1.3776e-06	782.323	-4.67756e-06
782.588	-6.39204e-06	782.588	6.05828e-06
782.853	4.10523e-06	782.853	6.0301e-06
783.118	-7.32881e-06	783.118	-1.21166e-06
783.383	-9.64317e-07	783.383	9.29876e-07
783.648	-1.58975e-05	783.648	-1.29619e-06
783.913	2.1215e-06	783.913	1.35818e-05
784.179	7.82474e-06	784.179	-7.86168e-06
784.444	8.40333e-06	784.444	3.94493e-06
784.709	-3.58175e-06	784.709	-3.83221e-06
784.974	4.68382e-06	784.974	-8.39706e-06
785.239	-8.54109e-07	785.239	-1.67941e-05
785.504	-2.09395e-06	785.504	-6.76273e-07
785.769	8.98192e-06	785.769	-8.5943e-06
786.034	2.03884e-06	786.034	-1.69914e-05
786.3	-8.40333e-06	786.3	-1.32719e-05
786.565	-1.35004e-06	786.565	3.04323e-06
786.83	1.76332e-06	786.83	-2.42331e-06
787.095	1.25361e-05	787.095	8.36888e-06
787.36	9.67072e-06	787.36	7.04451e-07
787.625	1.79087e-06	787.625	-1.60615e-06
787.89	2.72764e-06	787.89	-3.80404e-06
788.155	-2.75519e-08	788.155	8.17163e-06
788.421	-1.83496e-05	788.421	1.8992e-05
788.686	1.90108e-06	788.686	8.45341e-07
788.951	-1.0084e-05	788.951	-7.439e-06
789.216	-9.20234e-06	789.216	-7.12905e-06
789.481	2.1215e-06	789.481	-1.25956e-05
789.746	8.87172e-06	789.746	6.48095e-07
790.011	-3.30623e-07	790.011	-2.5642e-06
790.276	-2.09395e-06	790.276	1.45117e-05
790.541	4.93179e-06	790.541	-1.31873e-05
790.807	-1.65311e-06	790.807	5.88921e-06
791.072	-2.97561e-06	791.072	5.86103e-06
791.337	3.80216e-06	791.337	-8.67884e-06
791.602	8.34823e-06	791.602	-7.66443e-06
791.867	-4.90424e-06	791.867	-1.33564e-05
792.132	-4.54607e-06	792.132	7.97439e-06
792.397	-3.85727e-06	792.397	-1.45962e-05
792.662	-8.15537e-06	792.662	8.73519e-07
792.927	9.56051e-06	792.927	2.62056e-06
793.192	7.74209e-06	793.192	-1.08485e-05
793.457	-5.841e-06	793.457	4.90298e-06
793.722	-8.26557e-08	793.722	2.25424e-06
793.988	9.17479e-06	793.988	2.08518e-06
794.253	-4.07768e-06	794.253	-8.65066e-06
794.518	3.52664e-06	794.518	-1.53289e-05
794.783	4.3532e-06	794.783	-8.36888e-06
795.048	-1.3776e-07	795.048	-5.86103e-06
795.313	4.65627e-06	795.313	8.90426e-06
795.578	1.52638e-05	795.578	-2.84598e-06
795.843	0.000171951	795.843	1.46526e-06
796.108	0.000328116	796.108	2.8178e-06
796.373	0.000207852	796.373	-2.50785e-06
796.638	5.08057e-05	796.638	6.48095e-06
796.903	-2.42457e-06	796.903	6.81909e-06
797.168	6.64001e-06	797.168	-1.43426e-05
797.433	-2.64498e-06	797.433	-1.39481e-05
797.698	4.16034e-06	797.698	-3.91675e-05
797.964	-2.31436e-06	797.964	9.496e-06
798.229	4.2981e-06	798.229	2.01191e-05
798.494	3.77461e-06	798.494	-3.49408e-06
798.759	3.91237e-06	798.759	-6.59366e-06
799.024	5.34507e-06	799.024	-3.83221e-06
799.289	5.51038e-06	799.289	-7.15722e-06
799.554	1.92863e-07	799.554	-5.21294e-06
799.819	-2.50722e-06	799.819	-1.8992e-05
800.084	-5.20731e-06	800.084	-0.0001709
800.349	4.60117e-06	800.349	7.8335e-06
800.614	3.30623e-06	800.614	1.78085e-05
800.879	9.64317e-07	800.879	9.86232e-06
801.144	-1.90108e-06	801.144	6.6782e-06
801.409	3.52664e-06	801.409	4.90298e-06
801.674	8.04516e-06	801.674	2.05418e-05
801.939	-1.25086e-05	801.939	7.10087e-06
802.204	9.31255e-06	802.204	6.19917e-06
802.469	1.59526e-05	802.469	-5.26929e-06
802.734	1.76332e-06	802.734	4.59302e-06
802.999	6.61246e-07	802.999	7.01633e-06
803.264	-9.3952e-06	803.264	5.43836e-06
803.529	5.06955e-06	803.529	4.8748e-06
803.794	-3.30623e-07	803.794	6.48095e-06
804.059	5.7308e-06	804.059	8.93244e-06
804.324	-3.1299e-05	804.324	3.52226e-06
804.589	-8.98192e-06	804.589	8.42524e-06
804.854	-1.36106e-05	804.854	2.8178e-08
805.119	-3.16847e-06	805.119	-2.70509e-06
805.384	-3.74706e-06	805.384	1.35818e-05
805.649	-1.09106e-05	805.649	-3.55043e-06
805.914	-6.88798e-06	805.914	1.19475e-05
806.179	-8.56864e-06	806.179	-9.72143e-06
806.445	-9.75338e-06	806.445	3.86039e-06
806.71	-2.75519e-07	806.71	-5.60743e-06
806.975	-1.65311e-06	806.975	6.19917e-06
807.24	1.4327e-06	807.24	-5.1284e-06
807.505	-1.07452e-05	807.505	-4.81845e-06
807.77	-2.56233e-05	807.77	-7.60807e-07
808.034	-2.66427e-05	808.034	-2.11335e-06
808.299	-1.39137e-05	808.299	-2.8178e-07
808.565	7.13594e-06	808.565	-1.13558e-05
808.829	2.21242e-05	808.829	1.97246e-06
809.094	4.10523e-06	809.094	-1.43144e-05
809.359	-1.08279e-05	809.359	-1.1243e-05
809.624	-1.92863e-07	809.624	-7.91803e-06
809.889	1.95619e-06	809.889	-1.42017e-05
810.154	-4.84914e-06	810.154	-1.57515e-05
810.419	-1.68067e-06	810.419	-5.88921e-06
810.684	3.33378e-06	810.684	1.57797e-06
810.949	1.3776e-06	810.949	-7.46718e-06
811.214	-5.7859e-07	811.214	-8.3407e-06
811.479	5.62059e-06	811.479	-4.14217e-06
811.744	5.34507e-06	811.744	4.3676e-06
812.009	3.71951e-06	812.009	5.01569e-06
812.274	-6.33694e-07	812.274	-1.46808e-05
812.539	-1.30321e-05	812.539	-2.47967e-05
812.804	3.36133e-06	812.804	-2.47967e-06
813.069	2.1215e-06	813.069	2.74454e-05
813.334	8.92682e-06	813.334	1.91329e-05
813.599	-4.38075e-06	813.599	1.64842e-05
813.864	-1.30321e-05	813.864	4.56484e-06
814.129	-7.9074e-06	814.129	-7.32629e-07
814.394	-8.01761e-06	814.394	1.74704e-06
814.659	-8.43088e-06	814.659	8.42524e-06
814.924	-3.36133e-06	814.924	-9.69325e-06
815.189	7.2186e-06	815.189	1.54979e-06
815.454	1.17922e-05	815.454	-5.63561e-07
815.719	1.98374e-06	815.719	1.26801e-06
815.984	-3.85727e-06	815.984	1.46526e-05
816.249	-5.59304e-06	816.249	5.74832e-06
816.513	-2.9205e-06	816.513	1.28492e-05
816.778	3.58175e-07	816.778	-1.88793e-06
817.043	-6.91553e-06	817.043	-3.04323e-06
817.308	-1.18749e-05	817.308	-1.14121e-05
817.573	2.64498e-06	817.573	1.69068e-07
817.838	6.19918e-06	817.838	6.0301e-06
818.103	-1.05524e-05	818.103	1.14685e-05
818.368	-3.82145e-05	818.368	5.24112e-06
818.633	-1.82669e-05	818.633	-4.67756e-06
818.898	-2.58161e-05	818.898	7.439e-06
819.163	-9.53296e-06	819.163	3.24048e-06
819.428	-2.4962e-05	819.428	8.00257e-06
819.693	-4.68382e-07	819.693	1.27083e-05
819.958	1.26739e-06	819.958	-6.59366e-06
820.222	7.24615e-06	820.222	-3.35319e-06
820.487	1.49607e-05	820.487	4.42395e-06
820.752	1.01942e-06	820.752	3.04323e-06
821.017	3.74706e-06	821.017	3.01505e-06
821.282	1.25912e-05	821.282	-4.70573e-06
821.547	5.97876e-06	821.547	-7.04451e-06
821.812	1.15994e-05	821.812	-2.76145e-06
822.077	2.0719e-05	822.077	-1.44835e-05
822.342	3.37235e-05	822.342	1.45681e-05
822.607	1.3776e-06	822.607	-3.02914e-05
822.872	9.72582e-06	822.872	1.14403e-05
823.136	-1.15718e-06	823.136	1.33564e-05
823.401	-1.35004e-06	823.401	2.3106e-06
823.666	-2.25926e-06	823.666	1.11867e-05
823.931	6.28184e-06	823.931	-1.94429e-06
824.196	-2.97561e-06	824.196	6.90362e-06
824.461	8.23802e-06	824.461	-6.65002e-06
824.726	-1.23984e-05	824.726	7.24176e-06
824.991	1.04146e-05	824.991	5.24112e-06
825.256	4.07768e-06	825.256	8.17163e-06
825.521	-3.44399e-06	825.521	-3.74768e-06
825.785	-2.28681e-06	825.785	-2.36696e-06
826.05	-7.10839e-06	826.05	3.57861e-06
826.315	-1.65311e-06	826.315	4.73391e-06
826.58	-1.09657e-05	826.58	-4.25489e-06
826.845	6.72267e-06	826.845	4.11399e-06
827.11	-6.33694e-07	827.11	-1.23138e-05
827.375	7.76964e-06	827.375	7.46718e-06
827.639	-6.44715e-06	827.639	1.05949e-05
827.904	-3.77461e-06	827.904	-1.1074e-05
828.169	4.49096e-06	828.169	-1.54979e-06
828.434	4.71138e-06	828.434	-2.67691e-06
828.699	-1.74128e-05	828.699	3.18412e-06
828.964	4.90424e-06	828.964	-1.02568e-05
829.229	-2.06639e-06	829.229	-7.35447e-06
829.494	8.7064e-06	829.494	2.8178e-06
829.758	3.05826e-06	829.758	-2.31905e-05
830.023	6.00632e-06	830.023	-3.32501e-06
830.288	1.29769e-05	830.288	8.25617e-06
830.553	1.90108e-06	830.553	-2.59238e-06
830.818	1.35831e-05	830.818	2.25424e-07
831.083	1.04697e-06	831.083	1.38072e-05
831.347	-3.25113e-06	831.347	4.31124e-06
831.612	-1.46025e-06	831.612	6.70638e-06
831.877	4.95934e-06	831.877	-5.07205e-06
832.142	6.86043e-06	832.142	-4.45213e-06
832.407	-3.36133e-06	832.407	4.28306e-06
832.672	9.94624e-06	832.672	8.9888e-06
832.937	1.52362e-05	832.937	3.49408e-06
833.201	1.9121e-05	833.201	1.43144e-05
833.466	1.15718e-06	833.466	2.06545e-05
833.731	1.66414e-05	833.731	-6.08646e-06
833.996	7.57678e-06	833.996	3.74768e-06
834.261	2.20415e-06	834.261	-9.80596e-06
834.526	5.59304e-06	834.526	-7.32629e-07
834.79	2.30885e-05	834.79	-3.57861e-06
835.055	1.72475e-05	835.055	1.51598e-05
835.32	1.1131e-05	835.32	-2.78963e-06
835.585	6.77777e-06	835.585	1.49344e-06
835.85	7.93495e-06	835.85	-3.66315e-06
836.114	7.76964e-06	836.114	1.54134e-05
836.379	-7.02574e-06	836.379	9.07333e-06
836.644	8.67885e-06	836.644	2.3106e-06
836.909	8.37578e-06	836.909	-2.62056e-06
837.174	-4.93179e-06	837.174	9.07333e-06
837.438	-1.50433e-05	837.438	-2.42331e-06
837.703	7.43902e-07	837.703	-6.9318e-06
837.968	8.84416e-06	837.968	-5.91739e-07
838.233	-1.01942e-05	838.233	-1.35255e-06
838.498	8.54109e-07	838.498	-1.11022e-05
838.762	-2.34191e-06	838.762	-1.47371e-05
839.027	-2.28681e-06	839.027	-3.66315e-07
839.292	1.10208e-07	839.292	-5.32565e-06
839.557	-5.97876e-06	839.557	-8.76337e-06
839.822	-2.20415e-06	839.822	5.10023e-06
840.086	9.3401e-06	840.086	-8.53795e-06
840.351	6.58491e-06	840.351	4.22671e-06
840.616	7.10839e-06	840.616	-2.36696e-06
840.881	-4.24299e-06	840.881	5.72014e-06
841.146	-6.80532e-06	841.146	-3.4659e-06
841.41	1.01942e-06	841.41	9.55236e-06
841.675	3.14092e-06	841.675	-2.8178e-07
841.94	8.51354e-06	841.94	1.46526e-06
842.205	-2.42457e-06	842.205	4.45213e-06
842.469	5.81345e-06	842.469	5.04387e-06
842.734	1.92863e-06	842.734	2.59238e-06
842.999	-4.43586e-06	842.999	-9.55236e-06
843.264	-8.54109e-06	843.264	5.55108e-06
843.529	4.84914e-06	843.529	-9.38329e-06
[truncated: 50 more rows]

## Sheet: c
R-enantiomer	R-enantiomer	S-enantiomer	S-enantiomer
Wavelength (nm)	g_l_u_m	Wavelength (nm)	g_l_u_m
313.009	-0.0313369	313.009	0.22501
313.275	-0.0123154	313.275	0.0479113
313.54	0.0264782	313.54	0.00873931
313.806	-0.0835923	313.806	0.0181395
314.072	-0.0801478	314.072	0.0564485
314.337	-0.0524345	314.337	-0.0132694
314.603	-0.00281422	314.603	0.00557103
314.869	0.0244377	314.869	-0.0184984
315.134	-0.0191089	315.134	-0.0554952
315.4	0.0113797	315.4	-0.0446046
315.666	-0.0152081	315.666	0.0145399
315.931	0.0100288	315.931	0.0109498
316.197	0.0424789	316.197	-0.0342363
316.463	-0.0307093	316.463	-0.00505837
316.728	-0.0122422	316.728	0.0255443
316.994	0.0304504	316.994	-0.0104584
317.259	0.00835908	317.259	0.0154098
317.525	0.00252746	317.525	0.0279803
317.791	0.00311718	317.791	0.00981335
318.056	-0.0194545	318.056	0.0244624
318.322	0.0298031	318.322	0.00431841
318.588	-0.00169045	318.588	0.0342764
318.853	-0.00176769	318.853	0.0231176
319.119	0.0282102	319.119	0.0515469
319.385	0.00365663	319.385	0.00810358
319.65	0.0180961	319.65	-0.0315307
319.916	0.0274878	319.916	0.0176537
320.182	0.0151465	320.182	-0.0712968
320.447	0.0285328	320.447	0.0029736
320.713	0.0264189	320.713	-0.0145377
320.979	-0.0111519	320.979	0.0154327
321.244	-9.06331e-05	321.244	0.00607682
321.51	-0.0224781	321.51	-0.0366047
321.776	0.0030669	321.776	-0.0705211
322.041	9.08224e-05	322.041	0.0326809
322.307	0.00499815	322.307	0.0490508
322.573	-0.0477369	322.573	0.020987
322.838	-0.085687	322.838	0.0105632
323.104	0.0170654	323.104	0.0225911
323.37	-0.00219962	323.37	-0.0165289
323.635	-0.0186622	323.635	0.0251472
323.901	0.019607	323.901	0.00864553
324.167	-0.0246914	324.167	0.00748425
324.432	0.0514627	324.432	-0.0238691
324.698	-0.042341	324.698	-0.00710148
324.964	0.00238095	324.964	-0.0124837
325.229	-0.0262508	325.229	0.000480885
325.495	-0.0056236	325.495	0.0434255
325.761	-0.0100054	325.761	0.0259426
326.026	-0.0166916	326.026	-0.086194
326.292	0.018853	326.292	-0.377231
326.558	-0.00231111	326.558	-0.450384
326.823	-0.0174635	326.823	-0.16673
327.089	-0.0176069	327.089	-0.125744
327.355	0.0449718	327.355	-0.00205201
327.62	0.0276434	327.62	0.00146163
327.886	-0.0575994	327.886	0.0281303
328.152	-0.0309556	328.152	-0.373539
328.417	0.0352319	328.417	-0.387645
328.683	-0.0223587	328.683	-0.704133
328.949	-0.0743923	328.949	-0.699534
329.215	0.00507958	329.215	-0.0224779
329.48	0.0236724	329.48	-0.0162179
329.746	0.00444016	329.746	-0.000513699
330.012	0.0249509	330.012	0.00464607
330.277	0.0447589	330.277	-0.00859114
330.543	-0.0228881	330.543	-0.0123055
330.809	-0.0284203	330.809	-0.0164043
331.074	0.0266738	331.074	-0.00797884
331.34	-0.0565804	331.34	0.0115915
331.606	-0.0191545	331.606	-0.00662252
331.871	-0.0216738	331.871	-0.00172936
332.137	0.0160721	332.137	0.0173603
332.403	-0.00770921	332.403	-0.0108512
332.669	0.0131499	332.669	0.0325921
332.934	-0.0308165	332.934	-0.00890869
333.2	0.000906043	333.2	-0.0343407
333.466	0.0022829	333.466	-0.0600052
333.731	0.0118273	333.731	-0.159873
333.997	0.0619918	333.997	-0.0425115
334.263	0.0163208	334.263	0.0141979
334.528	0.0497419	334.528	0.0188009
334.794	0.180737	334.794	-0.0102655
335.06	0.421757	335.06	0.00661387
335.326	0.456931	335.326	0.0655081
335.591	0.39538	335.591	0.0312374
335.857	0.0418974	335.857	0.0134091
336.123	0.0102821	336.123	0.0558298
336.388	-0.0255907	336.388	0.0471386
336.654	0.0137105	336.654	0.00472896
336.92	0.00322454	336.92	0.0325607
337.186	-0.0142619	337.186	0.0267765
337.451	0.0123174	337.451	0.00586662
337.717	0.0231142	337.717	0.00563573
337.983	0.00306493	337.983	0.00394366
338.248	0.00203279	338.248	0.0237694
338.514	0.00378453	338.514	-0.000175101
338.78	0.0257754	338.78	0.0245954
339.046	0.0339068	339.046	-0.00232769
339.311	0.0214851	339.311	0.0299064
339.577	0.0184956	339.577	-0.0125786
339.843	-0.000709807	339.843	-0.00270202
340.108	0.0317807	340.108	-0.048098
340.374	0.00605109	340.374	-0.0352092
340.64	0.00308703	340.64	-0.00395485
340.906	0.0470186	340.906	-0.0274935
341.171	0.0225113	341.171	-0.00455082
341.437	-0.0232641	341.437	-0.0215478
341.703	0.00726041	341.703	-0.0234503
341.968	0.0100478	341.968	0.0213856
342.234	-0.0109701	342.234	0.00573066
342.5	0.0150671	342.5	-0.00227088
342.766	-0.00494447	342.766	0.0416077
343.031	0.0194365	343.031	0.00622843
343.297	-0.0394458	343.297	0.00189648
343.563	-0.00526252	343.563	0.0265797
343.829	-0.012937	343.829	-0.0175815
344.094	-0.0241437	344.094	0.0183655
344.36	-0.0318107	344.36	0.0151814
344.626	-0.000228598	344.626	0.0189095
344.892	-0.0397169	344.892	-0.0271958
345.157	0.00427944	345.157	-0.020199
345.423	0.00823458	345.423	-0.0955582
345.689	-0.00405622	345.689	-0.0216393
345.954	0.038041	345.954	-0.00980688
346.22	0.0305576	346.22	-0.00308233
346.486	-0.0462272	346.486	-0.0190569
346.752	0.0309365	346.752	-0.0387745
347.017	-0.0123752	347.017	-0.00610809
347.283	-0.0208966	347.283	0.0239845
347.549	0.0192641	347.549	0.0144528
347.815	0.000310087	347.815	-0.000700525
348.08	0.0216616	348.08	-0.0302521
348.346	0.0227842	348.346	-0.00337792
348.612	0.0265413	348.612	-0.00103849
348.878	0.00768954	348.878	0.0219752
349.143	0.0186333	349.143	0.00487851
349.409	0.0184153	349.409	-0.00568803
349.675	-0.0101372	349.675	-0.0108243
349.941	0.0363509	349.941	-0.0200309
350.206	-0.00152323	350.206	-0.0121401
350.472	0.034428	350.472	-0.00631154
350.738	0.0275177	350.738	0.0138542
351.004	-0.00400542	351.004	0.00538128
351.269	-0.0257042	351.269	-0.00345189
351.535	0.0124097	351.535	0.00362909
351.801	0.00829513	351.801	0.00818554
352.067	0.0103289	352.067	-0.0158936
352.332	-0.0121588	352.332	-0.0629754
352.598	0.0160832	352.598	0.00443836
352.864	0.0255615	352.864	0.0135961
353.13	-0.01807	353.13	-0.00600712
353.395	-0.0022945	353.395	0.000373181
353.661	0.0166098	353.661	0.00299118
353.927	0.000237023	353.927	0.00657369
354.193	-0.00696579	354.193	0.00633837
354.459	-0.00561833	354.459	-0.0119214
354.724	0.0190307	354.724	-0.00292721
354.99	0.0240582	354.99	0.00236141
355.256	-0.00903853	355.256	0.00949983
355.522	-0.00992862	355.522	-0.0257446
355.787	-0.00507292	355.787	0.0407129
356.053	-0.00199824	356.053	0.0337854
356.319	0.00165445	356.319	0.00751152
356.585	0.00897523	356.585	-0.0161706
356.85	-0.0109296	356.85	-0.018714
357.116	0.00678536	357.116	0.00980057
357.382	-0.0171509	357.382	0.00481545
357.648	0.00529043	357.648	-0.0220071
357.914	-0.00467303	357.914	0.0101449
358.179	-0.00833289	358.179	0.0137005
358.445	-0.0185755	358.445	0.000980713
358.711	0.0179086	358.711	-0.0143064
358.977	0.00592658	358.977	0.00563689
359.242	0.00411498	359.242	-0.0326741
359.508	-0.011933	359.508	-0.0151158
359.774	0.0157694	359.774	0.0174013
360.04	0.00890341	360.04	0.0333413
360.306	0.002886	360.306	0.0153918
360.571	0.000284925	360.571	-0.00359484
360.837	-0.0124525	360.837	-0.015487
361.103	0.0207342	361.103	-0.000258846
361.369	0.0343225	361.369	0.00127528
361.634	-0.0134774	361.634	-0.000398486
361.9	-0.00977147	361.9	0.00428923
362.166	-0.0172458	362.166	0.00344001
362.432	-0.00859785	362.432	0.03505
362.698	0.00485437	362.698	0.0543519
362.963	-0.00168363	362.963	0.00754876
363.229	-0.0017378	363.229	0.0079547
363.495	0.0235046	363.495	-0.0251599
363.761	-0.00790828	363.761	0.012449
364.026	0.0354045	364.026	-0.0154645
364.292	0.0120809	364.292	0.0110311
364.558	0.0111475	364.558	-0.012708
364.824	-0.0067814	364.824	-0.00566902
365.09	0.00655904	365.09	0.0104319
365.355	-0.0283967	365.355	0.00563352
365.621	0.00466918	365.621	-0.00424194
365.887	0.00240134	365.887	-0.00644812
366.153	-0.00542477	366.153	0.0105159
366.419	0.00761272	366.419	0.00129591
366.684	0.000772221	366.684	-0.0170468
366.95	-0.0112363	366.95	0.00454266
367.216	0.00177832	367.216	0.00293018
367.482	0.0143322	367.482	0.000602017
367.748	0.00797145	367.748	-0.00262923
368.013	-0.0136763	368.013	0.00417294
368.279	0.0120864	368.279	0.0110359
368.545	0.014256	368.545	-0.00679267
368.811	-0.00871259	368.811	0.0329632
369.077	-0.0136238	369.077	-0.0196361
369.342	-0.0144031	369.342	0.000642123
369.608	0.00362996	369.608	0.0107735
369.874	0.00151836	369.874	-0.0127792
370.14	-0.000742981	370.14	0.0117182
370.406	0.0101623	370.406	0.00268884
370.671	0.0113982	370.671	0.00800812
370.937	0.018193	370.937	-0.00372902
371.203	-0.000281302	371.203	0.0130917
371.469	0.00356103	371.469	0.00877552
371.735	0.0203941	371.735	-0.0135905
372	-0.0134909	372	0.00374702
372.266	0.00216537	372.266	-0.00756504
372.532	0.0231726	372.532	0.0165396
372.798	0.00891331	372.798	-0.0220309
373.064	0.00546144	373.064	0.0183128
373.329	-0.0102337	373.329	0.0126449
373.595	-0.0135532	373.595	0.0337019
373.861	0.0426524	373.861	-0.00383514
374.127	-0.0286898	374.127	-0.0207921
374.393	0.00292431	374.393	0.0135023
374.659	0.00230668	374.659	-0.0314366
374.924	0.00525076	374.924	-0.017892
375.19	0.0398264	375.19	0.00732357
375.456	-0.0101517	375.456	-0.00829554
375.722	-0.0139276	375.722	0.00257949
375.988	-0.00447647	375.988	-0.00659921
376.253	0.0163679	376.253	0.0115121
376.519	-0.0185517	376.519	-0.0244005
376.785	-0.0575832	376.785	-0.0217309
377.051	0.0060516	377.051	-0.0168276
377.317	-0.00374522	377.317	-0.0112958
377.583	-0.00962505	377.583	0.010098
377.848	-0.00197433	377.848	-0.00670061
378.114	-0.0247135	378.114	-0.0201719
378.38	0.0017196	378.38	-0.00626541
378.646	0.00379118	378.646	-0.000264795
378.912	-0.000112511	378.912	0.0222398
379.178	-0.0511558	379.178	-0.00420429
379.443	-0.0490609	379.443	0.0146237
379.709	-0.00581792	379.709	-0.00770895
379.975	0.0163269	379.975	-0.012512
380.241	-0.00546177	380.241	0.00437614
380.507	0.000759436	380.507	0.0284248
380.772	-0.01538	380.772	0.0699267
381.038	0.000955521	381.038	0.0216705
381.304	0.0157966	381.304	-0.0169991
381.57	-0.00952683	381.57	-0.00218916
381.836	0.00678384	381.836	0.0161678
382.102	-0.0138723	382.102	-0.00580552
382.367	-0.0117171	382.367	-0.0183555
382.633	0.0171884	382.633	-0.0163092
382.899	0.00830667	382.899	-0.0436177
383.165	0.0278185	383.165	-0.0455338
383.431	0.00892877	383.431	-0.0371355
383.697	0.00083379	383.697	-0.0500591
383.962	0.0128557	383.962	-0.0389585
384.228	-0.00405144	384.228	-0.0455087
384.494	0.0201707	384.494	0.00649939
384.76	-0.0126539	384.76	-0.00194923
385.026	0.00135484	385.026	0.00822865
385.292	0.00636649	385.292	-0.00709579
385.558	0.0131936	385.558	-0.00960574
385.823	-0.00632225	385.823	-0.0117254
386.089	0.00987276	386.089	0.0137103
386.355	-0.00824691	386.355	0.0747148
386.621	-0.0121484	386.621	0.0804476
386.887	-0.0152908	386.887	0.140099
387.153	0.00289948	387.153	0.00152246
387.418	-0.0225941	387.418	-0.0343542
387.684	0.00318231	387.684	-0.0452366
387.95	0.00485837	387.95	-0.0279712
388.216	0.00961075	388.216	0.0168414
388.482	0.00947576	388.482	0.028713
388.748	0.00169694	388.748	0.0317484
389.013	-0.00140751	389.013	-0.00495131
389.279	-0.00504748	389.279	-0.0102356
389.545	0.000421422	389.545	0.0166522
389.811	-0.00426208	389.811	-0.0303245
390.077	0.0128513	390.077	-0.00167887
390.343	0.00451852	390.343	-0.00872635
390.609	-0.00131172	390.609	-0.0015194
390.874	0.00597481	390.874	0.00382536
391.14	-0.00226627	391.14	-0.000569058
391.406	-0.00374443	391.406	-0.0112078
391.672	0.0045526	391.672	-0.000469208
391.938	-0.00874205	391.938	-0.00536502
392.204	0.000901648	392.204	-0.00523124
392.47	-0.00402167	392.47	-0.00763412
392.735	0.0116485	392.735	0.00382115
393.001	-0.00872136	393.001	-0.00645144
393.267	0.0202882	393.267	-0.000672649
393.533	0.00236265	393.533	0.000716456
393.799	0.0136999	393.799	-0.00996729
394.065	0.00730882	394.065	-0.0166699
394.331	-0.00532404	394.331	-0.00696435
394.596	0.00810665	394.596	-0.0194114
394.862	0.00415354	394.862	0.00597537
395.128	-0.00427474	395.128	0.00553209
395.394	4.48622e-05	395.394	0.00697674
395.66	0.00552789	395.66	0.00151082
395.926	-0.00286148	395.926	0.00362683
396.192	-0.0020933	396.192	-0.00380936
396.457	0.00356096	396.457	-0.0121749
396.723	-0.00986006	396.723	0.00241031
396.989	0.00684628	396.989	-0.00249673
397.255	-7.93493e-05	397.255	0.000522897
397.521	0.00634313	397.521	-0.00104046
397.787	-0.0112029	397.787	-0.00752378
398.053	-0.00409923	398.053	0.00666175
398.318	-0.00309972	398.318	0.00579604
398.584	-0.00252056	398.584	0.00861977
398.85	0.0018098	398.85	-0.0105897
399.116	-0.010487	399.116	-0.0018814
399.382	-0.003979	399.382	0.00268769
399.648	0.00380532	399.648	-0.000438081
399.914	0.00787187	399.914	-0.00249285
400.18	0.0117772	400.18	-0.00122579
400.445	-0.00203043	400.445	0.00977278
400.711	-0.0034482	400.711	-0.00130478
400.977	-0.00861789	400.977	0.00240342
401.243	-0.0141351	401.243	-0.00577208
401.509	-0.00407437	401.509	-0.00134049
401.775	0.0010307	401.775	-0.00216175
402.041	0.000897324	402.041	-0.0040493
402.306	-0.0009404	402.306	-0.000625235
402.572	-0.00398931	402.572	-0.000300424
402.838	-0.00503451	402.838	-0.00196007
403.104	0.000824889	403.104	-0.00101836
403.37	0.00143135	403.37	-0.00147653
403.636	0.000968986	403.636	-0.000839613
403.902	0.000805613	403.902	0.00238138
404.168	9.57456e-05	404.168	-0.000227381
404.433	0.00176544	404.433	0.00167089
404.699	0.00365499	404.699	0.000105903
404.965	0.000143609	404.965	0.000840212
405.231	0.00232294	405.231	-0.00337268
405.497	0.000976265	405.497	-0.00108338
405.763	-0.000469121	405.763	-0.000972105
406.029	0.00193871	406.029	-0.00311978
406.295	0.00249571	406.295	0.000775425
406.561	0.00103581	406.561	0.00119973
406.826	0.00238212	406.826	-0.00451681
407.092	0.00567512	407.092	-0.00305642
407.358	0.0036543	407.358	-0.000855872
407.624	0.00242056	407.624	-0.00161673
407.89	0.000431335	407.89	3.46534e-05
408.156	-0.000531155	408.156	-0.00274381
408.422	-0.00173585	408.422	-0.000835976
408.688	0.00120573	408.688	1.61246e-05
408.953	0.000384713	408.953	-0.000811536
409.219	0.00118599	409.219	-0.00115288
409.485	0.000572289	409.485	-0.0159729
409.751	-0.000481535	409.751	-0.0187806
410.017	-1.87991e-05	410.017	0.00114325
410.283	0.000540068	410.283	0.000297177
410.549	-7.06855e-05	410.549	0.00106756
410.815	0.00220404	410.815	0.00121226
411.081	0.000536517	411.081	-0.00059085
411.346	0.0126805	411.346	-0.00175721
411.612	0.013654	411.612	-0.000172799
411.878	-0.00151366	411.878	-0.000368947
412.144	-0.000885899	412.144	0.00016912
412.41	0.00312426	412.41	-0.00201101
412.676	0.00122142	412.676	-0.000850624
412.942	-0.00029286	412.942	0.000691375
413.208	0.00179808	413.208	8.19356e-05
413.474	0.000985998	413.474	0.000223866
413.739	0.000695877	413.739	-0.000474913
414.005	0.00117191	414.005	0.000704687
414.271	0.00180056	414.271	-0.000437052
414.537	3.6693e-05	414.537	0.00283145
414.803	0.00177217	414.803	0.00294838
415.069	0.000584043	415.069	0.00158018
415.335	0.00133961	415.335	-0.000643271
415.601	0.000817648	415.601	-0.00115577
415.867	0.000435839	415.867	-0.00078982
416.132	0.000313502	416.132	0.000756475
416.398	0.000142748	416.398	-0.00112992
416.664	-0.000220902	416.664	-5.3641e-05
416.93	0.00113525	416.93	0.000738156
417.196	-0.00185745	417.196	0.000123455
417.462	0.000211784	417.462	-0.000836132
417.728	-0.000206223	417.728	-0.00140773
417.994	0.000213793	417.994	0.00102222
418.26	-0.000565964	418.26	-0.00261625
418.526	-0.000207746	418.526	-0.00269074
418.791	-0.000519268	418.791	-0.00110149
419.057	0.000147437	419.057	-0.00133501
419.323	0.000844938	419.323	0.00016009
419.589	-0.000827847	419.589	-0.000312035
419.855	-0.000286408	419.855	-0.000308014
420.121	-0.00023907	420.121	0.000522631
420.387	5.33728e-05	420.387	-0.0010788
420.653	0.000628908	420.653	-0.000773277
420.919	0.000240603	420.919	-0.000283521
421.185	0.00225747	421.185	-0.000865051
421.45	0.00229705	421.45	-0.00103727
421.716	0.00110417	421.716	-0.00058173
421.982	0.00178007	421.982	-0.000810322
422.248	0.00151348	422.248	-0.00200035
422.514	0.00116093	422.514	-0.00155023
422.78	0.0013965	422.78	-0.00172537
423.046	0.00172158	423.046	-0.00222201
423.312	0.000965585	423.312	-0.00156496
423.578	0.00165986	423.578	-0.000651476
423.844	0.00171391	423.844	-0.00159309
424.11	0.00133736	424.11	-0.00216932
424.375	0.00349459	424.375	-0.000850231
424.641	0.00423525	424.641	-0.00157049
424.907	0.00312796	424.907	-0.00174034
425.173	0.0031411	425.173	-0.00181828
425.439	0.00248462	425.439	-0.00102347
425.705	0.00341016	425.705	-0.00159189
425.971	0.00266329	425.971	-0.000840922
426.237	0.00333003	426.237	-0.000519001
426.503	0.00318776	426.503	-0.000335672
426.769	0.00383813	426.769	-0.00049916
427.035	0.00298506	427.035	-0.00072789
427.3	0.00307588	427.3	-0.00104966
427.566	0.00240849	427.566	-0.000847712
427.832	0.00336564	427.832	0.000180448
428.098	0.00345023	428.098	-0.000355793
428.364	0.00306216	428.364	-0.000708626
428.63	0.00329318	428.63	-0.0013253
428.896	0.00182903	428.896	-0.00304742
429.162	0.00163212	429.162	-0.0016427
429.428	0.00257092	429.428	-0.00136677
429.694	0.00331853	429.694	-0.00112686
429.96	0.00244832	429.96	-0.000842779
430.226	0.00179905	430.226	-0.000498433
430.491	0.000908536	430.491	-0.00166808
430.757	0.00315507	430.757	-0.00167026
431.023	0.00277845	431.023	-0.00209264
431.289	0.0033719	431.289	-0.00194288
431.555	0.00398416	431.555	-0.00170722
431.821	0.003976	431.821	-0.00139057
432.087	0.00364421	432.087	-0.00196617
432.353	0.00274902	432.353	-0.00241316
432.619	0.00288539	432.619	-0.00185176
432.885	0.00433026	432.885	-0.00139394
433.151	0.00312609	433.151	-0.00144116
433.417	0.00297603	433.417	-0.00146672
433.682	0.0028153	433.682	-0.00172677
433.948	0.00320064	433.948	-0.00168042
434.214	0.00211739	434.214	-0.00239799
434.48	0.00263772	434.48	-0.00195416
434.746	0.00324277	434.746	-0.0014204
435.012	0.00369783	435.012	-0.000801489
435.278	0.00383121	435.278	-0.00121318
435.544	0.00350266	435.544	-0.00156856
435.81	0.00266072	435.81	-0.00171378
436.076	0.00297313	436.076	-0.00193915
436.342	0.00387826	436.342	-0.00157275
436.608	0.0041858	436.608	-0.00109307
436.873	0.00490414	436.873	-0.00045495
437.139	0.00572974	437.139	-0.000403874
437.405	0.00548225	437.405	-0.00112876
437.671	0.00506907	437.671	-0.00137374
437.937	0.00435451	437.937	-0.0013427
438.203	0.00451702	438.203	-0.00110926
438.469	0.00428594	438.469	-0.000558704
438.735	0.00388935	438.735	-0.000882509
439.001	0.0034093	439.001	-0.00229649
439.267	0.00239209	439.267	-0.0023058
439.533	0.0036843	439.533	-0.00208642
439.799	0.00394251	439.799	-0.00141155
440.065	0.00418593	440.065	-0.00189316
440.331	0.00328713	440.331	-0.00203607
440.596	0.00407723	440.596	-0.00155297
440.862	0.00434677	440.862	-0.00181656
441.128	0.00352169	441.128	-0.00271826
441.394	0.00398883	441.394	-0.00245623
441.66	0.00336783	441.66	-0.00252997
441.926	0.00345304	441.926	-0.00230031
442.192	0.00317944	442.192	-0.00233542
442.458	0.00254256	442.458	-0.00275188
442.724	0.00342015	442.724	-0.00275024
442.99	0.00437045	442.99	-0.00211602
443.256	0.00360487	443.256	-0.00270729
443.522	0.00340687	443.522	-0.00270738
443.788	0.00420253	443.788	-0.00184481
444.054	0.00343241	444.054	-0.00186451
444.319	0.00243127	444.319	-0.00191493
444.585	0.00239483	444.585	-0.00214479
444.851	0.0025121	444.851	-0.00252956
445.117	0.00263098	445.117	-0.00274281
445.383	0.00377224	445.383	-0.00251293
445.649	0.0036574	445.649	-0.00218552
445.915	0.00303712	445.915	-0.00171672
446.181	0.00361238	446.181	-0.00139818
446.447	0.00394375	446.447	-0.0017089
446.713	0.0036655	446.713	-0.0018697
446.979	0.00321848	446.979	-0.00210745
447.245	0.00361566	447.245	-0.0017223
447.511	0.00397621	447.511	-0.00151247
447.777	0.00365402	447.777	-0.00134508
448.043	0.00253323	448.043	-0.00186803
448.308	0.0027775	448.308	-0.00199994
448.574	0.00352231	448.574	-0.00198258
448.84	0.00325067	448.84	-0.00123386
449.106	0.00290688	449.106	-0.00157767
449.372	0.00321905	449.372	-0.00203109
449.638	0.00330249	449.638	-0.00206176
449.904	0.0025072	449.904	-0.00179617
450.17	0.0017503	450.17	-0.0025639
450.436	0.00139246	450.436	-0.00289827
450.702	0.00269477	450.702	-0.00265565
450.968	0.00293329	450.968	-0.00262963
451.234	0.00436977	451.234	-0.00151006
451.5	0.00360915	451.5	-0.00161108
451.766	0.00394104	451.766	-0.00112185
452.032	0.00502233	452.032	-0.00100425
452.298	0.00428765	452.298	-0.00222318
452.564	0.00369925	452.564	-0.0026878
452.829	0.00308025	452.829	-0.00231048
453.095	0.002665	453.095	-0.00168865
453.361	0.00234334	453.361	-0.00149757
453.627	0.00234991	453.627	-0.0018168
453.893	0.00245902	453.893	-0.00185422
454.159	0.00232129	454.159	-0.00211184
454.425	0.00301572	454.425	-0.00176261
454.691	0.00284882	454.691	-0.0016262
454.957	0.00275803	454.957	-0.00224852
455.223	0.00347352	455.223	-0.00215196
455.489	0.0028012	455.489	-0.00242705
455.755	0.002558	455.755	-0.00244606
456.021	0.00221486	456.021	-0.00166793
456.287	0.00260505	456.287	-0.00116151
456.553	0.00218851	456.553	-0.00146699
456.819	0.00148904	456.819	-0.00233315
457.084	0.00178389	457.084	-0.00218772
457.35	0.0016399	457.35	-0.00188079
457.616	0.00243	457.616	-0.00157685
457.882	0.0019515	457.882	-0.00232237
458.148	0.00229681	458.148	-0.00197599
458.414	0.00333553	458.414	-0.00158178
458.68	0.00416618	458.68	-0.000849012
458.946	0.00374076	458.946	-0.00132388
459.212	0.00345349	459.212	-0.00160834
459.478	0.00255707	459.478	-0.00220466
459.744	0.0027151	459.744	-0.00216047
460.01	0.00281404	460.01	-0.00194468
460.276	0.00319463	460.276	-0.00169081
460.542	0.00280419	460.542	-0.00139142
460.808	0.00277059	460.808	-0.00120819
461.074	0.00279166	461.074	-0.00191825
461.34	0.00234996	461.34	-0.00205967
461.606	0.00246611	461.606	-0.00198434
461.872	0.00199145	461.872	-0.0021342
462.137	0.00146617	462.137	-0.00180633
462.403	0.00190216	462.403	-0.00177672
462.669	0.00298849	462.669	-0.00147012
462.935	0.00184085	462.935	-0.00167203
463.201	0.00160583	463.201	-0.00179162
463.467	0.00173458	463.467	-0.00139253
463.733	0.00258322	463.733	-0.000782744
463.999	0.00269132	463.999	-0.00134462
464.265	0.00194791	464.265	-0.00148029
464.531	0.00159664	464.531	-0.00165222
464.797	0.00196669	464.797	-0.00160944
465.063	0.00146075	465.063	-0.00174943
465.329	0.00221402	465.329	-0.00106914
465.595	0.00222013	465.595	-0.00164213
465.861	0.00318741	465.861	-0.00149511
466.127	0.0030123	466.127	-0.00150857
466.393	0.00324105	466.393	-0.00116173
466.659	0.00316398	466.659	-0.00153988
466.925	0.00363253	466.925	-0.00151469
467.19	0.00335137	467.19	-0.00157818
467.456	0.0025723	467.456	-0.00144912
467.722	0.00206154	467.722	-0.00154713
467.988	0.00235434	467.988	-0.00168173
468.254	0.00237675	468.254	-0.00133608
468.52	0.00233736	468.52	-0.00107356
468.786	0.00184234	468.786	-0.00140798
469.052	0.00252967	469.052	-0.00157327
469.318	0.00188192	469.318	-0.00145399
469.584	0.00196209	469.584	-0.00146828
469.85	0.00317856	469.85	-0.00135384
470.116	0.00399409	470.116	-0.00141167
470.382	0.00230157	470.382	-0.00175251
470.648	0.00190895	470.648	-0.00202657
470.914	0.00116187	470.914	-0.00217454
471.18	0.000681514	471.18	-0.0017243
471.446	0.00115828	471.446	-0.00199372
471.712	0.00236398	471.712	-0.00164982
471.978	0.00255191	471.978	-0.00124595
472.244	0.00229147	472.244	-0.00126577
472.509	0.00226862	472.509	-0.00173896
472.775	0.00265125	472.775	-0.00139356
473.041	0.00207306	473.041	-0.00148247
473.307	0.00245467	473.307	-0.00129193
473.573	0.0025747	473.573	-0.00157474
473.839	0.00219244	473.839	-0.00182948
474.105	0.00237934	474.105	-0.00175594
474.371	0.00251224	474.371	-0.00137437
474.637	0.00190743	474.637	-0.00130722
474.903	0.00226832	474.903	-0.00117417
475.169	0.00273675	475.169	-0.00116483
475.435	0.00249465	475.435	-0.000968957
475.701	0.00261259	475.701	-0.000998577
475.967	0.00296672	475.967	-0.0012229
476.233	0.00332477	476.233	-0.000937706
476.499	0.0039107	476.499	-0.000823462
476.765	0.00289655	476.765	-0.00107626
477.031	0.00317261	477.031	-0.00117275
477.297	0.00281962	477.297	-0.00146858
477.563	0.00277593	477.563	-0.000578546
477.829	0.00212147	477.829	-0.00114164
478.094	0.00241841	478.094	-0.0012853
478.36	0.00253762	478.36	-0.0010411
478.626	0.00271302	478.626	-0.00127292
478.892	0.00270654	478.892	-0.00115182
479.158	0.00260239	479.158	-0.00164215
479.424	0.00259844	479.424	-0.00193944
479.69	0.00284375	479.69	-0.00126684
479.956	0.00273823	479.956	-0.000622831
480.222	0.00303793	480.222	-0.00104787
480.488	0.00429259	480.488	-0.000861033
480.754	0.00360125	480.754	-0.000426943
481.02	0.00353793	481.02	-0.000687583
481.286	0.00427078	481.286	-0.000697916
481.552	0.00306037	481.552	-0.00054867
481.818	0.00180796	481.818	-0.000725445
482.084	0.00302874	482.084	-0.00101106
482.35	0.00352265	482.35	-0.000717079
482.616	0.00341366	482.616	-0.00106725
482.882	0.00254615	482.882	-0.00101018
483.148	0.0024727	483.148	-0.000881031
483.414	0.00280529	483.414	-0.000631462
483.68	0.00283669	483.68	-0.000440466
483.945	0.00233129	483.945	-0.000936712
484.211	0.00230799	484.211	-0.00125178
484.477	0.00283216	484.477	-0.000895153
484.743	0.00236584	484.743	-0.00105727
485.009	0.00247027	485.009	-0.00112691
485.275	0.00234984	485.275	-0.00123609
485.541	0.00213024	485.541	-0.00125921
485.807	0.0021827	485.807	-0.00167304
486.073	0.00208485	486.073	-0.00108346
486.339	0.00179486	486.339	-0.00111328
486.605	0.00131257	486.605	-0.00112689
486.871	0.00190637	486.871	-0.000831672
487.137	0.00182063	487.137	-0.000663923
487.403	0.0023419	487.403	-0.000946707
487.669	0.00238803	487.669	-0.000625135
487.935	0.00167555	487.935	-0.000957677
488.201	0.00138121	488.201	-0.00144882
488.467	0.000705516	488.467	-0.00151905
488.733	0.000124897	488.733	-0.001526
488.999	0.00178633	488.999	-0.00112261
489.265	0.00166101	489.265	-0.00142633
489.531	0.00129316	489.531	-0.00161449
489.797	0.00200756	489.797	-0.00133093
490.062	0.00176163	490.062	-0.00144195
490.328	0.00210516	490.328	-0.00144852
490.594	0.00198653	490.594	-0.00159338
490.86	0.00114896	490.86	-0.00178562
491.126	0.000125756	491.126	-0.0019588
491.392	0.000927629	491.392	-0.00197627
491.658	0.00111967	491.658	-0.00236853
491.924	0.000586592	491.924	-0.00203454
492.19	0.00140047	492.19	-0.00145641
492.456	0.0023748	492.456	-0.000882938
492.722	0.00215516	492.722	-0.00103235
492.988	0.00192107	492.988	-0.00153429
493.254	0.00198179	493.254	-0.00128884
493.52	0.00200445	493.52	-0.0013466
493.786	0.00167729	493.786	-0.00154561
494.052	0.00193386	494.052	-0.00119674
494.318	0.00200662	494.318	-0.00113238
494.584	0.00296714	494.584	-0.000983183
494.85	0.00277684	494.85	-0.00145804
495.116	0.00233303	495.116	-0.00141612
495.382	0.00197037	495.382	-0.00174787
495.648	0.00136845	495.648	-0.00183993
495.914	0.00133616	495.914	-0.00194955
496.18	0.001282	496.18	-0.00168727
496.445	0.00117142	496.445	-0.00168495
496.711	0.00121155	496.711	-0.00162328
496.977	0.00119599	496.977	-0.00137183
497.243	0.00194597	497.243	-0.00130194
497.509	0.001837	497.509	-0.00142513
497.775	0.00112275	497.775	-0.00130733
498.041	0.000570701	498.041	-0.00121822
498.307	0.00109491	498.307	-0.00104676
498.573	0.00128547	498.573	-0.00107147
498.839	0.00118333	498.839	-0.00113345
499.105	0.000486169	499.105	-0.00132837
499.371	0.000605841	499.371	-0.000927661
499.637	0.000542786	499.637	-0.00104576
499.903	0.0012055	499.903	-0.00157569
500.169	0.0011896	500.169	-0.00138827
500.435	0.000228187	500.435	-0.00180084
500.701	2.44562e-05	500.701	-0.00162385
500.967	0.000891235	500.967	-0.00100618
501.233	0.00193683	501.233	-0.000946436
501.499	0.0016485	501.499	-0.00120062
501.765	0.00124909	501.765	-0.00135091
502.031	0.000936115	502.031	-0.000645254
502.297	0.00107389	502.297	-0.000787377
502.562	0.000998976	502.562	-0.00104391
502.828	0.00205309	502.828	-0.000708638
503.094	0.00256044	503.094	-0.000694568
503.36	0.00233576	503.36	-0.000797468
503.626	0.00172746	503.626	-0.00130745
503.892	0.00172864	503.892	-0.00101136
504.158	0.00115843	504.158	-0.000925611
504.424	0.00174544	504.424	-0.000663017
504.69	0.00166613	504.69	-0.000820889
504.956	0.00201436	504.956	-0.000625443
505.222	0.00162193	505.222	-0.000796008
505.488	0.000573911	505.488	-0.000868827
505.754	0.000127287	505.754	-0.000860708
506.02	-0.00030682	506.02	-0.000685315
506.286	-6.05448e-05	506.286	-0.000929894
506.552	0.000262214	506.552	-0.000914717
506.818	0.000668333	506.818	-0.000855951
507.084	0.000709478	507.084	-0.00115414
507.35	0.000102099	507.35	-0.000991749
507.616	-0.000727067	507.616	-0.00119318
507.882	-0.000686215	507.882	-0.0012111
508.148	0.000242328	508.148	-0.00121281
508.414	0.000429468	508.414	-0.00135555
508.679	0.00176012	508.679	-0.00126706
508.945	0.00201469	508.945	-0.0010371
509.211	0.000920155	509.211	-0.0014395
509.477	0.000373097	509.477	-0.00169222
509.743	0.000263368	509.743	-0.000953506
510.009	0.000881788	510.009	-0.00116859
510.275	0.000480737	510.275	-0.0010665
510.541	0.000336638	510.541	-0.00110889
510.807	0.00101298	510.807	-0.001402
511.073	0.00207824	511.073	-0.000977235
511.339	0.00169696	511.339	-0.00061351
511.605	0.00104619	511.605	-0.000562785
511.871	0.00179639	511.871	-0.00098681
512.137	0.00175691	512.137	-0.000971592
512.403	0.00133077	512.403	-0.000680092
512.669	0.00113184	512.669	-0.000640944
512.935	0.00114718	512.935	-0.00109884
513.201	0.000804673	513.201	-0.000965186
513.467	0.00124445	513.467	-0.00113626
513.733	0.00249316	513.733	-0.000369727
513.999	0.00205773	513.999	-0.000659615
514.264	0.00130611	514.264	-0.000983715
514.53	0.00101536	514.53	-0.00108122
514.796	5.99296e-05	514.796	-0.00114543
515.062	-0.000175635	515.062	-0.00125336
515.328	-0.000492654	515.328	-0.00092558
515.594	-0.000743904	515.594	-0.000781702
515.86	-0.000105665	515.86	-0.000473915
516.126	0.00020985	516.126	-0.00103438
516.392	-0.000179088	516.392	-0.000855694
516.658	-0.000756656	516.658	-0.000924923
516.924	0.000294143	516.924	-0.0010626
517.19	0.00207357	517.19	-0.000720203
517.456	0.00106938	517.456	-0.00105998
517.722	0.000984697	517.722	-0.00110009
517.988	0.000316122	517.988	-0.000919268
518.254	0.000538246	518.254	-0.000680052
518.52	0.000458878	518.52	-0.000454452
518.786	0.000631607	518.786	-0.000610688
519.052	0.00116933	519.052	-0.000464537
519.318	0.00213948	519.318	-0.000512592
519.583	0.00210446	519.583	-0.000464543
519.849	0.00178655	519.849	-0.000460611
520.115	0.00134364	520.115	-0.000311801
520.381	0.00165326	520.381	-0.000609248
520.647	0.00153674	520.647	-0.000508449
520.913	0.00159372	520.913	-0.000589857
521.179	0.00155029	521.179	-0.000649534
521.445	0.0019575	521.445	-0.000817115
521.711	0.00133685	521.711	-0.000819283
521.977	0.000898437	521.977	-0.000690169
522.243	0.00107739	522.243	-0.00066122
522.509	0.000935153	522.509	-0.000771548
522.775	0.000785727	522.775	-0.000955234
523.041	0.00119291	523.041	-0.000474412
523.307	0.00115164	523.307	-0.000426345
523.573	0.0013097	523.573	-0.00118406
523.839	0.000333992	523.839	-0.00128963
524.105	0.000246885	524.105	-0.000763088
524.371	0.00103575	524.371	-0.000422392
524.637	0.000702448	524.637	-0.000757733
524.903	0.000270474	524.903	-0.000848283
525.168	0.000235643	525.168	-0.00108071
525.434	-2.3536e-05	525.434	-0.000908265
525.7	0.000295762	525.7	-0.00101488
525.966	-0.000300564	525.966	-0.0013206
526.232	-0.000783405	526.232	-0.00124054
526.498	-0.000438927	526.498	-0.000892804
526.764	-3.53843e-05	526.764	-0.00101324
527.03	-0.000108172	527.03	-0.00124237
527.296	-0.000448007	527.296	-0.000609133
527.562	0.000529995	527.562	-0.000475774
527.828	0.00227188	527.828	-0.000464968
528.094	0.00226681	528.094	-0.000561777
528.36	0.00207178	528.36	-0.000906017
528.626	0.00145271	528.626	-0.00049094
528.892	0.00047714	528.892	-0.000407575
529.158	0.000226776	529.158	-0.000300515
529.424	0.000896211	529.424	-0.00057137
529.69	0.00118233	529.69	-0.000554148
529.956	0.00139628	529.956	-0.000977211
530.221	0.00179796	530.221	-0.000831862
530.487	0.000967754	530.487	-0.000501619
530.753	0.00161389	530.753	-0.000754395
531.019	0.00144809	531.019	-0.000584058
531.285	0.000786528	531.285	-0.00059107
531.551	0.00121282	531.551	-0.000834225
531.817	0.000736004	531.817	-0.000943565
532.083	0.000400471	532.083	-0.000885996
532.349	-0.000743426	532.349	-0.00136597
532.615	-0.000909231	532.615	-0.00114817
532.881	-0.000607414	532.881	-0.000832209
533.147	-0.000414377	533.147	-0.000789944
533.413	3.07171e-05	533.413	-0.000571471
533.679	-0.00030591	533.679	-0.000975741
533.945	-0.000706057	533.945	-0.00109709
534.211	0.000225708	534.211	-0.00121218
534.476	0.000212449	534.476	-0.00125275
534.742	-1.6073e-05	534.742	-0.000994095
535.008	0.000325633	535.008	-0.00116456
535.274	0.000509206	535.274	-0.000938563
535.54	0.00106031	535.54	-0.000652462
535.806	0.00119633	535.806	-0.000746634
536.072	0.000588386	536.072	-0.000320961
536.338	0.000349575	536.338	-0.000268998
536.604	0.000500017	536.604	-0.000386941
536.87	0.00063315	536.87	-0.0007807
537.136	0.000848899	537.136	-0.000593071
537.402	0.000917247	537.402	-0.000239629
537.668	0.000123207	537.668	-0.000493521
537.934	-0.000166645	537.934	-0.000151151
538.2	-0.000303758	538.2	-0.000147654
538.466	0.000298427	538.466	-0.000293551
538.732	0.000973575	538.732	-0.000454702
538.997	0.00124958	538.997	-0.00027886
539.263	0.0010512	539.263	-0.000428274
539.529	0.000855973	539.529	-0.000256812
539.795	0.000563941	539.795	-3.60377e-05
540.061	0.000293471	540.061	-0.000156513
540.327	0.000150907	540.327	-0.000286021
540.593	0.000687125	540.593	-0.000756737
540.859	0.000580397	540.859	-0.000723651
541.125	0.000257513	541.125	-0.00040802
541.391	0.000456351	541.391	-0.000455301
541.657	0.000594608	541.657	-0.000724714
541.923	0.000605688	541.923	-0.000449023
542.189	0.000964736	542.189	-0.000570922
542.455	0.000867699	542.455	-0.000517711
542.721	0.000635844	542.721	-0.000642907
542.987	0.000378097	542.987	-0.000785843
543.253	0.000132834	543.253	-0.000901848
543.518	0.000136678	543.518	-0.000845331
543.784	0.000262968	543.784	-0.000582843
544.05	0.000338195	544.05	-0.000804253
544.316	0.00064913	544.316	-0.000713727
544.582	0.000865616	544.582	-0.000948988
544.848	0.000694774	544.848	-0.00131991
545.114	0.00164432	545.114	-0.00131069
545.38	0.0023772	545.38	-0.00104284
545.646	0.00223892	545.646	-0.00116017
545.912	0.0018419	545.912	-0.00110043
546.178	0.00159752	546.178	-0.000796494
546.444	0.00186367	546.444	-0.000286763
546.71	0.00153375	546.71	-0.000393073
546.976	0.00157028	546.976	-0.000977715
547.241	0.00112276	547.241	-0.00116597
547.507	0.00101333	547.507	-0.000684082
547.773	0.000540125	547.773	-0.000741677
548.039	0.00127377	548.039	-0.000734303
548.305	0.000344438	548.305	-0.000685069
548.571	0.000346362	548.571	-0.00130651
548.837	0.00127135	548.837	-0.00123697
549.103	0.000810281	549.103	-0.000644674
549.369	0.00113984	549.369	-0.000175137
549.635	0.000102401	549.635	0.000175058
549.901	-5.39202e-05	549.901	2.61213e-05
550.167	-2.91008e-05	550.167	0.000113439
550.433	-1.03207e-05	550.433	-0.000386185
550.699	0.000228185	550.699	-0.000517974
550.964	0.000805024	550.964	-0.000792873
551.23	0.000320843	551.23	-0.000688722
551.496	0.000519147	551.496	-0.00100397
551.762	0.000372264	551.762	-0.000799676
552.028	0.00104627	552.028	-0.00205056
552.294	0.000294639	552.294	-0.0024404
552.56	0.000173152	552.56	-0.0023489
552.826	0.000379917	552.826	-0.00114361
553.092	0.00078052	553.092	-0.000650388
553.358	0.000385091	553.358	-0.000454848
553.624	0.00047442	553.624	-0.000178963
553.89	0.000523627	553.89	0.000144853
554.156	0.0011607	554.156	0.000211403
554.421	0.000818306	554.421	-0.000683633
554.687	0.000840013	554.687	-0.00103494
554.953	0.000618246	554.953	-0.00101309
555.219	0.000866317	555.219	-0.00126923
555.485	0.00169399	555.485	-0.000528139
555.751	0.00186565	555.751	-0.000823531
556.017	0.0014404	556.017	-0.000988963
556.283	0.00133354	556.283	-0.0011164
556.549	0.000922028	556.549	-0.000837487
556.815	0.00105577	556.815	0.000114116
557.081	0.000942803	557.081	-0.000633292
557.347	0.00186887	557.347	-0.00024748
557.612	0.00155196	557.612	-0.000306412
557.878	0.000660256	557.878	-0.000479782
558.144	0.00185485	558.144	-0.000959284
558.41	0.00156036	558.41	-0.000832572
558.676	0.000303054	558.676	-0.000946844
558.942	0.00024452	558.942	-0.00083827
559.208	9.9994e-05	559.208	-0.00075203
559.474	6.54543e-05	559.474	-0.000779141
559.74	0.000686817	559.74	-0.00126861
560.006	0.000961682	560.006	-0.00164927
560.272	0.000493956	560.272	-0.00159501
560.538	0.000702327	560.538	-0.00160367
560.804	0.00149243	560.804	-0.000764556
561.069	0.0002334	561.069	-0.000893501
561.335	0.000587305	561.335	-0.000933097
561.601	-2.07358e-05	561.601	-0.000941502
561.867	0.000175952	561.867	-0.00085125
562.133	-0.000281851	562.133	-0.000938481
562.399	-0.000307265	562.399	-0.00074448
562.665	-0.000594202	562.665	0.000251838
562.931	0.000660468	562.931	-0.00072813
563.197	0.000513798	563.197	-0.000862449
563.463	0.000893478	563.463	-0.00116956
563.729	0.000624565	563.729	-0.00138109
563.994	0.000142008	563.994	-0.000856128
564.26	0.000551901	564.26	-0.000729205
564.526	-0.000142499	564.526	-0.000633186
564.792	0.000705819	564.792	-0.000310102
565.058	0.000504689	565.058	-0.000786748
565.324	0.000836355	565.324	-0.00161965
565.59	0.00205841	565.59	-0.000981442
565.856	0.00164921	565.856	-0.0028516
566.122	0.00224159	566.122	-0.00318
566.388	0.0019484	566.388	-0.0011437
566.654	0.000846006	566.654	-0.00113707
566.919	0.000505108	566.919	-0.000952253
567.185	-0.000163519	567.185	-0.000964575
567.451	-0.000213715	567.451	-0.00136984
567.717	6.63196e-05	567.717	-0.000981966
567.983	0.00013587	567.983	-0.00153431
568.249	0.000539302	568.249	-0.00146119
568.515	0.000427489	568.515	-0.00139153
568.781	0.000630499	568.781	-0.00147812
569.047	-1.3927e-05	569.047	-0.00075994
569.313	-0.00111441	569.313	-0.000963837
569.578	-0.000239141	569.578	0.000268604
569.844	-0.000285032	569.844	0.000623732
570.11	-0.00019153	570.11	0.000443151
570.376	0.00101961	570.376	0.000545467
570.642	0.00232574	570.642	0.000966456
570.908	0.00146028	570.908	0.000506243
571.174	0.00176734	571.174	0.00071444
571.44	0.00178399	571.44	-6.4516e-05
571.706	0.0014291	571.706	0.000111236
571.972	0.00150057	571.972	0.000173666
572.237	0.00167263	572.237	-3.72796e-05
572.503	-0.000378091	572.503	4.63501e-05
572.769	0.000146383	572.769	-5.27927e-05
573.035	-0.000231973	573.035	-0.000304411
573.301	-0.000434287	573.301	-0.000243841
573.567	0.00027057	573.567	-6.66636e-05
573.833	0.000153004	573.833	4.46767e-05
574.099	-0.000124136	574.099	-0.000999083
574.365	0.00100381	574.365	-0.000688643
574.631	0.00111478	574.631	-0.000715243
574.896	0.000762682	574.896	0.000184971
575.162	9.29976e-05	575.162	0.00038886
575.428	0.000395848	575.428	-0.000401472
575.694	0.000326881	575.694	-2.35983e-05
575.96	0.000347982	575.96	-0.000287659
576.226	0.000726721	576.226	-0.000923224
576.492	0.000715964	576.492	-0.000658908
576.758	0.00156863	576.758	-0.00128285
577.024	0.00217682	577.024	-0.0011827
577.289	0.00148875	577.289	-0.000801905
577.555	0.00114609	577.555	-0.000940364
577.821	0.00116703	577.821	-0.000641307
578.087	0.000218651	578.087	-0.000125091
578.353	0.000843293	578.353	-0.00116574
578.619	0.000696727	578.619	-0.000396308
578.885	0.00057741	578.885	-0.000745164
579.151	0.00211358	579.151	-0.00135512
579.417	0.00172231	579.417	-0.00124118
579.683	0.00223976	579.683	-0.00216505
579.948	0.00206583	579.948	-0.00154426
580.214	0.00117014	580.214	0.000315464
580.48	0.000387776	580.48	-0.000107592
580.746	0.000563549	580.746	3.35191e-05
581.012	0.000573947	581.012	0
581.278	0.000455043	581.278	0.000847042
581.544	-0.000138379	581.544	0.00059785
581.81	-0.00144797	581.81	0.000294792
582.075	-0.00157758	582.075	0.00033407
582.341	-0.000587861	582.341	-2.69874e-05
582.607	-0.00103793	582.607	-0.00024225
582.873	-0.00120736	582.873	-0.000265847
583.139	-0.000595914	583.139	-0.00073797
583.405	-3.8265e-06	583.405	-0.000665283
583.671	8.91128e-05	583.671	-0.00104527
583.937	-0.00013703	583.937	-0.000435939
584.202	-0.00103166	584.202	0.000116687
584.468	0.000176949	584.468	-0.000316143
584.734	-0.000361018	584.734	-0.000998461
585	-0.000449642	585	0.000798068
585.266	-0.000894747	585.266	0.000789557
585.532	-0.0011772	585.532	0.000300569
585.798	-0.000663897	585.798	-0.000703955
586.064	-0.000510879	586.064	3.84222e-05
586.329	0.000136257	586.329	-0.000444944
586.595	-0.000688299	586.595	-0.000282666
586.861	-0.000279911	586.861	-0.000383722
587.127	-0.000204577	587.127	-1.40029e-05
587.393	0.000157937	587.393	-7.36656e-05
587.659	-0.00084841	587.659	0.000736348
587.925	-0.00126104	587.925	0.000416448
588.191	-0.000866881	588.191	0.000488845
588.456	-0.00259042	588.456	-0.000425092
588.722	-0.00230598	588.722	-0.00109989
588.988	-0.0017731	588.988	-0.000290606
589.254	-0.000609427	589.254	-0.00029733
589.52	-0.00102786	589.52	0.000779703
589.786	-0.0008285	589.786	0.000268685
590.052	-0.000459741	590.052	0.000591762
590.318	-0.000206089	590.318	0.000649323
590.583	-1.64193e-05	590.583	0.00136132
590.849	0.000691167	590.849	0.000149122
591.115	2.27782e-05	591.115	4.36281e-06
591.381	0.0003884	591.381	0.000118046
591.647	0.000445661	591.647	-0.000473495
591.913	-0.000136364	591.913	-0.000410032
592.179	0.000177432	592.179	-0.000596814
592.444	-0.000719818	592.444	-0.000573005
592.71	-0.00086007	592.71	0.000274369
592.976	0.000795265	592.976	-0.000818291
593.242	0.000998914	593.242	2.78603e-05
593.508	0.00144207	593.508	-0.000678684
593.774	0.000500031	593.774	-8.35799e-05
594.04	-0.000509895	594.04	-0.000129945
594.306	-0.000734599	594.306	-0.000495534
594.571	-0.000543058	594.571	-0.000697259
594.837	-0.000341533	594.837	-0.000513726
595.103	0.000214907	595.103	5.1672e-07
595.369	0.000268721	595.369	-0.000815738
595.635	0.000358892	595.635	0.00020281
595.901	0.000133176	595.901	-0.000850111
596.167	-0.000328409	596.167	-0.000411669
596.432	0.000213363	596.432	-0.000708494
596.698	-0.000478619	596.698	-0.000776844
596.964	-0.000341593	596.964	-0.000533758
597.23	4.80639e-05	597.23	4.08089e-05
597.496	-0.00130949	597.496	-1.78726e-05
597.762	-0.000768099	597.762	0.000646004
598.028	-0.0012754	598.028	-0.00128461
598.293	-0.000652558	598.293	0.000487148
598.559	-0.000146624	598.559	0.00116199
598.825	0.000153334	598.825	0.00194122
599.091	-0.000727903	599.091	0.000799368
599.357	-0.000940384	599.357	0.000939259
599.623	-0.00177352	599.623	-0.000257534
599.888	-0.00111582	599.888	-0.000206768
600.154	-0.0012371	600.154	-0.000526699
600.42	-0.000761363	600.42	-0.000555482
600.686	-0.000402838	600.686	-0.000283258
600.952	-0.00139632	600.952	0.00094009
601.218	-0.000315864	601.218	0.000621359
601.484	-0.000813115	601.484	0.00062409
601.749	-0.000906708	601.749	-2.94128e-05
602.015	-0.000850565	602.015	0.000447238
602.281	-0.000731756	602.281	0.000171126
602.547	-0.000932513	602.547	-0.000122666
602.813	-0.000294453	602.813	-0.000834021
603.079	-0.000156052	603.079	-9.86547e-05
603.344	-0.000767634	603.344	0.000532947
603.61	-0.000450259	603.61	0.000665895
603.876	-0.000969989	603.876	0.000434729
604.142	-0.000776108	604.142	0.000453373
604.408	-0.000208602	604.408	-0.000163816
604.674	-0.00114225	604.674	0.000201168
604.94	-0.00214431	604.94	0.000382281
605.205	-0.00164138	605.205	0.000670813
605.471	-0.000798889	605.471	0.00131395
605.737	-0.00145256	605.737	0.00115466
606.003	-0.00033763	606.003	0.0011541
606.269	-0.00094912	606.269	0.00112213
606.534	0.000441848	606.534	0.000757584
606.8	0.000968284	606.8	-0.000961599
607.066	-0.000588556	607.066	-0.00102396
607.332	-0.00057029	607.332	-0.000635008
607.598	-1.05595e-05	607.598	-0.000419563
607.864	0.00084767	607.864	-0.00151102
608.13	7.38028e-05	608.13	-0.00323879
608.395	-0.00042145	608.395	-0.00171813
608.661	-0.000266724	608.661	-0.000383831
608.927	-0.000269184	608.927	0.000203184
609.193	0.000430656	609.193	-0.000853733
609.459	2.36669e-05	609.459	-0.0010552
609.724	0.000489971	609.724	-0.00122757
609.99	0.000205186	609.99	-0.00133179
610.256	0.00106907	610.256	-0.00115416
610.522	-0.000369571	610.522	-0.00136384
610.788	0.000451565	610.788	-0.000277819
611.054	8.26173e-05	611.054	0.000301389
611.319	0.000520215	611.319	0.000700848
611.585	0.000211614	611.585	0.00101032
611.851	0.000601742	611.851	-0.000226441
612.117	-1.52371e-05	612.117	0.00063901
612.383	-0.000530498	612.383	0.0015048
612.649	-0.00016507	612.649	0.000800016
612.914	0.000535543	612.914	0.000685676
613.18	0.00259863	613.18	0.000766369
613.446	0.00141415	613.446	-0.000464756
613.712	-0.000210459	613.712	-0.000472002
613.978	-0.00100018	613.978	-0.000535842
614.243	-0.00133625	614.243	-0.00111525
614.509	-0.00124088	614.509	-0.00181293
614.775	-0.000559529	614.775	-0.000156355
615.041	-3.80627e-05	615.041	0.000461519
615.307	-0.000620567	615.307	0.000192752
615.573	0.0002589	615.573	-9.83131e-05
615.838	-0.000845711	615.838	0.0005138
616.104	-0.000184269	616.104	0.00164908
616.37	-0.00108002	616.37	0.000917249
616.636	-0.000415241	616.636	0.000274799
616.902	-0.000591699	616.902	0.00011526
617.167	0.000439175	617.167	-0.000862475
617.433	0.000134518	617.433	-0.000989204
617.699	0.000517796	617.699	-0.00125894
617.965	0.000832192	617.965	-0.00016965
618.231	4.37492e-05	618.231	-0.000956404
618.496	-0.00110557	618.496	-0.000462519
618.762	-0.000404428	618.762	-0.000933053
619.028	0.000299001	619.028	-0.00059269
619.294	0.00139006	619.294	-0.000282485
619.56	0.000621946	619.56	0.000855837
619.826	-0.000344272	619.826	-0.000641588
620.091	0.000466069	620.091	0.000575968
620.357	0.00137715	620.357	5.01276e-05
620.623	0.00212635	620.623	-0.000251129
620.889	0.000796156	620.889	-0.000472106
621.154	0.00108496	621.154	0.000105654
621.42	0.00040563	621.42	-0.000984146
621.686	0.00105557	621.686	-0.000464568
621.952	0.000100605	621.952	0.000245356
622.218	0.001994	622.218	-0.000533937
622.484	0.00158708	622.484	-0.000583691
622.749	0.0011707	622.749	-0.000540163
623.015	0.00204005	623.015	-0.00150178
623.281	0.000998757	623.281	-0.000912966
623.547	0.000859392	623.547	-0.00065126
623.812	-5.30778e-06	623.812	-0.000158929
624.078	-2.13177e-05	624.078	0.000112564
624.344	-0.000219152	624.344	-0.000155628
624.61	0.000171503	624.61	-0.00085549
624.876	0.000609759	624.876	-0.000271249
625.141	0.00113212	625.141	0.000225326
625.407	0.000855588	625.407	0.000304616
625.673	7.13676e-05	625.673	1.04395e-05
625.939	-0.000493985	625.939	-0.00153206
626.205	-0.00143847	626.205	-0.00119826
626.47	-0.000825687	626.47	-0.00110205
626.736	0.00038594	626.736	0.000743845
627.002	0.00191414	627.002	-0.00037545
627.268	0.00268796	627.268	0.0013742
627.534	0.000920099	627.534	0.000644022
627.799	0.000269331	627.799	0.000270236
628.065	-0.00185951	628.065	0.00124131
628.331	-0.00144232	628.331	0.0011414
628.597	-0.000567565	628.597	0.0011296
628.862	0.000250444	628.862	-0.000250169
629.128	-0.000616411	629.128	-0.000605689
629.394	0.000367856	629.394	0.000243823
629.66	0.000235586	629.66	0.000337727
629.926	0.000748437	629.926	-0.000175114
630.191	0.00172714	630.191	0.000110308
630.457	0.000822711	630.457	-0.00101704
630.723	0.0012754	630.723	-0.000746326
630.989	0.000305448	630.989	-0.00118287
631.254	0.000853504	631.254	-0.000291988
631.52	0.000500727	631.52	0.000577733
631.786	0.000834362	631.786	7.42531e-05
632.052	0.00045951	632.052	9.76296e-05
632.318	-0.000111093	632.318	0.000500156
632.583	-0.000198605	632.583	-0.000157294
632.849	-0.00021679	632.849	-0.000215748
633.115	-0.00113181	633.115	-0.00123466
633.381	-0.00205185	633.381	9.02529e-05
633.646	-0.00221861	633.646	9.78032e-05
633.912	-0.000580347	633.912	-7.55222e-05
634.178	-0.000672746	634.178	-0.000207643
634.444	-0.000126942	634.444	-0.00227314
634.709	-0.000903173	634.709	-0.000209805
634.975	-0.0016201	634.975	-0.000330218
635.241	9.30635e-05	635.241	-0.000291794
635.507	-7.56554e-06	635.507	0.000309033
635.773	-0.000760947	635.773	0.0011695
636.038	0.000392323	636.038	0.000678704
636.304	0.00108243	636.304	0.000580118
636.57	0.000658239	636.57	-0.00288245
636.836	0.000419842	636.836	0.00061451
637.101	0.00185504	637.101	-0.00058764
637.367	0.000463334	637.367	-8.55827e-05
637.633	0.00082463	637.633	0.000464471
637.899	0.00211617	637.899	0.000111511
638.164	0.00204308	638.164	0.000713007
638.43	0.00248198	638.43	0.00103079
638.696	0.00273531	638.696	-0.0006741
638.962	0.0010176	638.962	0.000453441
639.227	0.000823993	639.227	-0.000409174
639.493	-0.000591532	639.493	0.000145214
639.759	-0.00026422	639.759	0.00142634
640.025	-1.29361e-05	640.025	0.00188588
640.29	-0.00121495	640.29	0.000626224
640.556	0.000149347	640.556	0.0012542
640.822	0.000293981	640.822	6.56137e-05
641.088	-0.00121733	641.088	0.000879297
641.353	-0.000274174	641.353	0.000311643
641.619	-0.00145117	641.619	0.000914751
641.885	-0.00126472	641.885	0.000628114
642.151	-0.000246961	642.151	0.000307242
642.416	-0.000634126	642.416	-0.00277856
642.682	-0.000178246	642.682	-0.00113851
642.948	-0.00137162	642.948	-0.00104819
643.214	-0.00122664	643.214	-0.00157839
643.479	6.35203e-05	643.479	-0.000190785
643.745	0.00189793	643.745	-0.0011258
644.011	0.000787124	644.011	-0.00048064
644.277	0.00244347	644.277	-0.000335674
644.542	6.09636e-05	644.542	0.000595254
644.808	0.000461311	644.808	-0.000154358
645.074	0.000123255	645.074	0.00130266
645.339	-0.000905907	645.339	0.00193908
645.605	-0.000340303	645.605	0.0028273
645.871	-0.00103768	645.871	0.00215872
646.137	-0.000888622	646.137	0.000708344
646.402	-0.000701415	646.402	0.00223277
646.668	0.00135641	646.668	0.000924502
646.934	3.87171e-05	646.934	-0.000353177
647.2	0.000324362	647.2	0.00105959
647.465	-0.000957553	647.465	0.00147415
647.731	0.00076434	647.731	0.0015177
647.997	-0.000148321	647.997	0.000404442
648.263	-0.000155655	648.263	-0.000308562
648.528	0.000445698	648.528	-0.000244507
648.794	0.00153112	648.794	-0.00154522
649.06	0.000696957	649.06	-0.00122094
649.325	0.000590606	649.325	0.000120411
649.591	-0.000325915	649.591	-0.00110193
649.857	0.0013668	649.857	-0.000431505
650.123	0.00159323	650.123	0.00104749
650.388	0.00175596	650.388	0.000947474
650.654	0.00170927	650.654	0.000908494
650.92	5.78078e-05	650.92	0.000467197
651.185	0.00102143	651.185	-0.00154383
651.451	0.000243476	651.451	-0.00236495
651.717	0.00243117	651.717	-0.00136976
651.983	0.00146756	651.983	0.000734048
652.248	0.0012118	652.248	0.000172874
652.514	0.000451337	652.514	0.00152556
652.78	0.00242789	652.78	-0.000127821
653.045	0.00114941	653.045	-0.00116429
653.311	-0.000313119	653.311	0.00054536
653.577	0.000235697	653.577	-0.000347448
653.843	0.000361287	653.843	7.95874e-05
654.108	0.00145229	654.108	-0.0010157
654.374	-0.0013081	654.374	-0.000755439
654.64	-0.00186373	654.64	-0.000984493
654.905	-0.00111119	654.905	0.000392807
655.171	0.00147072	655.171	-0.000403631
655.437	0.000162198	655.437	2.13998e-05
655.703	0.000649142	655.703	-0.000361253
655.968	-0.000920272	655.968	-0.000255814
656.234	-0.00135469	656.234	0.00179822
656.5	-0.000974714	656.5	0.00115392
656.765	-0.00202495	656.765	0.00123193
657.031	-0.00303257	657.031	-0.000713905
657.297	-0.00206288	657.297	0.000373582
657.562	-0.000630807	657.562	-0.000759138
657.828	-0.00159929	657.828	-0.000532691
658.094	0.000845808	658.094	-0.000284251
658.36	0.000988378	658.36	0.000490465
658.625	0.00122868	658.625	0.00117907
658.891	0.000259126	658.891	0.000520712
659.157	0.00114367	659.157	0.00165448
659.422	0.00316718	659.422	0.00135107
659.688	0.00083547	659.688	0.00228574
659.954	0.000864662	659.954	0.00228688
660.219	0.000295795	660.219	0.00168528
660.485	0.000903035	660.485	0.000485301
660.751	0.00164176	660.751	-0.00199882
661.016	8.43423e-05	661.016	-0.00155137
661.282	0.000713184	661.282	0.00229691
661.548	0.00179267	661.548	-0.000634715
661.813	0.00229555	661.813	0.00127301
662.079	-0.000318655	662.079	0.000663629
662.345	8.76357e-05	662.345	0.000763131
662.611	0.00132625	662.611	-8.10764e-05
662.876	-0.00068343	662.876	4.82229e-05
663.142	-0.00028879	663.142	0.0012393
663.408	-0.00130646	663.408	-0.000846185
663.673	-0.000408543	663.673	0.00102043
663.939	0.000681669	663.939	0.0022335
664.205	-0.00017026	664.205	0.00235253
664.47	0.000774813	664.47	0.00198586
664.736	-0.000602468	664.736	0.00197229
665.002	-0.000562313	665.002	0.000815629
665.267	-0.000304691	665.267	0.000139883
665.533	-0.00169166	665.533	-0.000224286
665.799	-0.000417169	665.799	0.000919168
666.064	-0.00257057	666.064	-0.000493908
666.33	-0.00125081	666.33	0.00112486
666.596	-0.000287538	666.596	-0.000177669
666.861	0.000867793	666.861	-0.00025807
667.127	0.00118375	667.127	0.00148653
667.393	0.0015191	667.393	0.00144949
667.658	-0.00211297	667.658	0.00208983
667.924	-0.00208758	667.924	0.001277
668.19	0.000885044	668.19	0.000230541
668.455	0.000172281	668.455	0.0018765
668.721	-0.000485185	668.721	0.00228166
668.987	0.00117559	668.987	0.00188191
669.252	0.000405659	669.252	0.00291249
669.518	0.000557463	669.518	0.00104167
669.784	0.00117419	669.784	0.00101192
670.049	0.00276455	670.049	0.00231213
670.315	0.000618244	670.315	0.00097908
670.581	0.000213768	670.581	0.00263806
670.846	-0.00169147	670.846	0.000618005
671.112	-0.000333943	671.112	0.000207815
671.378	-0.000201413	671.378	-0.00109955
671.643	0.000707321	671.643	-0.00342766
671.909	-0.000358244	671.909	-0.00225826
672.174	0.000689219	672.174	0.0009136
672.44	0.00174121	672.44	0.00390213
672.706	0.00193753	672.706	0.00380981
672.971	0.00216307	672.971	0.00221669
673.237	0.000574349	673.237	0.0015298
673.503	0.000926006	673.503	-0.000672335
673.768	0.000476729	673.768	-0.00144564
674.034	0.00191827	674.034	0.00325043
674.3	4.25051e-05	674.3	0.00267432
674.565	0.000190335	674.565	-1.33902e-05
674.831	0.000635284	674.831	0.00192896
675.097	0.000136658	675.097	0.00179847
675.362	-0.000113689	675.362	0.000290124
675.628	9.57695e-05	675.628	-0.000925253
675.893	-0.000843792	675.893	-0.00114358
676.159	0.00131525	676.159	0.00422125
676.425	-0.000659033	676.425	0.000121762
676.69	-0.00031213	676.69	0.00144411
676.956	-0.00043843	676.956	0.000245018
677.222	0.000412477	677.222	0.00015115
677.487	0.00237174	677.487	0.000596426
677.753	0.00343351	677.753	0.000353238
678.018	0.00348631	678.018	-0.0015868
678.284	0.000936326	678.284	-0.000793697
678.55	0.00243111	678.55	0.00010646
678.815	0.00219343	678.815	-0.000931151
679.081	0.000691125	679.081	-0.00383888
679.347	-0.000477653	679.347	-0.00109705
679.612	0.000282729	679.612	0.000907052
679.878	0.000425437	679.878	0.00110369
680.143	0.000576949	680.143	0.00255212
680.409	-0.000518449	680.409	-0.000915631
680.675	0.000402389	680.675	0.000795764
680.94	-0.000843591	680.94	-0.00056555
681.206	-5.77273e-05	681.206	-0.000865404
681.472	-0.000104018	681.472	1.26816e-05
681.737	-0.000588571	681.737	9.99133e-05
682.003	-0.0006436	682.003	0.00253205
682.268	0.00231573	682.268	-0.000472495
682.534	0.00056592	682.534	0.00257118
682.8	0.00170921	682.8	0.00470009
683.065	-0.000293031	683.065	0.00127693
683.331	0.00121602	683.331	0.00152633
683.596	-0.00131225	683.596	0.000617335
683.862	-0.00100909	683.862	-0.000474641
684.128	-0.0016728	684.128	-0.00141955
684.393	-0.000850061	684.393	-0.00101808
684.659	-0.00203099	684.659	-0.000343937
684.924	-0.000946145	684.924	-0.00183164
685.19	-0.00127032	685.19	0.000293227
685.456	-0.000130492	685.456	-0.00061071
685.721	0.000179026	685.721	0.00127897
685.987	-0.00108778	685.987	0.00080877
686.253	0.00171985	686.253	-0.000423544
686.518	0.00032047	686.518	-0.000223189
686.784	0.000118612	686.784	-0.000237056
687.049	0.000482838	687.049	-0.000935122
687.315	-5.43549e-05	687.315	0.00125681
687.581	0.000315883	687.581	-0.000556512
687.846	5.1947e-05	687.846	-0.000349533
688.112	0.00109782	688.112	-0.000129577
688.377	0.00165587	688.377	0.00125571
688.643	0.00233429	688.643	0.00150049
688.908	0.00095253	688.908	0.000336445
689.174	0.000270654	689.174	-9.0989e-05
689.44	0.00102918	689.44	0.000223444
689.705	0.00190899	689.705	0.000156555
689.971	0.00245426	689.971	-0.00106492
690.236	0.000653418	690.236	-0.0033569
690.502	0.00443865	690.502	-0.00249381
690.768	0.000927744	690.768	0.00208293
691.033	-3.16624e-05	691.033	0.00118729
691.299	0.00142417	691.299	-0.000479902
691.564	-0.00109995	691.564	0.000212944
691.83	-0.00246088	691.83	-0.000747391
692.095	-0.00240369	692.095	-0.000461894
692.361	-0.00185839	692.361	-0.000247745
692.627	0.00112091	692.627	0.00148155
692.892	0.00023344	692.892	-0.00100509
693.158	0.000717242	693.158	0.00162853
693.423	-0.000417508	693.423	0.00288947
693.689	0.000322801	693.689	0.00173758
693.954	0.00130031	693.954	0.00225918
694.22	0.000421182	694.22	0.000485365
694.486	-0.00101179	694.486	-0.00260863
694.751	-0.00120344	694.751	-0.00127457
695.017	0.000560553	695.017	-0.00301501
695.282	0.00281331	695.282	0.000687767
695.548	0.00174655	695.548	-0.00031303
695.813	0.0160382	695.813	-0.00212525
696.079	0.0202436	696.079	-0.000425685
696.344	0.0196505	696.344	-0.000371426
696.61	0.010221	696.61	-9.84716e-06
696.876	0.000915557	696.876	0.00235812
697.141	0.00097662	697.141	0.00214812
697.407	-0.00210272	697.407	-0.000376911
697.672	-0.00128996	697.672	0.000708511
697.938	-0.0033963	697.938	-0.000660862
698.203	-0.00220186	698.203	0.00352874
698.469	2.59752e-05	698.469	0.00155318
698.735	0.00137746	698.735	-0.00164531
699	0.00292512	699	0.000984006
699.266	0.00388769	699.266	0.000974188
699.531	0.00175174	699.531	-0.000146215
699.797	0.00182557	699.797	-0.00163721
700.062	0.000461133	700.062	-0.00052192
700.328	0.000928809	700.328	-6.35259e-05
700.593	0.00331382	700.593	0.00418829
700.859	0.000656524	700.859	-0.001773
701.124	0.000789497	701.124	0.000542456
701.39	0.00133488	701.39	-0.00019845
701.655	-0.00603832	701.655	0.00249597
701.921	0.000713461	701.921	0.00264959
702.187	-0.000762186	702.187	0.00314226
702.452	0.00118259	702.452	0.000713582
702.718	-0.00179736	702.718	-0.000602126
702.983	0.000113229	702.983	0.000311759
703.249	-0.00194685	703.249	0.00265956
703.514	-3.19995e-05	703.514	-0.000697976
703.78	-0.000157593	703.78	-9.77172e-05
704.045	7.49359e-05	704.045	-0.00183913
704.311	-0.000420433	704.311	-7.85318e-05
704.576	-0.00468151	704.576	0.000589456
704.842	-0.000458443	704.842	-0.00316788
705.107	-0.00109057	705.107	-0.00192331
705.373	-0.00131718	705.373	-0.00112827
705.638	-0.00120281	705.638	0.000457361
705.904	-0.00355909	705.904	0.00106096
706.169	-0.00491481	706.169	0.00205053
706.435	-0.000919054	706.435	0.00137694
706.701	-0.00313392	706.701	0.000756811
706.966	-0.000494144	706.966	0.00255306
707.232	-0.000812845	707.232	0.000515053
707.497	0.00295629	707.497	-0.00292142
707.763	0.00079588	707.763	-0.0028974
708.028	2.67364e-05	708.028	-0.00268863
708.294	-0.000792379	708.294	-0.000355912
708.559	0.000557168	708.559	0.00365454
708.825	-0.000227766	708.825	0.00192132
709.09	0.0042378	709.09	-0.00188683
709.356	0.00583778	709.356	-0.00164506
709.621	0.00341438	709.621	-0.00138614
709.887	0.00376497	709.887	-0.00160027
710.152	0.00138637	710.152	-0.000284002
710.418	0.001652	710.418	-0.00147942
710.683	0.0010038	710.683	-0.00122914
710.949	0.00348927	710.949	0.00115126
711.214	0.000607106	711.214	0.00140027
711.48	0.00187237	711.48	-0.000669334
711.745	-0.000269322	711.745	0.00452611
712.011	0.00292093	712.011	0.00170554
712.276	0.00318969	712.276	0.00259354
712.542	0.000638098	712.542	0.000527869
712.807	-0.000217948	712.807	0.000104197
713.073	-0.00151355	713.073	0.000349811
713.338	-0.00245122	713.338	0.0014216
713.604	-0.00302581	713.604	0.00318011
713.869	-0.00185562	713.869	0.00102423
714.135	-0.00135929	714.135	0.00042027
714.4	0.00205222	714.4	0.00034167
714.665	-0.000416496	714.665	-0.000491495
714.931	-0.00395551	714.931	-0.00108249
715.196	-0.000921446	715.196	-0.000337522
715.462	-0.00358432	715.462	-0.00232585
715.727	-0.000818944	715.727	-0.00291133
715.993	0.000554875	715.993	-0.00317996
716.258	-0.00030923	716.258	-0.00412249
716.524	0.000869007	716.524	-0.00588148
716.789	0.0013048	716.789	-0.00523801
717.055	0.00179348	717.055	-0.00281067
717.32	-0.00247755	717.32	-0.00147243
717.586	-0.001118	717.586	-0.000328642
717.851	-0.00183745	717.851	0.00195725
718.117	0.00108573	718.117	-0.000693139
718.382	-0.000533025	718.382	0.00118585
718.648	0.00352836	718.648	-0.00210111
718.913	-0.00189016	718.913	-0.00251283
719.179	-0.000364536	719.179	0.000645233
719.444	-0.00253828	719.444	0.0027084
719.709	-0.00211377	719.709	3.87683e-05
719.975	-6.95899e-05	719.975	0.000233402
720.24	0.00104368	720.24	-0.00194402
720.506	-0.00224662	720.506	-0.00322217
720.771	-0.00013595	720.771	-0.00177561
721.037	-0.00299731	721.037	-0.00165356
721.302	0.0006748	721.302	0.00118888
721.568	0.00107794	721.568	0.0015781
721.833	0.0029907	721.833	-0.00192446
722.099	-0.00201657	722.099	-0.000997377
722.364	0.000425804	722.364	-0.00172163
722.629	0.000401281	722.629	0.0011427
722.895	-0.00179766	722.895	0.00143904
723.16	-0.00378873	723.16	0.000882273
723.426	-0.00168268	723.426	0.00181521
723.691	-0.00631457	723.691	-0.000525466
723.957	7.34274e-05	723.957	0.000819911
724.222	-0.00242906	724.222	0.00204411
724.488	-0.00116021	724.488	-3.12417e-05
724.753	9.45506e-05	724.753	0.000830741
725.018	0.00029474	725.018	0.00163751
725.284	-0.00205551	725.284	0.00135833
725.549	0.00101778	725.549	-0.00255257
725.815	-0.00110422	725.815	0.00136098
726.08	0.00311552	726.08	-0.000218367
726.346	0.00467495	726.346	0.00285723
726.611	0.0042739	726.611	0.000498888
726.876	0.00215836	726.876	0.00514285
727.142	0.000299797	727.142	-0.000119434
727.407	-0.00150907	727.407	0.000519934
727.673	-0.00401782	727.673	0.00014244
727.938	-0.000266221	727.938	-0.00128249
728.204	-0.00398947	728.204	-0.00119154
728.469	-0.00190293	728.469	-0.00626921
728.734	0.00216077	728.734	-0.00172824
729	-0.00231484	729	0.000777151
729.265	-0.00149817	729.265	-0.00210766
729.531	-0.000358447	729.531	-0.00114848
729.796	0.00159333	729.796	-0.00120749
730.062	0.000537064	730.062	-0.00172605
730.327	0.000899622	730.327	0.00249526
730.592	0.000815576	730.592	0.00168883
730.858	0.000994087	730.858	-0.000142287
731.123	-0.00215934	731.123	0.00150038
731.389	0.00121519	731.389	0.000985491
731.654	-0.00319517	731.654	0.00242475
731.919	-0.000420129	731.919	0.00339659
732.185	0.000689056	732.185	0.00473051
732.45	6.19891e-05	732.45	0.00582325
732.716	0.00276262	732.716	0.00284708
732.981	0.000508725	732.981	0.00524415
733.246	0.00269976	733.246	0.00165737
733.512	-0.000639469	733.512	0.000157773
733.777	-0.000499164	733.777	0.00520046
734.043	0.00146596	734.043	0.00277801
734.308	-0.00387725	734.308	0.00330376
734.573	-0.00130916	734.573	0.00140667
734.839	0.00255029	734.839	0.0011619
735.104	-0.000358508	735.104	0.000485246
735.37	0.00182936	735.37	0.000462767
735.635	-9.90523e-05	735.635	0.000422851
735.9	0.0040063	735.9	0.000966705
736.166	-0.0016397	736.166	0.000952246
736.431	-0.0004481	736.431	0.00154262
736.697	0.00306191	736.697	0.000642479
736.962	-0.000808244	736.962	-0.00158077
737.227	0.000710136	737.227	0.00228208
737.493	0.00435901	737.493	0.000856558
737.758	-0.000470643	737.758	0.00270595
738.023	-0.00388249	738.023	0.00678047
738.289	-0.00268897	738.289	-0.00176341
738.554	-0.00345467	738.554	0.000709471
738.82	-0.00292213	738.82	-0.00269444
739.085	-0.00483878	739.085	-0.00205229
739.35	-0.000194568	739.35	0.00118875
739.616	-0.00099639	739.616	0.00314179
739.881	0.00300959	739.881	-0.00191786
740.146	7.43693e-05	740.146	-0.00567782
740.412	0.00132021	740.412	0.000216428
740.677	0.0054132	740.677	-0.00056547
740.942	0.00205091	740.942	0.00370804
741.208	0.000652115	741.208	-0.0014626
741.473	0.00453456	741.473	0.00463708
741.739	-3.2254e-05	741.739	0.00481273
742.004	0.000680521	742.004	0.00149854
742.269	-0.00115189	742.269	0.00176066
742.535	0.00196766	742.535	0.00182668
742.8	0.00136513	742.8	0.00323299
743.065	0.00295973	743.065	0.00105579
743.331	0.0021652	743.331	0.0043168
743.596	0.000527944	743.596	0.003493
743.861	0.000685041	743.861	0.000690143
744.127	0.00585905	744.127	0.00398211
744.392	0.00274934	744.392	0.00173617
744.657	0.00038562	744.657	0.000214443
744.923	-0.0015661	744.923	-0.00169888
745.188	-0.00140306	745.188	0.00124526
745.453	-0.0021852	745.453	-0.00300532
745.719	-0.00507874	745.719	0.00268709
745.984	-0.000775725	745.984	0.00202097
746.25	-0.00222395	746.25	2.84843e-05
746.515	-0.00330347	746.515	0.00242043
746.78	0.00338126	746.78	-0.00126428
747.045	0.00442409	747.045	-0.000303089
747.311	0.0016538	747.311	0.000384382
747.576	-0.00481766	747.576	-0.0014781
747.841	-0.00196015	747.841	-0.00402279
748.107	-0.0056045	748.107	-0.000729971
748.372	-0.0027019	748.372	0.00235731
748.637	-0.00421974	748.637	-0.00339411
748.903	-0.00136915	748.903	0.00122003
749.168	-0.00542624	749.168	0.00195686
749.433	-0.00157839	749.433	0.00156015
749.699	-0.0042086	749.699	0.000640039
749.964	-0.00628326	749.964	0.00166799
750.229	-0.00314592	750.229	0.00368796
750.495	-0.00201287	750.495	0.000586275
750.76	0.00102151	750.76	0.0037886
751.025	0.000886038	751.025	0.00504339
751.291	0.00165426	751.291	-0.00371248
751.556	-0.00284734	751.556	-0.00564487
751.821	-0.00329033	751.821	-0.00551519
752.087	-0.00579156	752.087	-0.000293952
752.352	-0.00155557	752.352	-0.00538235
752.617	-0.000202026	752.617	-0.00102309
752.883	-0.0054221	752.883	-0.00371015
753.148	-0.00279183	753.148	-0.00921077
753.413	-0.000870534	753.413	-0.0228517
753.678	-0.0040191	753.678	-0.0239338
753.944	-0.00486986	753.944	-0.0187312
754.209	-0.00794882	754.209	-0.0118764
754.474	0.00339609	754.474	-0.00643718
754.74	-0.000108009	754.74	0.00113733
755.005	0.000469189	755.005	-0.00356181
755.27	0.00658183	755.27	-0.00423134
755.535	-0.0015442	755.535	-0.00117276
755.801	-0.00148386	755.801	-0.00411773
756.066	-0.000164667	756.066	-0.0029063
756.331	0.00155342	756.331	0.000302094
756.597	-0.00318937	756.597	0.00226603
756.862	0.003758	756.862	-0.0023733
757.127	-0.00292993	757.127	-0.00226624
757.392	-0.00173523	757.392	0.00412434
757.658	0.000522291	757.658	0.000827255
757.923	-0.00224692	757.923	-0.00253555
758.188	0.00139219	758.188	-0.011064
758.454	-0.0042328	758.454	-0.0011505
758.719	-0.000628949	758.719	-0.00154132
758.984	-0.00599425	758.984	-0.000930519
759.249	-0.00578447	759.249	-0.00387404
759.515	-0.00275188	759.515	-0.0036967
759.78	-0.000676426	759.78	-0.00144965
760.045	-0.00483731	760.045	0.00369772
760.31	-0.00162908	760.31	-0.00379741
760.576	-0.00151869	760.576	-0.00224711
760.841	-0.00754681	760.841	-0.00611039
761.106	0.000759859	761.106	-0.00324183
761.372	0.00813556	761.372	-0.00596238
761.637	0.00243455	761.637	-0.00619338
761.902	0.000633163	761.902	0.00563248
762.167	-0.00443398	762.167	0.000214834
762.433	0.00094804	762.433	0.0124861
762.698	0.0018256	762.698	-0.00296967
762.963	0.00292492	762.963	-0.00123082
763.228	-0.0108945	763.228	-0.00110312
763.494	-0.00475036	763.494	-0.00130759
763.759	-0.000436504	763.759	-0.0184873
764.024	-0.00511673	764.024	0.00398875
764.289	-0.0484519	764.289	-0.0291368
764.555	-0.0632186	764.555	-0.0156423
764.82	-0.023398	764.82	-0.0113441
765.085	0.0304927	765.085	-0.0327715
765.35	-0.114744	765.35	0.0588346
765.615	-0.00211403	765.615	-0.0487485
765.881	0.00807766	765.881	-0.05798
766.146	0.025847	766.146	0.0300112
766.411	-0.0113583	766.411	-0.0165479
766.676	-0.0455831	766.676	-0.0673738
766.942	-0.0235334	766.942	-0.034692
767.207	-0.0124879	767.207	-0.0478136
767.472	-0.0305414	767.472	-0.0755211
767.737	-0.00573319	767.737	-0.0154432
768.003	0.0564767	768.003	-0.0501308
768.268	0.0642103	768.268	-0.00439883
768.533	0.0603062	768.533	0.0377085
768.798	0.0406601	768.798	-0.0366972
769.063	0.0176221	769.063	0.038455
769.329	-0.0148985	769.329	-0.0134228
769.594	0.00879059	769.594	-0.0135399
769.859	0.0723266	769.859	-0.0690686
770.124	-0.329547	770.124	0.0624382
770.39	-0.0108597	770.39	-0.0776224
770.655	0.0203369	770.655	-0.0324489
770.92	-0.0256371	770.92	-0.132178
771.185	-0.563612	771.185	0.0403623
771.45	-0.432173	771.45	-0.0219199
771.716	-0.428942	771.716	0.14114
771.981	-0.323774	771.981	0.0612053
772.246	-0.198547	772.246	-0.215021
772.511	-0.114382	772.511	0.1716
772.776	-0.0792743	772.776	-0.0549743
773.042	-0.107459	773.042	-0.205378
773.307	-0.105177	773.307	0.0726827
773.572	-0.0203543	773.572	-0.0537535
773.837	0.0262748	773.837	-0.0407978
774.102	0.0832996	774.102	-0.0481336
774.368	0.213365	774.368	-0.0152349
774.633	-0.0189773	774.633	-0.0603097
774.898	-0.153438	774.898	0.0221884
775.163	0.114035	775.163	0.125977
775.428	-0.10653	775.428	0.022792
775.693	-0.130435	775.693	-0.050772
775.959	-0.118807	775.959	-0.0761188
776.224	0.0685204	776.224	0.157146
776.489	-0.0976035	776.489	-0.193849
776.754	-0.0581498	776.754	0.188372
777.019	-0.0692168	777.019	-0.101057
777.285	0.0411147	777.285	0.0789474
777.55	-0.0243196	777.55	0.0187874
777.815	0.224978	777.815	0.0269613
778.08	0.654867	778.08	-0.373304
778.345	-0.200227	778.345	-0.147836
778.61	0.0544482	778.61	0.0728745
778.876	-0.003298	778.876	-0.0699476
779.141	0.000400882	779.141	0.00799543
779.406	0.0202571	779.406	-0.0708307
779.671	0.0681642	779.671	0.0172473
779.936	-0.268793	779.936	-0.0594243
780.201	-0.0587024	780.201	-0.101638
780.467	0.0670906	780.467	-0.0193531
780.732	0.0266257	780.732	0.00723514
780.997	0.221136	780.997	0.207534
781.262	-0.143548	781.262	0.004914
781.527	0.0366812	781.527	-0.0565588
781.792	0.42467	781.792	0.0731351
782.058	0.398266	782.058	0.014149
782.323	0.026178	782.323	-0.0998196
782.588	-0.138673	782.588	0.119944
782.853	0.0957891	782.853	0.128838
783.118	-0.112379	783.118	-0.0242049
783.383	-0.0205943	783.383	0.0179007
783.648	-0.380984	783.648	-0.0268849
783.913	0.0425062	783.913	0.215179
784.179	0.139352	784.179	-0.15004
784.444	0.134213	784.444	0.0804598
784.709	-0.0631068	784.709	-0.0604713
784.974	0.0877193	784.974	-0.113007
785.239	-0.0148717	785.239	-0.27005
785.504	-0.0533708	785.504	-0.0118989
785.769	0.221618	785.769	-0.172463
786.034	0.0392573	786.034	-0.316951
786.3	-0.267661	786.3	-0.262615
786.565	-0.0275979	786.565	0.0591457
786.83	0.033195	786.83	-0.051901
787.095	0.189465	787.095	0.184644
787.36	0.183433	787.36	0.0129769
787.625	0.036242	787.625	-0.0386572
787.89	0.0467974	787.89	-0.0522547
788.155	-0.000460936	788.155	0.117077
788.421	-0.279832	788.421	0.275439
788.686	0.0430041	788.686	0.0115964
788.951	-0.167582	788.951	-0.109181
789.216	-0.151611	789.216	-0.111087
789.481	0.0337054	789.481	-0.263484
789.746	0.161242	789.746	0.0107855
790.011	-0.00479233	790.011	-0.0520149
790.276	-0.046798	790.276	0.341625
790.541	0.0719887	790.541	-0.237323
790.807	-0.0232198	790.807	0.12459
791.072	-0.0472441	791.072	0.0879121
791.337	0.0719125	791.337	-0.160417
791.602	0.140897	791.602	-0.145455
791.867	-0.103009	791.867	-0.21448
792.132	-0.105803	792.132	0.130085
792.397	-0.0963524	792.397	-0.268533
792.662	-0.134484	792.662	0.0152522
792.927	0.196211	792.927	0.0424367
793.192	0.132018	793.192	-0.21021
793.457	-0.0871352	793.457	0.108344
793.722	-0.00175182	793.722	0.0351339
793.988	0.183522	793.988	0.0435294
794.253	-0.0756646	794.253	-0.17948
794.518	0.0674394	794.518	-0.269307
794.783	0.0740394	794.783	-0.15677
795.048	-0.0022941	795.048	-0.121424
795.313	0.103143	795.313	0.174009
795.578	0.289749	795.578	-0.0484994
795.843	1.32688	795.843	0.0258835
796.108	1.47782	796.108	0.0477327
796.373	1.35732	796.373	-0.0506113
796.638	0.598701	796.638	0.0940695
796.903	-0.0542206	796.903	0.137266
797.168	0.125032	797.168	-0.283961
797.433	-0.0490547	797.433	-0.221328
797.698	0.0830812	797.698	-0.586993
797.964	-0.038961	797.964	0.194854
798.229	0.126214	798.229	0.330097
798.494	0.0636174	798.494	-0.0525424
798.759	0.0670761	798.759	-0.133867
799.024	0.0857269	799.024	-0.0665688
799.289	0.0978474	799.289	-0.1565
799.554	0.00488315	799.554	-0.086712
799.819	-0.0499314	799.819	-0.351225
800.084	-0.096799	800.084	-1.12367
800.349	0.0950754	800.349	0.097067
800.614	0.0684541	800.614	0.28898
800.879	0.0176545	800.879	0.371156
801.144	-0.0402215	801.144	0.138637
801.409	0.0680128	801.409	0.0784491
801.674	0.191225	801.674	0.618058
801.939	-0.193191	801.939	0.154601
802.204	0.220771	802.204	0.161172
802.469	0.307897	802.469	-0.113505
802.734	0.0302315	802.734	0.0836541
802.999	0.0177384	802.999	0.158852
803.264	-0.20598	803.264	0.156212
803.529	0.186424	803.529	0.126508
803.794	-0.00614125	803.794	0.107076
804.059	0.12568	804.059	0.246405
804.324	-0.517304	804.324	0.127356
804.589	-0.224055	804.589	0.340353
804.854	-0.329333	804.854	0.00260756
805.119	-0.0632042	805.119	-0.100735
805.384	-0.0843672	805.384	0.265127
805.649	-0.294643	805.649	-0.0870166
805.914	-0.162443	805.914	0.379928
806.179	-0.141332	806.179	-0.153709
806.445	-0.221527	806.445	0.0992394
806.71	-0.00840336	806.71	-0.123258
806.975	-0.0458716	806.975	0.151099
807.24	0.0311564	807.24	-0.116742
807.505	-0.256579	807.505	-0.103794
807.77	-0.53479	807.77	-0.0313407
808.034	-0.42911	808.034	-0.044287
808.299	-0.340871	808.299	-0.00536193
808.565	0.153572	808.565	-0.197597
808.829	0.290363	808.829	0.0506879
809.094	0.107698	809.094	-0.374631
809.359	-0.255278	809.359	-0.276795
809.624	-0.00642497	809.624	-0.196848
809.889	0.0767983	809.889	-0.365482
810.154	-0.125714	810.154	-0.471531
810.419	-0.062532	810.419	-0.17994
810.684	0.126635	810.684	0.0454545
810.949	0.0399361	810.949	-0.153579
811.214	-0.0212443	811.214	-0.192458
811.479	0.126004	811.479	-0.0900459
811.744	0.166524	811.744	0.139955
812.009	0.124367	812.009	0.147351
812.274	-0.0450539	812.274	-0.29797
812.539	-0.394002	812.539	-0.64
812.804	0.117308	812.804	-0.046438
813.069	0.0570159	813.069	0.502839
813.334	0.56446	813.334	0.475324
813.599	-0.0944461	813.599	0.38961
813.864	-0.368524	813.864	0.128571
814.129	-0.187154	814.129	-0.0245747
814.394	-0.483791	814.394	0.0496397
814.659	-0.257143	814.659	0.226258
814.924	-0.0774603	814.924	-0.217035
815.189	0.185947	815.189	0.0727995
815.454	0.330247	815.454	-0.018315
815.719	0.0728745	815.719	0.048
815.984	-0.192044	815.984	0.527383
816.249	-0.136196	816.249	0.188714
816.513	-0.105263	816.513	0.575758
816.778	0.022827	816.778	-0.054273
817.043	-0.154224	817.043	-0.1
817.308	-0.55577	817.308	-0.311658
817.573	0.0857143	817.573	0.00559701
817.838	0.228079	817.838	0.157237
818.103	-0.38903	818.103	0.488302
818.368	-1.81426	818.368	0.169708
818.633	-11.1429	818.633	-0.113156
818.898	-2.39336	818.898	0.161172
819.163	-0.350557	819.163	0.0918897
819.428	-0.565896	819.428	0.450079
819.693	-0.0107834	819.693	0.473491
819.958	0.0473251	819.958	-0.128079
820.222	0.320146	820.222	-0.0983878
820.487	0.341617	820.487	0.108538
820.752	0.0380854	820.752	0.127509
821.017	0.135323	821.017	0.070233
821.282	0.913087	821.282	-0.159732
821.547	0.181666	821.547	-0.167336
821.812	0.357234	821.812	-0.107221
822.077	0.416851	822.077	-0.363765
822.342	0.686869	822.342	0.533265
822.607	0.04363	822.607	-0.828516
822.872	0.250978	822.872	0.33749
823.136	-0.106599	823.136	0.411101
823.401	-0.0678201	823.401	0.0607858
823.666	-0.0573427	823.666	0.449349
823.931	0.246486	823.931	-0.0372671
824.196	0.139896	824.196	0.192686
824.461	0.719615	824.461	-0.202055
824.726	-0.448207	824.726	0.168691
824.991	0.487113	824.991	0.201954
825.256	0.230889	825.256	0.286561
825.521	-0.118765	825.521	-0.119982
825.785	-0.10607	825.785	-0.0615836
826.05	-0.252693	826.05	0.139026
826.315	-0.0445765	826.315	0.169526
826.58	-0.412435	826.58	-0.12008
826.845	0.216312	826.845	0.205924
827.11	-0.0187068	827.11	-0.486908
827.375	0.426626	827.375	0.287263
827.639	-0.274971	827.639	0.317568
827.904	-0.10462	827.904	-0.570806
828.169	0.130036	828.169	-0.0699301
828.434	0.138968	828.434	-0.0722708
828.699	-0.531092	828.699	0.15554
828.964	0.197339	828.964	-0.256519
829.229	-0.192061	829.229	-0.3414
829.494	0.223796	829.494	0.0803859
829.758	0.0913204	829.758	-1.3393
830.023	0.370119	830.023	-0.146402
830.288	0.712018	830.288	0.330887
830.553	0.0693816	830.553	-0.0666667
830.818	0.969518	830.818	0.00832466
831.083	0.0434286	831.083	0.415606
831.347	-0.112919	831.347	-3.4382
831.612	-0.0537253	831.612	0.539683
831.877	0.142744	831.877	-0.341556
832.142	0.179072	832.142	-0.162551
832.407	-0.0906389	832.407	0.120253
832.672	0.339126	832.672	0.375073
832.937	0.372767	832.937	0.200972
833.201	0.4489	833.201	0.414356
833.466	0.0305899	833.466	0.656516
833.731	0.660109	833.731	-0.217742
833.996	0.296496	833.996	0.128193
834.261	0.0607441	834.261	-4.7027
834.526	0.179249	834.526	-0.0875421
834.79	10.3457	834.79	-0.181299
835.055	5.63964	835.055	0.424961
835.32	-12.2424	835.32	-0.073743
835.585	0.25922	835.585	0.0313331
835.85	0.250435	835.85	-0.116906
836.114	0.184193	836.114	0.463363
836.379	-0.191946	836.379	0.322645
836.644	0.324241	836.644	0.0869565
836.909	0.231884	836.909	-0.0867133
837.174	-0.1932	837.174	0.340741
837.438	-0.601985	837.438	-0.0882957
837.703	0.028496	837.703	-0.418367
837.968	0.394107	837.968	-0.0280187
838.233	-0.331541	838.233	-0.0478564
838.498	0.0321744	838.498	-0.406605
838.762	-0.0809909	838.762	-0.549081
839.027	-0.0958983	839.027	-0.012506
839.292	0.00321285	839.292	-0.178723
839.557	-0.193318	839.557	-0.29409
839.822	-0.105125	839.822	0.156371
840.086	0.237478	840.086	-0.344123
840.351	0.197766	840.351	0.275229
840.616	0.338139	840.616	-0.105793
840.881	-0.133681	840.881	0.205987
841.146	-0.141183	841.146	-0.0950174
841.41	0.0335297	841.41	0.321175
841.675	0.1	841.675	-0.00987167
841.94	0.537859	841.94	0.0371694
842.205	-0.0904419	842.205	0.239032
842.469	0.307356	842.469	0.185588
842.734	-0.466667	842.734	0.135894
842.999	-0.533997	842.999	-0.605898
843.264	-0.732861	843.264	0.224246
843.529	-3.03448	843.529	-0.908595
[truncated: 50 more rows]

## Sheet: d
Delayed	Delayed	Total	Total	Prompt	Prompt
Wavelength (nm)	I_t_o_t_a_l (norm.)	Wavelength (nm)	I_t_o_t_a_l (norm.)	Wavelength (nm)	I_t_o_t_a_l (norm.)
313.009	0.000581561	313.009	0.000564456	313.009	0.000592256
313.275	0.000568364	313.275	0.000595094	313.275	0.00059195
313.54	0.00055371	313.54	0.000584789	313.54	0.000560743
313.806	0.000571817	313.806	0.000593937	313.806	0.000589774
314.072	0.000622377	314.072	0.000626338	314.072	0.000600483
314.337	0.000652222	314.337	0.000610578	314.337	0.000599803
314.603	0.00064033	314.603	0.000606996	314.603	0.000605276
314.869	0.000650535	314.869	0.000595287	314.869	0.000592698
315.134	0.000596522	315.134	0.000582502	315.134	0.00056251
315.4	0.00057151	315.4	0.00056655	315.4	0.000548165
315.666	0.000477678	315.666	0.000597849	315.666	0.00060514
315.931	0.00045328	315.931	0.000620882	315.931	0.000598069
316.197	0.000566446	316.197	0.000599309	316.197	0.000611429
316.463	0.000631047	316.463	0.000593937	316.463	0.000613707
316.728	0.000614475	316.728	0.000585147	316.728	0.000605004
316.994	0.000555398	316.994	0.000606225	316.994	0.00058148
317.259	0.000536141	317.259	0.000606473	317.259	0.000606296
317.525	0.00048957	317.525	0.000566853	317.525	0.000589196
317.791	0.000546345	317.791	0.000583357	317.791	0.000611837
318.056	0.000547265	318.056	0.000577819	318.056	0.000553502
318.322	0.000550104	318.322	0.00062124	318.322	0.000588482
318.588	0.000597442	318.588	0.000554152	318.588	0.000537796
318.853	0.00054059	318.853	0.000592283	318.853	0.000592596
319.119	0.000615626	319.119	0.00060358	319.119	0.00058097
319.385	0.00053031	319.385	0.000632922	319.385	0.0006288
319.65	0.000624909	319.65	0.000584652	319.65	0.000602624
319.916	0.000558237	319.916	0.000583357	319.916	0.000593548
320.182	0.000626213	320.182	0.000585726	320.182	0.000593276
320.447	0.000563454	320.447	0.000529162	320.447	0.00057587
320.713	0.000717744	320.713	0.000604875	320.713	0.000624279
320.979	0.000418754	320.979	0.000607768	320.979	0.000596335
321.244	0.000488956	321.244	0.000607988	321.244	0.000631758
321.51	0.000583632	321.51	0.000600604	321.51	0.000620505
321.776	0.000579489	321.776	0.000574953	321.776	0.000591508
322.041	0.000529773	322.041	0.000606721	322.041	0.000628018
322.307	0.000529466	322.307	0.000595342	322.307	0.000602216
322.573	0.000569592	322.573	0.000589859	322.573	0.000598409
322.838	0.000546421	322.838	0.00063408	322.838	0.000620505
323.104	0.000611636	323.104	0.00062642	323.104	0.000633253
323.37	0.000602583	323.37	0.000601238	323.37	0.000590284
323.635	0.000599437	323.635	0.000596444	323.635	0.000595145
323.901	0.000509901	323.901	0.000609862	323.901	0.000633321
324.167	0.000412847	324.167	0.000598097	324.167	0.00056438
324.432	0.000510208	324.432	0.000563216	324.432	0.00056778
324.698	0.000679919	324.698	0.000607768	324.698	0.000618806
324.964	0.000556472	324.964	0.000601734	324.964	0.000610443
325.229	0.000555935	325.229	0.000568864	325.229	0.000594092
325.495	0.000607723	325.495	0.000578122	325.495	0.000572573
325.761	0.000570129	325.761	0.000616832	325.761	0.000633661
326.026	0.000583402	326.026	0.000627247	326.026	0.000587769
326.292	0.000629129	326.292	0.000625483	326.292	0.000631078
326.558	0.000527854	326.558	0.000619918	326.558	0.000612279
326.823	0.000254951	326.823	0.000637386	326.823	0.000608573
327.089	0.000531154	327.089	0.000613416	327.089	0.000609831
327.355	0.000663347	327.355	0.00064083	327.355	0.000612755
327.62	0.000866817	327.62	0.000791374	327.62	0.000848474
327.886	0.000594834	327.886	0.000627577	327.886	0.000663135
328.152	0.000577264	328.152	0.000663973	328.152	0.000621627
328.417	0.000559541	328.417	0.000630305	328.417	0.000627848
328.683	0.000467704	328.683	0.000623527	328.683	0.000633152
328.949	0.000473765	328.949	0.000564428	328.949	0.000644914
329.215	0.000570512	329.215	0.000650886	329.215	0.000641548
329.48	0.000591995	329.48	0.000607547	329.48	0.000665956
329.746	0.000590384	329.746	0.000657747	329.746	0.000653378
330.012	0.000604808	330.012	0.00064488	330.012	0.000687135
330.277	0.000527471	330.277	0.00064634	330.277	0.000666432
330.543	0.000528929	330.543	0.000630773	330.543	0.000654398
330.809	0.000572047	330.809	0.00063014	330.809	0.000684178
331.074	0.000563147	331.074	0.000619753	331.074	0.000660687
331.34	0.000546191	331.34	0.00064375	331.34	0.00061969
331.606	0.000562457	331.606	0.000687558	331.606	0.000642024
331.871	0.000597519	331.871	0.00063306	331.871	0.000646069
332.137	0.000679919	332.137	0.000647993	332.137	0.00066735
332.403	0.000627134	332.403	0.000664745	332.403	0.000644268
332.669	0.000590154	332.669	0.000636945	332.669	0.000623157
332.934	0.000472154	332.934	0.000609751	332.934	0.000610749
333.2	0.000528775	333.2	0.000608181	333.2	0.000590386
333.466	0.000539747	333.466	0.000627577	333.466	0.000633152
333.731	0.00062207	333.731	0.000647608	333.731	0.00064233
333.997	0.000682144	333.997	0.000667555	333.997	0.000671566
334.263	0.000688436	334.263	0.000665131	334.263	0.00065824
334.528	0.000619155	334.528	0.000645844	334.528	0.000619146
334.794	0.000647466	334.794	0.000704282	334.794	0.000638047
335.06	0.000648079	335.06	0.000839837	335.06	0.000649809
335.326	0.00059959	335.326	0.000809558	335.326	0.000639475
335.591	0.000573888	335.591	0.000820606	335.591	0.000679486
335.857	0.000647312	335.857	0.000686539	335.857	0.000662217
336.123	0.000620076	336.123	0.000659179	336.123	0.000668778
336.388	0.000652376	336.388	0.000645982	336.388	0.000647565
336.654	0.000589156	336.654	0.000635016	336.654	0.000681186
336.92	0.000599744	336.92	0.000632289	336.92	0.000646885
337.186	0.000559157	337.186	0.000645238	337.186	0.000644336
337.451	0.000580333	337.451	0.000684472	337.451	0.00064046
337.717	0.000675316	337.717	0.000665131	337.717	0.000666364
337.983	0.000572431	337.983	0.000629258	337.983	0.000809312
338.248	0.000641865	338.248	0.000623472	338.248	0.000869381
338.514	0.000522023	338.514	0.000655212	338.514	0.000870197
338.78	0.000610562	338.78	0.000641353	338.78	0.000888758
339.046	0.000693346	339.046	0.000663064	339.046	0.000662761
339.311	0.000559618	339.311	0.000700177	339.311	0.000671124
339.577	0.000652146	339.577	0.000667362	339.577	0.000670954
339.843	0.000609948	339.843	0.000698689	339.843	0.000694682
340.108	0.000672708	340.108	0.000655405	340.108	0.000703113
340.374	0.000705085	340.374	0.000719408	340.374	0.000751385
340.64	0.000705698	340.64	0.000696154	340.64	0.000697775
340.906	0.000570589	340.906	0.000677391	340.906	0.000654466
341.171	0.000616853	341.171	0.000660915	341.171	0.000653446
341.437	0.000604731	341.437	0.000694005	341.437	0.000687101
341.703	0.000632735	341.703	0.000683067	341.703	0.000687203
341.968	0.000678692	341.968	0.000691002	341.968	0.000676665
342.234	0.000662273	342.234	0.000703235	342.234	0.000687577
342.5	0.000685674	342.5	0.000702188	342.5	0.000709028
342.766	0.000619385	342.766	0.000702105	342.766	0.000673979
343.031	0.000674165	343.031	0.000674746	343.031	0.000684721
343.297	0.000713371	343.297	0.000713842	343.297	0.000733164
343.563	0.000680303	343.563	0.000680615	343.563	0.000675951
343.829	0.000769302	343.829	0.000715578	343.829	0.000762739
344.094	0.0006902	344.094	0.000730346	344.094	0.000716201
344.36	0.000638412	344.36	0.000756989	344.36	0.000711679
344.626	0.000649844	344.626	0.000723155	344.626	0.000730682
344.892	0.000712066	344.892	0.000763078	344.892	0.00074513
345.157	0.000628055	345.157	0.000733955	345.157	0.000699985
345.423	0.000781424	345.423	0.000769552	345.423	0.000776915
345.689	0.000762473	345.689	0.000774346	345.689	0.000747408
345.954	0.000814108	345.954	0.000831462	345.954	0.000793029
346.22	0.000799914	346.22	0.000833115	346.22	0.000840485
346.486	0.000752116	346.486	0.000837991	346.486	0.000829811
346.752	0.000852086	346.752	0.000851409	346.752	0.000828553
347.017	0.000806589	347.017	0.000841573	347.017	0.000852451
347.283	0.000816333	347.283	0.000907119	347.283	0.000874888
347.549	0.000867124	347.549	0.000858132	347.549	0.000891103
347.815	0.000856689	347.815	0.000888522	347.815	0.000852689
348.08	0.000801295	348.08	0.000880173	348.08	0.000863568
348.346	0.000820169	348.346	0.000824711	348.346	0.000829981
348.612	0.000852316	348.612	0.000890671	348.612	0.000896984
348.878	0.000889987	348.878	0.000917258	348.878	0.000884984
349.143	0.000890754	349.143	0.000884223	349.143	0.000873052
349.409	0.000850014	349.409	0.000864772	349.409	0.000908883
349.675	0.000643553	349.675	0.00089147	349.675	0.000895421
349.941	0.000622147	349.941	0.000944397	349.941	0.000894639
350.206	0.000847483	350.206	0.000904391	350.206	0.000890627
350.472	0.000877405	350.472	0.000920316	350.472	0.000911296
350.738	0.000831985	350.738	0.000915137	350.738	0.000928804
351.004	0.000715366	351.004	0.000935498	351.004	0.000921053
351.269	0.000617774	351.269	0.000917534	351.269	0.000918707
351.535	0.000659051	351.535	0.000919159	351.535	0.00089984
351.801	0.000653834	351.801	0.000883507	351.801	0.000854423
352.067	0.000864055	352.067	0.000896264	352.067	0.000893279
352.332	0.00089812	352.332	0.000906403	352.332	0.000929823
352.598	0.000947453	352.598	0.000901085	352.598	0.000946209
352.864	0.000894744	352.864	0.000888163	352.864	0.000943013
353.13	0.000897122	353.13	0.000954481	353.13	0.000931319
353.395	0.00076654	353.395	0.000888577	353.395	0.000905653
353.661	0.00089413	353.661	0.000945499	353.661	0.000939376
353.927	0.000834516	353.927	0.000929932	353.927	0.000924044
354.193	0.000883619	354.193	0.000941366	354.193	0.000947535
354.459	0.000830066	354.459	0.000882708	354.459	0.000938084
354.724	0.000902953	354.724	0.000932357	354.724	0.000946787
354.99	0.00091193	354.99	0.000939079	354.99	0.000976396
355.256	0.000984433	355.256	0.000975448	355.256	0.000946107
355.522	0.00095336	355.522	0.00093795	355.522	0.000925574
355.787	0.000910165	355.787	0.000955886	355.787	0.000957427
356.053	0.000908631	356.053	0.000937592	356.053	0.000944985
356.319	0.00094822	356.319	0.000965887	356.319	0.000961574
356.585	0.000892519	356.585	0.000970048	356.585	0.000965144
356.85	0.00092551	356.85	0.000922631	356.85	0.000927342
357.116	0.000975226	357.116	0.000982639	357.116	0.00103599
357.382	0.000926047	357.382	0.000976715	357.382	0.000966912
357.648	0.000918835	357.648	0.00102074	357.648	0.00102902
357.914	0.000905639	357.914	0.00100231	357.914	0.00105027
358.179	0.000950598	358.179	0.0010316	358.179	0.00102627
358.445	0.000928809	358.445	0.00105606	358.445	0.00100509
358.711	0.00107044	358.711	0.00108001	358.711	0.00109681
358.977	0.00100446	358.977	0.00100416	358.977	0.00103018
359.242	0.00088055	359.242	0.000937371	359.242	0.00102018
359.508	0.00101098	359.508	0.000997434	359.508	0.00104959
359.774	0.00101911	359.774	0.00105529	359.774	0.00106747
360.04	0.00101957	360.04	0.00104595	360.04	0.00107505
360.306	0.00101021	360.306	0.000973767	360.306	0.00102025
360.571	0.00100638	360.571	0.000966989	360.571	0.0010432
360.837	0.0009117	360.837	0.000885022	360.837	0.00103001
361.103	0.000947913	361.103	0.00104179	361.103	0.0011239
361.369	0.000945074	361.369	0.00106122	361.369	0.00108583
361.634	0.000952823	361.634	0.00108348	361.634	0.00109939
361.9	0.000913081	361.9	0.0010489	361.9	0.00102919
362.166	0.000761936	362.166	0.000961755	362.166	0.000926832
362.432	0.00108977	362.432	0.00110235	362.432	0.00108134
362.698	0.0010386	362.698	0.00108973	362.698	0.00107692
362.963	0.000983743	362.963	0.00108006	362.963	0.00109341
363.229	0.000959191	363.229	0.00107811	363.229	0.00108402
363.495	0.00100546	363.495	0.00109951	363.495	0.00108858
363.761	0.00101075	363.761	0.00110789	363.761	0.00110986
364.026	0.00103024	364.026	0.0010926	364.026	0.00109021
364.292	0.000991338	364.292	0.00104452	364.292	0.00110167
364.558	0.0010096	364.558	0.00107761	364.558	0.0010879
364.824	0.00101643	364.824	0.0010726	364.824	0.00106842
365.09	0.00107251	365.09	0.00108375	365.09	0.00106971
365.355	0.00107658	365.355	0.00109056	365.355	0.00109358
365.621	0.00102249	365.621	0.00107395	365.621	0.00108735
365.887	0.00106361	365.887	0.00105557	365.887	0.00106543
366.153	0.00106376	366.153	0.00107673	366.153	0.00104224
366.419	0.00100499	366.419	0.00107852	366.419	0.00105645
366.684	0.00103668	366.684	0.00107036	366.684	0.00108205
366.95	0.000879323	366.95	0.000907257	366.95	0.000888214
367.216	0.00100269	367.216	0.00108453	367.216	0.0011036
367.482	0.00105502	367.482	0.0010996	367.482	0.00113974
367.748	0.0010396	367.748	0.00105764	367.748	0.00106944
368.013	0.000978909	368.013	0.00104758	368.013	0.00103898
368.279	0.00102479	368.279	0.00107596	368.279	0.00109133
368.545	0.000989804	368.545	0.0010475	368.545	0.00109058
368.811	0.000911086	368.811	0.00107519	368.811	0.00103643
369.077	0.00106031	369.077	0.00106375	369.077	0.000999139
369.342	0.000985507	369.342	0.00103298	369.342	0.000989722
369.608	0.000987732	369.608	0.00101708	369.608	0.00103279
369.874	0.000887532	369.874	0.00101617	369.874	0.00102225
370.14	0.000960803	370.14	0.00103832	370.14	0.00105003
370.406	0.000910012	370.406	0.00100314	370.406	0.001016
370.671	0.000981134	370.671	0.000995891	370.671	0.000991626
370.937	0.000964562	370.937	0.000981344	370.937	0.00100465
371.203	0.000931724	371.203	0.000979443	371.203	0.00091133
371.469	0.000866663	371.469	0.000974869	371.469	0.000869687
371.735	0.000974689	371.735	0.00100242	371.735	0.000936758
372	0.00097515	372	0.000955776	372	0.000919047
372.266	0.000855845	372.266	0.000967017	372.266	0.00096596
372.532	0.000985507	372.532	0.00103204	372.532	0.000865505
372.798	0.000849554	372.798	0.00098297	372.798	0.000922956
373.064	0.000943233	373.064	0.000988783	373.064	0.000929109
373.329	0.00092528	373.329	0.000996139	373.329	0.000974798
373.595	0.000920216	373.595	0.00100424	373.595	0.000980781
373.861	0.000917838	373.861	0.000992199	373.861	0.000945563
374.127	0.000979293	374.127	0.00100452	374.127	0.000971977
374.393	0.000919372	374.393	0.000979856	374.393	0.000887942
374.659	0.000676774	374.659	0.000979443	374.659	0.0008378
374.924	0.000845334	374.924	0.00101796	374.924	0.000977756
375.19	0.000837125	375.19	0.000958834	375.19	0.000979388
375.456	0.000936635	375.456	0.00103132	375.456	0.00103065
375.722	0.00123578	375.722	0.00102868	375.722	0.00105605
375.988	0.000944307	375.988	0.00100939	375.988	0.00105513
376.253	0.000908324	376.253	0.000989775	376.253	0.00101617
376.519	0.000982208	376.519	0.00101584	376.519	0.0010023
376.785	0.000956813	376.785	0.00105838	376.785	0.00105091
377.051	0.000926431	377.051	0.00103805	377.051	0.00101206
377.317	0.000940624	377.317	0.00101521	377.317	0.0010366
377.583	0.000928502	377.583	0.00104196	377.583	0.00105122
377.848	0.000940778	377.848	0.00100476	377.848	0.00105115
378.114	0.0010399	378.114	0.00104573	378.114	0.00106482
378.38	0.000973769	378.38	0.00105747	378.38	0.00105523
378.646	0.00104167	378.646	0.00107557	378.646	0.00103599
378.912	0.000907327	378.912	0.000979526	378.912	0.000986493
379.178	0.000852623	379.178	0.00098454	379.178	0.000943659
379.443	0.00101374	379.443	0.00109285	379.443	0.00108817
379.709	0.00101014	379.709	0.00108921	379.709	0.00110949
379.975	0.00101443	379.975	0.00110026	379.975	0.00111635
380.241	0.0010376	380.241	0.00110979	380.241	0.00110517
380.507	0.00121176	380.507	0.00108838	380.507	0.00110745
380.772	0.00104082	380.772	0.00110351	380.772	0.00108786
381.038	0.0010821	381.038	0.00115338	381.038	0.00116293
381.304	0.00100799	381.304	0.00114418	381.304	0.00113804
381.57	0.00108839	381.57	0.00112789	381.57	0.00112726
381.836	0.00118345	381.836	0.00116156	381.836	0.00118145
382.102	0.00104773	382.102	0.00117975	382.102	0.00116167
382.367	0.00109821	382.367	0.00118512	382.367	0.00119199
382.633	0.00108087	382.633	0.00115732	382.633	0.00116411
382.899	0.0011266	382.899	0.00121396	382.899	0.00119889
383.165	0.00103346	383.165	0.00124	383.165	0.0012114
383.431	0.000986658	383.431	0.00125281	383.431	0.00124975
383.697	0.00114923	383.697	0.00125568	383.697	0.00124713
383.962	0.00119013	383.962	0.0012559	383.962	0.00125916
384.228	0.00110988	384.228	0.00121049	384.228	0.00118322
384.494	0.00123501	384.494	0.00127852	384.494	0.00126386
384.76	0.00121384	384.76	0.00128028	384.76	0.00127558
385.026	0.00122941	385.026	0.0013015	385.026	0.00132042
385.292	0.00110696	385.292	0.00119443	385.292	0.00119372
385.558	0.0011978	385.558	0.00129056	385.558	0.00131362
385.823	0.00117194	385.823	0.00122022	385.823	0.00123676
386.089	0.000959268	386.089	0.00129488	386.089	0.00128707
386.355	0.00123018	386.355	0.00132299	386.355	0.00135462
386.621	0.00112837	386.621	0.00132448	386.621	0.00131216
386.887	0.000694804	386.887	0.001355	386.887	0.00136016
387.153	0.00113704	387.153	0.00136834	387.153	0.00146289
387.418	0.00118737	387.418	0.00135845	387.418	0.00133494
387.684	0.00129708	387.684	0.00138525	387.684	0.00137682
387.95	0.00126125	387.95	0.00130433	387.95	0.00131172
388.216	0.00135424	388.216	0.00142766	388.216	0.00141228
388.482	0.00130069	388.482	0.00143636	388.482	0.00155798
388.748	0.00142175	388.748	0.00142879	388.748	0.00165221
389.013	0.0013893	389.013	0.00148769	389.013	0.00163069
389.279	0.00140365	389.279	0.00151748	389.279	0.00150046
389.545	0.00146787	389.545	0.00156908	389.545	0.00160203
389.811	0.00157321	389.811	0.00162903	389.811	0.00166853
390.077	0.00163366	390.077	0.00169797	390.077	0.00167512
390.343	0.0014595	390.343	0.00168293	390.343	0.00164993
390.609	0.00169397	390.609	0.00180639	390.609	0.00179363
390.874	0.00170755	390.874	0.00183532	390.874	0.0018026
391.14	0.00169803	391.14	0.00187223	391.14	0.00185747
391.406	0.00159492	391.406	0.00175123	391.406	0.00177772
391.672	0.00171438	391.672	0.00187609	391.672	0.00188327
391.938	0.0017288	391.938	0.00188469	391.938	0.00196452
392.204	0.0017433	392.204	0.00189455	392.204	0.00191326
392.47	0.00172642	392.47	0.00197305	392.47	0.0019945
392.735	0.0017423	392.735	0.00198682	392.735	0.00205461
393.001	0.0018778	393.001	0.0020408	393.001	0.00211077
393.267	0.00185432	393.267	0.00201531	393.267	0.00212158
393.533	0.00193158	393.533	0.00207573	393.533	0.00210189
393.799	0.00197048	393.799	0.00212775	393.799	0.00217899
394.065	0.00216819	394.065	0.00204317	394.065	0.00208211
394.331	0.00255219	394.331	0.00224595	394.331	0.00227193
394.596	0.00253432	394.596	0.0023043	394.596	0.00234343
394.862	0.00240557	394.862	0.00236147	394.862	0.00235104
395.128	0.00222527	395.128	0.00238476	395.128	0.00242817
395.394	0.00225021	395.394	0.00245658	395.394	0.00248127
395.66	0.00233223	395.66	0.00241234	395.66	0.00240822
395.926	0.00253424	395.926	0.00252268	395.926	0.00252503
396.192	0.00242805	396.192	0.00257974	396.192	0.00259516
396.457	0.00239499	396.457	0.00263066	396.457	0.00259318
396.723	0.00252933	396.723	0.00269929	396.723	0.0027157
396.989	0.00251943	396.989	0.00273657	396.989	0.00275065
397.255	0.00250063	397.255	0.00277778	397.255	0.00274891
397.521	0.00260743	397.521	0.00282333	397.521	0.00281585
397.787	0.0026626	397.787	0.00287744	397.787	0.00290611
398.053	0.00273694	398.053	0.00299768	398.053	0.00300561
398.318	0.00290067	398.318	0.00307543	398.318	0.0030671
398.584	0.00287466	398.584	0.00312623	398.584	0.00315848
398.85	0.00296182	398.85	0.00316654	398.85	0.00319727
399.116	0.00303148	399.116	0.00325253	399.116	0.00328691
399.382	0.00299143	399.382	0.00329598	399.382	0.00334868
399.648	0.00316352	399.648	0.00344641	399.648	0.00343928
399.914	0.00324423	399.914	0.00353505	399.914	0.00355367
400.18	0.00334374	400.18	0.00371033	400.18	0.00370002
400.445	0.00354177	400.445	0.00385374	400.445	0.00382733
400.711	0.00380945	400.711	0.00401109	400.711	0.00399356
400.977	0.00388878	400.977	0.00416257	400.977	0.00415211
401.243	0.00406724	401.243	0.00432719	401.243	0.00435346
401.509	0.00414841	401.509	0.00447661	401.509	0.00451341
401.775	0.00455236	401.775	0.00470471	401.775	0.00472727
402.041	0.00465394	402.041	0.00491273	402.041	0.00494032
402.306	0.00496475	402.306	0.00527366	402.306	0.00530892
402.572	0.00556449	402.572	0.00577378	402.572	0.00582397
402.838	0.00613301	402.838	0.00653429	402.838	0.00650978
403.104	0.00697873	403.104	0.00741496	403.104	0.00740867
403.37	0.00795833	403.37	0.0083155	403.37	0.0083129
403.636	0.0087455	403.636	0.00921253	403.636	0.00924911
403.902	0.00973216	403.902	0.0101232	403.902	0.0101935
404.168	0.0104649	404.168	0.0109349	404.168	0.0110314
404.433	0.0109674	404.433	0.0115799	404.433	0.0116424
404.699	0.0116737	404.699	0.012242	404.699	0.0123575
404.965	0.0123563	404.965	0.013046	404.965	0.0131466
405.231	0.012924	405.231	0.0135925	405.231	0.0137056
405.497	0.0133171	405.497	0.0141109	405.497	0.0142134
405.763	0.0137812	405.763	0.0145653	405.763	0.0146998
406.029	0.0142231	406.029	0.0150926	406.029	0.0152508
406.295	0.0149069	406.295	0.0156984	406.295	0.0157986
406.561	0.0151098	406.561	0.0163321	406.561	0.0164545
406.826	0.015546	406.826	0.016956	406.826	0.017088
407.092	0.0159904	407.092	0.0175066	407.092	0.0176491
407.358	0.0164534	407.358	0.0181855	407.358	0.0183107
407.624	0.0170214	407.624	0.0189404	407.624	0.0190528
407.89	0.0173898	407.89	0.019546	407.89	0.0196931
408.156	0.0181184	408.156	0.02023	408.156	0.0203981
408.422	0.0184882	408.422	0.0206022	408.422	0.0207665
408.688	0.0188663	408.688	0.02052	408.688	0.0212435
408.953	0.0192511	408.953	0.0209121	408.953	0.0217913
409.219	0.019613	409.219	0.0220697	409.219	0.0221287
409.485	0.0201842	409.485	0.0225311	409.485	0.0225633
409.751	0.0207252	409.751	0.0230012	409.751	0.0231285
410.017	0.0214807	410.017	0.0234496	410.017	0.023638
410.283	0.0217529	410.283	0.0237733	410.283	0.0239996
410.549	0.0219406	410.549	0.0241665	410.549	0.0243465
410.815	0.0224166	410.815	0.0247513	410.815	0.0249235
411.081	0.0227054	411.081	0.0251631	411.081	0.0253186
411.346	0.0229219	411.346	0.0258082	411.346	0.0257244
411.612	0.0231443	411.612	0.0261071	411.612	0.0261472
411.878	0.0233445	411.878	0.0260291	411.878	0.026078
412.144	0.0240776	412.144	0.0268086	412.144	0.0269836
412.41	0.0245341	412.41	0.0272851	412.41	0.0274671
412.676	0.0249724	412.676	0.0277906	412.676	0.0280202
412.942	0.0250792	412.942	0.0284118	412.942	0.0286273
413.208	0.0257239	413.208	0.0289603	413.208	0.0291928
413.474	0.0263544	413.474	0.029508	413.474	0.0297663
413.739	0.0264946	413.739	0.0298532	413.739	0.0300825
414.005	0.026917	414.005	0.0303752	414.005	0.0305956
414.271	0.0274085	414.271	0.0308486	414.271	0.0310791
414.537	0.0279778	414.537	0.0315368	414.537	0.0318004
414.803	0.0285088	414.803	0.0322444	414.803	0.0324184
415.069	0.0291097	415.069	0.0327391	415.069	0.0329554
415.335	0.0298361	415.335	0.0332364	415.335	0.0334918
415.601	0.030404	415.601	0.0339661	415.601	0.0342371
415.867	0.0310232	415.867	0.0347687	415.867	0.0350137
416.132	0.0312412	416.132	0.0353295	416.132	0.0356331
416.398	0.0316707	416.398	0.0358999	416.398	0.0361984
416.664	0.0323621	416.664	0.036669	416.664	0.0369642
416.93	0.0326944	416.93	0.0373264	416.93	0.0375551
417.196	0.033388	417.196	0.0383882	417.196	0.0386281
417.462	0.0340046	417.462	0.0390283	417.462	0.0392197
417.728	0.0350546	417.728	0.0400808	417.728	0.0403117
417.994	0.0359607	417.994	0.0409813	417.994	0.0412957
418.26	0.0367582	418.26	0.0421581	418.26	0.0424977
418.526	0.037257	418.526	0.043235	418.526	0.0434376
418.791	0.0382164	418.791	0.043933	418.791	0.0441603
419.057	0.0389814	419.057	0.0452231	419.057	0.0454988
419.323	0.040488	419.323	0.0465645	419.323	0.046894
419.589	0.0417737	419.589	0.0479918	419.589	0.0483052
419.855	0.0427726	419.855	0.0492534	419.855	0.0495257
420.121	0.0436595	420.121	0.0502474	420.121	0.0504054
420.387	0.0448494	420.387	0.0516216	420.387	0.0518605
420.653	0.0457316	420.653	0.0531843	420.653	0.0535081
420.919	0.0470714	420.919	0.0545078	420.919	0.0547718
421.185	0.0482291	421.185	0.0557759	421.185	0.056177
421.45	0.0495891	421.45	0.0571657	421.45	0.0575035
421.716	0.050699	421.716	0.0583889	421.716	0.0586601
421.982	0.0519192	421.982	0.0601164	421.982	0.0603935
422.248	0.053432	422.248	0.0620041	422.248	0.0622441
422.514	0.0548579	422.514	0.0633661	422.514	0.0636995
422.78	0.0567505	422.78	0.0655011	422.78	0.0658679
423.046	0.0587107	423.046	0.0677601	423.046	0.0681048
423.312	0.0602904	423.312	0.0694515	423.312	0.0697049
423.578	0.0616802	423.578	0.0715081	423.578	0.0717475
423.844	0.0629637	423.844	0.0734007	423.844	0.0735983
424.11	0.0639155	424.11	0.0742895	424.11	0.074428
424.375	0.0670828	424.375	0.0780689	424.375	0.0782405
424.641	0.0692992	424.641	0.0808879	424.641	0.0811539
424.907	0.0707889	424.907	0.0823573	424.907	0.0825979
425.173	0.0727001	425.173	0.0846792	425.173	0.0849103
425.439	0.0748639	425.439	0.0872703	425.439	0.0875475
425.705	0.0771452	425.705	0.0897616	425.705	0.0899954
425.971	0.0797867	425.971	0.0929193	425.971	0.0932617
426.237	0.0821071	426.237	0.0956447	426.237	0.0959615
426.503	0.0844279	426.503	0.0980121	426.503	0.0983375
426.769	0.0868717	426.769	0.10057	426.769	0.100756
427.035	0.090175	427.035	0.10463	427.035	0.10468
427.3	0.0925625	427.3	0.107722	427.3	0.107959
427.566	0.0943528	427.566	0.109796	427.566	0.110134
427.832	0.0968838	427.832	0.113265	427.832	0.113535
428.098	0.100599	428.098	0.117515	428.098	0.117776
428.364	0.103331	428.364	0.120927	428.364	0.121151
428.63	0.105718	428.63	0.123638	428.63	0.123954
428.896	0.110093	428.896	0.128644	428.896	0.128939
429.162	0.112784	429.162	0.131706	429.162	0.131989
429.428	0.116037	429.428	0.135288	429.428	0.13562
429.694	0.120207	429.694	0.140477	429.694	0.140788
429.96	0.123597	429.96	0.144494	429.96	0.144753
430.226	0.127899	430.226	0.149778	430.226	0.150007
430.491	0.131219	430.491	0.153448	430.491	0.153654
430.757	0.134875	430.757	0.157536	430.757	0.157667
431.023	0.139092	431.023	0.162231	431.023	0.162264
431.289	0.143363	431.289	0.167669	431.289	0.167656
431.555	0.148686	431.555	0.173714	431.555	0.17384
431.821	0.153106	431.821	0.178644	431.821	0.178704
432.087	0.155937	432.087	0.182207	432.087	0.18244
432.353	0.160503	432.353	0.187821	432.353	0.188084
432.619	0.165414	432.619	0.193076	432.619	0.193393
432.885	0.17033	432.885	0.198896	432.885	0.199179
433.151	0.175415	433.151	0.204827	433.151	0.20516
433.417	0.179175	433.417	0.209415	433.417	0.209743
433.682	0.182455	433.682	0.213346	433.682	0.213535
433.948	0.187987	433.948	0.220199	433.948	0.220373
434.214	0.193689	434.214	0.226673	434.214	0.226734
434.48	0.19976	434.48	0.233767	434.48	0.233816
434.746	0.205774	434.746	0.240788	434.746	0.240796
435.012	0.209606	435.012	0.245282	435.012	0.245452
435.278	0.214728	435.278	0.251269	435.278	0.251453
435.544	0.220748	435.544	0.258162	435.544	0.258383
435.81	0.225828	435.81	0.263847	435.81	0.264337
436.076	0.232687	436.076	0.271708	436.076	0.271882
436.342	0.236561	436.342	0.276353	436.342	0.276547
436.608	0.241142	436.608	0.281983	436.608	0.282203
436.873	0.248927	436.873	0.29113	436.873	0.291385
437.139	0.256484	437.139	0.299767	437.139	0.300113
437.405	0.262545	437.405	0.306967	437.405	0.307207
437.671	0.267634	437.671	0.312964	437.671	0.313147
437.937	0.27218	437.937	0.318259	437.937	0.318387
438.203	0.280081	438.203	0.32767	438.203	0.328068
438.469	0.28128	438.469	0.329136	438.469	0.329773
438.735	0.285246	438.735	0.33337	438.735	0.333928
439.001	0.293032	439.001	0.342328	439.001	0.342419
439.267	0.299212	439.267	0.349224	439.267	0.349475
439.533	0.309377	439.533	0.360898	439.533	0.361222
439.799	0.31884	439.799	0.371923	439.799	0.372187
440.065	0.327122	440.065	0.381494	440.065	0.381935
440.331	0.332158	440.331	0.387572	440.331	0.387963
440.596	0.335428	440.596	0.391395	440.596	0.391967
440.862	0.340548	440.862	0.397549	440.862	0.398001
441.128	0.350145	441.128	0.408699	441.128	0.409078
441.394	0.356552	441.394	0.415955	441.394	0.416355
441.66	0.362901	441.66	0.422789	441.66	0.423224
441.926	0.368653	441.926	0.428794	441.926	0.429407
442.192	0.374903	442.192	0.436401	442.192	0.437012
442.458	0.38181	442.458	0.444938	442.458	0.445551
442.724	0.387793	442.724	0.451928	442.724	0.452403
442.99	0.395955	442.99	0.460958	442.99	0.461251
443.256	0.405084	443.256	0.471572	443.256	0.471994
443.522	0.411638	443.522	0.479407	443.522	0.479763
443.788	0.419917	443.788	0.488818	443.788	0.489363
444.054	0.425444	444.054	0.495105	444.054	0.495604
444.319	0.431387	444.319	0.501794	444.319	0.502324
444.585	0.439101	444.585	0.510811	444.585	0.511275
444.851	0.446988	444.851	0.520307	444.851	0.52058
445.117	0.451344	445.117	0.524443	445.117	0.524864
445.383	0.456583	445.383	0.530115	445.383	0.531003
445.649	0.464036	445.649	0.539376	445.649	0.540189
445.915	0.47342	445.915	0.549565	445.915	0.550432
446.181	0.475668	446.181	0.551438	446.181	0.552314
446.447	0.481888	446.447	0.557919	446.447	0.559091
446.713	0.483701	446.713	0.560134	446.713	0.561175
446.979	0.489271	446.979	0.565681	446.979	0.566754
447.245	0.492568	447.245	0.569531	447.245	0.570935
447.511	0.485446	447.511	0.561957	447.511	0.563183
447.777	0.496467	447.777	0.573656	447.777	0.57504
448.043	0.502833	448.043	0.580354	448.043	0.581614
448.308	0.511088	448.308	0.589627	448.308	0.590759
448.574	0.514707	448.574	0.593229	448.574	0.594473
448.84	0.530196	448.84	0.610424	448.84	0.61186
449.106	0.538382	449.106	0.619683	449.106	0.62072
449.372	0.54774	449.372	0.630115	449.372	0.631125
449.638	0.554704	449.638	0.638389	449.638	0.639665
449.904	0.559386	449.904	0.643962	449.904	0.645242
450.17	0.570253	450.17	0.656725	450.17	0.65808
450.436	0.573076	450.436	0.660871	450.436	0.662409
450.702	0.578893	450.702	0.667641	450.702	0.669112
450.968	0.584155	450.968	0.672903	450.968	0.674403
451.234	0.583334	451.234	0.670486	451.234	0.671477
451.5	0.586233	451.5	0.672699	451.5	0.673117
451.766	0.589337	451.766	0.675753	451.766	0.676167
452.032	0.593839	452.032	0.68003	452.032	0.680123
452.298	0.6066	452.298	0.694251	452.298	0.694809
452.564	0.612552	452.564	0.700556	452.564	0.701635
452.829	0.616967	452.829	0.706095	452.829	0.70762
453.095	0.618303	453.095	0.706941	453.095	0.708833
453.361	0.625596	453.361	0.715092	453.361	0.716704
453.627	0.644645	453.627	0.735372	453.627	0.736988
453.893	0.646055	453.893	0.735682	453.893	0.737361
454.159	0.648063	454.159	0.738029	454.159	0.73966
454.425	0.654176	454.425	0.744775	454.425	0.746218
454.691	0.661717	454.691	0.752624	454.691	0.754406
454.957	0.666966	454.957	0.758419	454.957	0.759977
455.223	0.668549	455.223	0.76036	455.223	0.761272
455.489	0.672631	455.489	0.763649	455.489	0.764768
455.755	0.677033	455.755	0.767101	455.755	0.768588
456.021	0.686812	456.021	0.778717	456.021	0.780279
456.287	0.691355	456.287	0.783286	456.287	0.784883
456.553	0.694305	456.553	0.785827	456.553	0.787269
456.819	0.700097	456.819	0.791935	456.819	0.793546
457.084	0.70496	457.084	0.796644	457.084	0.798613
457.35	0.710358	457.35	0.801408	457.35	0.803214
457.616	0.724459	457.616	0.817715	457.616	0.819009
457.882	0.734854	457.882	0.829027	457.882	0.830407
458.148	0.739905	458.148	0.835141	458.148	0.836907
458.414	0.740832	458.414	0.835595	458.414	0.837974
458.68	0.744004	458.68	0.837368	458.68	0.839456
458.946	0.746689	458.946	0.838617	458.946	0.840722
459.212	0.751968	459.212	0.844072	459.212	0.846927
459.478	0.753516	459.478	0.845176	459.478	0.848044
459.744	0.754128	459.744	0.845097	459.744	0.847734
460.01	0.75479	460.01	0.844169	460.01	0.846555
460.276	0.74872	460.276	0.837261	460.276	0.839653
460.542	0.755143	460.542	0.843795	460.542	0.845437
460.808	0.757827	460.808	0.844877	460.808	0.846555
461.074	0.76078	461.074	0.848371	461.074	0.849612
461.34	0.77048	461.34	0.859401	461.34	0.860615
461.606	0.77337	461.606	0.86205	461.606	0.862876
461.872	0.777303	461.872	0.866908	461.872	0.868032
462.137	0.782101	462.137	0.871563	462.137	0.872985
462.403	0.79024	462.403	0.878924	462.403	0.880041
462.669	0.793162	462.669	0.881185	462.669	0.882264
462.935	0.790311	462.935	0.876763	462.935	0.878277
463.201	0.79638	463.201	0.882579	463.201	0.884108
463.467	0.796922	463.467	0.881555	463.467	0.882835
463.733	0.793236	463.733	0.87587	463.733	0.877424
463.999	0.794562	463.999	0.876724	463.999	0.877998
464.265	0.805856	464.265	0.888549	464.265	0.889861
464.531	0.804626	464.531	0.886625	464.531	0.88805
464.797	0.801881	464.797	0.882304	464.797	0.884461
465.063	0.807126	465.063	0.887622	465.063	0.889604
465.329	0.811313	465.329	0.892008	465.329	0.893488
465.595	0.818755	465.595	0.898737	465.595	0.900555
465.861	0.822745	465.861	0.902433	465.861	0.904573
466.127	0.821655	466.127	0.900562	466.127	0.902638
466.393	0.822773	466.393	0.900928	466.393	0.902657
466.659	0.827717	466.659	0.904759	466.659	0.906015
466.925	0.836532	466.925	0.914268	466.925	0.915962
467.19	0.83763	467.19	0.914843	467.19	0.916676
467.456	0.845404	467.456	0.922216	467.456	0.924301
467.722	0.852286	467.722	0.928583	467.722	0.930604
467.988	0.852174	467.988	0.929188	467.988	0.931769
468.254	0.846902	468.254	0.922744	468.254	0.925473
468.52	0.851508	468.52	0.925328	468.52	0.926984
468.786	0.854329	468.786	0.9275	468.786	0.928875
469.052	0.857955	469.052	0.931442	469.052	0.932468
469.318	0.858437	469.318	0.93171	469.318	0.933081
469.584	0.861232	469.584	0.932678	469.584	0.934171
469.85	0.869665	469.85	0.940656	469.85	0.942079
470.116	0.874385	470.116	0.944773	470.116	0.946281
470.382	0.870112	470.382	0.938518	470.382	0.940191
470.648	0.868069	470.648	0.934971	470.648	0.935972
470.914	0.862301	470.914	0.928614	470.914	0.929561
471.18	0.866091	471.18	0.931449	471.18	0.932481
471.446	0.873182	471.446	0.938153	471.446	0.939197
471.712	0.881799	471.712	0.945213	471.712	0.946619
471.978	0.885656	471.978	0.94837	471.978	0.949978
472.244	0.892664	472.244	0.953961	472.244	0.955674
472.509	0.891201	472.509	0.951909	472.509	0.953633
472.775	0.893651	472.775	0.954821	472.775	0.956151
473.041	0.897058	473.041	0.95718	473.041	0.958683
473.307	0.897422	473.307	0.957208	473.307	0.958815
473.573	0.889667	473.573	0.948325	473.573	0.949817
473.839	0.896362	473.839	0.955829	473.839	0.95741
474.105	0.897959	474.105	0.95694	474.105	0.958195
474.371	0.908161	474.371	0.966857	474.371	0.967783
474.637	0.920904	474.637	0.97876	474.637	0.979953
474.903	0.918053	474.903	0.974868	474.903	0.975472
475.169	0.917375	475.169	0.972108	475.169	0.972675
475.435	0.926578	475.435	0.981406	475.435	0.981427
475.701	0.93025	475.701	0.9854	475.701	0.985747
475.967	0.918589	475.967	0.973092	475.967	0.973421
476.233	0.917129	476.233	0.969232	476.233	0.969507
476.499	0.918988	476.499	0.969288	476.499	0.96917
476.765	0.915269	476.765	0.965276	476.765	0.965921
477.031	0.916564	477.031	0.96587	477.031	0.96695
477.297	0.928921	477.297	0.976759	477.297	0.978365
477.563	0.93489	477.563	0.98181	477.563	0.983556
477.829	0.934199	477.829	0.979754	477.829	0.981127
478.094	0.937488	478.094	0.983408	478.094	0.984231
478.36	0.927636	478.36	0.973039	478.36	0.972977
478.626	0.933984	478.626	0.978376	478.626	0.97832
478.892	0.939715	478.892	0.983771	478.892	0.983972
479.158	0.947644	479.158	0.99117	479.158	0.991757
479.424	0.938662	479.424	0.982284	479.424	0.982194
479.69	0.930233	479.69	0.971377	479.69	0.971897
479.956	0.938578	479.956	0.978222	479.956	0.978863
480.222	0.938298	480.222	0.976039	480.222	0.97625
480.488	0.935611	480.488	0.971373	480.488	0.971434
480.754	0.940387	480.754	0.975151	480.754	0.975639
481.02	0.940462	481.02	0.973448	481.02	0.973967
481.286	0.926475	481.286	0.959688	481.286	0.960236
481.552	0.953875	481.552	0.986166	481.552	0.986593
481.818	0.961505	481.818	0.992988	481.818	0.993896
482.084	0.958371	482.084	0.990279	482.084	0.990658
482.35	0.951695	482.35	0.982832	482.35	0.983321
482.616	0.948472	482.616	0.979828	482.616	0.979819
482.882	0.951013	482.882	0.982331	482.882	0.98195
483.148	0.9549	483.148	0.984991	483.148	0.984956
483.414	0.960408	483.414	0.989411	483.414	0.989289
483.68	0.958894	483.68	0.985062	483.68	0.984619
483.945	0.961454	483.945	0.986593	483.945	0.985768
484.211	0.964038	484.211	0.988436	484.211	0.987748
484.477	0.966267	484.477	0.988582	484.477	0.988321
484.743	0.970367	484.743	0.990352	484.743	0.990381
485.009	0.958232	485.009	0.978154	485.009	0.978062
485.275	0.963813	485.275	0.983728	485.275	0.983168
485.541	0.963867	485.541	0.981926	485.541	0.981182
485.807	0.958193	485.807	0.975492	485.807	0.975352
486.073	0.961796	486.073	0.977405	486.073	0.97859
486.339	0.967818	486.339	0.983044	486.339	0.984449
486.605	0.976041	486.605	0.990768	486.605	0.991811
486.871	0.981395	486.871	0.996068	486.871	0.996211
487.137	0.986264	487.137	1	487.137	1
487.403	0.979872	487.403	0.992477	487.403	0.992056
487.669	0.974578	487.669	0.986225	487.669	0.985946
487.935	0.974616	487.935	0.98628	487.935	0.98662
488.201	0.97185	488.201	0.982619	488.201	0.982967
488.467	0.973044	488.467	0.982552	488.467	0.983252
488.733	0.980408	488.733	0.988273	488.733	0.989329
488.999	0.985017	488.999	0.992056	488.999	0.992976
489.265	0.979948	489.265	0.986622	489.265	0.986904
489.531	0.981275	489.531	0.988168	489.531	0.987973
489.797	0.982827	489.797	0.988682	489.797	0.988777
490.062	0.993035	490.062	0.996269	490.062	0.996295
490.328	0.988845	490.328	0.990221	490.328	0.990364
490.594	0.984706	490.594	0.98639	490.594	0.986551
490.86	0.982347	490.86	0.983652	490.86	0.983969
491.126	0.972573	491.126	0.97276	491.126	0.973437
491.392	0.981493	491.392	0.979553	491.392	0.97948
491.658	0.98545	491.658	0.982811	491.658	0.98204
491.924	0.979838	491.924	0.977905	491.924	0.977807
492.19	0.974118	492.19	0.971861	492.19	0.972556
492.456	0.978112	492.456	0.973622	492.456	0.974896
492.722	0.986176	492.722	0.9808	492.722	0.981813
492.988	0.986859	492.988	0.981276	492.988	0.98192
493.254	0.99039	493.254	0.984301	493.254	0.985034
493.52	0.99099	493.52	0.983621	493.52	0.984072
493.786	0.988098	493.786	0.97836	493.786	0.978729
494.052	1	494.052	0.990173	494.052	0.990501
494.318	0.990513	494.318	0.981457	494.318	0.981347
494.584	0.983488	494.584	0.974067	494.584	0.974252
494.85	0.973114	494.85	0.961841	494.85	0.961876
495.116	0.97627	495.116	0.963418	495.116	0.963494
495.382	0.977317	495.382	0.962037	495.382	0.962917
495.648	0.976723	495.648	0.960374	495.648	0.961204
495.914	0.980085	495.914	0.962962	495.914	0.963559
496.18	0.979422	496.18	0.96281	496.18	0.963654
496.445	0.975892	496.445	0.957734	496.445	0.958665
496.711	0.967931	496.711	0.947845	496.711	0.948992
496.977	0.966322	496.977	0.945895	496.977	0.946484
497.243	0.974775	497.243	0.954563	497.243	0.954472
497.509	0.983532	497.509	0.963492	497.509	0.96313
497.775	0.979159	497.775	0.958523	497.775	0.958698
498.041	0.977338	498.041	0.955892	498.041	0.955974
498.307	0.981013	498.307	0.958736	498.307	0.959224
498.573	0.975726	498.573	0.952924	498.573	0.952879
498.839	0.976663	498.839	0.953224	498.839	0.953054
499.105	0.969603	499.105	0.94528	499.105	0.945121
499.371	0.955896	499.371	0.929553	499.371	0.930379
499.637	0.93832	499.637	0.911653	499.637	0.912994
499.903	0.943234	499.903	0.915575	499.903	0.916232
500.169	0.937396	500.169	0.908823	500.169	0.909287
500.435	0.927741	500.435	0.898324	500.435	0.899113
500.701	0.931192	500.701	0.901267	500.701	0.902723
500.967	0.939449	500.967	0.908262	500.967	0.909468
501.233	0.944558	501.233	0.911557	501.233	0.91228
501.499	0.954498	501.499	0.920907	501.499	0.921765
501.765	0.958491	501.765	0.924214	501.765	0.92489
502.031	0.942254	502.031	0.9071	502.031	0.908122
502.297	0.942506	502.297	0.906693	502.297	0.907865
502.562	0.947092	502.562	0.910697	502.562	0.91207
502.828	0.93675	502.828	0.899391	502.828	0.900477
503.094	0.927354	503.094	0.889258	503.094	0.889934
503.36	0.922154	503.36	0.883968	503.36	0.884221
503.626	0.926173	503.626	0.887423	503.626	0.88712
503.892	0.917442	503.892	0.87853	503.892	0.878556
504.158	0.908964	504.158	0.869063	504.158	0.869843
504.424	0.900569	504.424	0.859342	504.424	0.859755
504.69	0.89463	504.69	0.851961	504.69	0.85253
504.956	0.889037	504.956	0.845558	504.956	0.846598
505.222	0.889046	505.222	0.845278	505.222	0.846237
505.488	0.884358	505.488	0.840128	505.488	0.841479
505.754	0.876139	505.754	0.831185	505.754	0.831784
506.02	0.876463	506.02	0.831532	506.02	0.831806
506.286	0.882079	506.286	0.837322	506.286	0.838083
506.552	0.877416	506.552	0.832187	506.552	0.83323
506.818	0.87717	506.818	0.830268	506.818	0.831437
507.084	0.882784	507.084	0.834932	507.084	0.835489
507.35	0.873543	507.35	0.825756	507.35	0.826016
507.616	0.86546	507.616	0.817766	507.616	0.818302
507.882	0.858978	507.882	0.81345	507.882	0.814107
508.148	0.85289	508.148	0.804975	508.148	0.805657
508.414	0.858453	508.414	0.808335	508.414	0.808312
508.679	0.848673	508.679	0.798324	508.679	0.797666
508.945	0.840624	508.945	0.789626	508.945	0.788861
509.211	0.839561	509.211	0.787493	509.211	0.786756
509.477	0.843441	509.477	0.790158	509.477	0.78938
509.743	0.840839	509.743	0.786695	509.743	0.786173
510.009	0.842753	510.009	0.788011	510.009	0.787833
510.275	0.850656	510.275	0.795489	510.275	0.79531
510.541	0.850398	510.541	0.795526	510.541	0.795358
510.807	0.848267	510.807	0.793118	510.807	0.793329
511.073	0.848931	511.073	0.791464	511.073	0.791523
511.339	0.844178	511.339	0.785499	511.339	0.785631
511.605	0.839149	511.605	0.780587	511.605	0.780875
511.871	0.840495	511.871	0.780366	511.871	0.780554
512.137	0.833322	512.137	0.772809	512.137	0.772838
512.403	0.820762	512.403	0.760656	512.403	0.760924
512.669	0.82004	512.669	0.758517	512.669	0.758508
512.935	0.821124	512.935	0.758458	512.935	0.758585
513.201	0.813567	513.201	0.751223	513.201	0.751599
513.467	0.8162	513.467	0.752754	513.467	0.753581
513.733	0.815738	513.733	0.75169	513.733	0.752466
513.999	0.823605	513.999	0.759181	513.999	0.759858
514.264	0.810628	514.264	0.747171	514.264	0.747623
514.53	0.793907	514.53	0.731562	514.53	0.731486
514.796	0.800805	514.796	0.735581	514.796	0.735258
515.062	0.807968	515.062	0.740428	515.062	0.740307
515.328	0.817409	515.328	0.749401	515.328	0.749427
515.594	0.811748	515.594	0.744442	515.594	0.744906
515.86	0.80864	515.86	0.740526	515.86	0.740917
516.126	0.797935	516.126	0.72999	516.126	0.729972
516.392	0.787836	516.392	0.719997	516.392	0.720002
516.658	0.778952	516.658	0.711505	516.658	0.711492
516.924	0.779045	516.924	0.71188	516.924	0.711598
517.19	0.781715	517.19	0.712989	517.19	0.712162
517.456	0.784405	517.456	0.71316	517.456	0.712126
517.722	0.776533	517.722	0.705098	517.722	0.704104
517.988	0.766633	517.988	0.695505	517.988	0.694975
518.254	0.770268	518.254	0.699232	518.254	0.698978
518.52	0.769658	518.52	0.698888	518.52	0.698376
518.786	0.767779	518.786	0.696206	518.786	0.696388
519.052	0.765089	519.052	0.692258	519.052	0.692681
519.318	0.758229	519.318	0.685618	519.318	0.685908
519.583	0.751477	519.583	0.678958	519.583	0.678738
519.849	0.753221	519.849	0.678868	519.849	0.678602
520.115	0.753196	520.115	0.678322	520.115	0.677745
520.381	0.746295	520.381	0.670274	520.381	0.66993
520.647	0.742712	520.647	0.666233	520.647	0.665739
520.913	0.741679	520.913	0.665581	520.913	0.664854
521.179	0.742433	521.179	0.665743	521.179	0.664827
521.445	0.733005	521.445	0.656459	521.445	0.655907
521.711	0.727015	521.711	0.65085	521.711	0.650878
521.977	0.721827	521.977	0.645223	521.977	0.645086
522.243	0.71406	522.243	0.637786	522.243	0.637337
522.509	0.713625	522.509	0.63639	522.509	0.635748
522.775	0.717318	522.775	0.640296	522.775	0.63962
523.041	0.717036	523.041	0.639769	523.041	0.638736
523.307	0.707314	523.307	0.630162	523.307	0.629851
523.573	0.687589	523.573	0.611749	523.573	0.611383
523.839	0.697014	523.839	0.618696	523.839	0.618328
524.105	0.704898	524.105	0.62495	524.105	0.624729
524.371	0.699437	524.371	0.620336	524.371	0.620169
524.637	0.695813	524.637	0.617365	524.637	0.616777
524.903	0.69255	524.903	0.61323	524.903	0.612491
525.168	0.688139	525.168	0.607996	525.168	0.60757
525.434	0.688872	525.434	0.608726	525.434	0.6081
525.7	0.681834	525.7	0.601785	525.7	0.601145
525.966	0.671732	525.966	0.592171	525.966	0.591605
526.232	0.669769	526.232	0.58944	526.232	0.588486
526.498	0.664418	526.498	0.583771	526.498	0.583158
526.764	0.655263	526.764	0.576199	526.764	0.57586
527.03	0.655527	527.03	0.575631	527.03	0.57487
527.296	0.640274	527.296	0.563329	527.296	0.562643
527.562	0.640407	527.562	0.56352	527.562	0.562894
527.828	0.651804	527.828	0.571198	527.828	0.570545
528.094	0.653416	528.094	0.572234	528.094	0.571881
528.36	0.647149	528.36	0.566522	528.36	0.566036
528.626	0.646343	528.626	0.564805	528.626	0.563718
528.892	0.641989	528.892	0.560116	528.892	0.559194
529.158	0.637985	529.158	0.556441	529.158	0.555482
529.424	0.628992	529.424	0.547834	529.424	0.546967
529.69	0.619809	529.69	0.539234	529.69	0.538391
529.956	0.617521	529.956	0.53751	529.956	0.536965
530.221	0.616626	530.221	0.535727	530.221	0.535392
530.487	0.617905	530.487	0.535804	530.487	0.535467
530.753	0.609831	530.753	0.5282	530.753	0.528226
531.019	0.607226	531.019	0.525129	531.019	0.525489
531.285	0.607361	531.285	0.524045	531.285	0.524143
531.551	0.606165	531.551	0.523404	531.551	0.522961
531.817	0.606699	531.817	0.524083	531.817	0.523566
532.083	0.599282	532.083	0.517366	532.083	0.516739
532.349	0.592888	532.349	0.511438	532.349	0.510131
532.615	0.588992	532.615	0.507869	532.615	0.506644
532.881	0.590025	532.881	0.508025	532.881	0.506963
533.147	0.58735	533.147	0.505324	533.147	0.50453
533.413	0.584417	533.413	0.502295	533.413	0.501932
533.679	0.578561	533.679	0.497161	533.679	0.496739
533.945	0.571464	533.945	0.490119	533.945	0.489854
534.211	0.570353	534.211	0.488275	534.211	0.487889
534.476	0.566544	534.476	0.485031	534.476	0.484348
534.742	0.56117	534.742	0.479969	534.742	0.479401
535.008	0.560431	535.008	0.478894	535.008	0.478398
535.274	0.551046	535.274	0.470736	535.274	0.469876
535.54	0.548366	535.54	0.467727	535.54	0.466524
535.806	0.555666	535.806	0.473045	535.806	0.471607
536.072	0.55671	536.072	0.473881	536.072	0.47261
536.338	0.546194	536.338	0.465012	536.338	0.463944
536.604	0.53608	536.604	0.456244	536.604	0.455241
536.87	0.532404	536.87	0.452562	536.87	0.451869
537.136	0.532044	537.136	0.451139	537.136	0.450465
537.402	0.530842	537.402	0.449963	537.402	0.449301
537.668	0.527608	537.668	0.447247	537.668	0.446523
537.934	0.527508	537.934	0.4464	537.934	0.445381
538.2	0.524294	538.2	0.442633	538.2	0.441357
538.466	0.519426	538.466	0.437615	538.466	0.436659
538.732	0.519935	538.732	0.43808	538.732	0.437237
538.997	0.519261	538.997	0.43789	538.997	0.437018
539.263	0.516255	539.263	0.435085	539.263	0.434542
539.529	0.513179	539.529	0.432604	539.529	0.431999
539.795	0.50485	539.795	0.425047	539.795	0.424456
540.061	0.498709	540.061	0.418717	540.061	0.418373
540.327	0.496579	540.327	0.416272	540.327	0.415811
540.593	0.494811	540.593	0.414607	540.593	0.413879
540.859	0.493364	540.859	0.412996	540.859	0.412402
541.125	0.488803	541.125	0.408711	541.125	0.408211
541.391	0.485901	541.391	0.405716	541.391	0.405194
541.657	0.484216	541.657	0.404052	541.657	0.403592
541.923	0.482399	541.923	0.40212	541.923	0.40153
542.189	0.482825	542.189	0.402111	542.189	0.401657
542.455	0.481082	542.455	0.400086	542.455	0.399738
542.721	0.473933	542.721	0.394314	542.721	0.393876
542.987	0.467772	542.987	0.389125	542.987	0.388613
543.253	0.469602	543.253	0.389943	543.253	0.389478
543.518	0.466656	543.518	0.38704	543.518	0.386787
543.784	0.465836	543.784	0.385564	543.784	0.385477
544.05	0.463411	544.05	0.382897	544.05	0.382591
544.316	0.456938	544.316	0.376906	544.316	0.376525
544.582	0.453291	544.582	0.373675	544.582	0.372954
544.848	0.451024	544.848	0.371973	544.848	0.371046
545.114	0.450373	545.114	0.37131	545.114	0.370636
545.38	0.445196	545.38	0.366709	545.38	0.366277
545.646	0.439833	545.646	0.361793	545.646	0.361514
545.912	0.435297	545.912	0.357506	545.912	0.357234
546.178	0.434749	546.178	0.357006	546.178	0.356854
546.444	0.435113	546.444	0.356583	546.444	0.356446
546.71	0.431093	546.71	0.353167	546.71	0.352839
546.976	0.433417	546.976	0.354777	546.976	0.354338
547.241	0.428907	547.241	0.350913	547.241	0.350356
547.507	0.422487	547.507	0.345305	547.507	0.344823
547.773	0.414612	547.773	0.338708	547.773	0.338252
548.039	0.412018	548.039	0.336566	548.039	0.336272
548.305	0.407974	548.305	0.332762	548.305	0.332589
548.571	0.40565	548.571	0.330913	548.571	0.330689
548.837	0.406307	548.837	0.331138	548.837	0.331
549.103	0.405967	549.103	0.330508	549.103	0.330209
549.369	0.405623	549.369	0.329701	549.369	0.329418
549.635	0.404245	549.635	0.328251	549.635	0.327718
549.901	0.403513	549.901	0.327025	549.901	0.326554
550.167	0.397336	550.167	0.321904	550.167	0.321202
550.433	0.396044	550.433	0.32035	550.433	0.319805
550.699	0.394083	550.699	0.318763	550.699	0.318307
550.964	0.391299	550.964	0.316239	550.964	0.315811
551.23	0.387044	551.23	0.31258	551.23	0.312139
551.496	0.384432	551.496	0.309938	551.496	0.309386
551.762	0.382559	551.762	0.307889	551.762	0.307292
552.028	0.379038	552.028	0.304416	552.028	0.304065
552.294	0.375626	552.294	0.301104	552.294	0.300801
552.56	0.37751	552.56	0.302327	552.56	0.301915
552.826	0.376818	552.826	0.301686	552.826	0.301415
553.092	0.373044	553.092	0.298633	553.092	0.298364
553.358	0.370507	553.358	0.296202	553.358	0.295871
553.624	0.370483	553.624	0.296182	553.624	0.295828
553.89	0.368937	553.89	0.294657	553.89	0.294362
554.156	0.366178	554.156	0.292443	554.156	0.292124
554.421	0.361562	554.421	0.288884	554.421	0.288484
554.687	0.359836	554.687	0.287323	554.687	0.287067
554.953	0.357227	554.953	0.285214	554.953	0.285045
555.219	0.356454	555.219	0.283687	555.219	0.283819
555.485	0.353951	555.485	0.281375	555.485	0.281411
555.751	0.352258	555.751	0.279706	555.751	0.279683
556.017	0.350428	556.017	0.278121	556.017	0.278081
556.283	0.347314	556.283	0.2752	556.283	0.275048
556.549	0.345289	556.549	0.27312	556.549	0.272927
556.815	0.341288	556.815	0.269839	556.815	0.26942
557.081	0.338449	557.081	0.267686	557.081	0.267233
557.347	0.334539	557.347	0.264481	557.347	0.264139
557.612	0.330472	557.612	0.260968	557.612	0.260828
557.878	0.32725	557.878	0.257886	557.878	0.257658
558.144	0.32765	558.144	0.257865	558.144	0.257574
558.41	0.328698	558.41	0.258505	558.41	0.25815
558.676	0.328851	558.676	0.258197	558.676	0.257618
558.942	0.327759	558.942	0.256905	558.942	0.256415
559.208	0.324142	559.208	0.253493	559.208	0.252863
559.474	0.322452	559.474	0.25256	559.474	0.252009
559.74	0.321227	559.74	0.251924	559.74	0.251478
560.006	0.319014	560.006	0.250398	560.006	0.249974
560.272	0.312725	560.272	0.245423	560.272	0.245133
560.538	0.307007	560.538	0.240869	560.538	0.240523
560.804	0.3063	560.804	0.239995	560.804	0.239668
561.069	0.305606	561.069	0.238453	561.069	0.238168
561.335	0.307021	561.335	0.239254	561.335	0.238795
561.601	0.306894	561.601	0.239169	561.601	0.238594
561.867	0.305731	561.867	0.238014	561.867	0.237229
562.133	0.303929	562.133	0.236563	562.133	0.235618
562.399	0.300082	562.399	0.233138	562.399	0.232504
562.665	0.296399	562.665	0.229985	562.665	0.229527
562.931	0.29506	562.931	0.228602	562.931	0.228318
563.197	0.294717	563.197	0.228438	563.197	0.227888
563.463	0.294015	563.463	0.227575	563.463	0.227168
563.729	0.293519	563.729	0.226745	563.729	0.226394
563.994	0.291829	563.994	0.22506	563.994	0.224737
564.26	0.290283	564.26	0.22365	564.26	0.223268
564.526	0.286444	564.526	0.220416	564.526	0.220264
564.792	0.284256	564.792	0.218598	564.792	0.218458
565.058	0.285264	565.058	0.219459	565.058	0.219215
565.324	0.281305	565.324	0.216105	565.324	0.215907
565.59	0.28025	565.59	0.214696	565.59	0.214386
565.856	0.276773	565.856	0.212168	565.856	0.211795
566.122	0.276884	566.122	0.212147	566.122	0.211661
566.388	0.274989	566.388	0.210415	566.388	0.210066
566.654	0.273311	566.654	0.20908	566.654	0.208787
566.919	0.272827	566.919	0.208368	566.919	0.207972
567.185	0.273816	567.185	0.208932	567.185	0.20859
567.451	0.274076	567.451	0.208848	567.451	0.208583
567.717	0.27298	567.717	0.207721	567.717	0.207705
567.983	0.271737	567.983	0.206836	567.983	0.206893
568.249	0.268631	568.249	0.204352	568.249	0.204242
568.515	0.266486	568.515	0.202375	568.515	0.202101
568.781	0.264754	568.781	0.201014	568.781	0.200633
569.047	0.260896	569.047	0.197832	569.047	0.19744
569.313	0.255996	569.313	0.19383	569.313	0.193626
569.578	0.256109	569.578	0.193556	569.578	0.193407
569.844	0.255974	569.844	0.193325	569.844	0.193288
570.11	0.25504	570.11	0.192762	570.11	0.192611
570.376	0.254696	570.376	0.192397	570.376	0.192274
570.642	0.251489	570.642	0.190018	570.642	0.189744
570.908	0.249071	570.908	0.187921	570.908	0.187706
571.174	0.247415	571.174	0.18645	571.174	0.186253
571.44	0.245355	571.44	0.184711	571.44	0.184633
571.706	0.24495	571.706	0.183538	571.706	0.184027
571.972	0.244883	571.972	0.183243	571.972	0.183755
572.237	0.245338	572.237	0.183829	572.237	0.18377
572.503	0.247096	572.503	0.185093	572.503	0.184822
572.769	0.246301	572.769	0.184453	572.769	0.18423
573.035	0.244399	573.035	0.182909	573.035	0.182588
573.301	0.24297	573.301	0.181443	573.301	0.181116
573.567	0.243004	573.567	0.181256	573.567	0.181025
573.833	0.241203	573.833	0.180073	573.833	0.179867
574.099	0.237849	574.099	0.17756	574.099	0.177366
574.365	0.235198	574.365	0.175663	574.365	0.175497
574.631	0.23414	574.631	0.174489	574.631	0.174354
574.896	0.232999	574.896	0.1734	574.896	0.173274
575.162	0.231208	575.162	0.171833	575.162	0.171738
575.428	0.230594	575.428	0.171222	575.428	0.171057
575.694	0.229217	575.694	0.17026	575.694	0.170067
575.96	0.228213	575.96	0.169437	575.96	0.169209
576.226	0.226714	576.226	0.168332	576.226	0.168054
576.492	0.225686	576.492	0.167013	576.492	0.166845
576.758	0.223953	576.758	0.165456	576.758	0.165245
577.024	0.223985	577.024	0.1653	577.024	0.165071
577.289	0.223028	577.289	0.16471	577.289	0.164494
577.555	0.221676	577.555	0.163472	577.555	0.163245
577.821	0.219701	577.821	0.161955	577.821	0.16176
578.087	0.219121	578.087	0.161291	578.087	0.160931
578.353	0.219161	578.353	0.160745	578.353	0.160528
578.619	0.216009	578.619	0.158179	578.619	0.158025
578.885	0.213843	578.885	0.15651	578.885	0.156417
579.151	0.214412	579.151	0.156428	579.151	0.156401
579.417	0.213282	579.417	0.156131	579.417	0.155953
579.683	0.213997	579.683	0.156472	579.683	0.156245
579.948	0.212911	579.948	0.155509	579.948	0.155465
580.214	0.210213	580.214	0.153519	580.214	0.153626
580.48	0.210067	580.48	0.15347	580.48	0.15354
580.746	0.210105	580.746	0.153515	580.746	0.153434
581.012	0.210353	581.012	0.153614	581.012	0.153624
581.278	0.209562	581.278	0.152581	581.278	0.152753
581.544	0.2082	581.544	0.151319	581.544	0.151435
581.81	0.20487	581.81	0.148798	581.81	0.148877
582.075	0.204664	582.075	0.148799	582.075	0.148751
582.341	0.204908	582.341	0.14904	582.341	0.148909
582.607	0.202248	582.607	0.147059	582.607	0.146959
582.873	0.202329	582.873	0.14696	582.873	0.146853
583.139	0.199932	583.139	0.145177	583.139	0.144986
583.405	0.198714	583.405	0.144006	583.405	0.14391
583.671	0.19657	583.671	0.142223	583.671	0.142058
583.937	0.194768	583.937	0.140746	583.937	0.140541
584.202	0.194553	584.202	0.140475	584.202	0.140323
584.468	0.194167	584.468	0.140134	584.468	0.139958
584.734	0.192535	584.734	0.138898	584.734	0.138751
585	0.19168	585	0.138114	585	0.137995
585.266	0.191772	585.266	0.138137	585.266	0.138086
585.532	0.191803	585.532	0.138041	585.532	0.137874
585.798	0.189215	585.798	0.135955	585.798	0.135795
586.064	0.18771	586.064	0.134718	586.064	0.134613
586.329	0.187499	586.329	0.134264	586.329	0.134233
586.595	0.186983	586.595	0.133697	586.595	0.133496
586.861	0.186846	586.861	0.133275	586.861	0.133138
587.127	0.185031	587.127	0.131984	587.127	0.131807
587.393	0.183732	587.393	0.130837	587.393	0.130592
587.659	0.181994	587.659	0.129185	587.659	0.129145
587.925	0.180597	587.925	0.128732	587.925	0.128741
588.191	0.179948	588.191	0.128403	588.191	0.128334
588.456	0.180194	588.456	0.128356	588.456	0.128123
588.722	0.178694	588.722	0.126769	588.722	0.126621
588.988	0.177079	588.988	0.125367	588.988	0.125362
589.254	0.175718	589.254	0.124326	589.254	0.124294
589.52	0.17342	589.52	0.122821	589.52	0.122697
589.786	0.172036	589.786	0.121847	589.786	0.121693
590.052	0.171866	590.052	0.121656	590.052	0.121511
590.318	0.171693	590.318	0.121658	590.318	0.121598
590.583	0.170514	590.583	0.120818	590.583	0.120867
590.849	0.169951	590.849	0.120306	590.849	0.120247
591.115	0.167336	591.115	0.118538	591.115	0.118403
591.381	0.164263	591.381	0.117046	591.381	0.11694
591.647	0.165675	591.647	0.117215	591.647	0.117022
591.913	0.164469	591.913	0.116379	591.913	0.116154
592.179	0.163644	592.179	0.115529	592.179	0.115284
592.444	0.162758	592.444	0.114752	592.444	0.114513
592.71	0.162354	592.71	0.114235	592.71	0.114033
592.976	0.162062	592.976	0.113913	592.976	0.112962
593.242	0.162445	593.242	0.113968	593.242	0.113801
593.508	0.161412	593.508	0.113106	593.508	0.113137
593.774	0.161298	593.774	0.112846	593.774	0.112802
594.04	0.161378	594.04	0.112716	594.04	0.112658
594.306	0.160628	594.306	0.112293	594.306	0.112279
594.571	0.159547	594.571	0.111414	594.571	0.111384
594.837	0.15946	594.837	0.111165	594.837	0.111273
595.103	0.15988	595.103	0.111281	595.103	0.111399
595.369	0.158541	595.369	0.110322	595.369	0.110418
595.635	0.156255	595.635	0.108552	595.635	0.108707
595.901	0.155322	595.901	0.10758	595.901	0.107535
596.167	0.153936	596.167	0.106547	596.167	0.106361
596.432	0.153436	596.432	0.105888	596.432	0.105714
596.698	0.152097	596.698	0.10523	596.698	0.105205
596.964	0.15161	596.964	0.104854	596.964	0.104824
597.23	0.150733	597.23	0.104329	597.23	0.104289
597.496	0.149375	597.496	0.103265	597.496	0.103294
597.762	0.148146	597.762	0.102374	597.762	0.102353
598.028	0.148391	598.028	0.102353	598.028	0.102383
598.293	0.147821	598.293	0.102091	598.293	0.102102
598.559	0.146967	598.559	0.101471	598.559	0.101425
598.825	0.146877	598.825	0.101343	598.825	0.101379
599.091	0.146535	599.091	0.100911	599.091	0.101044
599.357	0.144492	599.357	0.0994393	599.357	0.0995239
599.623	0.142089	599.623	0.0977164	599.623	0.0977167
599.888	0.141736	599.888	0.0973854	599.888	0.097405
600.154	0.140409	600.154	0.0963902	600.154	0.0965024
600.42	0.140266	600.42	0.096259	600.42	0.096344
600.686	0.140091	600.686	0.0961628	600.686	0.0962041
600.952	0.139465	600.952	0.0956601	600.952	0.0955927
601.218	0.138884	601.218	0.0952519	601.218	0.0952547
601.484	0.138356	601.484	0.0949441	601.484	0.0951201
601.749	0.137619	601.749	0.0942597	601.749	0.094386
602.015	0.136306	602.015	0.0932256	602.015	0.0932291
602.281	0.135827	602.281	0.0927739	602.281	0.0928363
602.547	0.13613	602.547	0.0928332	602.547	0.0928698
602.813	0.136074	602.813	0.092634	602.813	0.0927242
603.079	0.135359	603.079	0.0921621	603.079	0.0922442
603.344	0.134137	603.344	0.0913092	603.344	0.0913453
603.61	0.133243	603.61	0.0908078	603.61	0.0908468
603.876	0.133046	603.876	0.0906667	603.876	0.0906614
604.142	0.132995	604.142	0.0905962	604.142	0.0906331
604.408	0.132979	604.408	0.0903418	604.408	0.090424
604.674	0.132425	604.674	0.0898253	604.674	0.0898603
604.94	0.131371	604.94	0.0889653	604.94	0.0889904
605.205	0.130811	605.205	0.0885623	605.205	0.0887566
605.471	0.130277	605.471	0.0881508	605.471	0.0883801
605.737	0.129464	605.737	0.0875553	605.737	0.0877269
606.003	0.128993	606.003	0.087153	606.003	0.0872796
606.269	0.128294	606.269	0.0864481	606.269	0.0865722
606.534	0.127321	606.534	0.0856773	606.534	0.0857867
606.8	0.126622	606.8	0.0851924	606.8	0.0852542
607.066	0.126059	607.066	0.0849183	607.066	0.0850704
607.332	0.12546	607.332	0.0844495	607.332	0.0846312
607.598	0.124164	607.598	0.0834946	607.598	0.0836506
607.864	0.122642	607.864	0.0824929	607.864	0.0826403
608.13	0.120945	608.13	0.0813833	608.13	0.0814113
608.395	0.123619	608.395	0.0830252	608.395	0.0830606
608.661	0.123896	608.661	0.083051	608.661	0.0832326
608.927	0.122514	608.927	0.0818829	608.927	0.0820466
609.193	0.122757	609.193	0.082018	609.193	0.0821533
609.459	0.122148	609.459	0.0814909	609.459	0.0816276
609.724	0.122497	609.724	0.081536	609.724	0.0816333
609.99	0.122906	609.99	0.0816409	609.99	0.0816985
610.256	0.121833	610.256	0.081078	610.256	0.0811028
610.522	0.120607	610.522	0.080217	610.522	0.0802708
610.788	0.119821	610.788	0.0791966	610.788	0.0799504
611.054	0.120097	611.054	0.0793702	611.054	0.0800782
611.319	0.120049	611.319	0.079126	611.319	0.0798053
611.585	0.120512	611.585	0.0802024	611.585	0.0803162
611.851	0.120372	611.851	0.0800355	611.851	0.0802387
612.117	0.119904	612.117	0.0795614	612.117	0.0797017
612.383	0.118521	612.383	0.0785272	612.383	0.0787014
612.649	0.118023	612.649	0.078114	612.649	0.0782274
612.914	0.117121	612.914	0.0774787	612.914	0.0776316
613.18	0.114547	613.18	0.0757017	613.18	0.0759364
613.446	0.113566	613.446	0.0750099	613.446	0.0751625
613.712	0.114081	613.712	0.0754061	613.712	0.07555
613.978	0.114318	613.978	0.0755886	613.978	0.0758093
614.243	0.112833	614.243	0.0746399	614.243	0.0748145
614.509	0.110372	614.509	0.0731826	614.509	0.0733116
614.775	0.110264	614.775	0.0728771	614.775	0.0730096
615.041	0.10978	615.041	0.0723856	615.041	0.0725443
615.307	0.110057	615.307	0.0724575	615.307	0.072617
615.573	0.109964	615.573	0.0723649	615.573	0.0724509
615.838	0.110057	615.838	0.0723892	615.838	0.0724605
616.104	0.110144	616.104	0.0723676	616.104	0.0723813
616.37	0.109671	616.37	0.071889	616.37	0.0719243
616.636	0.108402	616.636	0.0709963	616.636	0.0710962
616.902	0.107976	616.902	0.0707774	616.902	0.0708815
617.167	0.10863	617.167	0.0711421	617.167	0.0713042
617.433	0.107553	617.433	0.0704582	617.433	0.0706165
617.699	0.105783	617.699	0.0692794	617.699	0.0695037
617.965	0.106021	617.965	0.0691949	617.965	0.0693547
618.231	0.106268	618.231	0.0692746	618.231	0.0695177
618.496	0.105677	618.496	0.0689316	618.496	0.0690772
618.762	0.104938	618.762	0.0683981	618.762	0.0685034
619.028	0.105003	619.028	0.0683727	619.028	0.0685523
619.294	0.104549	619.294	0.067985	619.294	0.0681989
619.56	0.103973	619.56	0.0675125	619.56	0.0677212
619.826	0.104086	619.826	0.0677049	619.826	0.0679037
620.091	0.103239	620.091	0.067037	620.091	0.0673036
620.357	0.102633	620.357	0.0665417	620.357	0.0666933
620.623	0.102338	620.623	0.0663934	620.623	0.0666099
620.889	0.102448	620.889	0.0663747	620.889	0.066572
621.154	0.102177	621.154	0.0661268	621.154	0.0663022
621.42	0.101568	621.42	0.0657503	621.42	0.0659035
621.686	0.101624	621.686	0.0655666	621.686	0.0658042
621.952	0.100216	621.952	0.0646316	621.952	0.064922
622.218	0.0992967	622.218	0.0640023	622.218	0.0641622
622.484	0.098902	622.484	0.0636423	622.484	0.0638738
622.749	0.0989788	622.749	0.0636846	622.749	0.0639888
623.015	0.0989245	623.015	0.0636379	623.015	0.0637949
623.281	0.098109	623.281	0.0632276	623.281	0.0634278
623.547	0.0977833	623.547	0.0629654	623.547	0.0631444
623.812	0.0969555	623.812	0.0622903	623.812	0.0625056
624.078	0.0962315	624.078	0.0620371	624.078	0.0622364
624.344	0.0964832	624.344	0.0621061	624.344	0.0622146
624.61	0.0965315	624.61	0.0620107	624.61	0.0621026
624.876	0.0968849	624.876	0.0619937	624.876	0.0621431
625.141	0.0967734	625.141	0.0618147	625.141	0.0619929
625.407	0.0962256	625.407	0.0615064	625.407	0.0616617
625.673	0.0954044	625.673	0.0609969	625.673	0.0611396
625.939	0.0947962	625.939	0.0604599	625.939	0.0605157
626.205	0.0940559	626.205	0.0601039	626.205	0.0602032
626.47	0.0931404	626.47	0.0595293	626.47	0.0597192
626.736	0.0933253	626.736	0.0595384	626.736	0.0597063
627.002	0.0935999	627.002	0.059562	627.002	0.0597546
627.268	0.0929614	627.268	0.0591637	627.268	0.0593737
627.534	0.0916928	627.534	0.0583918	627.534	0.0586525
627.799	0.0906146	627.799	0.0576957	627.799	0.0579765
628.065	0.0899023	628.065	0.057341	628.065	0.0574981
628.331	0.0896626	628.331	0.057002	628.331	0.057207
628.597	0.0895515	628.597	0.0568936	628.597	0.0570919
628.862	0.0897685	628.862	0.0569863	628.862	0.0572234
629.128	0.0892335	629.128	0.0565867	629.128	0.0568004
629.394	0.0891103	629.394	0.0564735	629.394	0.0566989
629.66	0.0895477	629.66	0.056604	629.66	0.056835
629.926	0.0886765	629.926	0.0561024	629.926	0.056373
630.191	0.0883619	630.191	0.0558969	630.191	0.0560767
630.457	0.0881038	630.457	0.055726	630.457	0.0559464
630.723	0.0873495	630.723	0.0551728	630.723	0.0553664
630.989	0.0869922	630.989	0.055023	630.989	0.0552045
631.254	0.085898	631.254	0.054232	631.254	0.0545013
631.52	0.0850871	631.52	0.0537032	631.52	0.0539357
631.786	0.0853294	631.786	0.0538251	631.786	0.0540517
632.052	0.084818	632.052	0.0534837	632.052	0.0536997
632.318	0.0840663	632.318	0.0530738	632.318	0.0532773
632.583	0.083686	632.583	0.0529938	632.583	0.0532272
632.849	0.0836522	632.849	0.0528695	632.849	0.0531155
633.115	0.0836404	633.115	0.0527759	633.115	0.0529961
633.381	0.0836764	633.381	0.0526371	633.381	0.052869
633.646	0.083938	633.646	0.0526796	633.646	0.0529002
633.912	0.0833326	633.912	0.0522224	633.912	0.0523906
634.178	0.0830598	634.178	0.0520121	634.178	0.0521264
634.444	0.0825719	634.444	0.0516562	634.444	0.0517957
634.709	0.0815481	634.709	0.0510055	634.709	0.0511511
634.975	0.0814957	634.975	0.051053	634.975	0.05129
635.241	0.0813113	635.241	0.0509214	635.241	0.0511232
635.507	0.0816536	635.507	0.0509847	635.507	0.0512845
635.773	0.0811052	635.773	0.0506903	635.773	0.0509278
636.038	0.0797603	636.038	0.0498617	636.038	0.0500545
636.304	0.0786249	636.304	0.0492274	636.304	0.049462
636.57	0.0784363	636.57	0.0489727	636.57	0.0492178
636.836	0.0786165	636.836	0.0488246	636.836	0.0491117
637.101	0.0782846	637.101	0.0486567	637.101	0.0488671
637.367	0.0782887	637.367	0.0486419	637.367	0.0489021
637.633	0.078402	637.633	0.0487136	637.633	0.0489653
637.899	0.0783786	637.899	0.0488239	637.899	0.0490713
638.164	0.0783925	638.164	0.0489252	638.164	0.049193
638.43	0.0776359	638.43	0.0482883	638.43	0.0485759
638.696	0.0774184	638.696	0.0480064	638.696	0.0482608
638.962	0.0775242	638.962	0.048086	638.962	0.048332
639.227	0.0768985	639.227	0.0477481	639.227	0.0480233
639.493	0.0756776	639.493	0.047043	639.493	0.0474048
639.759	0.075586	639.759	0.0469245	639.759	0.0473149
640.025	0.0753019	640.025	0.0468565	640.025	0.0471323
640.29	0.0748086	640.29	0.0465342	640.29	0.0468263
640.556	0.0739074	640.556	0.0461206	640.556	0.0464805
640.822	0.0730485	640.822	0.0457354	640.822	0.0460024
641.088	0.0721006	641.088	0.045447	641.088	0.0457232
641.353	0.0713659	641.353	0.0450197	641.353	0.0452642
641.619	0.07126	641.619	0.0447691	641.619	0.0450247
641.885	0.0712701	641.885	0.0445721	641.885	0.0448671
642.151	0.0717647	642.151	0.0446254	642.151	0.0449754
642.416	0.071643	642.416	0.0444045	642.416	0.0446516
642.682	0.0714217	642.682	0.0442078	642.682	0.044444
642.948	0.0714705	642.948	0.0441113	642.948	0.0442584
643.214	0.0712312	643.214	0.0439792	643.214	0.0442762
643.479	0.0706274	643.479	0.043375	643.479	0.0436491
643.745	0.0703107	643.745	0.0432021	643.745	0.0434606
644.011	0.0704014	644.011	0.043264	644.011	0.0434453
644.277	0.0709428	644.277	0.0435018	644.277	0.0437703
644.542	0.0707057	644.542	0.0433863	644.542	0.0436174
644.808	0.0699587	644.808	0.0430021	644.808	0.0432706
645.074	0.0693588	645.074	0.0424718	645.074	0.0428051
645.339	0.0690648	645.339	0.0422749	645.339	0.0426084
645.605	0.0693392	645.605	0.0424246	645.605	0.042729
645.871	0.0687335	645.871	0.0420575	645.871	0.0423259
646.137	0.0681987	646.137	0.041609	646.137	0.0419515
646.402	0.0677748	646.402	0.0414016	646.402	0.0416692
646.668	0.0676221	646.668	0.0412747	646.668	0.0415536
646.934	0.067811	646.934	0.041274	646.934	0.04155
647.2	0.0672587	647.2	0.040942	647.2	0.0412648
647.465	0.0668045	647.465	0.0405703	647.465	0.0409187
647.731	0.06612	647.731	0.0403002	647.731	0.0406165
647.997	0.0661012	647.997	0.0401239	647.997	0.0404891
648.263	0.0654107	648.263	0.0396494	648.263	0.0399997
648.528	0.0651293	648.528	0.0394395	648.528	0.0397353
648.794	0.0645345	648.794	0.0391923	648.794	0.0395012
649.06	0.0640838	649.06	0.0388202	649.06	0.0391923
649.325	0.0639134	649.325	0.038813	649.325	0.0391146
649.591	0.0635149	649.591	0.0385489	649.591	0.0388037
649.857	0.0634836	649.857	0.0384615	649.857	0.0387053
650.123	0.0630663	650.123	0.0380448	650.123	0.0382884
650.388	0.0630119	650.388	0.0380965	650.388	0.038401
650.654	0.0629064	650.654	0.0380088	650.654	0.0383153
650.92	0.0633536	650.92	0.038129	650.92	0.0383438
651.185	0.0632645	651.185	0.038033	651.185	0.0382653
651.451	0.062975	651.451	0.0377957	651.451	0.0381015
651.717	0.0625961	651.717	0.0376249	651.717	0.0378715
651.983	0.0621849	651.983	0.0373978	651.983	0.037689
652.248	0.0613474	652.248	0.0369237	652.248	0.0371731
652.514	0.0612175	652.514	0.0368712	652.514	0.0371091
652.78	0.0602861	652.78	0.0362458	652.78	0.0364289
653.045	0.0603235	653.045	0.0362434	653.045	0.0365066
653.311	0.0599954	653.311	0.0360767	653.311	0.0362838
653.577	0.0600398	653.577	0.0360038	653.577	0.0362018
653.843	0.0600754	653.843	0.0361474	653.843	0.0364028
654.108	0.0598425	654.108	0.0358559	654.108	0.0360689
654.374	0.0597427	654.374	0.03568	654.374	0.0359055
654.64	0.0595134	654.64	0.0355388	654.64	0.0358048
654.905	0.0588918	654.905	0.0352089	654.905	0.035523
655.171	0.0584862	655.171	0.034807	655.171	0.0350733
655.437	0.0585365	655.437	0.0349924	655.437	0.0353217
655.703	0.0583708	655.703	0.0348886	655.703	0.0351537
655.968	0.0577477	655.968	0.0346692	655.968	0.0349392
656.234	0.0578617	656.234	0.0346562	656.234	0.0348971
656.5	0.0576842	656.5	0.0343157	656.5	0.0346123
656.765	0.0575364	656.765	0.0343693	656.765	0.0345843
657.031	0.0572194	657.031	0.0342335	657.031	0.0344869
657.297	0.0569696	657.297	0.0340312	657.297	0.034251
657.562	0.0566242	657.562	0.0338062	657.562	0.034052
657.828	0.0566319	657.828	0.0337316	657.828	0.0339723
658.094	0.0565966	658.094	0.0336822	658.094	0.0338676
658.36	0.0561561	658.36	0.033451	658.36	0.0336407
658.625	0.0561301	658.625	0.0332773	658.625	0.0335471
658.891	0.055807	658.891	0.0329611	658.891	0.0332044
659.157	0.0558677	659.157	0.0330525	659.157	0.0333268
659.422	0.0554935	659.422	0.0329004	659.422	0.0332287
659.688	0.0554156	659.688	0.0328458	659.688	0.0331262
659.954	0.0554329	659.954	0.0327566	659.954	0.0330594
660.219	0.0554708	660.219	0.0327871	660.219	0.0330039
660.485	0.0554998	660.485	0.0328291	660.485	0.0331069
660.751	0.0552488	660.751	0.0327248	660.751	0.0329938
661.016	0.0551497	661.016	0.0326668	661.016	0.0329802
661.282	0.0548388	661.282	0.0324511	661.282	0.0327569
661.548	0.0543349	661.548	0.0322446	661.548	0.032503
661.813	0.0541181	661.813	0.0319981	661.813	0.0322726
662.079	0.0539395	662.079	0.0318184	662.079	0.0321058
662.345	0.0535068	662.345	0.0314392	662.345	0.0317663
662.611	0.0534375	662.611	0.0313277	662.611	0.0316637
662.876	0.0530606	662.876	0.0312032	662.876	0.0314973
663.142	0.05293	663.142	0.0311019	663.142	0.0313962
663.408	0.0524884	663.408	0.0307899	663.408	0.0311058
663.673	0.0521855	663.673	0.0306175	663.673	0.0309027
663.939	0.05231	663.939	0.0305562	663.939	0.0307932
664.205	0.0520178	664.205	0.0304226	664.205	0.0306562
664.47	0.051725	664.47	0.0302966	664.47	0.0305427
664.736	0.0519522	664.736	0.0303659	664.736	0.0306326
665.002	0.05157	665.002	0.0300845	665.002	0.0303267
665.267	0.0517903	665.267	0.0302022	665.267	0.0304884
665.533	0.0509065	665.533	0.0296421	665.533	0.0298884
665.799	0.0511684	665.799	0.0298523	665.799	0.0301494
666.064	0.050832	666.064	0.0296466	666.064	0.0299055
666.33	0.0507822	666.33	0.0296045	666.33	0.0298254
666.596	0.0503444	666.596	0.0293209	666.596	0.0295962
666.861	0.0503748	666.861	0.0294	666.861	0.0296107
667.127	0.0502912	667.127	0.0292335	667.127	0.0294771
667.393	0.0500476	667.393	0.0288377	667.393	0.0290802
667.658	0.0503613	667.658	0.0289214	667.658	0.0291568
667.924	0.0496179	667.924	0.0288509	667.924	0.0291153
668.19	0.0492147	668.19	0.0285779	668.19	0.0288365
668.455	0.0490494	668.455	0.0284665	668.455	0.0287094
668.721	0.0489903	668.721	0.0283932	668.721	0.0286487
668.987	0.0489109	668.987	0.0283115	668.987	0.0285683
669.252	0.0489641	669.252	0.0282543	669.252	0.02851
669.518	0.0483054	669.518	0.027875	669.518	0.0280825
669.784	0.048197	669.784	0.0277821	669.784	0.0279969
670.049	0.0476693	670.049	0.0278454	670.049	0.0281259
670.315	0.047545	670.315	0.027541	670.315	0.0278035
670.581	0.0472624	670.581	0.027324	670.581	0.027557
670.846	0.0466863	670.846	0.0270393	670.846	0.027472
671.112	0.0465021	671.112	0.0268966	671.112	0.0274142
671.378	0.0466972	671.378	0.0268115	671.378	0.0273298
671.643	0.0465452	671.643	0.0267214	671.643	0.0272423
671.909	0.046333	671.909	0.0266102	671.909	0.02697
672.174	0.0465741	672.174	0.0266237	672.174	0.0269868
672.44	0.0463928	672.44	0.0264567	672.44	0.0268223
672.706	0.046381	672.706	0.0265631	672.706	0.0267981
672.971	0.0460701	672.971	0.0263919	672.971	0.0266501
673.237	0.0458857	673.237	0.0262879	673.237	0.0265875
673.503	0.0457513	673.503	0.0261831	673.503	0.0264449
673.768	0.0453165	673.768	0.0260072	673.768	0.0262614
674.034	0.0451267	674.034	0.0257958	674.034	0.0260772
674.3	0.0452647	674.3	0.0259281	674.3	0.0261964
674.565	0.0450258	674.565	0.0257663	674.565	0.0260479
674.831	0.0446379	674.831	0.0255012	674.831	0.0257463
675.097	0.0444236	675.097	0.0254031	675.097	0.0256549
675.362	0.0441571	675.362	0.0252038	675.362	0.0254977
675.628	0.0437879	675.628	0.0247413	675.628	0.0251272
675.893	0.0439717	675.893	0.0251424	675.893	0.025462
676.159	0.0436111	676.159	0.0248863	676.159	0.0252009
676.425	0.0432172	676.425	0.0246659	676.425	0.0249083
676.69	0.0432977	676.69	0.0247158	676.69	0.0248916
676.956	0.0430113	676.956	0.0245084	676.956	0.0247458
677.222	0.0429038	677.222	0.0244474	677.222	0.0246979
677.487	0.0427347	677.487	0.0243487	677.487	0.0246097
677.753	0.0419365	677.753	0.0239609	677.753	0.0242209
678.018	0.0416208	678.018	0.0240722	678.018	0.0242806
678.284	0.0405854	678.284	0.023717	678.284	0.0239753
678.55	0.040546	678.55	0.0238674	678.55	0.024143
678.815	0.0410836	678.815	0.02364	678.815	0.0239057
679.081	0.0410293	679.081	0.0233611	679.081	0.0236113
679.347	0.041308	679.347	0.0233035	679.347	0.0235327
679.612	0.0414596	679.612	0.0233879	679.612	0.0236319
679.878	0.0409771	679.878	0.0231846	679.878	0.0234045
680.143	0.0406169	680.143	0.0230177	680.143	0.0232626
680.409	0.0406863	680.409	0.0230641	680.409	0.0233992
680.675	0.0407473	680.675	0.0230062	680.675	0.0232357
680.94	0.0408374	680.94	0.0229928	680.94	0.0232344
681.206	0.0407855	681.206	0.0229093	681.206	0.023108
681.472	0.040658	681.472	0.0227795	681.472	0.023023
681.737	0.0402625	681.737	0.0225632	681.737	0.0227825
682.003	0.0400905	682.003	0.0223463	682.003	0.0225736
682.268	0.0400644	682.268	0.0224391	682.268	0.0226218
682.534	0.0401235	682.534	0.0222978	682.534	0.0226027
682.8	0.0399051	682.8	0.0222129	682.8	0.0224594
683.065	0.039383	683.065	0.0220016	683.065	0.0222355
683.331	0.0391084	683.331	0.0218418	683.331	0.0220632
683.596	0.0389928	683.596	0.0217518	683.596	0.0219766
683.862	0.0391265	683.862	0.0217884	683.862	0.0220021
684.128	0.0390032	684.128	0.0216423	684.128	0.021853
684.393	0.038873	684.393	0.0215213	684.393	0.021737
684.659	0.0386518	684.659	0.021461	684.659	0.0217035
684.924	0.0381126	684.924	0.0211995	684.924	0.0214235
685.19	0.0378868	685.19	0.0211251	685.19	0.0213036
685.456	0.0378597	685.456	0.0211138	685.456	0.0213397
685.721	0.0376606	685.721	0.0209302	685.721	0.021106
685.987	0.0375865	685.987	0.0209215	685.987	0.0210832
686.253	0.0374488	686.253	0.0208259	686.253	0.0210303
686.518	0.037078	686.518	0.0206336	686.518	0.0208815
686.784	0.0368492	686.784	0.0204411	686.784	0.0206607
687.049	0.0370374	687.049	0.0204283	687.049	0.0206609
687.315	0.0368669	687.315	0.0202756	687.315	0.0204507
687.581	0.0368981	687.581	0.0202354	687.581	0.020443
687.846	0.0368883	687.846	0.0201546	687.846	0.0204365
688.112	0.0368459	688.112	0.0200775	688.112	0.0202443
688.377	0.0365873	688.377	0.0200999	688.377	0.0203019
688.643	0.0364388	688.643	0.0200181	688.643	0.0201329
688.908	0.0361841	688.908	0.0198425	688.908	0.020043
689.174	0.0362093	689.174	0.0197487	689.174	0.0199381
689.44	0.0361271	689.44	0.0197033	689.44	0.0198864
689.705	0.0360756	689.705	0.0195708	689.705	0.019706
689.971	0.0358186	689.971	0.0196009	689.971	0.019777
690.236	0.0355287	690.236	0.0193963	690.236	0.0195828
690.502	0.035388	690.502	0.0192425	690.502	0.0194156
690.768	0.0352633	690.768	0.0190659	690.768	0.0192117
691.033	0.0352831	691.033	0.0191439	691.033	0.0192653
691.299	0.0352897	691.299	0.0191138	691.299	0.0193709
691.564	0.0348129	691.564	0.0187361	691.564	0.0189334
691.83	0.0348217	691.83	0.0189212	691.83	0.0191064
692.095	0.0349858	692.095	0.0189587	692.095	0.0191234
692.361	0.0346523	692.361	0.0186804	692.361	0.0188304
692.627	0.0347778	692.627	0.0186807	692.627	0.0188788
692.892	0.0345185	692.892	0.018648	692.892	0.018853
693.158	0.0342952	693.158	0.0185154	693.158	0.0187154
693.423	0.0342205	693.423	0.0184776	693.423	0.018648
693.689	0.034175	693.689	0.0184361	693.689	0.0186222
693.954	0.0342321	693.954	0.0183494	693.954	0.0185314
694.22	0.0341949	694.22	0.0183164	694.22	0.0184541
694.486	0.0337815	694.486	0.0180813	694.486	0.0182282
694.751	0.0334042	694.751	0.0179491	694.751	0.0181057
695.017	0.0331256	695.017	0.0177928	695.017	0.0179397
695.282	0.0331473	695.282	0.0178045	695.282	0.0179567
695.548	0.0330111	695.548	0.0176997	695.548	0.0178544
695.813	0.032946	695.813	0.0177871	695.813	0.0178195
696.079	0.0329352	696.079	0.0177613	696.079	0.0177948
696.344	0.0328553	696.344	0.0176888	696.344	0.0177127
696.61	0.0328123	696.61	0.01757	696.61	0.0177035
696.876	0.0327111	696.876	0.017454	696.876	0.0176369
697.141	0.0325869	697.141	0.0173219	697.141	0.0174849
697.407	0.0326598	697.407	0.0173484	697.407	0.0174454
697.672	0.0325269	697.672	0.0172579	697.672	0.0174182
697.938	0.0325665	697.938	0.0172468	697.938	0.0173901
698.203	0.0322996	698.203	0.0170177	698.203	0.0172106
698.469	0.0321649	698.469	0.0169712	698.469	0.0171514
698.735	0.0317659	698.735	0.0166417	698.735	0.0167963
699	0.0316466	699	0.0166717	699	0.0168309
699.266	0.0315889	699.266	0.0165977	699.266	0.0167492
699.531	0.0314658	699.531	0.0166091	699.531	0.0167673
699.797	0.0315952	699.797	0.0165713	699.797	0.0167715
700.062	0.0314347	700.062	0.0164905	700.062	0.0166614
700.328	0.0311649	700.328	0.0164337	700.328	0.0165712
700.593	0.0309943	700.593	0.0163292	700.593	0.0164791
700.859	0.0306261	700.859	0.016199	700.859	0.0163506
701.124	0.0307291	701.124	0.0161927	701.124	0.0163117
701.39	0.030628	701.39	0.0160991	701.39	0.0161897
701.655	0.0304432	701.655	0.0160703	701.655	0.016131
701.921	0.0300605	701.921	0.0156786	701.921	0.0158159
702.187	0.0301226	702.187	0.0158331	702.187	0.0159782
702.452	0.0298458	702.452	0.0157028	702.452	0.0158612
702.718	0.0299079	702.718	0.0156357	702.718	0.0157567
702.983	0.0297964	702.983	0.015573	702.983	0.015712
703.249	0.0296841	703.249	0.0155673	703.249	0.015686
703.514	0.029573	703.514	0.0154982	703.514	0.0156259
703.78	0.0293533	703.78	0.015385	703.78	0.0155323
704.045	0.0295312	704.045	0.0154423	704.045	0.0155771
704.311	0.0295473	704.311	0.0154656	704.311	0.0156172
704.576	0.0295544	704.576	0.0153958	704.576	0.0155427
704.842	0.029383	704.842	0.0152651	704.842	0.015437
705.107	0.0292381	705.107	0.0152087	705.107	0.0153564
705.373	0.0290024	705.373	0.0150186	705.373	0.0151933
705.638	0.0287071	705.638	0.0148891	705.638	0.0150224
705.904	0.0283719	705.904	0.0147084	705.904	0.0148784
706.169	0.0283309	706.169	0.0147884	706.169	0.0148745
706.435	0.0284112	706.435	0.0146895	706.435	0.0148657
706.701	0.0283274	706.701	0.0146115	706.701	0.0148435
706.966	0.0281467	706.966	0.0144968	706.966	0.0146559
707.232	0.0279916	707.232	0.0144395	707.232	0.0146403
707.497	0.02821	707.497	0.0145388	707.497	0.0146681
707.763	0.0280545	707.763	0.0143319	707.763	0.0145045
708.028	0.0281023	708.028	0.014427	708.028	0.0145396
708.294	0.0279883	708.294	0.0143952	708.294	0.014571
708.559	0.0278254	708.559	0.0143405	708.559	0.0144873
708.825	0.0277859	708.825	0.014274	708.825	0.0144174
709.09	0.0273909	709.09	0.0141992	709.09	0.0143361
709.356	0.0272592	709.356	0.01397	709.356	0.0140975
709.621	0.0272697	709.621	0.0140407	709.621	0.014124
709.887	0.027073	709.887	0.0138749	709.887	0.0139962
710.152	0.0269622	710.152	0.0138319	710.152	0.0139437
710.418	0.0268514	710.418	0.0137759	710.418	0.0139051
710.683	0.0266605	710.683	0.0135042	710.683	0.0137095
710.949	0.0264741	710.949	0.0135972	710.949	0.0137216
711.214	0.0263744	711.214	0.0135239	711.214	0.0137703
711.48	0.0263279	711.48	0.0135966	711.48	0.0137251
711.745	0.0260436	711.745	0.0135037	711.745	0.0136057
712.011	0.0257852	712.011	0.0135452	712.011	0.0137088
712.276	0.025089	712.276	0.0134059	712.276	0.0135547
712.542	0.025435	712.542	0.0133852	712.542	0.0135501
712.807	0.0264747	712.807	0.0134	712.807	0.013557
713.073	0.0266064	713.073	0.0132885	713.073	0.0134687
713.338	0.0261982	713.338	0.0131734	713.338	0.0132706
713.604	0.0258813	713.604	0.0130757	713.604	0.0132168
713.869	0.0255001	713.869	0.0129176	713.869	0.0130265
714.135	0.0253755	714.135	0.0129724	714.135	0.0131003
714.4	0.0253504	714.4	0.0129421	714.4	0.0130355
714.665	0.0252389	714.665	0.0128334	714.665	0.0129506
714.931	0.025128	714.931	0.0128303	714.931	0.0129433
715.196	0.0250036	715.196	0.0127377	715.196	0.012814
715.462	0.0248893	715.462	0.0127293	715.462	0.012858
715.727	0.0248071	715.727	0.0126499	715.727	0.0127535
715.993	0.0247556	715.993	0.0126122	715.993	0.0126963
716.258	0.0247228	716.258	0.0124738	716.258	0.0126392
716.524	0.0245017	716.524	0.0124918	716.524	0.0125711
716.789	0.024476	716.789	0.0123316	716.789	0.0124288
717.055	0.0245494	717.055	0.012382	717.055	0.0124932
717.32	0.0244993	717.32	0.0123661	717.32	0.0124845
717.586	0.0243438	717.586	0.012322	717.586	0.012525
717.851	0.0242851	717.851	0.0122656	717.851	0.0124112
718.117	0.0240779	718.117	0.0122314	718.117	0.0123758
718.382	0.0238451	718.382	0.0121988	718.382	0.0123387
718.648	0.0237971	718.648	0.0121347	718.648	0.0122139
718.913	0.0239799	718.913	0.0120985	718.913	0.0122082
719.179	0.0238467	719.179	0.0120929	719.179	0.0122064
719.444	0.0238964	719.444	0.0120268	719.444	0.0121722
719.709	0.023748	719.709	0.0119396	719.709	0.0120978
719.975	0.0236285	719.975	0.0118775	719.975	0.0120086
720.24	0.0234863	720.24	0.0118267	720.24	0.0119408
720.506	0.0233101	720.506	0.0115279	720.506	0.0116243
720.771	0.0235901	720.771	0.0117544	720.771	0.011888
721.037	0.0233771	721.037	0.0117477	721.037	0.0118199
721.302	0.0231454	721.302	0.0116773	721.302	0.0118226
721.568	0.0232665	721.568	0.0116552	721.568	0.0117805
721.833	0.0231463	721.833	0.0113683	721.833	0.0114607
722.099	0.0229999	722.099	0.0115314	722.099	0.011658
722.364	0.0229958	722.364	0.0115176	722.364	0.0116432
722.629	0.0226549	722.629	0.0113975	722.629	0.0115397
722.895	0.0228338	722.895	0.0114336	722.895	0.0115605
723.16	0.0227576	723.16	0.0113881	723.16	0.0115179
723.426	0.0227403	723.426	0.0112979	723.426	0.0114295
723.691	0.0227771	723.691	0.0112833	723.691	0.0114619
723.957	0.0224605	723.957	0.0112568	723.957	0.0113914
724.222	0.0223048	724.222	0.0112292	724.222	0.0113413
724.488	0.0222416	724.488	0.0111138	724.488	0.0112519
724.753	0.0222289	724.753	0.0110731	724.753	0.0111493
725.018	0.0218933	725.018	0.0106566	725.018	0.0107179
725.284	0.0222461	725.284	0.0109644	725.284	0.0110714
725.549	0.0220385	725.549	0.0109366	725.549	0.0110874
725.815	0.0216685	725.815	0.0105794	725.815	0.0106422
726.08	0.0217201	726.08	0.0108598	726.08	0.010984
726.346	0.0213199	726.346	0.0107969	726.346	0.0109188
726.611	0.0215035	726.611	0.0107786	726.611	0.0108617
726.876	0.0215815	726.876	0.0107228	726.876	0.0108485
727.142	0.0215499	727.142	0.0106606	727.142	0.0107249
727.407	0.0213455	727.407	0.0105894	727.407	0.0106302
727.673	0.0211998	727.673	0.0105193	727.673	0.0106287
727.938	0.0212366	727.938	0.0105563	727.938	0.0106284
728.204	0.0211573	728.204	0.0105388	728.204	0.0105927
728.469	0.0211237	728.469	0.0104536	728.469	0.010582
728.734	0.0210654	728.734	0.0103538	728.734	0.0104855
729	0.0208586	729	0.0103312	729	0.0104242
729.265	0.0206891	729.265	0.0102986	729.265	0.0104184
729.531	0.0206846	729.531	0.0102999	729.531	0.0103988
729.796	0.0208228	729.796	0.0102369	729.796	0.0103522
730.062	0.0206116	730.062	0.0101576	730.062	0.010266
730.327	0.0205331	730.327	0.0101679	730.327	0.0102648
730.592	0.0204916	730.592	0.0101346	730.592	0.010248
730.858	0.0205108	730.858	0.010144	730.858	0.0102612
731.123	0.0204831	731.123	0.0101054	731.123	0.0101936
731.389	0.0203364	731.389	0.0102028	731.389	0.0101421
731.654	0.0207217	731.654	0.0100027	731.654	0.0100788
731.919	0.0206573	731.919	0.00983694	731.919	0.00989073
732.185	0.0199451	732.185	0.00967637	732.185	0.00973541
732.45	0.0200613	732.45	0.0097782	732.45	0.00986234
732.716	0.0199785	732.716	0.00965397	732.716	0.00972901
732.981	0.0197878	732.981	0.00974858	732.981	0.0098258
733.246	0.0197662	733.246	0.00973588	733.246	0.00963138
733.512	0.0196498	733.512	0.009565	733.512	0.00961483
733.777	0.0197701	733.777	0.00960413	733.777	0.00976199
734.043	0.0196719	734.043	0.00962273	734.043	0.00979272
734.308	0.0195117	734.308	0.00966422	734.308	0.0097782
734.573	0.0193956	734.573	0.00955464	734.573	0.00966493
734.839	0.0193252	734.839	0.00957184	734.839	0.00967401
735.104	0.0191309	735.104	0.0095296	735.104	0.00960082
735.37	0.0190905	735.37	0.0093679	735.37	0.00943751
735.635	0.0191737	735.635	0.00945728	735.635	0.00953028
735.9	0.019008	735.9	0.00928414	735.9	0.00939067
736.166	0.0190714	736.166	0.00930888	736.166	0.00942541
736.431	0.018941	736.431	0.00934588	736.431	0.00942
736.697	0.0188022	736.697	0.00926821	736.697	0.00941735
736.962	0.0188544	736.962	0.0092721	736.962	0.00933927
737.227	0.0189527	737.227	0.00923394	737.227	0.00938999
737.493	0.0188703	737.493	0.00913971	737.493	0.00920706
737.758	0.0191267	737.758	0.00924948	737.758	0.00930898
738.023	0.0188897	738.023	0.00915443	738.023	0.00926403
738.289	0.0187005	738.289	0.00916016	738.289	0.00923133
738.554	0.0186425	738.554	0.00913966	738.554	0.00924619
738.82	0.018597	738.82	0.00908926	738.82	0.0091768
739.085	0.0188176	739.085	0.00898509	739.085	0.00905082
739.35	0.019523	739.35	0.00906276	739.35	0.00912792
739.616	0.0195308	739.616	0.00895916	739.616	0.00903131
739.881	0.018889	739.881	0.0089533	739.881	0.00905198
740.146	0.018284	740.146	0.00889139	740.146	0.00891647
740.412	0.0181789	740.412	0.00880683	740.412	0.00885722
740.677	0.0180571	740.677	0.00880529	740.677	0.00887296
740.942	0.018329	740.942	0.00875897	740.942	0.00888561
741.208	0.0185357	741.208	0.00878801	741.208	0.00889359
741.473	0.0183782	741.473	0.00856713	741.473	0.00859067
741.739	0.0182918	741.739	0.00854217	741.739	0.00857578
742.004	0.0178766	742.004	0.00866411	742.004	0.00871628
742.269	0.0178357	742.269	0.00870646	742.269	0.00874946
742.535	0.0175334	742.535	0.00865348	742.535	0.00873973
742.8	0.0176391	742.8	0.00859782	742.8	0.00869626
743.065	0.0176798	743.065	0.00852699	743.065	0.00865189
743.331	0.0174813	743.331	0.00850021	743.331	0.00857068
743.596	0.0173992	743.596	0.00845433	743.596	0.00852978
743.861	0.017427	743.861	0.00844607	743.861	0.0085205
744.127	0.0173067	744.127	0.00833274	744.127	0.00842379
744.392	0.017248	744.392	0.00831767	744.392	0.0084023
744.657	0.0172447	744.657	0.008288	744.657	0.00836042
744.923	0.0171628	744.923	0.00826858	744.923	0.00833635
745.188	0.0168522	745.188	0.00824755	745.188	0.00831354
745.453	0.0167469	745.453	0.00817024	745.453	0.00826194
745.719	0.0169458	745.719	0.00818082	745.719	0.00825126
745.984	0.016891	745.984	0.00816906	745.984	0.00823668
746.25	0.0167477	746.25	0.00802791	746.25	0.00816016
746.515	0.016734	746.515	0.00809009	746.515	0.00808391
746.78	0.0166404	746.78	0.00803433	746.78	0.008027
747.045	0.0166629	747.045	0.00800882	747.045	0.00806174
747.311	0.0164803	747.311	0.00796336	747.311	0.0079979
747.576	0.0162519	747.576	0.00789213	747.576	0.00796115
747.841	0.0161415	747.841	0.00787136	747.841	0.00790748
748.107	0.0161014	748.107	0.00779683	748.107	0.00787725
748.372	0.0159706	748.372	0.00779069	748.372	0.00786172
748.637	0.0159992	748.637	0.00770456	748.637	0.00781317
748.903	0.0160392	748.903	0.00768712	748.903	0.00772557
749.168	0.0158458	749.168	0.00762645	749.168	0.00769729
749.433	0.0157352	749.433	0.00754085	749.433	0.00758306
749.699	0.0157095	749.699	0.00747618	749.699	0.00755485
749.964	0.0155244	749.964	0.00745444	749.964	0.00747398
750.229	0.0154943	750.229	0.00747932	750.229	0.00755104
750.495	0.0154274	750.495	0.00747359	750.495	0.0075573
750.76	0.0152358	750.76	0.0073363	750.76	0.00743964
751.025	0.0150412	751.025	0.00727638	751.025	0.00735081
751.291	0.0149723	751.291	0.00716171	751.291	0.00723741
751.556	0.0150529	751.556	0.00721857	751.556	0.00728163
751.821	0.0150083	751.821	0.00716779	751.821	0.00723482
752.087	0.0149512	752.087	0.00703122	752.087	0.00709606
752.352	0.0148647	752.352	0.00712016	752.352	0.00717414
752.617	0.0149051	752.617	0.00709164	752.617	0.0072045
752.883	0.0147902	752.883	0.00700218	752.883	0.00707508
753.148	0.014757	753.148	0.00696735	753.148	0.00701637
753.413	0.0146318	753.413	0.00689958	753.413	0.00696314
753.678	0.0146247	753.678	0.00685525	753.678	0.00692802
753.944	0.0145424	753.944	0.00677785	753.944	0.00679632
754.209	0.0144678	754.209	0.00655105	754.209	0.00669468
754.474	0.0144592	754.474	0.00668498	754.474	0.00676148
754.74	0.0144409	754.74	0.00663232	754.74	0.00663971
755.005	0.0143927	755.005	0.00657692	755.005	0.00661394
755.27	0.0144066	755.27	0.00653024	755.27	0.00661574
755.535	0.0145787	755.535	0.00645886	755.535	0.00653025
755.801	0.0142785	755.801	0.0063873	755.801	0.00647008
756.066	0.0137508	756.066	0.00635813	756.066	0.00638336
756.331	0.0135099	756.331	0.00631413	756.331	0.00635987
756.597	0.0133774	756.597	0.00623712	756.597	0.00630048
756.862	0.0134121	756.862	0.00614383	756.862	0.00620924
757.127	0.0131619	757.127	0.00607473	757.127	0.00608876
757.392	0.0128556	757.392	0.00597011	757.392	0.00601176
757.658	0.0129232	757.658	0.00590823	757.658	0.00596175
757.923	0.0129165	757.923	0.0058858	757.923	0.00593283
758.188	0.0126637	758.188	0.00577879	758.188	0.00586038
758.454	0.0123412	758.454	0.00567597	758.454	0.00571638
758.719	0.0122596	758.719	0.0056072	758.719	0.00566362
758.984	0.0122148	758.984	0.00551567	758.984	0.00561137
759.249	0.0121156	759.249	0.00548707	759.249	0.00551044
759.515	0.011929	759.515	0.00534642	759.515	0.00538629
759.78	0.0116561	759.78	0.00521365	759.78	0.00521506
760.045	0.0114895	760.045	0.00518309	760.045	0.00522036
760.31	0.0113695	760.31	0.00500613	760.31	0.0050524
760.576	0.0109798	760.576	0.00486203	760.576	0.0049449
760.841	0.0104775	760.841	0.00465842	760.841	0.00470494
761.106	0.00984986	761.106	0.00435111	761.106	0.00441027
761.372	0.00884985	761.372	0.00400974	761.372	0.00407556
761.637	0.00804502	761.637	0.00366672	761.637	0.00371249
761.902	0.00736687	761.902	0.00339415	761.902	0.00344152
762.167	0.00700827	762.167	0.00321875	762.167	0.0032381
762.433	0.00664912	762.433	0.00302244	762.433	0.00308366
762.698	0.00625684	762.698	0.0028373	762.698	0.00289309
762.963	0.00591565	762.963	0.00265636	762.963	0.00270846
763.228	0.00555713	763.228	0.00246322	763.228	0.0025051
763.494	0.00506863	763.494	0.00220399	763.494	0.00222145
763.759	0.0040288	763.759	0.00176734	763.759	0.00178754
764.024	0.00255672	764.024	0.00120617	764.024	0.00123833
764.289	0.00172412	764.289	0.000850693	764.289	0.000868259
764.555	0.0014058	764.555	0.000668547	764.555	0.000678296
764.82	0.00121805	764.82	0.000572281	764.82	0.000572539
765.085	0.00121084	765.085	0.000515028	765.085	0.000511552
765.35	0.000976147	765.35	0.000491278	765.35	0.000457501
765.615	0.000891905	765.615	0.000443117	765.615	0.000445059
765.881	0.000792472	765.881	0.00038884	765.881	0.000417591
766.146	0.000754955	766.146	0.000394406	766.146	0.000371188
766.411	0.000781884	766.411	0.000349303	766.411	0.000363369
766.676	0.000792702	766.676	0.000350571	766.676	0.000353205
766.942	0.00063005	766.942	0.000325471	766.942	0.000322338
767.207	0.00061716	767.207	0.000313293	767.207	0.000295686
767.472	0.000490721	767.472	0.000297698	767.472	0.000304355
767.737	0.000429572	767.737	0.000249896	767.737	0.000271754
768.003	0.000524939	768.003	0.000274169	768.003	0.00025921
768.268	0.000490414	768.268	0.000255737	768.268	0.000267266
768.533	0.000464405	768.533	0.000233916	768.533	0.00021794
768.798	0.000402105	768.798	0.000230389	768.798	0.000208524
769.063	0.000430109	769.063	0.000253285	769.063	0.000205396
769.329	0.000421746	769.329	0.000214519	769.329	0.00019071
769.594	0.00036758	769.594	0.000194324	769.594	0.000186495
769.859	0.000248122	769.859	0.000177517	769.859	0.000188059
770.124	0.000296841	770.124	0.000206171	770.124	0.000176229
770.39	0.000363284	770.39	0.000182669	770.39	0.000118064
770.655	0.000296381	770.655	0.00018154	770.655	9.6647e-05
770.92	0.000354537	770.92	0.000178399	770.92	0.000133259
771.185	0.000253416	771.185	0.000207466	771.185	0.00014135
771.45	0.000288709	771.45	0.000183606	771.45	0.000119253
771.716	0.000249733	771.716	0.000159167	771.716	0.000131458
771.981	0.0002182	771.981	0.000146025	771.981	0.000140874
772.246	0.000248583	772.246	0.000136547	772.246	0.000100624
772.511	0.000255718	772.511	0.000131037	772.511	0.000118676
772.776	0.000367964	772.776	0.000139716	772.776	9.53552e-05
773.042	0.000260628	773.042	0.000139991	773.042	0.000127038
773.307	0.00022196	773.307	0.000134646	773.307	8.60406e-05
773.572	0.000198636	773.572	0.00014619	773.572	0.000107491
773.837	0.000234312	773.837	0.000123736	773.837	8.44769e-05
774.102	0.000221269	774.102	0.000136272	774.102	0.000124659
774.368	0.000183675	774.368	0.000117509	774.368	0.000106199
774.633	0.000171936	774.633	0.000104532	774.633	0.000164874
774.898	0.000244746	774.898	0.000124617	774.898	0.000193362
775.163	0.000156975	775.163	0.000113073	775.163	0.000120545
775.428	0.000196871	775.428	9.1555e-05	775.428	0.000169532
775.693	0.000185746	775.693	8.36476e-05	775.693	9.74968e-05
775.959	0.000101121	775.959	0.000111778	775.959	0.000153826
776.224	0.000169328	776.224	0.000110979	776.224	0.000136931
776.489	0.000119918	776.489	0.000126463	776.489	0.000136795
776.754	0.000164034	776.754	0.000125086	776.754	9.68849e-05
777.019	0.000174622	777.019	0.000136134	777.019	9.17177e-05
777.285	0.000258326	777.285	0.000120622	777.285	0.000152534
777.55	0.000239913	777.55	9.51643e-05	777.55	0.000121293
777.815	0.000169098	777.815	-3.11061e-05	777.815	0.000127378
778.08	0.000162116	778.08	-2.17936e-05	778.08	0.000105282
778.345	0.000186897	778.345	0.000121366	778.345	0.000120579
778.61	0.000176386	778.61	0.000113349	778.61	0.00014186
778.876	0.000143012	778.876	0.000116958	778.876	0.00012612
779.141	0.000207152	779.141	0.000137456	779.141	0.000124149
779.406	0.000218354	779.406	0.000141452	779.406	0.000136897
779.671	0.00015874	779.671	7.1139e-05	779.671	0.000128806
779.936	8.2554e-05	779.936	9.67623e-05	779.936	0.000150597
780.201	0.000250424	780.201	0.000107012	780.201	0.000134245
780.467	0.000217663	780.467	0.000125664	780.467	0.00015573
780.732	0.000276433	780.732	0.000107618	780.732	0.000139854
780.997	0.000223111	780.997	9.0205e-05	780.997	0.000139854
781.262	0.00017631	781.262	6.83287e-05	781.262	0.000113338
781.527	0.000251958	781.527	0.000126188	781.527	9.20237e-05
781.792	0.000225412	781.792	0.000156357	781.792	0.000129928
782.058	0.000271676	782.058	0.000101694	782.058	0.000122993
782.323	0.000211832	782.323	0.000105248	782.323	9.49472e-05
782.588	0.000212983	782.588	9.21887e-05	782.588	9.97405e-05
782.853	0.000156668	782.853	8.5714e-05	782.853	8.15873e-05
783.118	0.000215362	783.118	0.000130431	783.118	0.000129724
783.383	0.000191501	783.383	9.36489e-05	783.383	0.000103242
783.648	0.000179378	783.648	8.34547e-05	783.648	0.000105384
783.913	0.000267994	783.913	9.98206e-05	783.913	0.000114834
784.179	0.000169481	784.179	0.000112302	784.179	0.000102018
784.444	0.000116696	784.444	0.000125223	784.444	0.000130744
784.709	0.000147999	784.709	0.000113514	784.709	0.000118438
784.974	0.000139636	784.974	0.000106791	784.974	0.000101644
785.239	0.000147155	785.239	0.000114864	785.239	0.000103548
785.504	0.000153983	785.504	7.84678e-05	785.504	0.000110653
785.769	0.000291624	785.769	8.10577e-05	785.769	9.46073e-05
786.034	0.000262546	786.034	0.000103871	786.034	0.000110823
786.3	0.000162883	786.3	6.27908e-05	786.3	8.45109e-05
786.565	0.000157205	786.565	9.78368e-05	786.565	9.6375e-05
786.83	0.000183445	786.83	0.00010624	786.83	0.000112217
787.095	0.000258326	787.095	0.000132332	787.095	0.00013105
787.36	0.000201935	787.36	0.000105441	787.36	0.000107457
787.625	0.000156822	787.625	9.88287e-05	787.625	0.000106879
787.89	0.000178918	787.89	0.000116572	787.89	0.000125576
788.155	0.000170325	788.155	0.000119548	788.155	9.10038e-05
788.421	0.000182984	788.421	0.000131147	788.421	0.000109837
788.686	0.000119534	788.686	8.84141e-05	788.686	0.000106335
788.951	0.000236384	788.951	0.000120347	788.951	0.000111367
789.216	0.000214978	789.216	0.000121394	789.216	0.000115276
789.481	0.000170785	789.481	0.000125885	789.481	0.000121735
789.746	0.00010465	789.746	0.000110042	789.746	8.94741e-05
790.011	0.000160428	790.011	0.00013798	790.011	0.000100556
790.276	0.000232701	790.276	8.94886e-05	790.276	0.000111571
790.541	0.000151681	790.541	0.000137016	790.541	0.000134551
790.807	0.00017654	790.807	0.000142388	790.807	9.43693e-05
791.072	0.000169788	791.072	0.000125967	791.072	0.000120205
791.337	0.000159814	791.337	0.000105744	791.337	9.15138e-05
791.602	0.000148613	791.602	0.000118501	791.602	9.87206e-05
791.867	0.000216512	791.867	9.52194e-05	791.867	6.62217e-05
792.132	0.00024981	792.132	8.59344e-05	792.132	0.000143764
792.397	0.000178611	792.397	8.00659e-05	792.397	0.000167934
792.662	0.000105187	792.662	0.000121284	792.662	0.000137373
792.927	8.93056e-05	792.927	9.74511e-05	792.927	0.000106097
793.192	0.000165031	793.192	0.000117288	793.192	0.000120137
793.457	0.000197332	793.457	0.000134068	793.457	0.000115752
793.722	0.000137027	793.722	9.43653e-05	793.722	0.000104704
793.988	0.000231013	793.988	9.99859e-05	793.988	0.000125067
794.253	0.000174315	794.253	0.000107783	794.253	0.00010059
794.518	0.000203469	794.518	0.000104587	794.518	0.000116874
794.783	0.000237611	794.783	0.000117592	794.783	9.43693e-05
795.048	0.000173701	795.048	0.000120099	795.048	0.00010467
795.313	0.000206385	795.313	9.02876e-05	795.313	7.43124e-05
795.578	0.000163574	795.578	0.000105359	795.578	8.07714e-05
795.843	0.000254951	795.843	0.000259181	795.843	8.61086e-05
796.108	-0.000130966	796.108	0.000444054	796.108	0.000111605
796.373	0.000172857	796.373	0.000306267	796.373	0.000105554
796.638	0.000203163	796.638	0.00016972	796.638	0.000124183
796.903	0.000104497	796.903	8.94335e-05	796.903	8.3389e-05
797.168	0.000178458	797.168	0.000106213	797.168	0.000100318
797.433	0.000159047	797.433	0.000107838	797.433	5.71791e-05
797.698	0.000171016	797.698	0.000100151	797.698	7.90037e-05
797.964	0.000177537	797.964	0.000118804	797.964	9.25336e-05
798.229	0.000147692	798.229	6.81083e-05	798.229	0.000105622
798.494	0.000234005	798.494	0.000118666	798.494	8.81143e-05
798.759	0.000250961	798.759	0.000116655	798.759	9.09019e-05
799.024	0.000115928	799.024	0.0001247	799.024	8.94741e-05
799.289	-0.0017041	799.289	0.000112632	799.289	0.000112217
799.554	-0.000488649	799.554	7.89913e-05	799.554	0.00010025
799.819	6.22991e-05	799.819	0.000100427	799.819	0.000115106
800.084	0.000131887	800.084	0.00010759	800.084	9.92986e-05
800.349	0.000182294	800.349	9.67899e-05	800.349	3.98078e-05
800.614	0.00010043	800.614	9.6597e-05	800.614	6.57458e-05
800.879	0.000172704	800.879	0.000109243	800.879	7.99216e-05
801.144	0.00017301	801.144	9.45306e-05	801.144	5.05501e-05
801.409	0.000138101	801.409	0.000103705	801.409	9.15818e-05
801.674	0.000168407	801.674	8.41435e-05	801.674	8.56667e-05
801.939	0.000225182	801.939	0.000129494	801.939	0.00010586
802.204	0.000156131	802.204	8.43639e-05	802.204	8.3457e-05
802.469	8.10962e-05	802.469	0.000103623	802.469	7.67261e-05
802.734	0.00014493	802.734	0.000116655	802.734	8.64825e-05
802.999	0.000127207	802.999	7.45555e-05	802.999	1.66914e-05
803.264	7.94083e-05	803.264	9.12244e-05	803.264	6.15984e-05
803.529	0.000150147	803.529	5.43875e-05	803.529	7.7236e-05
803.794	9.55969e-05	803.794	0.000107673	803.794	7.88677e-05
804.059	8.68505e-05	804.059	9.11968e-05	804.059	5.68732e-05
804.324	0.000490951	804.324	0.000121008	804.324	5.64312e-05
804.589	0.000122373	804.589	8.01761e-05	804.589	7.00971e-05
804.854	0.000136874	804.854	8.26557e-05	804.854	0.000111945
805.119	0.000193189	805.119	0.000100261	805.119	9.35874e-05
805.384	7.81808e-05	805.384	8.88274e-05	805.384	9.6239e-05
805.649	0.000128051	805.649	7.40595e-05	805.649	0.000105894
805.914	0.000988806	805.914	8.48048e-05	805.914	5.55134e-05
806.179	0.000100661	806.179	0.000121256	806.179	6.13265e-05
806.445	0.000170248	806.445	8.80559e-05	806.445	5.70771e-05
806.71	0.000109484	806.71	6.55735e-05	806.71	6.22783e-05
806.975	0.000142398	806.975	7.20758e-05	806.975	6.408e-05
807.24	0.000223417	807.24	9.19683e-05	807.24	8.3695e-05
807.505	0.000151528	807.505	8.37578e-05	807.505	8.80803e-05
807.77	8.58531e-05	807.77	9.58255e-05	807.77	7.54683e-05
808.034	0.000142244	808.034	0.000124176	808.034	9.95365e-05
808.299	0.000128895	808.299	8.16363e-05	808.299	0.000114902
808.565	9.64408e-05	808.565	9.29326e-05	808.565	0.00010144
808.829	8.88453e-05	808.829	0.00015239	808.829	6.60177e-05
809.094	0.000133728	809.094	7.62361e-05	809.094	8.29131e-05
809.359	4.24278e-05	809.359	8.48323e-05	809.359	6.52019e-05
809.624	8.89987e-05	809.624	6.00356e-05	809.624	9.48792e-05
809.889	0.000143779	809.889	5.09435e-05	809.889	8.50208e-05
810.154	0.000155978	810.154	7.71453e-05	810.154	5.7791e-05
810.419	9.22211e-05	810.419	5.37538e-05	810.419	8.84542e-05
810.684	6.32198e-05	810.684	5.26517e-05	810.684	6.4556e-05
810.949	9.3065e-05	810.949	6.899e-05	810.949	5.64652e-05
811.214	7.40377e-05	811.214	5.44701e-05	811.214	6.15984e-05
811.479	0.000182371	811.479	8.92131e-05	811.479	9.11738e-05
811.744	0.000102195	811.744	6.4196e-05	811.744	7.18308e-05
812.009	0.000148075	812.009	5.98152e-05	812.009	6.93492e-05
812.274	0.000100354	812.274	2.81305e-05	812.274	8.40349e-05
812.539	0.000103806	812.539	6.61521e-05	812.539	8.26071e-05
812.804	6.11483e-05	812.804	5.7308e-05	812.804	0.000109599
813.069	1.97945e-05	813.069	7.44177e-05	813.069	5.90488e-05
813.334	6.29896e-05	813.334	3.16296e-05	813.334	0.000103038
813.599	0.000187434	813.599	9.27673e-05	813.599	0.00010501
813.864	0.000231166	813.864	7.07258e-05	813.864	5.97967e-05
814.129	0.000127821	814.129	8.45017e-05	814.129	5.39836e-05
814.394	0.000123678	814.394	3.31449e-05	814.394	3.52525e-05
814.659	0.000323311	814.659	6.55735e-05	814.659	5.7893e-05
814.924	0.000243979	814.924	8.67885e-05	814.924	9.48792e-05
815.189	0.000204697	815.189	7.76413e-05	815.189	5.96607e-05
815.454	0.000117003	815.454	7.14146e-05	815.454	8.48508e-05
815.719	5.60078e-05	815.719	5.44426e-05	815.719	7.44144e-05
815.984	5.01769e-05	815.984	4.01707e-05	815.984	7.7372e-05
816.249	0.000129202	816.249	8.21322e-05	816.249	4.67087e-05
816.513	0.000133575	816.513	5.54895e-05	816.513	3.95698e-05
816.778	4.53433e-05	816.778	3.13816e-05	816.778	6.03406e-05
817.043	6.6212e-05	817.043	8.96815e-05	817.043	5.18419e-05
817.308	9.36788e-05	817.308	4.2733e-05	817.308	6.90433e-05
817.573	0.000129662	817.573	6.17163e-05	817.573	7.41425e-05
817.838	4.72614e-05	817.838	5.43599e-05	817.838	9.60011e-05
818.103	8.56996e-05	818.103	5.42497e-05	818.103	5.56493e-05
818.368	0.000140787	818.368	4.21269e-05	818.368	7.7236e-05
818.633	0.000218047	818.633	3.27868e-06	818.633	7.67601e-05
818.898	9.9433e-05	818.898	2.15731e-05	818.898	4.23574e-05
819.163	0.000130966	819.163	5.43875e-05	819.163	6.47939e-05
819.428	0.000119765	819.428	8.82212e-05	819.428	6.25843e-05
819.693	8.47022e-05	819.693	8.68712e-05	819.693	6.01706e-05
819.958	0.000111018	819.958	5.35609e-05	819.958	5.1298e-05
820.222	0.000129508	820.222	4.52678e-05	820.222	4.13036e-05
820.487	8.86918e-05	820.487	8.75875e-05	820.487	5.49694e-05
820.752	9.07633e-05	820.752	5.35334e-05	820.752	5.53434e-05
821.017	-0.000414995	821.017	5.53793e-05	821.017	3.40287e-05
821.282	-4.987e-06	821.282	2.75795e-05	821.282	7.95816e-05
821.547	5.81561e-05	821.547	6.58215e-05	821.547	8.76384e-05
821.812	6.70559e-05	821.812	6.49399e-05	821.812	5.64312e-05
822.077	0.000160428	822.077	9.94073e-05	822.077	6.21423e-05
822.342	0.000115161	822.342	9.8195e-05	822.342	5.40176e-05
822.607	6.52146e-05	822.607	6.3149e-05	822.607	8.3627e-05
822.872	4.6801e-05	822.872	7.75035e-05	822.872	7.39045e-05
823.136	8.86151e-05	823.136	2.17109e-05	823.136	7.14909e-05
823.401	0.000119841	823.401	3.98125e-05	823.401	9.93325e-05
823.666	0.000111095	823.666	7.87985e-05	823.666	7.67261e-05
823.931	8.73875e-05	823.931	5.0971e-05	823.931	0.000103854
824.196	6.81301e-05	824.196	-4.25401e-05	824.196	4.18475e-05
824.461	9.23745e-05	824.461	2.28956e-05	824.461	9.0018e-05
824.726	4.09701e-05	824.726	5.53242e-05	824.726	6.58818e-05
824.991	0.00019104	824.991	4.27606e-05	824.991	5.49694e-05
825.256	9.45995e-05	825.256	3.53215e-05	825.256	8.15533e-05
825.521	0.000171323	825.521	5.79968e-05	825.521	8.18933e-05
825.785	0.000121299	825.785	4.31187e-05	825.785	5.50714e-05
826.05	0.000118	826.05	5.6261e-05	826.05	3.15131e-05
826.315	0.000111018	826.315	7.41697e-05	826.315	9.08679e-05
826.58	0.000150454	826.58	5.31752e-05	826.58	9.86866e-05
826.845	8.40884e-05	826.845	6.21571e-05	826.845	0.000107185
827.11	0.000106261	827.11	6.77501e-05	827.11	0.0002724
827.375	7.16593e-05	827.375	3.64236e-05	827.375	0.000418917
827.639	0.00014938	827.639	4.68934e-05	827.639	1.35639e-05
827.904	4.28882e-05	827.904	7.21585e-05	827.904	4.67767e-05
828.169	0.000101351	828.169	6.90726e-05	828.169	2.24365e-05
828.434	4.75683e-05	828.434	6.78053e-05	828.434	1.59775e-06
828.699	0.000192268	828.699	6.55735e-05	828.699	3.60344e-05
828.964	0.000140403	828.964	4.97036e-05	828.964	5.42556e-05
829.229	5.94603e-05	829.229	2.1518e-05	829.229	5.44595e-05
829.494	0.000102579	829.494	7.78066e-05	829.494	8.29131e-05
829.758	7.71834e-05	829.758	6.69787e-05	829.758	7.94456e-05
830.023	0.000118	830.023	3.24562e-05	830.023	5.69071e-05
830.288	0.000113397	830.288	3.64512e-05	830.288	4.78306e-05
830.553	6.08414e-05	830.553	5.48007e-05	830.553	2.14167e-05
830.818	4.67243e-05	830.818	2.80203e-05	830.818	3.8618e-05
831.083	0.000143088	831.083	4.82158e-05	831.083	2.38303e-05
831.347	0.000152449	831.347	5.75835e-05	831.347	1.83571e-05
831.612	0.000205157	831.612	5.43599e-05	831.612	9.07659e-06
831.877	0.000168254	831.877	6.94859e-05	831.877	4.90204e-05
832.142	-4.6801e-06	832.142	7.66219e-05	832.142	6.25503e-05
832.407	0.000105417	832.407	7.41697e-05	832.407	8.05675e-05
832.672	0.000146157	832.672	5.8658e-05	832.672	5.28618e-05
832.937	3.8515e-05	832.937	8.17465e-05	832.937	8.47828e-05
833.201	2.65462e-05	833.201	8.51905e-05	833.201	3.52865e-05
833.466	0.000151681	833.466	7.56575e-05	833.466	-9.6171e-05
833.731	4.56502e-05	833.731	5.042e-05	833.731	-0.000105962
833.996	7.51886e-05	833.996	5.11088e-05	833.996	2.69918e-05
834.261	0.000116312	834.261	7.25717e-05	834.261	8.20972e-05
834.526	0.000127207	834.526	6.24051e-05	834.526	8.93381e-05
834.79	0.00013603	834.79	4.46341e-06	834.79	8.10434e-05
835.055	0.000112016	835.055	6.11652e-06	835.055	7.78819e-05
835.32	0.000150837	835.32	-1.81843e-06	835.32	9.69529e-05
835.585	7.16593e-05	835.585	5.22935e-05	835.585	2.74677e-05
835.85	9.20676e-05	835.85	6.33694e-05	835.85	7.24427e-05
836.114	3.7671e-05	836.114	8.43639e-05	836.114	4.80345e-05
836.379	0.000142858	836.379	7.32054e-05	836.379	4.92923e-05
836.644	8.18635e-05	836.644	5.35334e-05	836.644	7.97176e-05
836.909	4.06632e-06	836.909	7.22411e-05	836.909	7.94796e-05
837.174	8.71574e-05	837.174	5.10537e-05	837.174	7.26467e-05
837.438	0.000166259	837.438	4.99792e-05	837.438	6.4114e-05
837.703	0.000255181	837.703	5.22109e-05	837.703	4.66407e-05
837.968	0.00012759	837.968	4.48821e-05	837.968	5.7859e-05
838.233	9.29883e-05	838.233	6.14959e-05	838.233	7.22048e-05
838.498	0.000157282	838.498	5.30925e-05	838.498	4.88164e-05
838.762	0.000114701	838.762	5.78315e-05	838.762	7.76779e-05
839.027	0.000155594	839.027	4.76924e-05	839.027	3.47766e-05
839.292	3.81313e-05	839.292	6.86043e-05	839.292	5.7825e-05
839.557	9.86658e-05	839.557	6.1854e-05	839.557	6.80914e-05
839.822	0.000131887	839.822	4.1934e-05	839.822	5.59893e-05
840.086	0.000234466	840.086	7.86607e-05	840.086	5.05161e-05
840.351	0.000160888	840.351	6.6593e-05	840.351	7.42105e-05
840.616	9.56736e-05	840.616	4.20442e-05	840.616	6.37061e-05
840.881	0.000134035	840.881	6.34796e-05	840.881	3.06292e-05
841.146	3.30676e-05	841.146	9.64041e-05	841.146	5.20119e-05
841.41	1.54981e-05	841.41	6.08071e-05	841.41	8.08394e-05
841.675	0.000120685	841.675	6.28184e-05	841.675	6.16324e-05
841.94	7.98687e-05	841.94	3.16571e-05	841.94	5.65672e-05
842.205	2.34005e-05	842.205	5.3616e-05	842.205	5.97287e-05
842.469	0.000115928	842.469	3.78288e-05	842.469	6.4522e-05
842.734	0.000151144	842.734	-8.26557e-06	842.734	8.54627e-05
842.999	0.000132501	842.999	1.66138e-05	842.999	8.11114e-05
843.264	7.67998e-05	843.264	2.33089e-05	843.264	5.92188e-05
843.529	8.87685e-05	843.529	-3.19602e-06	843.529	8.3865e-05
[truncated: 50 more rows]

## Sheet: e
Delayed	Delayed	Total	Total	Prompt	Prompt
Wavelength (nm)	\DeltaI (norm.)	Wavelength (nm)	\DeltaI (norm.)	Wavelength (nm)	\DeltaI (norm.)
313.009	-5.30318e-06	313.009	-4.51131e-05	313.009	-8.84416e-06
313.275	5.47315e-06	313.275	7.51886e-06	313.275	-3.6644e-06
313.54	-2.37963e-07	313.54	1.58817e-05	313.54	7.74209e-06
313.806	1.2884e-05	313.806	3.75176e-05	313.806	-2.48243e-05
314.072	3.53545e-06	314.072	6.42939e-05	314.072	-2.50998e-05
314.337	2.71958e-07	314.337	5.19415e-05	314.337	-1.60077e-05
314.603	-1.46177e-06	314.603	2.68531e-05	314.603	-8.54109e-07
314.869	-1.05384e-06	314.869	9.3065e-05	314.869	7.2737e-06
315.134	4.31733e-06	315.134	4.6264e-05	315.134	-5.56549e-06
315.4	-1.07763e-05	315.4	1.78765e-05	315.4	3.22357e-06
315.666	-6.15304e-06	315.666	-6.29129e-06	315.666	-4.54607e-06
315.931	6.83294e-06	315.931	-7.51886e-06	315.931	3.11337e-06
316.197	-4.75926e-06	316.197	4.44226e-05	316.197	1.2729e-05
316.463	-1.69974e-07	316.463	-5.14044e-06	316.463	-9.11968e-06
316.728	-6.49299e-06	316.728	-7.1736e-05	316.728	-3.58175e-06
316.994	-2.82156e-06	316.994	-5.74655e-05	316.994	9.22989e-06
317.259	4.38532e-06	317.259	5.21717e-06	317.259	2.53478e-06
317.525	-1.48897e-05	317.525	3.72107e-05	317.525	7.1635e-07
317.791	8.02275e-06	317.791	-1.61118e-06	317.791	9.09213e-07
318.056	1.01984e-06	318.056	2.83875e-06	318.056	-5.62059e-06
318.322	8.26071e-06	318.322	1.53446e-07	318.322	9.25744e-06
318.588	-1.9037e-06	318.588	-1.20455e-05	318.588	-4.68382e-07
318.853	6.59497e-06	318.853	1.25826e-05	318.853	-5.23486e-07
319.119	4.75926e-06	319.119	4.61873e-05	319.119	8.51354e-06
319.385	-5.54114e-06	319.385	-2.9922e-05	319.385	1.15718e-06
319.65	-7.37685e-06	319.65	1.81834e-05	319.65	5.28997e-06
319.916	-6.79894e-08	319.916	3.95891e-05	319.916	8.01761e-06
320.182	-5.30318e-06	320.182	1.19688e-05	320.182	4.43586e-06
320.447	-1.2918e-05	320.447	-3.43719e-05	320.447	7.54922e-06
320.713	-5.64312e-06	320.713	-3.85917e-05	320.713	7.99005e-06
320.979	-1.14222e-05	320.979	4.49597e-05	320.979	-3.38888e-06
321.244	-1.22381e-06	321.244	3.82848e-05	321.244	-2.75519e-08
321.51	-3.36548e-06	321.51	5.01001e-05	321.51	-6.75022e-06
321.776	-4.75926e-06	321.776	-3.4909e-05	321.776	8.81661e-07
322.041	1.97169e-06	322.041	1.71092e-05	322.041	2.75519e-08
322.307	2.5496e-06	322.307	3.46021e-05	322.307	1.4878e-06
322.573	7.51283e-06	322.573	3.68271e-05	322.573	-1.4079e-05
322.838	1.58755e-05	322.838	-1.01274e-05	322.838	-2.71662e-05
323.104	1.07423e-05	323.104	2.37841e-05	323.104	5.34507e-06
323.37	7.27487e-06	323.37	-4.60338e-06	323.37	-6.61246e-07
323.635	-5.67712e-06	323.635	-4.47295e-05	323.635	-5.56549e-06
323.901	-6.59497e-06	323.901	9.6671e-06	323.901	5.97876e-06
324.167	-1.17622e-05	324.167	-3.27607e-05	324.167	-7.38391e-06
324.432	-9.17857e-06	324.432	-2.37841e-05	324.432	1.44923e-05
324.698	1.01644e-05	324.698	1.21222e-05	324.698	-1.28667e-05
324.964	2.75357e-06	324.964	2.83875e-06	324.964	7.1635e-07
325.229	1.56376e-06	325.229	2.33238e-05	325.229	-7.46657e-06
325.495	-5.94907e-06	325.495	1.15085e-06	325.495	-1.62556e-06
325.761	6.11905e-06	325.761	-9.43693e-06	325.761	-3.08581e-06
326.026	-4.82725e-06	326.026	2.47048e-05	326.026	-5.23486e-06
326.292	-4.28333e-06	326.292	4.86424e-05	326.292	5.89611e-06
326.558	6.56098e-06	326.558	-2.19428e-05	326.558	-7.1635e-07
326.823	-1.49577e-06	326.823	-1.68023e-05	326.823	-5.56549e-06
327.089	-2.27765e-06	327.089	3.73641e-05	327.089	-5.40017e-06
327.355	-1.66234e-05	327.355	4.21977e-05	327.355	1.44096e-05
327.62	-1.65554e-05	327.62	4.31183e-05	327.62	1.09381e-05
327.886	-2.14507e-05	327.886	-8.6697e-06	327.886	-1.80741e-05
328.152	-1.80852e-05	328.152	-1.25826e-05	328.152	-1.02769e-05
328.417	1.02324e-05	328.417	-3.75943e-06	328.417	1.11034e-05
328.683	-7.58082e-06	328.683	-2.9922e-05	328.683	-6.97063e-06
328.949	-9.28056e-06	328.949	-3.29909e-06	328.949	-2.09946e-05
329.215	-1.21701e-05	329.215	2.60858e-06	329.215	1.65311e-06
329.48	-7.47884e-06	329.48	2.83875e-05	329.48	7.19105e-06
329.746	-6.79894e-06	329.746	8.05592e-06	329.746	1.46025e-06
330.012	5.26918e-06	330.012	1.12783e-05	330.012	8.04516e-06
330.277	-3.8754e-06	330.277	1.51144e-05	330.277	1.44648e-05
330.543	8.49868e-06	330.543	2.07152e-05	330.543	-7.2186e-06
330.809	1.2646e-05	330.809	3.20702e-05	330.809	-8.95437e-06
331.074	-2.41702e-05	331.074	-3.68271e-06	331.074	8.26557e-06
331.34	3.16151e-06	331.34	-1.7723e-05	331.34	-1.82118e-05
331.606	-1.15582e-06	331.606	-2.95384e-05	331.606	-6.58491e-06
331.871	-3.36548e-06	331.871	1.56515e-05	331.871	-6.86043e-06
332.137	5.74511e-06	332.137	-2.01014e-05	332.137	5.20731e-06
332.403	-8.09074e-06	332.403	-2.08687e-05	332.403	-2.56233e-06
332.669	8.3287e-06	332.669	-1.39636e-05	332.669	4.18789e-06
332.934	1.00624e-05	332.934	4.15839e-05	332.934	-9.3952e-06
333.2	9.6205e-06	333.2	-1.25826e-05	333.2	2.75519e-07
333.466	1.3156e-05	333.466	-7.13524e-06	333.466	7.1635e-07
333.731	9.41654e-06	333.731	2.63927e-05	333.731	3.82972e-06
333.997	9.68849e-06	333.997	9.58271e-05	333.997	2.06915e-05
334.263	5.33717e-06	334.263	6.14551e-05	334.263	5.42773e-06
334.528	3.90939e-06	334.528	9.03797e-05	334.528	1.60628e-05
334.794	3.29749e-06	334.794	1.72627e-05	334.794	6.36449e-05
335.06	2.88955e-06	335.06	2.07919e-05	335.06	0.000177104
335.326	8.3287e-06	335.326	-1.38869e-05	335.326	0.000184956
335.591	1.2782e-05	335.591	3.48323e-05	335.591	0.000162226
335.857	5.50714e-06	335.857	-2.26333e-05	335.857	1.43821e-05
336.123	-8.53267e-06	336.123	7.05852e-06	336.123	3.38888e-06
336.388	-1.16602e-05	336.388	-1.86437e-05	336.388	-8.26557e-06
336.654	-5.43915e-06	336.654	2.9922e-06	336.654	4.3532e-06
336.92	-5.47315e-06	336.92	1.358e-05	336.92	1.01942e-06
337.186	-2.34564e-05	337.186	1.07412e-05	337.186	-4.60117e-06
337.451	2.03968e-07	337.451	-1.74929e-05	337.451	4.21544e-06
337.717	-2.80796e-05	337.717	-3.22237e-06	337.717	7.68698e-06
337.983	-0.00017803	337.983	6.52146e-06	337.983	9.64317e-07
338.248	-0.000205804	338.248	1.68791e-06	338.248	6.33694e-07
338.514	-0.000211583	338.514	6.75163e-05	338.514	1.23984e-06
338.78	-0.000188535	338.78	-1.19688e-05	338.78	8.26557e-06
339.046	-1.99209e-05	339.046	-1.2199e-05	339.046	1.12412e-05
339.311	-8.56667e-06	339.311	-3.22237e-06	339.311	7.52167e-06
339.577	-9.68849e-06	339.577	-4.14304e-06	339.577	6.17163e-06
339.843	-3.37567e-05	339.843	4.75683e-06	339.843	-2.47967e-07
340.108	-3.51845e-05	340.108	-4.66476e-05	340.108	1.04146e-05
340.374	-7.67941e-05	340.374	4.14304e-05	340.374	2.1766e-06
340.64	-4.58929e-05	340.64	2.96151e-05	340.64	1.07452e-06
340.906	2.85556e-06	340.906	1.58817e-05	340.906	1.5925e-05
341.171	-4.07937e-07	341.171	7.05852e-06	341.171	7.43902e-06
341.437	4.62328e-06	341.437	7.51886e-06	341.437	-8.07271e-06
341.703	-2.88955e-06	341.703	-9.74382e-06	341.703	2.47967e-06
341.968	-1.69974e-07	341.968	-4.14304e-06	341.968	3.47154e-06
342.234	-3.39947e-07	342.234	4.60338e-07	342.234	-3.85727e-06
342.5	-1.46177e-06	342.5	1.51144e-05	342.5	5.28997e-06
342.766	-1.9037e-06	342.766	-3.15332e-05	342.766	-1.73577e-06
343.031	-4.21534e-06	343.031	2.96918e-05	343.031	6.55735e-06
343.297	7.44484e-06	343.297	3.36047e-05	343.297	-1.4079e-05
343.563	-1.03344e-05	343.563	-1.71092e-05	343.563	-1.79087e-06
343.829	-1.12522e-05	343.829	1.55748e-05	343.829	-4.62872e-06
344.094	1.9513e-05	344.094	-4.14304e-06	344.094	-8.81661e-06
344.36	-3.97738e-06	344.36	1.00507e-05	344.36	-1.20402e-05
344.626	3.33148e-06	344.626	5.21717e-06	344.626	-8.26557e-08
344.892	2.88955e-06	344.892	3.60598e-06	344.892	-1.51536e-05
345.157	-3.29749e-06	345.157	-2.30169e-05	345.157	1.57046e-06
345.423	1.17622e-05	345.423	-1.86437e-05	345.423	3.16847e-06
345.689	-2.31164e-06	345.689	3.94356e-05	345.689	-1.57046e-06
345.954	7.27487e-06	345.954	-2.27867e-05	345.954	1.58148e-05
346.22	1.38698e-05	346.22	1.07412e-06	346.22	1.2729e-05
346.486	-5.64312e-06	346.486	3.42952e-05	346.486	-1.9369e-05
346.752	1.12183e-06	346.752	1.62653e-05	346.752	1.31698e-05
347.017	4.14735e-06	347.017	-3.45254e-06	347.017	-5.20731e-06
347.283	-1.01984e-06	347.283	3.23771e-05	347.283	-9.47786e-06
347.549	4.72526e-06	347.549	7.6723e-06	347.549	8.26557e-06
347.815	-1.55356e-05	347.815	1.39636e-05	347.815	1.3776e-07
348.08	5.7791e-07	348.08	2.11756e-05	348.08	9.53296e-06
348.346	-3.2295e-06	348.346	5.24786e-05	348.346	9.3952e-06
348.612	-1.01304e-05	348.612	-2.50884e-05	348.612	1.18198e-05
348.878	-4.04537e-06	348.878	-1.08947e-05	348.878	3.52664e-06
349.143	7.20688e-06	349.143	-1.19688e-05	349.143	8.23802e-06
349.409	1.08783e-06	349.409	3.83615e-07	349.409	7.9625e-06
349.675	4.07937e-07	349.675	-2.90013e-05	349.675	-4.51851e-06
349.941	-7.58082e-06	349.941	-3.33745e-05	349.941	1.71648e-05
350.206	1.59775e-06	350.206	1.97945e-05	350.206	-6.88798e-07
350.472	-8.39669e-06	350.472	-4.14304e-06	350.472	1.58423e-05
350.738	-1.61815e-05	350.738	-4.61873e-05	350.738	1.25912e-05
351.004	3.94339e-06	351.004	-5.06372e-06	351.004	-1.87353e-06
351.269	7.98876e-06	351.269	2.17893e-05	351.269	-1.17922e-05
351.535	-1.16942e-05	351.535	3.43719e-05	351.535	5.70325e-06
351.801	7.54683e-06	351.801	-5.04838e-05	351.801	3.6644e-06
352.067	-2.95754e-06	352.067	1.19688e-05	352.067	4.62872e-06
352.332	-3.09352e-05	352.332	7.21196e-06	352.332	-5.51038e-06
352.598	1.50937e-05	352.598	3.13797e-05	352.598	7.24615e-06
352.864	2.71958e-06	352.864	6.69025e-05	352.864	1.13514e-05
353.13	1.09463e-05	353.13	1.84903e-05	353.13	-8.62375e-06
353.395	4.31733e-06	353.395	1.31196e-05	353.395	-1.01942e-06
353.661	-6.08505e-06	353.661	-2.65462e-05	353.661	7.85229e-06
353.927	1.22381e-05	353.927	-3.79779e-05	353.927	1.10208e-07
354.193	-5.7791e-07	354.193	-1.358e-05	354.193	-3.27868e-06
354.459	1.69974e-07	354.459	-1.60351e-05	354.459	-2.47967e-06
354.724	2.07028e-05	354.724	9.97399e-07	354.724	8.87172e-06
354.99	2.10767e-06	354.99	-6.59818e-06	354.99	1.12963e-05
355.256	1.32579e-06	355.256	-6.77464e-05	355.256	-4.40831e-06
355.522	-1.32919e-05	355.522	-5.64682e-05	355.522	-4.65627e-06
355.787	-1.35979e-07	355.787	-5.25553e-05	355.787	-2.42457e-06
356.053	-3.60344e-06	356.053	-3.67503e-05	356.053	-9.36765e-07
356.319	-1.34619e-05	356.319	2.07152e-06	356.319	7.99005e-07
356.585	-1.07083e-05	356.585	2.95384e-05	356.585	4.3532e-06
356.85	-2.95754e-06	356.85	-3.47555e-05	356.85	-5.042e-06
357.116	-1.2884e-05	357.116	4.36554e-05	357.116	3.33378e-06
357.382	2.82156e-06	357.382	1.31964e-05	357.382	-8.37578e-06
357.648	5.7791e-06	357.648	3.02289e-05	357.648	2.70009e-06
357.914	-6.96892e-06	357.914	1.4117e-05	357.914	-2.34191e-06
358.179	-1.80512e-05	358.179	4.25046e-05	358.179	-4.2981e-06
358.445	-1.84251e-05	358.445	-4.29649e-06	358.445	-9.80848e-06
358.711	1.76773e-06	358.711	-2.91548e-06	358.711	9.67072e-06
358.977	-8.83863e-07	358.977	-1.96411e-05	358.977	2.97561e-06
359.242	9.85847e-06	359.242	-6.52146e-06	359.242	1.92863e-06
359.508	4.45331e-06	359.508	8.36281e-06	359.508	-5.95121e-06
359.774	-1.75073e-05	359.774	-3.19935e-05	359.774	8.32068e-06
360.04	-1.05384e-05	360.04	-2.23264e-05	360.04	4.65627e-06
360.306	-1.42778e-05	360.306	2.53186e-06	360.306	1.40515e-06
360.571	-1.50597e-05	360.571	-1.02042e-05	360.571	1.3776e-07
360.837	-1.51276e-05	360.837	-2.66229e-05	360.837	-5.51038e-06
361.103	6.01706e-06	361.103	1.76463e-06	361.103	1.08003e-05
361.369	6.08505e-06	361.369	-2.01014e-05	361.369	1.82118e-05
361.634	-1.10823e-05	361.634	-6.06112e-06	361.634	-7.30126e-06
361.9	-1.39718e-05	361.9	5.90767e-06	361.9	-5.12466e-06
362.166	-3.39947e-06	362.166	9.97399e-07	362.166	-8.29312e-06
362.432	4.41931e-07	362.432	0	362.432	-4.73893e-06
362.698	2.07368e-06	362.698	2.10988e-05	362.698	2.64498e-06
362.963	9.51852e-06	362.963	2.56255e-05	362.963	-9.09213e-07
363.229	2.44762e-06	363.229	2.33238e-05	363.229	-9.36765e-07
363.495	5.1672e-06	363.495	1.15085e-06	363.495	1.29218e-05
363.761	-4.14735e-06	363.761	3.37581e-06	363.761	-4.38075e-06
364.026	-4.75926e-06	364.026	3.2684e-05	364.026	1.93414e-05
364.292	-2.66179e-05	364.292	9.59038e-06	364.292	6.30939e-06
364.558	1.56376e-06	364.558	1.2199e-05	364.558	6.00632e-06
364.824	1.77792e-05	364.824	2.271e-05	364.824	-3.63685e-06
365.09	-1.85271e-05	365.09	9.28349e-06	365.09	3.5542e-06
365.355	-1.12522e-05	365.355	-1.04343e-05	365.355	-1.54842e-05
365.621	4.07937e-07	365.621	2.07919e-05	365.621	2.50722e-06
365.887	-1.16602e-05	365.887	-4.02796e-05	365.887	1.26739e-06
366.153	-6.56098e-06	366.153	-3.92055e-05	366.153	-2.9205e-06
366.419	-1.2612e-05	366.419	-7.13524e-06	366.419	4.10523e-06
366.684	-8.15873e-06	366.684	5.52406e-06	366.684	4.13279e-07
366.95	2.31164e-06	366.95	2.37074e-05	366.95	-5.0971e-06
367.216	8.63466e-06	367.216	2.07919e-05	367.216	9.64317e-07
367.482	-1.2578e-06	367.482	1.12783e-05	367.482	7.87985e-06
367.748	4.79325e-06	367.748	-8.43953e-06	367.748	4.21544e-06
368.013	9.6205e-06	368.013	2.6316e-05	368.013	-7.1635e-06
368.279	-3.8414e-06	368.279	2.70832e-05	368.279	6.50225e-06
368.545	6.459e-07	368.545	3.18401e-05	368.545	7.46657e-06
368.811	7.95476e-06	368.811	1.14317e-05	368.811	-4.68382e-06
369.077	-1.61475e-05	369.077	3.88219e-05	369.077	-7.24615e-06
369.342	7.00291e-06	369.342	-8.20936e-06	369.342	-7.43902e-06
369.608	3.2295e-06	369.608	-1.70325e-05	369.608	1.84598e-06
369.874	-8.05675e-06	369.874	1.45774e-05	369.874	7.71453e-07
370.14	-4.35132e-06	370.14	-3.07659e-05	370.14	-3.85727e-07
370.406	-4.18135e-06	370.406	-1.26593e-05	370.406	5.0971e-06
370.671	3.94339e-06	370.671	7.6723e-06	370.671	5.67569e-06
370.937	8.49868e-07	370.937	1.01274e-05	370.937	8.92682e-06
371.203	6.86693e-06	371.203	1.07412e-06	371.203	-1.3776e-07
371.469	-1.00284e-05	371.469	2.271e-05	371.469	1.73577e-06
371.735	9.79048e-06	371.735	-1.42705e-05	371.735	1.02218e-05
372	-2.82156e-06	372	-4.41925e-05	372	-6.44715e-06
372.266	-1.51276e-05	372.266	-1.51144e-05	372.266	1.04697e-06
372.532	-5.50714e-06	372.532	-2.29402e-05	372.532	1.19575e-05
372.798	-1.10143e-05	372.798	-5.60078e-06	372.798	4.38075e-06
373.064	5.7791e-07	373.064	4.00494e-05	373.064	2.70009e-06
373.329	-8.39669e-06	373.329	4.23511e-05	373.329	-5.0971e-06
373.595	-4.04537e-06	373.595	-9.20676e-07	373.595	-6.80532e-06
373.861	-1.32579e-06	373.861	-2.23264e-05	373.861	2.11599e-05
374.127	-1.35979e-06	374.127	-7.6723e-07	374.127	-1.44096e-05
374.393	-5.84709e-06	374.393	7.90247e-06	374.393	1.4327e-06
374.659	1.12183e-06	374.659	-1.71092e-05	374.659	1.12963e-06
374.924	1.22381e-05	374.924	-1.9948e-06	374.924	2.67254e-06
375.19	1.2918e-06	375.19	-9.28349e-06	375.19	1.90935e-05
375.456	3.80741e-06	375.456	3.19168e-05	375.456	-5.23486e-06
375.722	2.07368e-06	375.722	4.83355e-06	375.722	-7.1635e-06
375.988	9.6545e-06	375.988	-7.36541e-06	375.988	-2.25926e-06
376.253	-1.46857e-05	376.253	4.37321e-06	376.253	8.10026e-06
376.519	-1.83571e-06	376.519	-9.6671e-06	376.519	-9.42275e-06
376.785	-2.31164e-06	376.785	1.6342e-05	376.785	-3.04724e-05
377.051	-1.75073e-05	377.051	-1.26593e-05	377.051	3.14092e-06
377.317	7.81878e-07	377.317	-1.68791e-05	377.317	-1.90108e-06
377.583	-1.01984e-07	377.583	-6.75163e-06	377.583	-5.01445e-06
377.848	-1.54676e-05	377.848	5.9844e-06	377.848	-9.91869e-07
378.114	7.30886e-06	378.114	2.48583e-05	378.114	-1.29218e-05
378.38	1.03004e-05	378.38	-1.53446e-06	378.38	9.09213e-07
378.646	1.34279e-05	378.646	3.09194e-05	378.646	2.03884e-06
378.912	-4.45331e-06	378.912	-2.1329e-05	378.912	-5.51038e-08
379.178	2.48161e-06	379.178	-6.6749e-06	379.178	-2.51824e-05
379.443	8.83863e-07	379.443	-3.75176e-05	379.443	-2.6808e-05
379.709	-3.02553e-06	379.709	1.22757e-05	379.709	-3.16847e-06
379.975	1.2884e-05	379.975	6.59818e-06	379.975	8.98192e-06
380.241	-6.11905e-06	380.241	-4.43459e-05	380.241	-3.03071e-06
380.507	-2.41362e-06	380.507	1.28895e-05	380.507	4.13279e-07
380.772	5.1332e-06	380.772	0	380.772	-8.48599e-06
381.038	-9.41654e-06	381.038	3.09961e-05	381.038	5.51038e-07
381.304	5.33717e-06	381.304	-7.6723e-07	381.304	9.03703e-06
381.57	-5.23519e-06	381.57	1.48843e-05	381.57	-5.37262e-06
381.836	3.46746e-06	381.836	1.60351e-05	381.836	3.93992e-06
382.102	1.42778e-06	382.102	-3.22237e-06	382.102	-8.18292e-06
382.367	9.6545e-06	382.367	-3.37581e-05	382.367	-6.94308e-06
382.633	8.56667e-06	382.633	1.07412e-05	382.633	9.94624e-06
382.899	-3.63743e-06	382.899	1.53446e-07	382.899	5.042e-06
383.165	1.12183e-06	383.165	8.89987e-06	383.165	1.72475e-05
383.431	-4.41931e-07	383.431	6.13784e-07	383.431	5.59304e-06
383.697	1.59095e-05	383.697	-1.23524e-05	383.697	5.23486e-07
383.962	-1.61135e-05	383.962	-2.56255e-05	383.962	8.07271e-06
384.228	-1.33939e-05	384.228	-2.11756e-05	384.228	-2.45212e-06
384.494	-1.55016e-05	384.494	-7.59558e-06	384.494	1.28943e-05
384.76	3.16151e-06	384.76	-8.58531e-05	384.76	-8.10026e-06
385.026	-1.10823e-05	385.026	-3.05358e-05	385.026	8.81661e-07
385.292	-1.88671e-05	385.292	-7.36541e-06	385.292	3.80216e-06
385.558	4.14735e-06	385.558	5.52406e-06	385.558	8.51354e-06
385.823	-6.96892e-06	385.823	-3.91287e-06	385.823	-3.85727e-06
386.089	1.40398e-05	386.089	1.46541e-05	386.089	6.39204e-06
386.355	-1.04704e-05	386.355	-9.51366e-06	386.355	-5.45528e-06
386.621	3.63743e-06	386.621	-1.72627e-05	386.621	-8.04516e-06
386.887	-4.79325e-06	386.887	1.24291e-05	386.887	-1.03595e-05
387.153	-4.45331e-06	387.153	1.90273e-05	387.153	1.98374e-06
387.418	-5.33717e-06	387.418	1.1355e-05	387.418	-1.53464e-05
387.684	-3.97738e-06	387.684	-3.06892e-07	387.684	2.20415e-06
387.95	-1.15582e-06	387.95	1.51144e-05	387.95	3.16847e-06
388.216	8.29471e-06	388.216	3.44486e-05	388.216	6.86043e-06
388.482	0.000153248	388.482	-5.44734e-06	388.482	6.80532e-06
388.748	0.000204852	388.748	-4.88726e-05	388.748	1.21228e-06
389.013	0.00015199	389.013	-1.56515e-05	389.013	-1.04697e-06
389.279	1.67254e-05	389.279	-3.99727e-05	389.279	-3.82972e-06
389.545	-4.62328e-06	389.545	1.05878e-05	389.545	3.30623e-07
389.811	7.95476e-06	389.811	1.14317e-05	389.811	-3.47154e-06
390.077	-5.09921e-06	390.077	1.51144e-05	390.077	1.09106e-05
390.343	-6.96892e-06	390.343	1.28127e-05	390.343	3.80216e-06
390.609	-4.62328e-06	390.609	-2.12523e-05	390.609	-1.18473e-06
390.874	4.28333e-06	390.874	-7.6723e-07	390.874	5.48283e-06
391.14	-8.22672e-06	391.14	-3.83615e-06	391.14	-2.1215e-06
391.406	3.94339e-06	391.406	1.39636e-05	391.406	-3.27868e-06
391.672	4.38532e-06	391.672	1.45007e-05	391.672	4.27055e-06
391.938	1.75753e-05	391.938	-2.73901e-05	391.938	-8.23802e-06
392.204	8.39669e-06	392.204	3.9896e-06	392.204	8.54109e-07
392.47	-2.34564e-06	392.47	-5.9844e-06	392.47	-3.96748e-06
392.735	-1.39378e-06	392.735	9.13004e-06	392.735	1.15718e-05
393.001	-7.92077e-06	393.001	-1.92575e-05	393.001	-8.89927e-06
393.267	-2.41362e-06	393.267	9.59038e-06	393.267	2.04435e-05
393.533	1.49577e-06	393.533	7.51886e-06	393.533	2.45212e-06
393.799	9.51852e-07	393.799	1.97178e-05	393.799	1.4575e-05
394.065	1.04024e-05	394.065	0.000263927	394.065	7.46657e-06
394.331	-1.48217e-05	394.331	0.000478215	394.331	-5.97876e-06
394.596	-1.32579e-06	394.596	0.000465862	394.596	9.3401e-06
394.862	3.90939e-06	394.862	0.00021283	394.862	4.90424e-06
395.128	-1.42778e-06	395.128	3.97425e-05	395.128	-5.0971e-06
395.394	-4.14735e-06	395.394	-3.14564e-06	395.394	5.51038e-08
395.66	7.78479e-06	395.66	4.60338e-05	395.66	6.66756e-06
395.926	1.9139e-05	395.926	8.06359e-05	395.926	-3.6093e-06
396.192	-1.49577e-06	396.192	5.50104e-05	396.192	-2.70009e-06
396.457	-2.31164e-06	396.457	-2.60858e-06	396.457	4.68382e-06
396.723	-1.05384e-05	396.723	7.13524e-06	396.723	-1.33076e-05
396.989	4.89524e-06	396.989	8.59298e-06	396.989	9.36765e-06
397.255	-1.45157e-05	397.255	3.21469e-05	397.255	-1.10208e-07
397.521	-8.77064e-06	397.521	4.41157e-05	397.521	8.95437e-06
397.787	-6.62897e-06	397.787	-9.97399e-06	397.787	-1.61179e-05
398.053	1.77452e-05	398.053	-2.0485e-05	398.053	-6.14408e-06
398.318	1.75073e-05	398.318	-1.81834e-05	398.318	-4.76648e-06
398.584	-1.03004e-05	398.584	2.60858e-06	398.584	-3.93992e-06
398.85	-3.53545e-06	398.85	5.37061e-06	398.85	2.8654e-06
399.116	8.46468e-06	399.116	-1.24291e-05	399.116	-1.70546e-05
399.382	-8.63466e-06	399.382	-1.30429e-05	399.382	-6.55735e-06
399.648	-7.78479e-06	399.648	8.82315e-06	399.648	6.55735e-06
399.914	7.95476e-06	399.914	-1.45774e-06	399.914	1.39137e-05
400.18	1.58075e-05	400.18	3.06892e-06	400.18	2.18487e-05
400.445	3.8754e-06	400.445	-3.16866e-05	400.445	-3.91237e-06
400.711	-6.18704e-06	400.711	1.7186e-05	400.711	-6.91553e-06
400.977	-3.80741e-06	400.977	6.22991e-05	400.977	-1.79363e-05
401.243	-4.58929e-06	401.243	4.06632e-05	401.243	-3.05826e-05
401.509	-1.73373e-05	401.509	2.65462e-05	401.509	-9.11968e-06
401.775	-1.86631e-05	401.775	3.56762e-05	401.775	2.42457e-06
402.041	-7.0709e-06	402.041	-2.83108e-05	402.041	2.20415e-06
402.306	-1.32919e-05	402.306	-6.58284e-05	402.306	-2.47967e-06
402.572	-1.22381e-06	402.572	-7.90247e-06	402.572	-1.15167e-05
402.838	-6.39101e-06	402.838	-4.6801e-06	402.838	-1.64485e-05
403.104	7.41085e-06	403.104	2.66996e-05	403.104	3.05826e-06
403.37	-2.88955e-06	403.37	3.03823e-05	403.37	5.95121e-06
403.636	-1.302e-05	403.636	4.94096e-05	403.636	4.46341e-06
403.902	-1.08103e-05	403.902	2.11756e-05	403.902	4.07768e-06
404.168	1.46177e-06	404.168	5.16346e-05	404.168	5.23486e-07
404.433	-2.01929e-05	404.433	4.21977e-05	404.433	1.02218e-05
404.699	-2.53261e-05	404.699	-8.89987e-06	404.699	2.23722e-05
404.965	-2.08048e-05	404.965	-9.70546e-05	404.965	9.36765e-07
405.231	1.65554e-05	405.231	-0.000107259	405.231	1.57872e-05
405.497	-1.59435e-05	405.497	-0.000146388	405.497	6.88798e-06
405.763	-1.86291e-05	405.763	-5.02536e-05	405.763	-3.41644e-06
406.029	-1.40398e-05	406.029	-6.21457e-05	406.029	1.46301e-05
406.295	-2.04988e-05	406.295	-0.000134802	406.295	1.95894e-05
406.561	-2.41362e-05	406.561	-4.0433e-05	406.561	8.45844e-06
406.826	4.79325e-06	406.826	-4.21209e-05	406.826	2.01956e-05
407.092	-4.75926e-07	407.092	5.99207e-05	407.092	4.96761e-05
407.358	1.24761e-05	407.358	0.000119381	407.358	3.32276e-05
407.624	-1.13882e-05	407.624	3.55228e-05	407.624	2.29232e-05
407.89	-2.99493e-05	407.89	-2.40143e-05	407.89	4.21544e-06
408.156	5.98307e-06	408.156	-8.10962e-05	408.156	-5.37262e-06
408.422	-1.76093e-05	408.422	-0.000143549	408.422	-1.78812e-05
408.688	-2.93374e-05	408.688	-3.82081e-05	408.688	1.23708e-05
408.953	-5.61933e-05	408.953	1.72627e-05	408.953	4.02258e-06
409.219	-4.92923e-05	409.219	5.90767e-05	409.219	1.30872e-05
409.485	-4.73546e-05	409.485	1.54213e-05	409.485	6.44715e-06
409.751	-8.29471e-06	409.751	5.9844e-06	409.751	-5.53793e-06
410.017	-1.46177e-06	410.017	9.13004e-06	410.017	-2.20415e-07
410.283	1.78472e-05	410.283	-3.23004e-05	410.283	6.4196e-06
410.549	8.15873e-06	410.549	5.33225e-05	410.549	-8.54109e-07
410.815	9.28056e-06	410.815	0.000108026	410.815	2.72764e-05
411.081	3.90939e-05	411.081	-6.90507e-06	411.081	6.75022e-06
411.346	-1.68954e-05	411.346	-1.47308e-05	411.346	0.000163631
411.612	-3.74622e-05	411.612	-0.000105034	411.612	0.000178233
411.878	-8.46468e-06	411.878	-7.35007e-05	411.878	-1.96996e-05
412.144	9.55251e-06	412.144	-2.52419e-05	412.144	-1.18749e-05
412.41	3.35528e-05	412.41	-0.000106261	412.41	4.26228e-05
412.676	3.63743e-06	412.676	-5.57009e-05	412.676	1.6972e-05
412.942	1.9547e-05	412.942	2.4091e-05	412.942	-4.16034e-06
413.208	1.54676e-05	413.208	0.000140326	413.208	2.60366e-05
413.474	8.39669e-06	413.474	0.000102579	413.474	1.45474e-05
413.739	9.51852e-06	413.739	9.1147e-05	413.739	1.03871e-05
414.005	8.87262e-06	414.005	6.13784e-05	414.005	1.77985e-05
414.271	1.04364e-05	414.271	3.94356e-05	414.271	2.77723e-05
414.537	2.03288e-05	414.537	1.47308e-05	414.537	5.7859e-07
414.803	-9.17857e-07	414.803	0.000110558	414.803	2.85713e-05
415.069	-1.04704e-05	415.069	0.000183905	415.069	9.56051e-06
415.335	-2.14167e-06	415.335	0.000501538	415.335	2.22619e-05
415.601	-1.18642e-05	415.601	0.000530233	415.601	1.38862e-05
415.867	1.2578e-05	415.867	0.000445991	415.867	7.57678e-06
416.132	3.74622e-05	416.132	0.000121299	416.132	5.53793e-06
416.398	4.03517e-05	416.398	-3.37581e-05	416.398	2.56233e-06
416.664	3.04253e-05	416.664	5.06372e-06	416.664	-4.05013e-06
416.93	3.1887e-05	416.93	-1.30429e-06	416.93	2.11874e-05
417.196	1.268e-05	417.196	4.43459e-05	417.196	-3.56522e-05
417.462	4.99722e-06	417.462	4.31951e-05	417.462	4.13279e-06
417.728	3.41647e-05	417.728	3.66736e-05	417.728	-4.13279e-06
417.994	3.97058e-05	417.994	2.73134e-05	417.994	4.38075e-06
418.26	6.79894e-07	418.26	-9.08401e-05	418.26	-1.193e-05
418.526	3.69862e-05	418.526	-4.91027e-05	418.526	-4.49096e-06
418.791	8.9678e-05	418.791	3.68271e-06	418.791	-1.14065e-05
419.057	4.62668e-05	419.057	1.2736e-05	419.057	3.33378e-06
419.323	4.04877e-05	419.323	4.83355e-06	419.323	1.96721e-05
419.589	0.000105248	419.589	2.5472e-05	419.589	-1.98649e-05
419.855	0.000110483	419.855	3.02289e-05	419.855	-7.05329e-06
420.121	3.67143e-05	420.121	-2.17126e-05	420.121	-6.00632e-06
420.387	5.09241e-05	420.387	0.000106645	420.387	1.3776e-06
420.653	7.0641e-05	420.653	0.000164571	420.653	1.6724e-05
420.919	6.72415e-05	420.919	0.00030904	420.919	6.55735e-06
421.185	6.10545e-05	421.185	0.000196641	421.185	6.29561e-05
421.45	6.68336e-05	421.45	0.000206155	421.45	6.56562e-05
421.716	7.77799e-05	421.716	0.000147922	421.716	3.22357e-05
421.982	7.81878e-05	421.982	0.000169635	421.982	5.35058e-05
422.248	8.07714e-05	422.248	0.000120685	422.248	4.69209e-05
422.514	8.63466e-05	422.514	0.000186437	422.514	3.67818e-05
422.78	6.60177e-05	422.78	0.000423665	422.78	4.57362e-05
423.046	9.95705e-05	423.046	0.000498163	423.046	5.83274e-05
423.312	0.000135571	423.312	0.000519645	423.312	3.35307e-05
423.578	0.000150359	423.578	0.000165492	423.578	5.93468e-05
423.844	0.000156988	423.844	6.2606e-05	423.844	6.2901e-05
424.11	8.24712e-05	424.11	-3.14564e-05	424.11	4.96761e-05
424.375	0.000157124	424.375	-5.6775e-05	424.375	0.00013641
424.641	0.000157803	424.641	5.47802e-05	424.641	0.00017129
424.907	0.000198495	424.907	0.000238378	424.907	0.000128805
425.173	0.000179526	425.173	0.000202856	425.173	0.000132993
425.439	0.000172455	425.439	0.000124291	425.439	0.000108417
425.705	0.000134551	425.705	0.000255795	425.705	0.000153051
425.971	0.000137917	425.971	0.000288862	425.971	0.000123736
426.237	0.000162053	426.237	0.000259784	426.237	0.00015925
426.503	0.000207708	426.503	0.000464635	426.503	0.000156219
426.769	0.000225521	426.769	0.000753037	426.769	0.000193001
427.035	0.000149883	427.035	0.000710685	427.035	0.000156164
427.3	0.000188297	427.3	0.000428728	427.3	0.00016567
427.566	0.000163039	427.566	0.000301982	427.566	0.000132222
427.832	0.000246564	427.832	0.000278735	427.832	0.000190604
428.098	0.000239289	428.098	0.000206538	428.098	0.000202727
428.364	0.00029759	428.364	0.000275052	428.364	0.000185149
428.63	0.000282564	428.63	0.000291778	428.63	0.000203581
428.896	0.000251017	428.896	0.000173931	428.896	0.000117647
429.162	0.000200297	429.162	2.80039e-05	429.162	0.00010748
429.428	0.000224297	429.428	9.06099e-05	429.428	0.000173908
429.694	0.000231776	429.694	7.26567e-05	429.694	0.000233089
429.96	0.000236807	429.96	-1.86437e-05	429.96	0.000176883
430.226	0.000297216	430.226	-1.94109e-05	430.226	0.000134729
430.491	0.000202099	430.491	-0.000110942	430.491	6.97063e-05
430.757	0.000311392	430.757	-0.000110098	430.757	0.000248518
431.023	0.000321522	431.023	-0.000172473	431.023	0.000225375
431.289	0.000388526	431.289	3.45254e-05	431.289	0.000282683
431.555	0.000441455	431.555	0.00021375	431.555	0.000346052
431.821	0.000553604	431.821	0.000201705	431.821	0.000355144
432.087	0.000435914	432.087	0.000328758	432.087	0.000332001
432.353	0.000389919	432.353	0.000164724	432.353	0.000258161
432.619	0.000481025	432.619	0.000314948	432.619	0.00027855
432.885	0.000440571	432.885	0.000367733	432.885	0.000430636
433.151	0.000446351	433.151	0.000365969	433.151	0.000320153
433.417	0.000397058	433.417	0.000137027	433.417	0.000311612
433.682	0.000399438	433.682	-6.4831e-05	433.682	0.000300316
433.948	0.000405217	433.948	7.08921e-05	433.948	0.000352389
434.214	0.000423574	434.214	0.000100354	434.214	0.000239977
434.48	0.000504482	434.48	0.000250654	434.48	0.000308306
434.746	0.000528618	434.746	0.000252572	434.746	0.000390411
435.012	0.000529298	435.012	4.61873e-05	435.012	0.000453504
435.278	0.000582669	435.278	5.86164e-05	435.278	0.000481332
435.544	0.000655758	435.544	0.000198252	435.544	0.000452127
435.81	0.000604426	435.81	0.000141707	435.81	0.000351011
436.076	0.000654058	436.076	0.000320012	436.076	0.000403911
436.342	0.000810774	436.342	0.000309808	436.342	0.000535885
436.608	0.000713889	436.608	0.000345637	436.608	0.000590162
436.873	0.000824372	436.873	0.000369728	436.873	0.00071387
437.139	0.000939954	437.139	0.000503687	437.139	0.000858793
437.405	0.00102392	437.405	0.000411542	437.405	0.000841435
437.671	0.000991966	437.671	0.000592302	437.671	0.000793219
437.937	0.000942673	437.937	0.000539286	437.937	0.000692931
438.203	0.000767261	438.203	0.000508367	438.203	0.000740044
438.469	0.000619724	438.469	0.00039942	438.469	0.000705329
438.735	0.000574171	438.735	0.000417527	438.735	0.000648296
439.001	0.000673095	439.001	0.000628055	439.001	0.000583549
439.267	0.000547655	439.267	0.000472077	439.267	0.000417687
439.533	0.000801255	439.533	0.000631354	439.533	0.000664828
439.799	0.000911398	439.799	0.000819939	439.799	0.000733156
440.065	0.000967829	440.065	0.000817177	440.065	0.000798454
440.331	0.000788337	440.331	0.000623682	440.331	0.000637
440.596	0.000876724	440.596	0.000468471	440.596	0.000797903
440.862	0.000990266	440.862	0.000641865	440.862	0.000864028
441.128	0.000883183	441.128	0.00072557	441.128	0.000719656
441.394	0.00106981	441.394	0.000715826	441.394	0.000829588
441.66	0.00105486	441.66	0.00076278	441.66	0.000711941
441.926	0.000881143	441.926	0.000780657	441.926	0.00074032
442.192	0.00100318	442.192	0.000579949	442.192	0.000693757
442.458	0.000764201	442.458	0.000556089	442.458	0.000565641
442.724	0.000864486	442.724	0.00075273	442.724	0.000772831
442.99	0.00111979	442.99	0.000761476	442.99	0.0010073
443.256	0.000941654	443.256	0.000745134	443.256	0.000849976
443.522	0.00106403	443.522	0.000855462	443.522	0.000816639
443.788	0.00124863	443.788	0.0011754	443.788	0.00102714
444.054	0.000976668	444.054	0.00112169	444.054	0.000849701
444.319	0.00096511	444.319	0.00111785	444.319	0.000609999
444.585	0.000846468	444.585	0.000927581	444.585	0.000611652
444.851	0.000765561	444.851	0.000690507	444.851	0.000653531
445.117	0.000857347	445.117	0.000862367	445.117	0.0006899
445.383	0.0010535	445.383	0.000867737	445.383	0.000999859
445.649	0.00105962	445.649	0.000627594	445.649	0.000986358
445.915	0.00106064	445.915	0.00082554	445.915	0.000834547
446.181	0.00112692	446.181	0.00109637	446.181	0.000996002
446.447	0.0012935	446.447	0.000816333	446.447	0.00110015
446.713	0.00122755	446.713	0.000746515	446.713	0.00102658
446.979	0.00125406	446.979	0.00126133	446.979	0.000910315
447.245	0.00125916	447.245	0.00130966	447.245	0.00102961
447.511	0.00143322	447.511	0.000939857	447.511	0.00111723
447.777	0.00132273	447.777	0.000781808	447.777	0.00104807
448.043	0.000941314	448.043	0.000630663	448.043	0.000735085
448.308	0.000936554	448.308	0.000547035	448.308	0.000818843
448.574	0.00113508	448.574	0.000626827	448.574	0.00104477
448.84	0.0012544	448.84	0.000751886	448.84	0.000992144
449.106	0.00129146	449.106	0.00071199	449.106	0.000900672
449.372	0.00138121	449.372	0.000748817	449.372	0.00101419
449.638	0.00139378	449.638	0.000590767	449.638	0.00105414
449.904	0.00114018	449.904	0.000311496	449.904	0.000807271
450.17	0.000976328	450.17	0.000256255	450.17	0.000574733
450.436	0.00100624	450.436	0.00037671	450.436	0.000460117
450.702	0.00127242	450.702	0.000586164	450.702	0.00089957
450.968	0.0012986	450.968	0.000727334	450.968	0.000986909
451.234	0.0015437	451.234	0.000847789	451.234	0.00146494
451.5	0.00144308	451.5	0.000616086	451.5	0.00121394
451.766	0.00153928	451.766	0.000517113	451.766	0.00133158
452.032	0.00189249	452.032	0.000654447	452.032	0.00170767
452.298	0.00142404	452.298	0.000798687	452.298	0.00148835
452.564	0.001182	452.564	0.00113473	452.564	0.00129577
452.829	0.00117282	452.829	0.00109944	452.829	0.00108747
453.095	0.000983467	453.095	0.000826307	453.095	0.000942
453.361	0.000860066	453.361	0.000625293	453.361	0.000837854
453.627	0.0012612	453.627	0.00088078	453.627	0.000864028
453.893	0.0011871	453.893	0.000604577	453.893	0.000904529
454.159	0.00116466	454.159	0.000415072	454.159	0.000856589
454.425	0.00154778	454.425	0.000651379	454.425	0.00112302
454.691	0.0015182	454.691	0.000792549	454.691	0.00107204
454.957	0.00160591	454.957	0.000907633	454.957	0.00104587
455.223	0.0016586	455.223	0.00109407	455.223	0.00132056
455.489	0.00153282	455.489	0.000896892	455.489	0.00106957
455.755	0.00132919	455.755	0.00049026	455.755	0.000981124
456.021	0.00119423	456.021	0.000385917	456.021	0.000862375
456.287	0.00129248	456.287	0.000959805	456.287	0.00102025
456.553	0.00122619	456.553	0.000772601	456.553	0.000859895
456.819	0.00115514	456.819	0.000631431	456.819	0.000589611
457.084	0.00137169	457.084	0.00071736	457.084	0.000710564
457.35	0.00150495	457.35	0.000928349	457.35	0.000657113
457.616	0.00162767	457.616	0.00116542	457.616	0.000993522
457.882	0.00126392	457.882	0.000886151	457.882	0.000808924
458.148	0.00148659	458.148	0.000903797	458.148	0.000959082
458.414	0.00157973	458.414	0.000916073	458.414	0.00139358
458.68	0.0018143	458.68	0.00110865	458.68	0.00174431
458.946	0.00183911	458.946	0.00100968	458.946	0.00156853
459.212	0.00167016	459.212	0.00102579	459.212	0.0014575
459.478	0.00145361	459.478	0.000993563	459.478	0.00108059
459.744	0.00141928	459.744	0.00119074	459.744	0.00114726
460.01	0.00158143	460.01	0.00107949	460.01	0.00118776
460.276	0.00155696	460.276	0.000901496	460.276	0.00133737
460.542	0.00175209	460.542	0.000672094	460.542	0.00118308
460.808	0.00149509	460.808	0.00120225	460.808	0.00117041
461.074	0.00172659	461.074	0.0013135	461.074	0.00118418
461.34	0.00131016	461.34	0.00102195	461.34	0.00100978
461.606	0.00139582	461.606	0.000843186	461.606	0.00106295
461.872	0.0013156	461.872	0.000769532	461.872	0.000863201
462.137	0.00106131	462.137	0.000905332	462.137	0.000638929
462.403	0.00126596	462.403	0.000963641	462.403	0.000835925
462.669	0.00158415	462.669	0.00109637	462.669	0.00131671
462.935	0.00128976	462.935	0.00111172	462.935	0.000806995
463.201	0.00122721	463.201	0.000716593	463.201	0.000708635
463.467	0.00131152	463.467	0.000706619	463.467	0.000764566
463.733	0.00147571	463.733	0.00046264	463.733	0.00113128
463.999	0.00123571	463.999	0.00054013	463.999	0.00117977
464.265	0.00131764	464.265	0.000596138	464.265	0.000865406
464.531	0.00103004	464.531	0.000105878	464.531	0.000707809
464.797	0.00110381	464.797	0.00024935	464.797	0.00086761
465.063	0.000989586	465.063	0.000256255	465.063	0.000648296
465.329	0.00122279	465.329	-3.9896e-05	465.329	0.00098746
465.595	0.00120239	465.595	0.000353693	465.595	0.000997655
465.861	0.00145021	465.861	0.00111402	465.861	0.00143821
466.127	0.00138324	466.127	0.000916073	466.127	0.00135638
466.393	0.00154608	466.393	0.00091147	466.393	0.00145998
466.659	0.00169124	466.659	0.000642172	466.659	0.00143132
466.925	0.00203458	466.925	0.000626827	466.925	0.00166055
467.19	0.00202235	467.19	0.00067593	467.19	0.00153299
467.456	0.00153826	467.456	0.00020485	467.456	0.00118611
467.722	0.00152024	467.722	4.29649e-05	467.722	0.000957153
467.988	0.00171061	467.988	0.000296151	467.988	0.00109381
468.254	0.00194178	468.254	0.000596905	468.254	0.00109657
468.52	0.00176671	468.52	0.000833979	468.52	0.00108141
468.786	0.00155118	468.786	0.000659051	468.786	0.000854385
469.052	0.00159775	469.052	0.000439623	469.052	0.00117812
469.318	0.00114494	469.318	0.000247815	469.318	0.000876702
469.584	0.00129656	469.584	0.000311496	469.584	0.000914999
469.85	0.00170959	469.85	0.00102195	469.85	0.00149497
470.116	0.00194076	470.116	0.00117079	470.116	0.00188675
470.382	0.00131288	470.382	0.000713524	470.382	0.00108003
470.648	0.00105384	470.648	0.000855462	470.648	0.000892406
470.914	0.000629582	470.914	0.000738076	470.914	0.000539466
471.18	0.000762501	471.18	0.000950598	471.18	0.000317398
471.446	0.00109531	471.446	0.000777204	471.446	0.000543324
471.712	0.0016705	471.712	0.000963641	471.712	0.00111723
471.978	0.00175175	471.978	0.00105571	471.978	0.00121008
472.244	0.00141078	472.244	0.00105878	472.244	0.00109298
472.509	0.00133803	472.509	0.000924513	472.509	0.00107976
472.775	0.00156376	472.775	0.000680533	472.775	0.00126573
473.041	0.00129656	473.041	0.000560078	473.041	0.000992144
473.307	0.00164704	473.307	0.000407399	473.307	0.00117481
473.573	0.00189792	473.573	0.000545501	473.573	0.00122083
473.839	0.00186325	473.839	0.000690507	473.839	0.0010478
474.105	0.00157158	474.105	0.000361365	474.105	0.00113844
474.371	0.00162087	474.371	0.000396658	474.371	0.00121449
474.637	0.0011599	474.637	0.00031303	474.637	0.000933459
474.903	0.00122721	474.903	0.000726567	474.903	0.00110566
475.169	0.00175447	475.169	0.000763394	475.169	0.00133021
475.435	0.00181838	475.435	0.000807126	475.435	0.00122413
475.701	0.0016654	475.701	0.000801756	475.701	0.00128723
475.967	0.00182756	475.967	0.00101274	475.967	0.00144344
476.233	0.00206144	476.233	0.00104957	476.233	0.00161124
476.499	0.00208388	476.499	0.00107949	476.499	0.0018953
476.765	0.00168138	476.765	0.00106415	476.765	0.00139798
477.031	0.00173849	477.031	0.000765696	477.031	0.00153216
477.297	0.00172591	477.297	0.000848557	477.297	0.00137704
477.563	0.00155458	477.563	0.00108947	477.563	0.00136272
477.829	0.00119899	477.829	0.00126363	477.829	0.00103926
478.094	0.00118812	478.094	0.00134035	478.094	0.00118914
478.36	0.00145599	478.36	0.000923745	478.36	0.0012346
478.626	0.00148795	478.626	0.000906866	478.626	0.00132718
478.892	0.00149271	478.892	0.000841652	478.892	0.00133131
479.158	0.00137237	479.158	0.00127821	479.158	0.0012897
479.424	0.0011565	479.424	0.000936788	479.424	0.0012762
479.69	0.00157226	479.69	0.0010841	479.69	0.00138118
479.956	0.00136115	479.956	0.00111325	479.956	0.0013393
480.222	0.00136319	480.222	0.00168407	480.222	0.00148257
480.488	0.00177282	480.488	0.00146157	480.488	0.00208485
480.754	0.00148081	480.754	0.00102042	480.754	0.00175588
481.02	0.0017769	481.02	0.000993563	481.02	0.00172199
481.286	0.00218484	481.286	0.00113857	481.286	0.00204931
481.552	0.00217668	481.552	0.00112783	481.552	0.00150902
481.818	0.00143288	481.818	0.00127897	481.818	0.000897641
482.084	0.0016603	482.084	0.0012713	482.084	0.00149965
482.35	0.00187617	482.35	0.00141017	482.35	0.00173109
482.616	0.00144104	482.616	0.0014117	482.616	0.0016724
482.882	0.00141248	482.882	0.00115545	482.882	0.00125058
483.148	0.00160149	483.148	0.00119841	483.148	0.00121779
483.414	0.00194858	483.414	0.00144239	483.414	0.00138779
483.68	0.00180784	483.68	0.00110942	483.68	0.00139716
483.945	0.0011803	483.945	0.00107105	483.945	0.00115002
484.211	0.00110925	484.211	0.000947529	484.211	0.00114065
484.477	0.00149101	484.477	0.000622991	484.477	0.00139991
484.743	0.00144851	484.743	0.00064831	484.743	0.00117151
485.009	0.00159809	485.009	0.000720429	485.009	0.00120815
485.275	0.0014169	485.275	0.000962107	485.275	0.0011558
485.541	0.00131186	485.541	0.0013135	485.541	0.00104587
485.807	0.0014118	485.807	0.00123371	485.807	0.00106461
486.073	0.00122279	486.073	0.00101965	486.073	0.00101887
486.339	0.00108375	486.339	0.00161962	486.339	0.000882212
486.605	0.00108987	486.605	0.00157973	486.605	0.000650225
486.871	0.00139276	486.871	0.00125059	486.871	0.000949439
487.137	0.00162495	487.137	0.00130966	487.137	0.000910315
487.403	0.00162461	487.403	0.0012268	487.403	0.00116214
487.669	0.00130404	487.669	0.00124138	487.669	0.00117757
487.935	0.00104908	487.935	0.00132117	487.935	0.000826282
488.201	0.00100692	488.201	0.00115391	488.201	0.000678604
488.467	0.000604086	488.467	0.000659051	488.467	0.000346603
488.733	0.000488844	488.733	0.000287711	488.733	6.17163e-05
488.999	0.00116908	488.999	0.000642172	488.999	0.000886069
489.265	0.00124353	489.265	0.000768765	489.265	0.000819394
489.531	0.00118234	489.531	0.000723498	489.531	0.000638929
489.797	0.00139174	489.797	0.000761092	489.797	0.00099242
490.062	0.00147163	490.062	0.000793316	490.062	0.000877528
490.328	0.00114154	490.328	0.000528622	490.328	0.00104229
490.594	0.0011276	490.594	0.000615319	490.594	0.000979746
490.86	0.000951852	490.86	0.000503303	490.86	0.00056509
491.126	0.000696212	491.126	0.000584629	491.126	6.11652e-05
491.392	0.000910378	491.392	0.000400494	491.392	0.000454331
491.658	0.000783238	491.658	0.000788713	491.658	0.000550212
491.924	0.00101304	491.924	0.000876944	491.924	0.000286815
492.19	0.00127718	492.19	0.000808661	492.19	0.000680532
492.456	0.00152194	492.456	0.000714291	492.456	0.00115608
492.722	0.00123911	492.722	0.00061225	492.722	0.00105689
492.988	0.00145905	492.988	0.00130352	492.988	0.000942551
493.254	0.00148353	493.254	0.00131733	493.254	0.000975338
493.52	0.00158313	493.52	0.00104957	493.52	0.000985807
493.786	0.00142642	493.786	0.000729636	493.786	0.000820496
494.052	0.0015182	494.052	0.000968245	494.052	0.000957429
494.318	0.00134857	494.318	0.00106108	494.318	0.000984705
494.584	0.00168546	494.584	0.00107336	494.584	0.0014451
494.85	0.00146449	494.85	0.00103039	494.85	0.00133544
495.116	0.00125508	495.116	0.000910702	495.116	0.00112384
495.382	0.00123809	495.382	0.00101735	495.382	0.000947786
495.648	0.000935874	495.648	0.000669792	495.648	0.000657113
495.914	0.00102528	495.914	0.000898427	495.914	0.000643337
496.18	0.000776099	496.18	0.00079792	496.18	0.000617163
496.445	0.000767261	496.445	0.000528622	496.445	0.000560957
496.711	0.000848848	496.711	0.000471847	496.711	0.000574182
496.977	0.000629922	496.977	0.000666723	496.977	0.000565641
497.243	0.000920917	497.243	0.000808661	497.243	0.000928775
497.509	0.000973269	497.509	0.00119228	497.509	0.000884967
497.775	0.000662557	497.775	0.000993563	497.775	0.000538089
498.041	0.000589808	498.041	0.000927581	498.041	0.000272764
498.307	0.000732586	498.307	0.00051788	498.307	0.000524864
498.573	0.000675475	498.573	0.000501769	498.573	0.000612479
498.839	0.000647599	498.839	0.000542432	498.839	0.000563988
499.105	0.000460288	499.105	0.000555475	499.105	0.000229783
499.371	0.000461988	499.371	0.000544734	499.371	0.000281581
499.637	0.000625503	499.637	0.000787946	499.637	0.000247416
499.903	0.000586749	499.903	0.000571587	499.903	0.000551865
500.169	0.0006425	500.169	0.000600741	500.169	0.000540568
500.435	0.000753323	500.435	0.000827841	500.435	0.000102493
500.701	0.000648959	500.701	0.00093065	500.701	1.10208e-05
500.967	0.000745844	500.967	0.000838583	500.967	0.000404738
501.233	0.000819952	501.233	0.000908401	501.233	0.000882763
501.499	0.000766241	501.499	0.00118614	501.499	0.000759055
501.765	0.000533377	501.765	0.000906866	501.765	0.000577213
502.031	0.000411336	502.031	0.000580026	502.031	0.000424575
502.297	0.000419495	502.297	0.000616086	502.297	0.000486842
502.562	0.000407597	502.562	0.000596138	502.562	0.000454882
502.828	0.000988906	502.828	0.000828609	502.828	0.000923265
503.094	0.000978368	503.094	0.000848557	503.094	0.00113844
503.36	0.000929415	503.36	0.000805592	503.36	0.00103237
503.626	0.000886922	503.626	0.00102962	503.626	0.000766494
503.892	0.00114664	503.892	0.00107105	503.892	0.000759331
504.158	0.00101304	504.158	0.000992796	504.158	0.000503373
504.424	0.00110143	504.424	0.00100047	504.424	0.000749963
504.69	0.00110449	504.69	0.000593836	504.69	0.000709737
504.956	0.000939954	504.956	0.000669025	504.956	0.00085163
505.222	0.000748564	505.222	0.000524018	505.222	0.000685492
505.488	0.000617004	505.488	0.000111248	505.488	0.000241079
505.754	0.000545615	505.754	0.000432718	505.754	5.28997e-05
506.02	0.000328049	506.02	0.000316099	506.02	-0.000127565
506.286	0.00038618	506.286	0.000168791	506.286	-2.53478e-05
506.552	0.000421194	506.552	0.000224798	506.552	0.000109106
506.818	0.000476946	506.818	2.45514e-05	506.818	0.000277448
507.084	0.000809074	507.084	0.000414304	507.084	0.000296183
507.35	0.000767941	507.35	0.00025472	507.35	4.21544e-05
507.616	0.000505501	507.616	-3.37581e-05	507.616	-0.000297285
507.882	0.000425954	507.882	-0.00026316	507.882	-0.000279101
508.148	0.000622443	508.148	-0.000120455	508.148	9.75338e-05
508.414	0.000687373	508.414	-2.07152e-05	508.414	0.000173577
508.679	0.000939274	508.679	0.000451131	508.679	0.000702574
508.945	0.000797856	508.945	0.000666723	508.945	0.000795424
509.211	0.000412696	509.211	0.000319168	509.211	0.000362308
509.477	0.000436832	509.477	0.000434252	509.477	0.000147403
509.743	0.000528958	509.743	0.000215592	509.743	0.000103595
510.009	0.000217226	510.009	0.000281574	510.009	0.00034743
510.275	0.000349806	510.275	0.000659051	510.275	0.00019121
510.541	3.39947e-05	510.541	0.000682068	510.541	0.000133902
510.807	0.000365443	510.807	0.000706619	510.807	0.000401707
511.073	0.000814853	511.073	0.000528622	511.073	0.000822425
511.339	0.000742784	511.339	0.000110481	511.339	0.000666481
511.605	0.000547995	511.605	0.000504838	511.605	0.000408319
511.871	0.000583689	511.871	0.000614551	511.871	0.000700921
512.137	0.000658818	512.137	-4.75683e-05	512.137	0.000678879
512.403	0.000583009	512.403	0.000137334	512.403	0.000506129
512.669	0.000539836	512.669	0.000207919	512.669	0.000429259
512.935	0.000267878	512.935	0.000178765	512.935	0.000435045
513.201	0.000343687	513.201	-0.000150377	513.201	0.000302244
513.467	0.000347426	513.467	-0.00017186	513.467	0.000468382
513.733	0.000843409	513.733	0.000242445	513.733	0.00093704
513.999	0.00064284	513.999	0.000558544	513.999	0.000781097
514.264	0.000478985	514.264	0.000310728	514.264	0.000487944
514.53	0.000589808	514.53	0.00064831	514.53	0.0003714
514.796	0.000300513	514.796	0.000531691	514.796	2.20415e-05
515.062	0.000305952	515.062	0.000781808	515.062	-6.50225e-05
515.328	0.000375642	515.328	0.00109791	515.328	-0.000184598
515.594	0.000298814	515.594	0.000438856	515.594	-0.000276897
515.86	0.000401817	515.86	0.000363667	515.86	-3.91237e-05
516.126	0.000404877	516.126	0.000222497	516.126	7.65943e-05
516.392	0.000344366	516.392	2.9922e-05	516.392	-6.44715e-05
516.658	0.000226065	516.658	-5.60078e-05	516.658	-0.000269182
516.924	0.000212467	516.924	-2.30169e-06	516.924	0.000104697
517.19	0.000374962	517.19	0.000307659	517.19	0.000739218
517.456	0.000346066	517.456	0.000237074	517.456	0.000381318
517.722	0.000329069	517.722	-0.000152679	517.722	0.000347154
517.988	0.000330769	517.988	0.000119688	517.988	0.000109932
518.254	0.000279776	518.254	0.000187971	518.254	0.00018818
518.52	0.000360344	518.52	0.000220962	518.52	0.000160352
518.786	0.000417795	518.786	0.000326073	518.786	0.000219864
519.052	0.000498362	519.052	0.000282341	519.052	0.000404738
519.318	0.000634681	519.318	0.000237074	519.318	0.000733432
519.583	0.000486124	519.583	0.000176463	519.583	0.000714421
519.849	0.000499382	519.849	0.000272367	519.849	0.000606418
520.115	0.000358644	520.115	-1.53446e-06	520.115	0.000455709
520.381	0.00038414	520.381	0.000154981	520.381	0.000554069
520.647	0.000412356	520.647	0.000541665	520.647	0.000511914
520.913	0.000553094	520.913	0.000343719	520.913	0.000530374
521.179	0.000442951	521.179	-1.45774e-05	521.179	0.000516047
521.445	0.000406917	521.445	0.000105878	521.445	0.000642511
521.711	0.000409296	521.711	6.6749e-05	521.711	0.000435045
521.977	0.000224365	521.977	0.000524786	521.977	0.000289846
522.243	0.00025802	522.243	0.000248583	522.243	0.000343572
522.509	0.000223005	522.509	0.000147308	522.509	0.000297561
522.775	0.000266179	522.775	0.000178765	522.775	0.000251549
523.041	0.000338927	523.041	0.000147308	523.041	0.000381594
523.307	0.000424934	523.307	-0.000303056	523.307	0.000362859
523.573	0.000395358	523.573	-0.000139636	523.573	0.000400605
523.839	0.000214847	523.839	-0.000121222	523.839	0.00010332
524.105	0.000143798	524.105	2.30169e-05	524.105	7.71453e-05
524.371	0.000416775	524.371	-8.13264e-05	524.371	0.000321255
524.637	0.000391279	524.637	-0.00023554	524.637	0.000216834
524.903	0.000348786	524.903	-0.000343719	524.903	8.29312e-05
525.168	0.000281816	525.168	0.000103576	525.168	7.1635e-05
525.434	0.000375642	525.434	3.83615e-05	525.434	-7.1635e-06
525.7	0.000306972	525.7	-8.43953e-05	525.7	8.89927e-05
525.966	0.000232184	525.966	0.000179532	525.966	-8.89927e-05
526.232	0.000199549	526.232	0.000299987	526.232	-0.000230885
526.498	0.000145497	526.498	-2.14824e-05	526.498	-0.000128116
526.764	0.000392299	526.764	-7.6723e-07	526.764	-1.01942e-05
527.03	0.000298474	527.03	-4.60338e-05	527.03	-3.11337e-05
527.296	4.92923e-05	527.296	4.37321e-05	527.296	-0.000126188
527.562	-5.54114e-05	527.562	2.68531e-05	527.562	0.000149331
527.828	0.000298134	527.828	-0.000286177	527.828	0.000648847
528.094	0.000501762	528.094	-0.000428882	528.094	0.000648572
528.36	0.000477286	528.36	3.9896e-05	528.36	0.000586856
528.626	0.000398418	528.626	0.000278505	528.626	0.000410248
528.892	0.000285216	528.892	0.000362133	528.892	0.000133627
529.158	0.000103684	529.158	0.000270065	529.158	6.30939e-05
529.424	0.000382441	529.424	0.000557009	529.424	0.000245488
529.69	0.000550374	529.69	0.000482588	529.69	0.000318776
529.956	0.000567032	529.956	7.90247e-05	529.956	0.000375257
530.221	0.000598987	530.221	-2.68531e-05	530.221	0.000481607
530.487	0.000420175	530.487	-2.45514e-05	530.487	0.000259263
530.753	0.000410316	530.753	9.97399e-05	530.753	0.000426228
531.019	0.000438532	531.019	0.000116619	531.019	0.000380216
531.285	0.000441591	531.285	0.000377477	531.285	0.000206088
531.551	0.000404877	531.551	0.000324538	531.551	0.000317398
531.817	0.000229804	531.817	0.000428115	531.817	0.000192863
532.083	0.00025632	532.083	0.000510975	532.083	0.000103595
532.349	0.000182552	532.349	0.000410468	532.349	-0.000190108
532.615	0.000147877	532.615	0.000240143	532.615	-0.000230885
532.881	0.000112862	532.881	0.000309194	532.881	-0.000154291
533.147	0.000145837	533.147	0.000193342	533.147	-0.000104697
533.413	0.000247821	533.413	-0.000281574	533.413	7.71453e-06
533.679	0.000223345	533.679	-0.00026316	533.679	-7.60433e-05
533.945	0.000289975	533.945	9.20676e-06	533.945	-0.000173026
534.211	0.000378361	534.211	0.000184903	534.211	5.51038e-05
534.476	0.000377341	534.476	0.000381313	534.476	5.15221e-05
534.742	0.000278417	534.742	-0.000125059	534.742	-3.85727e-06
535.008	0.00032023	535.008	-0.000197945	535.008	7.79719e-05
535.274	0.000283856	535.274	1.30429e-05	535.274	0.000119851
535.54	0.000248501	535.54	0.0003629	535.54	0.000247967
535.806	0.000182552	535.806	0.000310728	535.806	0.000282958
536.072	0.000139718	536.072	0.000231704	536.072	0.000139413
536.338	8.83863e-05	536.338	0.00027697	536.338	8.12781e-05
536.604	0.000123741	536.604	0.000575423	536.604	0.000114065
536.87	0.00025496	536.87	0.000693576	536.87	0.00014327
537.136	0.00025768	537.136	0.000504838	537.136	0.000191486
537.402	0.000146517	537.402	0.00031303	537.402	0.000206364
537.668	0.000161815	537.668	0.000495631	537.668	2.75519e-05
537.934	0.000297794	537.934	0.00044883	537.934	-3.71951e-05
538.2	0.000169974	538.2	0.000543199	538.2	-6.72267e-05
538.466	0.000179152	538.466	0.000286177	538.466	6.5298e-05
538.732	0.000265159	538.732	0.000309194	538.732	0.000213252
538.997	0.00025972	538.997	0.000584629	538.997	0.00027359
539.263	0.00025428	539.263	0.000655982	539.263	0.000228681
539.529	0.000110143	539.529	0.000507139	539.529	0.000185149
539.795	0.00019411	539.795	9.97399e-05	539.795	0.000119851
540.061	0.000175753	540.061	-3.29909e-05	540.061	6.14408e-05
540.327	0.000118981	540.327	-0.000102809	540.327	3.14092e-05
540.593	0.000155356	540.593	-3.83615e-05	540.593	0.000142443
540.859	0.000161135	540.859	-0.000110481	540.859	0.000119851
541.125	0.000142098	541.125	-0.000160351	541.125	5.26241e-05
541.391	0.000219946	541.391	-3.37581e-05	541.391	9.25744e-05
541.657	0.000148897	541.657	-0.000139636	541.657	0.000120126
541.923	0.000214167	541.923	0.000182601	541.923	0.000121779
542.189	0.00032227	542.189	0.000334512	542.189	0.000193965
542.455	0.000143798	542.455	0.000385917	542.455	0.000173577
542.721	0.000159095	542.721	0.000302289	542.721	0.000125361
542.987	3.50146e-05	542.987	-4.987e-05	542.987	7.35636e-05
543.253	0.000196149	543.253	-0.000181066	543.253	2.58988e-05
543.518	0.000196489	543.518	-9.36021e-05	543.518	2.64498e-05
543.784	0.00031955	543.784	0.000364434	543.784	5.06955e-05
544.05	0.000138358	544.05	0.000560078	544.05	6.4747e-05
544.316	0.000214507	544.316	0.000450364	544.316	0.00012233
544.582	0.000182212	544.582	0.000293082	544.582	0.00016173
544.848	9.51852e-05	544.848	0.000184903	544.848	0.000129218
545.114	0.000326349	545.114	0.000155748	545.114	0.000305275
545.38	0.000353545	545.38	0.000243212	545.38	0.000435871
545.646	0.000246462	545.646	-7.6723e-06	545.646	0.000405013
545.912	0.000197169	545.912	6.21457e-05	545.912	0.000329245
546.178	0.000210087	546.178	0.000194876	546.178	0.000285162
546.444	0.000215187	546.444	0.00037671	546.444	0.000332276
546.71	0.000162835	546.71	0.000186437	546.71	0.000270835
546.976	0.00025394	546.976	0.000406632	546.976	0.00027855
547.241	0.000343687	547.241	0.000573121	547.241	0.000196996
547.507	0.000274677	547.507	0.000501001	547.507	0.000174955
547.773	0.000236603	547.773	0.000400494	547.773	9.14723e-05
548.039	0.000245782	548.039	0.000106645	548.039	0.000214354
548.305	0.000139378	548.305	0.000119688	548.305	5.7308e-05
548.571	0.000188671	548.571	0.000290934	548.571	5.7308e-05
548.837	0.000121021	548.837	0.000165722	548.837	0.000210497
549.103	0.000206348	549.103	9.74382e-05	549.103	0.000133902
549.369	0.000203288	549.369	0.000230936	549.369	0.000187904
549.635	0.000175413	549.635	0.000319168	549.635	1.68067e-05
549.901	0.000106403	549.901	0.000332211	549.901	-8.81661e-06
550.167	0.000174733	550.167	5.20949e-05	550.167	-4.68382e-06
550.433	0.00019139	550.433	7.36541e-06	550.433	-1.65311e-06
550.699	0.000248501	550.699	1.17386e-05	550.699	3.63685e-05
550.964	0.000295754	550.964	-5.1251e-05	550.964	0.00012729
551.23	0.000266519	551.23	3.8515e-05	551.23	5.01445e-05
551.496	0.000203968	551.496	-8.08661e-05	551.496	8.04516e-05
551.762	0.000198189	551.762	-0.000167256	551.762	5.7308e-05
552.028	0.000265839	552.028	7.27334e-05	552.028	0.00015925
552.294	0.000173713	552.294	-0.000115315	552.294	4.43586e-05
552.56	0.000105384	552.56	1.12783e-05	552.56	2.61743e-05
552.826	0.000221306	552.826	0.000194953	552.826	5.7308e-05
553.092	0.000300853	553.092	9.23745e-05	553.092	0.000116545
553.358	0.000263799	553.358	0.000147615	553.358	5.70325e-05
553.624	0.000327369	553.624	0.000371493	553.624	7.02574e-05
553.89	0.000206688	553.89	-2.14824e-06	553.89	7.71453e-05
554.156	0.000185271	554.156	0.000145774	554.156	0.00016972
554.421	0.000214507	554.421	0.000299757	554.421	0.000118198
554.687	0.000235923	554.687	6.27594e-05	554.687	0.000120677
554.953	0.000283856	554.953	0.000202932	554.953	8.81661e-05
555.219	0.000299153	555.219	0.000479212	555.219	0.000122882
555.485	0.000293714	555.485	0.000366659	555.485	0.000238324
555.751	0.000224365	555.751	0.000308503	555.751	0.000260917
556.017	0.000208388	556.017	0.000196564	556.017	0.000200302
556.283	0.000203628	556.283	0.000107873	556.283	0.000183496
556.549	0.00019581	556.549	-4.6801e-06	556.549	0.000125912
556.815	7.0709e-05	556.815	-9.28349e-06	556.815	0.000142443
557.081	0.000155356	557.081	-0.000180222	557.081	0.000126188
557.347	0.000197849	557.347	7.59558e-06	557.347	0.000247141
557.612	3.8414e-05	557.612	0.000116005	557.612	0.000202507
557.878	0.000112183	557.878	0.000147615	557.878	8.51354e-05
558.144	0.000164534	558.144	4.88726e-05	558.144	0.000239151
558.41	0.000236603	558.41	-0.000126823	558.41	0.00020168
558.676	0.00032159	558.676	-0.0001859	558.676	3.91237e-05
558.942	0.000230144	558.942	-0.000168791	558.942	3.14092e-05
559.208	0.00019479	559.208	-5.92302e-05	559.208	1.26739e-05
559.474	0.000179832	559.474	-0.00015943	559.474	8.26557e-06
559.74	0.00026006	559.74	-0.000206769	559.74	8.6513e-05
560.006	0.000243742	560.006	-6.71327e-05	560.006	0.000120402
560.272	0.000288275	560.272	-0.000123601	560.272	6.06142e-05
560.538	0.000232184	560.538	-0.000215668	560.538	8.45844e-05
560.804	0.000242382	560.804	-5.35527e-05	560.804	0.000179087
561.069	0.000216886	561.069	6.35267e-05	561.069	2.78274e-05
561.335	0.000287595	561.335	0.000197025	561.335	7.02574e-05
561.601	0.000169634	561.601	0.000180683	561.601	-2.47967e-06
561.867	0.000152296	561.867	9.83589e-05	561.867	2.09395e-05
562.133	0.000189011	562.133	6.58284e-05	562.133	-3.33378e-05
562.399	0.000152976	562.399	7.83342e-05	562.399	-3.58175e-05
562.665	0.000235243	562.665	-9.15306e-05	562.665	-6.83287e-05
562.931	0.000217906	562.931	0.000209837	562.931	7.54922e-05
563.197	0.000251221	563.197	0.000371033	563.197	5.86856e-05
563.463	0.000267878	563.463	0.000284873	563.463	0.000101667
563.729	0.000176093	563.729	0.000233622	563.729	7.08084e-05
563.994	0.000116602	563.994	0.000430646	563.994	1.59801e-05
564.26	0.0001302	564.26	0.000192882	564.26	6.17163e-05
564.526	0.000157396	564.526	-0.000234849	564.526	-1.57046e-05
564.792	0.000156036	564.792	-0.000201168	564.792	7.71453e-05
565.058	0.00013122	565.058	2.88479e-05	565.058	5.53793e-05
565.324	0.000227425	565.324	0.000160274	565.324	9.03703e-05
565.59	0.000164534	565.59	0.000223034	565.59	0.000220966
565.856	0.000150257	565.856	0.00037157	565.856	0.000174955
566.122	0.000218586	566.122	0.000175389	566.122	0.000237773
566.388	9.6545e-05	566.388	0.000100968	566.388	0.000204986
[truncated: 1,094 more rows]

## Sheet: f
Delayed	Delayed	Total	Total	Prompt	Prompt
[truncated: 2,049 more rows]

## Sheet: g
	data	fit
[truncated: 65 more rows]

[truncated: 1 more sheets: h]
