# Supplementary material for: Broadband transient full-Stokes luminescence spectroscopy
Source: Nature. 2025 Jun 25;643(8072):675–82. doi: 10.1038/s41586-025-09197-3 (PMC12267050; doi:10.1038/s41586-025-09197-3)
Supplement: Supplementary file 7 — Source Data Fig. 5 [file 41586_2025_9197_MOESM7_ESM.xlsx]

## Sheet: a
S_1 v	S_1 v	S_2 v	S_2 v	S_3 v	S_3 v	S_1 h	S_1 h	S_2 h	S_2 h	S_3 h	S_3 h
Wavelength (nm)	I_t_o_t_a_l (norm.)	Wavelength (nm)	I_t_o_t_a_l (norm.)	Wavelength (nm)	I_t_o_t_a_l (norm.)	Wavelength (nm)	I_t_o_t_a_l (norm.)	Wavelength (nm)	I_t_o_t_a_l (norm.)	Wavelength (nm)	I_t_o_t_a_l (norm.)
328.009	-1.27998e-05	328.009	-1.56589e-05	328.009	-5.7841e-07	328.009	1.77931e-05	328.009	6.41521e-05	328.009	4.11827e-05
328.275	4.01186e-05	328.275	2.14112e-05	328.275	1.88947e-05	328.275	5.67112e-05	328.275	5.9258e-05	328.275	4.62974e-05
328.54	-1.22266e-05	328.54	-2.42234e-05	328.54	-2.45503e-05	328.54	0.000114755	328.54	0.00013419	328.54	8.86093e-05
328.806	-6.14516e-05	328.806	-5.00446e-05	328.806	-5.7841e-05	328.806	5.2113e-05	328.806	4.04753e-05	328.806	1.44804e-05
329.072	3.69346e-06	329.072	2.47347e-05	329.072	1.43317e-05	329.072	3.83184e-05	329.072	4.36499e-05	329.072	4.16477e-05
329.337	-1.68116e-05	329.337	1.37415e-05	329.337	-1.87662e-05	329.337	3.90515e-05	329.337	6.83187e-05	329.337	5.7523e-05
329.603	2.34981e-05	329.603	1.35498e-05	329.603	5.7841e-06	329.603	3.28539e-05	329.603	3.23406e-05	329.603	5.3139e-07
329.869	3.19039e-05	329.869	3.07426e-05	329.869	4.51803e-05	329.869	0.000121419	329.869	6.82525e-05	329.869	6.928e-05
330.134	4.43852e-05	330.134	3.98184e-05	330.134	1.93446e-05	330.134	7.63036e-05	330.134	5.69432e-05	330.134	4.50353e-05
330.4	7.37419e-05	330.4	3.58557e-05	330.4	3.00773e-05	330.4	4.90476e-05	330.4	3.47215e-05	330.4	5.76558e-05
330.666	1.84673e-05	330.666	2.55656e-05	330.666	2.76352e-05	330.666	4.93141e-05	330.666	5.98532e-05	330.666	3.2282e-05
330.931	6.08148e-05	330.931	4.2375e-05	330.931	3.35478e-05	330.931	4.15838e-05	330.931	4.5171e-05	330.931	3.71973e-05
331.197	6.09421e-05	331.197	5.90565e-05	331.197	7.17871e-05	331.197	9.3297e-07	331.197	3.5449e-05	331.197	1.80673e-05
331.463	4.72509e-05	331.463	5.71391e-05	331.463	3.39334e-05	331.463	3.19875e-05	331.463	2.54624e-05	331.463	2.37797e-05
331.728	4.40032e-05	331.728	4.3078e-05	331.728	3.80465e-05	331.728	2.27245e-05	331.728	2.84385e-05	331.728	1.74695e-05
331.994	6.25341e-05	331.994	5.06199e-05	331.994	4.5116e-05	331.994	6.37085e-05	331.994	7.4337e-05	331.994	7.31326e-05
332.259	6.0178e-05	332.259	6.84519e-05	332.259	5.90621e-05	332.259	2.87221e-05	332.259	2.55947e-05	332.259	2.82965e-05
332.525	5.44467e-05	332.525	3.91154e-05	332.525	3.599e-05	332.525	2.90554e-05	332.525	3.86897e-05	332.525	4.07842e-05
332.791	4.29843e-05	332.791	8.00203e-05	332.791	3.74681e-05	332.791	4.48492e-05	332.791	3.03565e-05	332.791	5.08806e-05
333.056	1.56654e-05	333.056	0.000127317	333.056	3.57972e-05	333.056	8.59665e-06	333.056	1.23675e-05	333.056	3.58688e-06
333.322	5.00528e-05	333.322	0.000107695	333.322	2.99488e-05	333.322	1.33948e-05	333.322	3.33988e-05	333.322	1.79344e-05
333.588	3.73804e-05	333.588	0.000161702	333.588	6.09259e-05	333.588	2.06586e-05	333.588	6.4615e-05	333.588	4.39061e-05
333.853	4.10102e-05	333.853	9.77245e-05	333.853	2.9049e-05	333.853	1.47942e-05	333.853	4.33192e-05	333.853	1.68052e-05
334.119	5.43831e-05	334.119	6.87714e-05	334.119	4.4152e-05	334.119	2.579e-05	334.119	2.65206e-05	334.119	2.19863e-05
334.385	5.47015e-05	334.385	3.4897e-05	334.385	3.92676e-05	334.385	3.71855e-05	334.385	4.6163e-05	334.385	4.39061e-05
334.65	2.37528e-05	334.65	3.22766e-05	334.65	3.42547e-05	334.65	5.54451e-05	334.65	3.6904e-05	334.65	1.77351e-05
334.916	4.59772e-05	334.916	8.14264e-05	334.916	0.000444926	334.916	1.79264e-05	334.916	-1.86504e-05	334.916	2.6968e-05
335.182	2.87199e-05	335.182	5.6436e-05	335.182	0.00043188	335.182	0.000121686	335.182	6.53425e-05	335.182	6.43646e-05
335.447	6.61003e-05	335.447	6.21883e-05	335.447	0.000467741	335.447	2.00589e-05	335.447	4.2724e-05	335.447	3.26141e-05
335.713	4.38121e-05	335.713	4.60181e-05	335.713	3.84964e-05	335.713	5.02471e-05	335.713	6.09775e-05	335.713	5.2674e-05
335.979	2.91656e-05	335.979	2.05803e-05	335.979	2.98203e-05	335.979	8.51002e-05	335.979	3.94171e-05	335.979	5.37368e-05
336.244	6.56545e-05	336.244	6.51923e-05	336.244	7.63502e-05	336.244	-2.0592e-05	336.244	6.2168e-06	336.244	2.59717e-05
336.51	4.61683e-05	336.51	3.14457e-05	336.51	1.78665e-05	336.51	5.01805e-05	336.51	6.97075e-05	336.51	7.56567e-05
336.776	2.80194e-05	336.776	3.54723e-05	336.776	1.94089e-05	336.776	1.19953e-05	336.776	3.9351e-05	336.776	4.4039e-05
337.041	4.45763e-07	337.041	9.77884e-06	337.041	1.50387e-05	337.041	3.20542e-05	337.041	2.65206e-05	337.041	4.49025e-05
337.307	1.50286e-05	337.307	-2.10916e-06	337.307	4.69155e-06	337.307	4.41162e-05	337.307	5.2446e-05	337.307	5.36704e-05
337.573	-4.59772e-05	337.573	-1.49559e-05	337.573	-5.55274e-05	337.573	4.85811e-05	337.573	5.16523e-05	337.573	3.67323e-05
337.838	1.36913e-05	337.838	1.20797e-05	337.838	-2.66069e-05	337.838	5.53118e-05	337.838	6.11098e-05	337.838	7.84465e-05
338.104	9.36102e-06	338.104	1.32941e-05	338.104	2.54501e-05	338.104	4.39829e-05	338.104	8.73659e-05	338.104	3.94557e-05
338.37	2.05051e-05	338.37	1.58507e-05	338.37	3.38049e-05	338.37	2.04587e-05	338.37	2.22879e-05	338.37	-1.58753e-05
338.635	-7.57797e-06	338.635	3.17652e-05	338.635	-9.64017e-07	338.635	3.20542e-05	338.635	2.75126e-05	338.635	2.03257e-05
338.901	1.9932e-05	338.901	-5.81617e-06	338.901	2.50644e-05	338.901	2.15916e-05	338.901	6.74589e-05	338.901	2.94257e-05
339.167	-1.8722e-05	339.167	1.88546e-05	339.167	-7.90494e-06	339.167	2.79891e-05	339.167	5.89935e-05	339.167	5.49325e-05
339.432	-2.7701e-05	339.432	-6.90271e-06	339.432	-1.96659e-05	339.432	-5.33126e-07	339.432	8.55141e-05	339.432	0
339.698	4.07555e-06	339.698	2.42234e-05	339.698	1.87019e-05	339.698	6.39751e-06	339.698	3.57135e-05	339.698	2.57724e-05
339.964	6.78196e-05	339.964	4.65933e-05	339.964	6.67743e-05	339.964	7.37713e-05	339.964	7.84375e-05	339.964	0.000107208
340.229	2.22881e-05	340.229	5.69474e-05	340.229	4.96147e-05	340.229	3.71189e-05	340.229	5.50914e-05	340.229	0.000100765
340.495	2.83378e-05	340.495	4.59541e-05	340.495	5.27639e-05	340.495	3.99844e-07	340.495	4.02769e-05	340.495	4.07842e-05
340.761	8.46312e-05	340.761	6.67262e-05	340.761	4.86507e-05	340.761	5.49119e-05	340.761	6.45489e-05	340.761	7.13391e-05
341.026	2.51538e-05	341.026	4.27585e-05	341.026	4.17098e-05	341.026	4.25834e-05	341.026	2.71158e-05	341.026	1.98607e-05
341.292	2.49627e-05	341.292	4.31419e-05	341.292	3.32907e-05	341.292	5.55117e-05	341.292	5.99855e-05	341.292	5.02164e-05
341.558	6.43172e-06	341.558	2.10277e-05	341.558	2.46788e-05	341.558	3.15211e-05	341.558	6.0713e-05	341.558	7.8845e-05
341.823	6.06237e-05	341.823	8.97352e-05	341.823	8.50906e-05	341.823	2.35908e-05	341.823	3.3531e-05	341.823	6.64902e-05
342.089	0.000117427	342.089	8.53252e-05	342.089	0.000102636	342.089	5.81107e-05	342.089	7.93634e-07	342.089	3.04885e-05
342.355	3.87814e-05	342.355	1.00345e-05	342.355	9.44737e-06	342.355	6.38418e-05	342.355	2.03038e-05	342.355	5.45339e-05
342.62	6.05601e-05	342.62	5.58608e-05	342.62	6.08616e-05	342.62	9.77619e-05	342.62	8.2075e-05	342.62	7.2734e-05
342.886	6.09421e-05	342.886	5.28569e-05	342.886	4.30594e-05	342.886	7.47042e-05	342.886	6.15066e-05	342.886	6.8815e-05
343.152	8.03647e-05	343.152	4.4548e-05	343.152	0.000129243	343.152	5.5645e-05	343.152	5.6348e-05	343.152	4.58324e-05
343.417	1.36276e-05	343.417	3.8604e-05	343.417	3.48332e-05	343.417	5.81773e-05	343.417	5.35703e-05	343.417	8.09041e-05
343.683	6.36804e-05	343.683	3.79649e-05	343.683	2.85992e-05	343.683	2.78558e-05	343.683	3.10179e-05	343.683	3.50053e-05
343.949	3.54063e-05	343.949	3.88597e-05	343.949	3.41262e-05	343.949	9.03648e-05	343.949	2.90999e-05	343.949	2.53739e-05
344.215	3.15855e-05	344.215	3.48331e-05	344.215	1.86377e-05	344.215	0.000104693	344.215	6.39537e-05	344.215	3.48061e-05
344.48	4.11375e-05	344.48	6.11018e-05	344.48	4.16455e-05	344.48	6.5841e-05	344.48	6.27632e-05	344.48	7.37304e-05
344.746	-1.89131e-05	344.746	-1.18241e-05	344.746	-1.2725e-05	344.746	4.5449e-05	344.746	4.64276e-05	344.746	9.59159e-05
345.012	2.50264e-05	345.012	3.13818e-05	345.012	1.40104e-05	345.012	0.000431099	345.012	5.14539e-05	345.012	0.000111725
345.277	1.04436e-05	345.277	1.0418e-05	345.277	1.76736e-05	345.277	0.000522063	345.277	7.76438e-05	345.277	0.000106876
345.543	-3.05666e-06	345.543	9.97058e-06	345.543	-2.24937e-06	345.543	1.71933e-05	345.543	1.86504e-05	345.543	8.42253e-05
345.809	-4.91613e-05	345.809	-8.72426e-05	345.809	-6.48462e-05	345.809	-3.91181e-05	345.809	5.29089e-06	345.809	-1.06942e-05
346.074	-8.69874e-05	346.074	-0.000102007	346.074	-0.000112083	346.074	-2.03921e-05	346.074	1.19045e-05	346.074	-1.21555e-05
346.34	2.48354e-05	346.34	2.03246e-05	346.34	9.64017e-06	346.34	7.73032e-06	346.34	3.76976e-05	346.34	2.72337e-05
346.606	5.90954e-05	346.606	5.96957e-05	346.606	4.74939e-05	346.606	-5.59782e-06	346.606	2.18911e-05	346.606	-2.60381e-05
346.871	-5.22179e-06	346.871	-9.20361e-06	346.871	-1.80593e-05	346.871	1.45277e-05	346.871	2.99597e-05	346.871	0.000126471
347.137	-8.71785e-05	347.137	-0.000114534	347.137	-9.36382e-05	347.137	4.50491e-05	347.137	2.51979e-05	347.137	5.12791e-05
347.403	1.54743e-05	347.403	-1.17602e-05	347.403	-2.10798e-05	347.403	0.000128483	347.403	3.09517e-05	347.403	5.33383e-05
347.669	2.84651e-05	347.669	1.62981e-05	347.669	1.16967e-05	347.669	3.58527e-05	347.669	1.09125e-05	347.669	1.19563e-06
347.934	3.45148e-05	347.934	-3.13178e-06	347.934	-6.42678e-07	347.934	4.06508e-05	347.934	4.14012e-05	347.934	1.15577e-05
348.2	-7.64165e-07	348.2	-8.6923e-06	348.2	7.06946e-06	348.2	2.73227e-05	348.2	2.03038e-05	348.2	1.26869e-05
348.466	7.95368e-05	348.466	6.25079e-05	348.466	5.73269e-05	348.466	5.06469e-06	348.466	4.35837e-05	348.466	2.49089e-05
348.731	3.58521e-05	348.731	3.90514e-05	348.731	3.93319e-05	348.731	2.95218e-05	348.731	4.60308e-05	348.731	2.94257e-05
348.997	5.84586e-05	348.997	3.33631e-05	348.997	1.58099e-05	348.997	5.73777e-05	348.997	3.55813e-05	348.997	6.32354e-05
349.263	3.55337e-05	349.263	1.45724e-05	349.263	-2.50644e-06	349.263	1.93258e-05	349.263	2.10313e-05	349.263	5.26076e-05
349.528	5.78218e-05	349.528	4.05854e-05	349.528	5.61058e-05	349.528	4.84478e-05	349.528	5.15862e-05	349.528	5.2674e-05
349.794	4.54041e-05	349.794	2.8953e-05	349.794	2.27508e-05	349.794	1.79264e-05	349.794	9.33843e-05	349.794	3.3544e-05
350.06	2.76373e-05	350.06	2.70356e-05	350.06	5.1607e-05	350.06	5.17132e-05	350.06	8.39929e-05	350.06	4.86886e-05
350.326	6.99211e-05	350.326	8.57086e-05	350.326	5.15428e-05	350.326	-5.99766e-07	350.326	8.00248e-06	350.326	7.63873e-06
350.591	7.15131e-05	350.591	7.10723e-05	350.591	4.98718e-05	350.591	6.51746e-05	350.591	5.67448e-05	350.591	2.43775e-05
350.857	6.92206e-05	350.857	5.13868e-05	350.857	7.24298e-05	350.857	-2.1325e-06	350.857	-1.69309e-05	350.857	4.15149e-05
351.123	2.61726e-05	351.123	5.50938e-05	351.123	5.69413e-05	351.123	0.000413106	351.123	1.30288e-05	351.123	1.55432e-05
351.388	2.3307e-05	351.388	2.54378e-05	351.388	2.87277e-05	351.388	4.85144e-05	351.388	4.62953e-05	351.388	1.48125e-05
351.654	4.59136e-05	351.654	7.01136e-05	351.654	6.83809e-05	351.654	4.08508e-05	351.654	6.95091e-05	351.654	2.95586e-05
351.92	4.53404e-05	351.92	3.61114e-05	351.92	3.5026e-05	351.92	3.80518e-05	351.92	7.31466e-05	351.92	5.05485e-05
352.186	8.68601e-05	352.186	5.69474e-05	352.186	0.000101222	352.186	7.01727e-05	352.186	8.68368e-05	352.186	4.35076e-05
352.451	3.33685e-05	352.451	4.07132e-05	352.451	4.29952e-05	352.451	7.05725e-05	352.451	6.75912e-05	352.451	5.68587e-05
352.717	4.11375e-05	352.717	8.71148e-05	352.717	5.73269e-05	352.717	2.25246e-05	352.717	4.49065e-05	352.717	6.31026e-06
352.983	2.78283e-05	352.983	1.68094e-05	352.983	3.81108e-05	352.983	2.68562e-05	352.983	4.89408e-05	352.983	3.25476e-05
353.248	4.30479e-05	353.248	3.13178e-05	353.248	8.80469e-06	353.248	-5.26462e-06	353.248	1.13093e-05	353.248	5.97814e-07
353.514	-0.000173911	353.514	-0.000155119	353.514	-0.000157071	353.514	2.42572e-05	353.514	-4.56339e-06	353.514	1.72702e-06
353.78	7.19588e-06	353.78	6.07183e-06	353.78	-5.07716e-06	353.78	2.37241e-05	353.78	4.39805e-05	353.78	1.94622e-05
354.046	5.8968e-05	354.046	7.67607e-05	354.046	6.94735e-05	354.046	1.05292e-05	354.046	-1.17061e-05	354.046	1.58089e-05
354.311	5.04349e-05	354.311	4.00101e-05	354.311	4.6787e-05	354.311	0.000158072	354.311	2.17588e-05	354.311	0.000146797
354.577	5.18358e-05	354.577	8.89683e-05	354.577	5.26996e-05	354.577	5.18465e-05	354.577	4.25255e-05	354.577	2.96914e-05
354.843	4.07555e-05	354.843	8.33438e-05	354.843	4.26738e-05	354.843	4.18504e-05	354.843	7.17577e-05	354.843	6.10434e-05
355.108	4.04371e-05	355.108	2.40317e-05	355.108	1.94089e-05	355.108	-3.46532e-06	355.108	2.83724e-05	355.108	3.43411e-05
355.374	9.09356e-05	355.374	5.24095e-05	355.374	6.82524e-05	355.374	4.87144e-05	355.374	6.23003e-05	355.374	2.90936e-05
355.64	0.000113478	355.64	5.76504e-05	355.64	4.26738e-05	355.64	5.59782e-06	355.64	3.52506e-05	355.64	2.006e-05
355.906	0.000147038	355.906	5.33043e-05	355.906	6.82524e-05	355.906	2.67896e-05	355.906	9.92042e-06	355.906	7.50589e-06
356.171	3.89724e-05	356.171	2.64604e-05	356.171	1.55528e-05	356.171	4.59821e-05	356.171	5.48269e-05	356.171	4.73601e-05
356.437	1.49012e-05	356.437	1.47641e-05	356.437	5.31495e-05	356.437	1.48609e-05	356.437	5.29089e-06	356.437	7.17377e-06
356.703	5.03075e-05	356.703	4.63376e-05	356.703	4.20311e-05	356.703	1.52607e-05	356.703	3.45892e-05	356.703	1.81337e-05
356.968	7.17678e-05	356.968	9.00548e-05	356.968	0.000116903	356.968	5.58449e-05	356.968	5.40332e-05	356.968	6.2704e-05
357.234	6.40625e-05	357.234	4.44841e-05	357.234	5.8805e-05	357.234	5.62448e-05	357.234	0.000145235	357.234	7.99742e-05
357.5	5.6994e-05	357.5	6.53201e-05	357.5	5.8805e-05	357.5	2.84556e-05	357.5	6.72605e-05	357.5	2.11228e-05
357.766	6.84564e-05	357.766	4.41006e-05	357.766	8.03348e-05	357.766	7.55039e-05	357.766	0.000161504	357.766	8.40261e-05
358.031	8.59685e-05	358.031	7.49072e-05	358.031	7.03732e-05	358.031	4.5449e-05	358.031	7.17577e-05	358.031	5.82536e-05
358.297	4.75693e-05	358.297	6.88993e-05	358.297	7.60288e-05	358.297	4.61154e-05	358.297	7.81068e-05	358.297	4.98842e-05
358.563	3.2668e-05	358.563	4.46759e-05	358.563	3.48974e-05	358.563	5.81107e-05	358.563	4.03431e-05	358.563	5.38697e-05
358.829	2.26065e-05	358.829	1.74485e-05	358.829	2.96917e-05	358.829	0.000256567	358.829	5.51576e-05	358.829	7.01435e-05
359.094	1.46465e-06	359.094	1.71289e-05	359.094	-4.94219e-05	359.094	0.000442361	359.094	7.01043e-05	359.094	0.000484229
359.36	8.81973e-05	359.36	8.09151e-05	359.36	0.000483808	359.36	0.000408041	359.36	8.11491e-05	359.36	0.000309734
359.626	8.35487e-05	359.626	5.3496e-05	359.626	0.000484258	359.626	0.000349464	359.626	2.49995e-05	359.626	1.21555e-05
359.892	3.78262e-05	359.892	5.82256e-05	359.892	5.43063e-05	359.892	5.27794e-05	359.892	5.2446e-05	359.892	2.24512e-05
360.157	3.40053e-05	360.157	4.16719e-05	360.157	5.74554e-05	360.157	-1.34614e-05	360.157	-0.000139812	360.157	-0.000142147
360.423	6.48903e-05	360.423	5.19621e-05	360.423	6.56817e-05	360.423	0.000416438	360.423	3.09517e-05	360.423	2.45768e-05
360.689	6.41898e-05	360.689	5.89926e-05	360.689	6.44606e-05	360.689	0.000275826	360.689	5.3438e-05	360.689	7.00771e-05
360.954	7.46334e-05	360.954	0.00011006	360.954	8.79184e-05	360.954	7.43044e-05	360.954	4.94037e-05	360.954	6.38997e-05
361.22	4.07555e-05	361.22	3.96267e-05	361.22	1.06042e-05	361.22	3.56528e-05	361.22	4.65599e-05	361.22	5.08142e-05
361.486	6.22157e-05	361.486	5.61804e-05	361.486	4.11957e-05	361.486	7.89692e-05	361.486	0.00011468	361.486	8.17677e-05
361.752	0.000118955	361.752	8.30882e-05	361.752	8.94608e-05	361.752	6.39084e-05	361.752	9.80138e-05	361.752	6.8815e-05
362.017	0.000161685	362.017	6.60871e-05	362.017	7.64144e-05	362.017	3.99178e-05	362.017	4.02769e-05	362.017	5.02828e-05
362.283	0.000401123	362.283	2.53099e-05	362.283	1.54243e-05	362.283	5.03804e-05	362.283	6.11098e-05	362.283	6.18405e-05
362.549	0.000478367	362.549	8.6923e-05	362.549	6.22112e-05	362.549	5.40456e-05	362.549	6.38875e-05	362.549	6.50289e-05
362.815	3.40053e-05	362.815	5.79061e-05	362.815	5.16713e-05	362.815	0.000100827	362.815	8.7895e-05	362.815	0.000117504
363.08	7.96005e-05	363.08	7.82307e-05	363.08	7.02447e-05	363.08	4.9514e-05	363.08	7.26836e-05	363.08	6.84829e-05
363.346	5.66756e-05	363.346	7.08806e-05	363.346	3.39977e-05	363.346	3.97179e-05	363.346	3.60442e-05	363.346	4.80244e-05
363.612	0.000169772	363.612	7.9509e-05	363.612	7.82139e-05	363.612	4.29166e-05	363.612	4.00124e-05	363.612	1.93293e-05
363.878	0.00011558	363.878	6.38501e-05	363.878	5.28924e-05	363.878	3.77186e-05	363.878	2.98274e-05	363.878	5.5331e-05
364.143	6.0178e-05	364.143	7.24145e-05	364.143	6.80596e-05	364.143	2.33242e-05	364.143	5.6348e-05	364.143	4.4039e-05
364.409	8.6669e-05	364.409	5.91204e-05	364.409	6.95378e-05	364.409	4.59155e-05	364.409	4.68244e-05	364.409	4.73601e-05
364.675	6.32346e-05	364.675	7.45237e-05	364.675	6.00904e-05	364.675	5.35791e-05	364.675	5.22476e-05	364.675	6.41654e-05
364.941	0.000138441	364.941	9.38896e-05	364.941	0.000102957	364.941	4.40495e-05	364.941	4.63614e-05	364.941	3.84594e-05
365.206	0.00012545	365.206	7.59937e-05	365.206	0.00010842	365.206	5.42455e-05	365.206	6.40198e-05	365.206	4.61645e-05
365.472	9.04262e-05	365.472	9.00548e-05	365.472	0.000104114	365.472	3.69856e-05	365.472	2.12958e-05	365.472	1.66059e-05
365.738	5.17085e-05	365.738	5.45825e-05	365.738	9.22243e-05	365.738	8.11684e-05	365.738	0.000124534	365.738	9.92371e-05
366.004	7.05579e-05	366.004	4.4548e-05	366.004	5.02574e-05	366.004	4.6182e-05	366.004	7.34111e-05	366.004	5.83865e-05
366.269	0.000101698	366.269	0.000117474	366.269	8.88181e-05	366.269	7.89692e-05	366.269	6.52103e-05	366.269	6.35011e-05
366.535	0.000151496	366.535	0.000152499	366.535	0.000153279	366.535	5.7311e-05	366.535	9.35827e-05	366.535	7.22026e-05
366.801	0.00011628	366.801	7.52268e-05	366.801	7.82139e-05	366.801	6.18426e-05	366.801	8.43236e-05	366.801	0.000104883
367.067	7.03032e-05	367.067	7.43959e-05	367.067	6.15686e-05	367.067	6.89731e-05	367.067	9.3252e-05	367.067	7.79815e-05
367.332	0.000121948	367.332	0.000128275	367.332	0.000116325	367.332	5.60448e-05	367.332	7.49984e-05	367.332	7.28669e-05
367.598	6.45719e-05	367.598	7.01775e-05	367.598	6.47819e-05	367.598	2.97218e-05	367.598	5.70755e-05	367.598	3.55367e-05
367.864	9.62211e-05	367.864	6.88354e-05	367.864	4.38306e-05	367.864	5.57783e-05	367.864	4.86762e-05	367.864	0.000142346
368.13	6.32346e-05	368.13	4.44841e-05	368.13	1.30464e-05	368.13	5.27128e-05	368.13	4.45096e-05	368.13	5.61945e-05
368.395	3.95455e-05	368.395	4.26945e-05	368.395	3.52188e-05	368.395	6.17759e-05	368.395	8.37945e-05	368.395	5.10135e-05
368.661	0.000121757	368.661	5.57969e-05	368.661	6.70956e-05	368.661	7.70367e-05	368.661	8.07522e-05	368.661	6.8815e-05
368.927	4.83971e-05	368.927	4.60181e-06	368.927	4.85865e-05	368.927	4.89809e-05	368.927	7.01705e-05	368.927	6.93464e-05
369.193	6.90295e-05	369.193	3.45135e-05	369.193	4.0553e-05	369.193	8.6433e-05	369.193	9.98656e-05	369.193	5.38033e-05
369.459	9.52659e-05	369.459	6.93467e-05	369.459	4.5116e-05	369.459	9.72288e-05	369.459	9.89397e-05	369.459	0.00010196
369.724	6.57818e-05	369.724	6.80684e-05	369.724	5.32137e-05	369.724	7.08391e-05	369.724	6.29616e-05	369.724	6.52281e-05
369.99	1.84036e-05	369.99	1.64259e-05	369.99	9.5759e-06	369.99	7.25717e-05	369.99	7.83052e-05	369.99	0.000100034
370.256	9.46927e-05	370.256	7.52907e-05	370.256	6.4075e-05	370.256	2.89887e-05	370.256	5.81998e-05	370.256	4.4836e-05
370.522	8.59685e-05	370.522	0.000112744	370.522	8.03348e-05	370.522	4.81812e-05	370.522	6.16389e-05	370.522	6.94128e-05
370.787	6.48266e-05	370.787	4.20554e-05	370.787	7.51291e-05	370.787	3.01216e-05	370.787	7.51307e-05	370.787	3.5271e-05
371.053	0.000107429	371.053	6.01431e-05	371.053	7.3201e-05	371.053	0.000116088	371.053	8.78288e-05	371.053	4.30426e-05
371.319	9.71763e-05	371.319	8.21934e-05	371.319	9.743e-05	371.319	9.8495e-05	371.319	9.21938e-05	371.319	8.62845e-05
371.585	8.27845e-05	371.585	8.50056e-05	371.585	8.24556e-05	371.585	0.000111023	371.585	7.66518e-05	371.585	0.000151048
371.85	0.00012112	371.85	0.000111658	371.85	9.92938e-05	371.85	8.02354e-05	371.85	8.09507e-05	371.85	0.000109732
372.116	9.99145e-05	372.116	0.000105394	372.116	0.000104692	372.116	8.17015e-05	372.116	8.10168e-05	372.116	6.5361e-05
372.382	8.26572e-05	372.382	7.31176e-05	372.382	6.37537e-05	372.382	3.20542e-05	372.382	7.26836e-05	372.382	5.05485e-05
372.648	0.000100742	372.648	9.45288e-05	372.648	6.69671e-05	372.648	4.27833e-05	372.648	7.68502e-05	372.648	4.61645e-05
372.914	0.000103353	372.914	0.000108142	372.914	9.23528e-05	372.914	7.22385e-05	372.914	0.000122683	372.914	9.96357e-05
373.179	9.67942e-05	373.179	6.74292e-05	373.179	8.17486e-05	373.179	5.28461e-05	373.179	9.84106e-05	373.179	8.48896e-05
373.445	0.000168435	373.445	7.79751e-05	373.445	9.08104e-05	373.445	3.70522e-05	373.445	7.83713e-05	373.445	3.7928e-05
373.711	9.23366e-05	373.711	8.4686e-05	373.711	8.67615e-05	373.711	0.000112823	373.711	0.000108794	373.711	0.000105348
373.977	0.000110868	373.977	0.000109485	373.977	0.000100386	373.977	7.09724e-05	373.977	7.2882e-05	373.977	6.98114e-05
374.242	0.000218169	374.242	0.000151796	374.242	0.00019833	374.242	8.15682e-05	374.242	5.86628e-05	374.242	9.70451e-05
374.508	0.000105455	374.508	0.000103668	374.508	8.91394e-05	374.508	7.05725e-05	374.508	6.53425e-05	374.508	0.000103289
374.774	6.10058e-05	374.774	8.11708e-05	374.774	7.8471e-05	374.774	9.2364e-05	374.774	9.82122e-05	374.774	8.91407e-05
375.04	7.49518e-05	375.04	8.67313e-05	375.04	9.15174e-05	375.04	8.58999e-05	375.04	9.51038e-05	375.04	7.06749e-05
375.306	0.000132264	375.306	0.000126166	375.306	0.000100579	375.306	0.000112823	375.306	0.000121691	375.306	9.87057e-05
375.571	6.43172e-05	375.571	8.97991e-05	375.571	9.53734e-05	375.571	8.11017e-05	375.571	9.62942e-05	375.571	9.0602e-05
375.837	7.64802e-05	375.837	9.95141e-05	375.837	7.96921e-05	375.837	2.67229e-05	375.837	3.56474e-05	375.837	4.84894e-06
376.103	0.000118254	376.103	0.000106672	376.103	0.000108677	376.103	4.00511e-05	376.103	4.9073e-05	376.103	5.91836e-05
376.369	9.24639e-05	376.369	9.50401e-05	376.369	0.000100965	376.369	9.79618e-05	376.369	8.88209e-05	376.369	9.86393e-05
376.634	0.000114497	376.634	0.00011153	376.634	0.000124294	376.634	0.00013628	376.634	0.000133992	376.634	0.000145335
376.9	9.16998e-05	376.9	9.71492e-05	376.9	8.52191e-05	376.9	0.000218582	376.9	7.73793e-05	376.9	0.000119629
377.166	5.06896e-05	377.166	4.63376e-05	377.166	5.04502e-05	377.166	8.27011e-05	377.166	7.65195e-05	377.166	7.4461e-05
377.432	0.000112332	377.432	0.000112936	377.432	0.000107199	377.432	0.000104359	377.432	9.37811e-05	377.432	8.5421e-05
377.698	0.00010278	377.698	0.000108654	377.698	8.93965e-05	377.698	3.70522e-05	377.698	4.45758e-05	377.698	4.45039e-05
377.963	7.80722e-05	377.963	0.000119136	377.963	8.38052e-05	377.963	8.1235e-05	377.963	8.91515e-05	377.963	5.67259e-05
378.229	7.04942e-05	378.229	0.000107184	378.229	7.03732e-05	378.229	9.22974e-05	378.229	0.000133992	378.229	0.000107739
378.495	0.000108257	378.495	0.000102518	378.495	7.37794e-05	378.495	0.00010296	378.495	6.86493e-05	378.495	8.8875e-05
378.761	0.000185947	378.761	9.29948e-05	378.761	7.24298e-05	378.761	0.00012082	378.761	0.000123873	378.761	9.96357e-05
379.026	0.000478431	379.026	0.000124696	379.026	9.84583e-05	379.026	9.50963e-05	379.026	0.00011058	379.026	7.60552e-05
379.292	0.000501419	379.292	0.000122843	379.292	0.000115361	379.292	8.23013e-05	379.292	8.21411e-05	379.292	7.53246e-05
379.558	0.000483653	379.558	7.95729e-05	379.558	0.000135412	379.558	7.60371e-05	379.558	8.15459e-05	379.558	8.78786e-05
379.824	8.6478e-05	379.824	6.88354e-05	379.824	0.000119988	379.824	7.26384e-05	379.824	6.06469e-05	379.824	6.16413e-05
380.09	6.69281e-05	380.09	9.86193e-05	380.09	0.000127379	380.09	7.53706e-05	380.09	6.86493e-05	380.09	5.65931e-05
380.355	5.92864e-05	380.355	0.00010092	380.355	9.52449e-05	380.355	0.000114022	380.355	0.00011468	380.355	9.37239e-05
380.621	9.34191e-05	380.621	7.70163e-05	380.621	7.42936e-05	380.621	6.1576e-05	380.621	6.34246e-05	380.621	4.76258e-05
380.887	5.52109e-05	380.887	7.91894e-05	380.887	6.29182e-05	380.887	-0.000105292	380.887	-6.5078e-05	380.887	-0.000104086
381.153	3.2668e-05	381.153	6.37861e-05	381.153	6.38179e-05	381.153	-9.41633e-05	381.153	-7.69164e-05	381.153	-8.09041e-05
381.419	0.000109021	381.419	0.000109932	381.419	0.000116003	381.419	-9.05647e-05	381.419	-5.77369e-05	381.419	-5.81208e-05
381.684	3.19039e-05	381.684	4.50594e-05	381.684	6.2147e-05	381.684	1.06625e-05	381.684	4.7618e-06	381.684	-1.1292e-06
381.95	6.48266e-05	381.95	7.97646e-05	381.95	7.87281e-05	381.95	5.74443e-05	381.95	9.05404e-05	381.95	6.96785e-05
382.216	8.23388e-05	382.216	5.80339e-05	382.216	7.60931e-05	382.216	7.697e-05	382.216	9.34504e-05	382.216	0.00015417
382.482	7.91547e-05	382.482	6.22522e-05	382.482	4.82009e-05	382.482	0.000202921	382.482	0.000126056	382.482	0.000531722
382.748	0.00010208	382.748	7.63772e-05	382.748	8.99749e-05	382.748	4.91142e-05	382.748	6.99059e-05	382.748	0.00043926
383.013	0.00010762	383.013	9.15248e-05	383.013	8.22628e-05	383.013	6.61742e-05	383.013	9.3252e-05	383.013	0.000130988
383.279	9.54569e-05	383.279	8.89043e-05	383.279	7.37152e-05	383.279	7.27717e-05	383.279	8.80934e-05	383.279	0.000129261
383.545	7.86453e-05	383.545	6.14852e-05	383.545	0.000121338	383.545	8.39673e-05	383.545	9.17309e-05	383.545	0.000106079
383.811	5.00528e-05	383.811	3.51527e-05	383.811	0.000179371	383.811	8.72993e-05	383.811	9.08049e-05	383.811	7.69851e-05
384.077	8.29756e-05	384.077	7.45237e-05	384.077	0.000144667	384.077	0.000114089	384.077	0.000143251	384.077	0.000126604
384.342	7.5716e-05	384.342	8.30243e-05	384.342	8.07846e-05	384.342	9.00316e-05	384.342	9.56329e-05	384.342	9.79086e-05
384.608	0.000116535	384.608	0.000124313	384.608	0.000110219	384.608	8.84989e-05	384.608	8.37284e-05	384.608	6.71544e-05
384.874	6.26615e-05	384.874	0.000175124	384.874	0.000109577	384.874	5.21797e-05	384.874	7.46677e-05	384.874	9.30597e-05
385.14	9.83862e-05	385.14	0.000115109	385.14	0.000130335	385.14	5.54451e-05	385.14	6.69959e-05	385.14	5.84529e-05
385.406	5.2409e-05	385.406	0.000109037	385.406	7.50648e-05	385.406	9.68956e-05	385.406	0.000108463	385.406	0.000112522
385.671	5.14538e-05	385.671	6.58314e-05	385.671	-1.7031e-05	385.671	6.93063e-05	385.671	9.80138e-05	385.671	7.45939e-05
385.937	6.68644e-05	385.937	7.93812e-05	385.937	4.85222e-05	385.937	6.43749e-05	385.937	0.000100858	385.937	9.55838e-05
386.203	8.10651e-05	386.203	0.000105394	386.203	6.90236e-05	386.203	4.7848e-05	386.203	7.38741e-05	386.203	8.2299e-05
386.469	8.47586e-05	386.469	6.48727e-05	386.469	4.14527e-05	386.469	6.17093e-05	386.469	6.24325e-05	386.469	5.91836e-05
386.735	1.27361e-05	386.735	3.56001e-05	386.735	3.7918e-06	386.735	6.19092e-05	386.735	6.40198e-05	386.735	6.59588e-05
387	8.03647e-05	387	0.000135178	387	4.46661e-05	387	7.93024e-06	387	2.73142e-05	387	2.44439e-05
387.266	7.81358e-05	387.266	0.000203502	387.266	6.09259e-05	387.266	0.000125018	387.266	0.000104958	387.266	9.10006e-05
387.532	6.66097e-05	387.532	0.000119327	387.532	8.0142e-05	387.532	7.89692e-05	387.532	6.21019e-05	387.532	4.8755e-05
387.798	6.36804e-05	387.798	5.81617e-05	387.798	0.000125194	387.798	6.3242e-05	387.798	5.72739e-05	387.798	5.94493e-05
388.064	8.60322e-05	388.064	9.79162e-05	388.064	9.69801e-05	388.064	6.59743e-05	388.064	6.48796e-05	388.064	5.7523e-05
388.329	0.000170154	388.329	8.13625e-05	388.329	5.29567e-05	388.329	6.69739e-05	388.329	9.07388e-05	388.329	7.29997e-05
388.595	0.000112778	388.595	7.15837e-05	388.595	4.2481e-05	388.595	3.80518e-05	388.595	6.15728e-05	388.595	5.63938e-05
388.861	0.000102334	388.861	9.57431e-05	388.861	0.000108741	388.861	5.26462e-05	388.861	8.72336e-05	388.861	6.39661e-05
389.127	7.17678e-05	389.127	8.86487e-05	389.127	7.50005e-05	389.127	0.000105426	389.127	0.000171689	389.127	8.58195e-05
389.393	0.000111377	389.393	0.000113256	389.393	0.000106877	389.393	0.000195724	389.393	7.90988e-05	389.393	3.67323e-05
389.659	8.17019e-05	389.659	9.35061e-05	389.659	0.000105335	389.659	8.96318e-05	389.659	8.72336e-05	389.659	7.16048e-05
389.924	2.74463e-05	389.924	1.79598e-05	389.924	4.95505e-05	389.924	8.13683e-05	389.924	9.14002e-05	389.924	4.25776e-05
390.19	0.000108893	390.19	0.000101879	390.19	0.000125065	390.19	9.9228e-05	390.19	8.90193e-05	390.19	7.00107e-05
390.456	7.68622e-05	390.456	7.95729e-05	390.456	9.96794e-05	390.456	9.26972e-05	390.456	3.82267e-05	390.456	5.69252e-05
390.722	9.92777e-05	390.722	6.67262e-05	390.722	9.51164e-05	390.722	7.63036e-05	390.722	0.000102048	390.722	9.64473e-05
390.988	5.31731e-05	390.988	7.83585e-05	390.988	3.65684e-05	390.988	7.26384e-05	390.988	7.36095e-05	390.988	6.09106e-05
391.253	6.78833e-05	391.253	3.85401e-05	391.253	6.73527e-05	391.253	8.29677e-05	391.253	0.000100924	391.253	9.91043e-05
391.519	4.82697e-05	391.519	4.3078e-05	391.519	4.94862e-05	391.519	0.000104559	391.519	0.000116995	391.519	9.13327e-05
391.785	5.23453e-05	391.785	7.29258e-05	391.785	3.18126e-05	391.785	6.94396e-05	391.785	7.78423e-05	391.785	7.07413e-05
392.051	8.60322e-05	392.051	9.04383e-05	392.051	8.77256e-05	392.051	9.24307e-05	392.051	9.7617e-05	392.051	0.000104152
392.317	7.5716e-05	392.317	6.69818e-05	392.317	6.06045e-05	392.317	6.47748e-05	392.317	5.57528e-05	392.317	6.90807e-05
392.583	9.20182e-05	392.583	8.27686e-05	392.583	6.7674e-05	392.583	2.05253e-05	392.583	6.73927e-05	392.583	4.0917e-05
392.848	0.000131245	392.848	0.000122012	392.848	0.000223138	392.848	0.000103693	392.848	0.000107141	392.848	8.07049e-05
393.114	3.34959e-05	393.114	9.97058e-06	393.114	2.14654e-05	393.114	7.89026e-05	393.114	8.13475e-05	393.114	0.000105879
393.38	-4.73145e-05	393.38	-9.79162e-05	393.38	-7.21727e-05	393.38	7.05725e-05	393.38	8.062e-05	393.38	5.63938e-05
393.646	2.21608e-05	393.646	2.35203e-05	393.646	3.70825e-05	393.646	0.000127084	393.646	0.000123675	393.646	9.14655e-05
393.912	7.35509e-05	393.912	6.32748e-05	393.912	4.62728e-05	393.912	-7.84361e-05	393.912	-0.000101254	393.912	-7.45939e-05
394.178	6.62913e-05	394.178	0.00010386	394.178	6.67743e-05	394.178	-3.5986e-06	394.178	-4.49726e-06	394.178	-3.08871e-05
394.443	0.000118764	394.443	0.000115365	394.443	9.65945e-05	394.443	1.33948e-05	394.443	1.08463e-05	394.443	3.85258e-06
394.709	8.09378e-05	394.709	0.000120542	394.709	9.42166e-05	394.709	8.45004e-05	394.709	8.76965e-05	394.709	0.000104485
394.975	7.07489e-05	394.975	0.000256423	394.975	9.24814e-05	394.975	8.56333e-05	394.975	8.24718e-05	394.975	5.96485e-05
395.241	6.80107e-05	395.241	0.000471941	395.241	7.62216e-05	395.241	6.16427e-05	395.241	0.000117193	395.241	6.21062e-05
395.507	0.000105964	395.507	0.000514444	395.507	9.49236e-05	395.507	9.70955e-05	395.507	0.000120037	395.507	0.000105879
395.772	6.48903e-05	395.772	0.000432506	395.772	4.74296e-05	395.772	6.0843e-05	395.772	0.000113754	395.772	7.08742e-05
396.038	0.000130163	396.038	0.000183114	396.038	0.000132327	396.038	0.000123352	396.038	0.000144441	396.038	0.000118766
396.304	0.000115453	396.304	9.03744e-05	396.304	8.74685e-05	396.304	9.54961e-05	396.304	0.000107008	396.304	9.31925e-05
396.57	0.000120674	396.57	0.000112936	396.57	9.44737e-05	396.57	2.80557e-05	396.57	8.54479e-05	396.57	6.35675e-05
396.836	0.000110231	396.836	0.00011121	396.836	0.000124101	396.836	7.49708e-05	396.836	8.40591e-05	396.836	8.98049e-05
397.102	7.01121e-05	397.102	6.64705e-05	397.102	7.27512e-05	397.102	0.000133748	397.102	0.000113291	397.102	0.000114382
397.367	5.61661e-05	397.367	7.33093e-05	397.367	0.000118638	397.367	0.000181596	397.367	0.000112365	397.367	0.000124545
397.633	6.22794e-05	397.633	5.31764e-05	397.633	9.31241e-05	397.633	0.00012935	397.633	9.39795e-05	397.633	7.92436e-05
397.899	6.9348e-05	397.899	9.11413e-05	397.899	8.56047e-05	397.899	8.23013e-05	397.899	0.000169772	397.899	7.55902e-05
398.165	0.000114243	398.165	0.000115876	398.165	0.00011941	398.165	6.85733e-05	398.165	0.00015132	398.165	0.000102558
398.431	6.52724e-05	398.431	7.49072e-05	398.431	8.52191e-05	398.431	7.06392e-05	398.431	9.07388e-05	398.431	8.91407e-05
398.697	0.000144937	398.697	0.00017717	398.697	0.000140168	398.697	9.46965e-05	398.697	9.78154e-05	398.697	8.98714e-05
398.962	9.92141e-05	398.962	0.000119583	398.962	9.40238e-05	398.962	7.92358e-05	398.962	0.000101982	398.962	0.000113452
399.228	9.57116e-05	399.228	0.000112872	399.228	8.81112e-05	399.228	8.83656e-05	399.228	9.99317e-05	399.228	7.71844e-05
399.494	9.53296e-05	399.494	9.35061e-05	399.494	7.15301e-05	399.494	9.09646e-05	399.494	0.000118979	399.494	6.84829e-05
399.76	6.75012e-05	399.76	8.63478e-05	399.76	8.43836e-05	399.76	9.69622e-05	399.76	0.000140473	399.76	6.62245e-05
400.026	7.82632e-05	400.026	0.000114214	400.026	9.4795e-05	400.026	7.14388e-05	400.026	0.000143912	400.026	6.46968e-05
400.292	0.000127424	400.292	0.000107823	400.292	0.000145888	400.292	0.000116821	400.292	0.000119508	400.292	8.75465e-05
400.558	9.97872e-05	400.558	8.6156e-05	400.558	0.000105592	400.558	0.000114355	400.558	0.000111902	400.558	7.8845e-05
400.823	8.48223e-05	400.823	0.00010827	400.823	9.1196e-05	400.823	6.69073e-05	400.823	0.000107604	400.823	5.67923e-05
401.089	9.48201e-05	401.089	7.32454e-05	401.089	7.98206e-05	401.089	7.65702e-05	401.089	0.000102577	401.089	8.00406e-05
401.355	0.000131309	401.355	0.000103349	401.355	0.000148587	401.355	0.000137413	401.355	0.000139812	401.355	0.000144937
401.621	0.000107365	401.621	0.000107439	401.621	0.000114461	401.621	9.59626e-05	401.621	9.12679e-05	401.621	8.25647e-05
401.887	7.75627e-05	401.887	0.000102646	401.887	9.73015e-05	401.887	0.000127417	401.887	0.000139944	401.887	0.000108071
402.153	0.000106028	402.153	0.000101943	402.153	0.000118253	402.153	5.67112e-05	402.153	0.000133727	402.153	7.02099e-05
402.418	0.000104181	402.418	8.90961e-05	402.418	0.000102186	402.418	6.78402e-05	402.418	9.06065e-05	402.418	7.67859e-05
402.684	9.65395e-05	402.684	0.000113128	402.684	0.000112469	402.684	8.2901e-05	402.684	9.49715e-05	402.684	9.94364e-05
402.95	7.1131e-05	402.95	6.71736e-05	402.95	7.26226e-05	402.95	5.45121e-05	402.95	5.33719e-05	402.95	9.24619e-05
403.216	0.000102716	403.216	0.000105458	403.216	0.000118253	403.216	7.68367e-05	403.216	8.15459e-05	403.216	9.41225e-05
403.482	7.27867e-05	403.482	9.56792e-05	403.482	7.38437e-05	403.482	7.97023e-05	403.482	0.000102974	403.482	0.000115378
403.748	8.87068e-05	403.748	6.95384e-05	403.748	6.08616e-05	403.748	0.000131549	403.748	0.000143515	403.748	0.000120028
404.013	0.00012233	404.013	0.000123418	404.013	0.000126222	404.013	0.000131682	404.013	0.000107008	404.013	8.02399e-05
404.279	0.000101634	404.279	9.39535e-05	404.279	0.000126479	404.279	0.000169601	404.279	0.000147417	404.279	0.000140088
404.545	8.57775e-05	404.545	6.77488e-05	404.545	9.33811e-05	404.545	0.000114622	404.545	0.000113556	404.545	0.000115511
404.811	0.00012233	404.811	0.000119903	404.811	0.000111762	404.811	0.000113356	404.811	0.000146955	404.811	8.77458e-05
405.077	0.000142962	405.077	0.000134347	405.077	0.000121081	405.077	0.000112023	405.077	0.00017956	405.077	0.000137099
405.343	0.000105964	405.343	0.000129809	405.343	0.000111312	405.343	6.91064e-05	405.343	7.5792e-05	405.343	8.25647e-05
405.609	0.000124177	405.609	9.93862e-05	405.609	9.09389e-05	405.609	5.90437e-05	405.609	5.42978e-05	405.609	5.29397e-05
405.874	9.34828e-05	405.874	0.000113959	405.874	9.98079e-05	405.874	0.000126551	405.874	0.000113357	405.874	0.000110795
406.14	0.00011437	406.14	0.000113192	406.14	8.50263e-05	406.14	0.000110024	406.14	0.000119376	406.14	8.55538e-05
406.406	0.000104691	406.406	0.000131088	406.406	0.000125708	406.406	7.58371e-05	406.406	7.94295e-05	406.406	6.08442e-05
406.672	0.000104181	406.672	0.000107951	406.672	0.00014486	406.672	0.00011922	406.672	0.000123807	406.672	0.000135637
406.938	0.000115389	406.938	0.000108718	406.938	9.54377e-05	406.938	0.000108025	406.938	0.000109852	406.938	0.000140619
407.204	7.29777e-05	407.204	7.33732e-05	407.204	6.96663e-05	407.204	0.000135947	407.204	0.000145169	407.204	0.000124677
407.47	0.000132455	407.47	0.000123737	407.47	0.000134255	407.47	0.000106492	407.47	0.000113357	407.47	8.26312e-05
407.735	7.96005e-05	407.735	7.29258e-05	407.735	5.70055e-05	407.735	0.000134548	407.735	0.000527767	407.735	0.000139091
408.001	0.000109148	408.001	9.40175e-05	408.001	0.000115425	408.001	0.000126151	408.001	0.000571747	408.001	0.000147726
408.267	0.000129144	408.267	0.000156845	408.267	0.000166454	408.267	0.00014461	408.267	0.000138423	408.267	0.000139888
408.533	0.000174612	408.533	0.000190208	408.533	0.000170502	408.533	0.000104493	408.533	0.000133132	408.533	0.00011219
408.799	0.00016092	408.799	0.000155055	408.799	0.000172045	408.799	0.000148076	408.799	0.000168912	408.799	0.000151048
409.065	0.0001315	409.065	0.000182986	409.065	0.000158999	409.065	0.000136414	409.065	0.000154626	409.065	0.000155498
409.331	0.000165633	409.331	0.00016656	409.331	0.000163819	409.331	0.000175465	409.331	0.000149666	409.331	0.00019223
409.596	0.000189385	409.596	0.000190528	409.596	0.000185541	409.596	0.000157472	409.596	0.000188422	409.596	0.000203057
409.862	0.000180407	409.862	0.000197175	409.862	0.000156621	409.862	0.000184595	409.862	0.000201715	409.862	0.00018499
410.128	0.000179515	410.128	0.000161191	410.128	0.00015315	410.128	0.000223046	410.128	0.000203435	410.128	0.000206976
410.394	0.000195435	410.394	0.000187332	410.394	0.000146916	410.394	0.000248836	410.394	0.000215868	410.394	0.0002643
410.66	0.000188112	410.66	0.000199603	410.66	0.000189526	410.66	0.000219448	410.66	0.000171293	410.66	0.000191367
410.926	0.000159838	410.926	0.000185351	410.926	0.000180593	410.926	0.000387516	410.926	0.000246225	410.926	0.000252875
411.192	0.000169008	411.192	0.000176722	411.192	0.000184449	411.192	0.00021405	411.192	0.000214876	411.192	0.000190703
411.457	0.000192633	411.457	0.000219225	411.457	0.000181428	411.457	0.000173466	411.457	0.000179758	411.457	0.000197478
411.723	0.000183336	411.723	0.000164195	411.723	0.000157906	411.723	0.000185661	411.723	0.000190604	411.723	0.000167388
411.989	0.000184864	411.989	0.000193148	411.989	0.000183292	411.989	0.000178664	411.989	0.000175658	411.989	0.000185322
412.255	0.0002232	412.255	0.000251949	412.255	0.000202958	412.255	0.000210251	412.255	0.000210379	412.255	0.000205847
412.521	0.000221544	412.521	0.000229323	412.521	0.000213048	412.521	0.000199256	412.521	0.000226516	412.521	0.000198873
412.787	0.000231096	412.787	0.000212514	412.787	0.000234449	412.787	0.000203587	412.787	0.000238619	412.787	0.000249156
413.053	0.000186584	413.053	0.000187076	413.053	0.000200773	413.053	0.000219381	413.053	0.000233659	413.053	0.000204519
413.318	0.000208617	413.318	0.000210405	413.318	0.000207264	413.318	0.000228644	413.318	0.000243844	413.318	0.000232085
413.584	0.000201039	413.584	0.000201585	413.584	0.000195374	413.584	0.000241173	413.584	0.000252111	413.584	0.00024424
413.85	0.000279239	413.85	0.000277962	413.85	0.000275452	413.85	0.000244905	413.85	0.000247746	413.85	0.000235539
414.116	0.000272679	414.116	0.000257509	414.116	0.000300902	414.116	0.000261765	414.116	0.000256674	414.116	0.000274131
414.382	0.000212947	414.382	0.000218138	414.382	0.000195631	414.382	0.000272827	414.382	0.000273341	414.382	0.000290737
414.648	0.000315409	414.648	0.000289978	414.648	0.00029621	414.648	0.000292486	414.648	0.000292719	414.648	0.000270079
414.914	0.000325343	414.914	0.000336954	414.914	0.000312342	414.914	0.000243705	414.914	0.000281211	414.914	0.000259318
415.18	0.000326235	415.18	0.000338616	415.18	0.000327959	415.18	0.00036759	415.18	0.000429356	415.18	0.000359884
415.445	0.000368837	415.445	0.000401699	415.445	0.000373396	415.445	0.000358594	415.445	0.000432001	415.445	0.000360283
415.711	0.000395201	415.711	0.0004164	415.711	0.000392612	415.711	0.000383384	415.711	0.000391989	415.711	0.000362408
415.977	0.000407937	415.977	0.000435765	415.977	0.000412599	415.977	0.000414639	415.977	0.000434382	415.977	0.000402129
416.243	0.000416024	416.243	0.000451105	416.243	0.000414656	416.243	0.000447359	416.243	0.000428761	416.243	0.000416012
416.509	0.000512946	416.509	0.000548062	416.509	0.000508423	416.509	0.000497006	416.509	0.000484646	416.509	0.0004558
416.775	0.000517467	416.775	0.00057088	416.775	0.000543898	416.775	0.000524596	416.775	0.000518111	416.775	0.00051857
417.041	0.000567392	417.041	0.000599066	417.041	0.000573269	417.041	0.000565047	417.041	0.000564869	417.041	0.000555369
417.306	0.000657564	417.306	0.000700369	417.306	0.000666521	417.306	0.000678203	417.306	0.000673134	417.306	0.000692866
417.572	0.0008288	417.572	0.000875046	417.572	0.000853155	417.572	0.000836274	417.572	0.000834969	417.572	0.000844711
417.838	0.00104175	417.838	0.00106014	417.838	0.00105367	417.838	0.00107025	417.838	0.00112676	417.838	0.00109872
418.104	0.00133824	418.104	0.00135357	418.104	0.00134538	418.104	0.0013702	418.104	0.0013636	418.104	0.00135518
418.37	0.00160163	418.37	0.00161785	418.37	0.00162206	418.37	0.00162157	418.37	0.00160321	418.37	0.00157112
418.636	0.00186539	418.636	0.00188546	418.636	0.00191704	418.636	0.0018744	418.636	0.00186458	418.636	0.00187282
418.902	0.00209629	418.902	0.00211753	418.902	0.0020772	418.902	0.00210065	418.902	0.00206775	418.902	0.00209341
419.168	0.00234344	419.168	0.0023698	419.168	0.00233896	419.168	0.00239707	419.168	0.00237006	419.168	0.0023617
419.433	0.00252493	419.433	0.00252754	419.433	0.0025497	419.433	0.00254661	419.433	0.00252726	419.433	0.00252517
419.699	0.00280283	419.699	0.00283005	419.699	0.00281956	419.699	0.00285482	419.699	0.00281191	419.699	0.00282002
419.965	0.00299642	419.965	0.00303055	419.965	0.00299713	419.965	0.00300016	419.965	0.00299987	419.965	0.00300255
420.231	0.00316122	420.231	0.0031385	420.231	0.00315118	420.231	0.00318276	420.231	0.00314147	420.231	0.00317811
420.497	0.00334959	420.497	0.00334481	420.497	0.00337599	420.497	0.00335756	420.497	0.00335595	420.497	0.00337579
420.763	0.00345039	420.763	0.00350638	420.763	0.0034943	420.763	0.00344153	420.763	0.00345337	420.763	0.00345317
421.029	0.00360049	421.029	0.00363268	421.029	0.00358505	421.029	0.00366051	421.029	0.00362148	421.029	0.00360429
421.295	0.00375485	421.295	0.00378582	421.295	0.00379726	421.295	0.0037774	421.295	0.00372419	421.295	0.00378164
421.561	0.00389055	421.561	0.00391556	421.561	0.00394052	421.561	0.00395133	421.561	0.00388814	421.561	0.00389648
421.826	0.00399926	421.826	0.00404492	421.826	0.00405601	421.826	0.00406062	421.826	0.00436598	421.826	0.00403564
422.092	0.00416476	422.092	0.00417755	422.092	0.00419437	422.092	0.00413639	422.092	0.00415335	422.092	0.00411947
422.358	0.00425589	422.358	0.00420337	422.358	0.00421661	422.358	0.00424401	422.358	0.00421532	422.358	0.00425517
422.624	0.00439694	422.624	0.00441614	422.624	0.0043947	422.624	0.00440988	422.624	0.0043804	422.624	0.0044017
422.89	0.00448826	422.89	0.00447436	422.89	0.00449296	422.89	0.00451391	422.89	0.00447061	422.89	0.00446454
423.156	0.00478959	423.156	0.00482244	423.156	0.00482677	423.156	0.00476641	423.156	0.00471313	423.156	0.00475594
423.422	0.00472859	423.422	0.00470452	423.422	0.0047161	423.422	0.00472529	423.422	0.00466108	423.422	0.00469523
423.688	0.00473311	423.688	0.00474376	423.688	0.00477368	423.688	0.0048875	423.688	0.00485433	423.688	0.00489018
423.953	0.00487977	423.953	0.00490783	423.953	0.00495351	423.953	0.0049716	423.953	0.00494923	423.953	0.00497487
424.219	0.00499273	424.219	0.00495378	424.219	0.00506765	424.219	0.00506676	424.219	0.0050237	424.219	0.00503771
424.485	0.00508329	424.485	0.00509624	424.485	0.00520518	424.485	0.00516052	424.485	0.00513362	424.485	0.00513197
424.751	0.00514601	424.751	0.00515843	424.751	0.00522716	424.751	0.00522123	424.751	0.00519857	424.751	0.00523619
425.017	0.00524739	425.017	0.00525072	425.017	0.00530582	425.017	0.0053128	425.017	0.00529651	425.017	0.00531649
425.283	0.00530152	425.283	0.00532186	425.283	0.00535087	425.283	0.00536464	425.283	0.00536172	425.283	0.005343
425.549	0.00530795	425.549	0.00534295	425.549	0.00537658	425.549	0.00545614	425.549	0.00539982	425.549	0.00545206
425.815	0.00544799	425.815	0.00546746	425.815	0.0055485	425.815	0.0056496	425.815	0.00550438	425.815	0.00555289
426.081	0.00549804	426.081	0.00547922	426.081	0.00555222	426.081	0.00547034	426.081	0.00545332	426.081	0.00547119
426.346	0.00559534	426.346	0.00560711	426.346	0.00564708	426.346	0.00487583	426.346	0.00484401	426.346	0.00493469
426.612	0.00559267	426.612	0.00563811	426.612	0.0056548	426.612	0.00491642	426.612	0.00489513	426.612	0.00493628
426.878	0.0053573	426.878	0.0053976	426.878	0.00541013	426.878	0.00466525	426.878	0.00475823	426.878	0.00464408
427.144	0.0056261	427.144	0.00565409	427.144	0.00563687	427.144	0.00568139	427.144	0.00565477	427.144	0.00563699
427.41	0.00576944	427.41	0.00581758	427.41	0.00583777	427.41	0.00585345	427.41	0.00583665	427.41	0.0058061
427.676	0.00588139	427.676	0.00588916	427.676	0.00588462	427.676	0.00599453	427.676	0.00594948	427.676	0.0059897
427.942	0.00591655	427.942	0.00594911	427.942	0.005985	427.942	0.00599913	427.942	0.00596138	427.942	0.00598917
428.208	0.00600309	428.208	0.00602159	428.208	0.00605338	428.208	0.00610695	428.208	0.0060801	428.208	0.0060977
428.474	0.00596399	428.474	0.00600817	428.474	0.00604464	428.474	0.00614527	428.474	0.0060752	428.474	0.00612055
428.739	0.00605078	428.739	0.00607879	428.739	0.00608301	428.739	0.0061688	428.739	0.00610172	428.739	0.00617236
429.005	0.00609307	429.005	0.00608103	429.005	0.00616078	429.005	0.00612568	429.005	0.00615833	429.005	0.00615808
429.271	0.00607167	429.271	0.00610698	429.271	0.00613417	429.271	0.00619785	429.271	0.00613591	429.271	0.00616711
429.537	0.00616051	429.537	0.00620643	429.537	0.00621662	429.537	0.0062501	429.537	0.00620694	429.537	0.00623978
429.803	0.00619082	429.803	0.00620304	429.803	0.00624889	429.803	0.0063304	429.803	0.00628856	429.803	0.00632706
430.069	0.00621482	430.069	0.00625443	430.069	0.00628642	430.069	0.00637705	430.069	0.00633069	430.069	0.00636599
430.335	0.00623469	430.335	0.00624913	430.335	0.00629709	430.335	0.00636779	430.335	0.00630456	430.335	0.00630959
430.601	0.00628551	430.601	0.00627341	430.601	0.00631804	430.601	0.00640677	430.601	0.00636534	430.601	0.00638611
430.867	0.00635276	430.867	0.0063317	430.867	0.00635866	430.867	0.00650273	430.867	0.00641461	430.867	0.00645745
431.132	0.00645356	431.132	0.00647736	431.132	0.00650538	431.132	0.00657231	431.132	0.00654305	431.132	0.00656134
431.398	0.00639243	431.398	0.00639383	431.398	0.00645037	431.398	0.00646795	431.398	0.00642552	431.398	0.00646456
431.664	0.00632244	431.664	0.00634762	431.664	0.00637376	431.664	0.0064317	431.664	0.00639477	431.664	0.00644776
431.93	0.00630958	431.93	0.00635944	431.93	0.00639972	431.93	0.00639051	431.93	0.00635688	431.93	0.00637834
432.196	0.00643554	432.196	0.00646375	432.196	0.00646489	432.196	0.00661876	432.196	0.00652274	432.196	0.00656619
432.462	0.00634696	432.462	0.0063473	432.462	0.00640853	432.462	0.00643016	432.462	0.00637559	432.462	0.00642245
432.728	0.00654074	432.728	0.00650747	432.728	0.00655429	432.728	0.00661116	432.728	0.00655052	432.728	0.00659356
432.994	0.00660378	432.994	0.00663517	432.994	0.0066825	432.994	0.00666534	432.994	0.00663928	432.994	0.00666197
433.26	0.00662136	433.26	0.00663766	433.26	0.00666701	433.26	0.00672611	433.26	0.00669357	433.26	0.00671458
433.526	0.00668651	433.526	0.00669818	433.526	0.00677479	433.526	0.00689665	433.526	0.00670812	433.526	0.00680339
433.791	0.00653342	433.791	0.00658653	433.791	0.00660641	433.791	0.0066832	433.791	0.00659721	433.791	0.00663089
434.057	0.00672032	434.057	0.0067435	434.057	0.00677878	434.057	0.00686013	434.057	0.00680872	434.057	0.00686177
434.323	0.00673879	434.323	0.00677309	434.323	0.00677993	434.323	0.00685413	434.323	0.00680482	434.323	0.00686337
434.589	0.00682718	434.589	0.00681873	434.589	0.00686155	434.589	0.00692417	434.589	0.00685759	434.589	0.00691146
434.855	0.00681482	434.855	0.0068349	434.855	0.00687209	434.855	0.00694869	434.855	0.00690415	434.855	0.00695058
435.121	0.006558	435.121	0.00655815	435.121	0.00662685	435.121	0.00673251	435.121	0.00669298	435.121	0.00670329
435.387	0.00674853	435.387	0.00681087	435.387	0.00683694	435.387	0.00698081	435.387	0.0069226	435.387	0.00695862
435.653	0.00695403	435.653	0.00695653	435.653	0.00699966	435.653	0.00706538	435.653	0.00700131	435.653	0.00702232
435.919	0.00685972	435.919	0.00684845	435.919	0.00689304	435.919	0.00695223	435.919	0.00689595	435.919	0.006929
436.185	0.00698555	436.185	0.00701513	436.185	0.00705153	436.185	0.00712742	436.185	0.00706632	436.185	0.00708635
436.45	0.00698256	436.45	0.007023	436.45	0.00703925	436.45	0.00709577	436.45	0.00703801	436.45	0.0070554
436.716	0.00687806	436.716	0.00690814	436.716	0.0069264	436.716	0.0069405	436.716	0.00689198	436.716	0.00690183
436.982	0.00698695	436.982	0.00705598	436.982	0.00709137	436.982	0.00714655	436.982	0.00708404	436.982	0.00712242
437.248	0.0070854	437.248	0.00711963	437.248	0.00716001	437.248	0.00721166	437.248	0.00715296	437.248	0.00719336
437.514	0.00708737	437.514	0.00710589	437.514	0.00715558	437.514	0.00723278	437.514	0.00715606	437.514	0.00718911
437.78	0.00709807	437.78	0.00710072	437.78	0.00714877	437.78	0.0072787	437.78	0.00722855	437.78	0.00723647
438.046	0.00712756	438.046	0.00715894	438.046	0.00719465	438.046	0.00733348	438.046	0.00723602	438.046	0.00729107
438.312	0.00696294	438.312	0.00704894	438.312	0.00704484	438.312	0.00714375	438.312	0.00708272	438.312	0.00715663
438.578	0.00718792	438.578	0.00724382	438.578	0.00727602	438.578	0.00734054	438.578	0.00727908	438.578	0.00733883
438.844	0.00713297	438.844	0.00716476	438.844	0.00719292	438.844	0.00729083	438.844	0.00723225	438.844	0.00726072
439.11	0.00717958	439.11	0.00718617	439.11	0.00724099	439.11	0.00732162	439.11	0.00727842	439.11	0.00730715
439.375	0.00718283	439.375	0.00716469	439.375	0.00721265	439.375	0.00723338	439.375	0.00722187	439.375	0.00727041
439.641	0.00727205	439.641	0.00727418	439.641	0.00735513	439.641	0.00738199	439.641	0.00732471	439.641	0.0074115
439.907	0.00718824	439.907	0.00720598	439.907	0.00723623	439.907	0.00726457	439.907	0.00716162	439.907	0.00725354
440.173	0.00724817	440.173	0.0072311	440.173	0.00731213	440.173	0.00737639	440.173	0.00730223	440.173	0.0073743
440.439	0.00727918	440.439	0.00732192	440.439	0.00734041	440.439	0.00739585	440.439	0.0073798	440.439	0.00741754
440.705	0.00729357	440.705	0.00730403	440.705	0.00736406	440.705	0.00740072	440.705	0.00734257	440.705	0.00741329
440.971	0.00731408	440.971	0.00735266	440.971	0.00737807	440.971	0.0074419	440.971	0.0073796	440.971	0.0073929
441.237	0.00729058	441.237	0.00726779	441.237	0.00734157	441.237	0.00743011	441.237	0.00735864	441.237	0.00742511
441.503	0.00736406	441.503	0.0073457	441.503	0.00740976	441.503	0.00746996	441.503	0.00740778	441.503	0.00744896
441.769	0.0073405	441.769	0.00739497	441.769	0.00739382	441.769	0.00753986	441.769	0.00745672	441.769	0.00752276
442.035	0.00738635	442.035	0.00741325	442.035	0.00742788	442.035	0.00752234	442.035	0.00745811	442.035	0.00752282
442.3	0.00737858	442.3	0.00740865	442.3	0.00744202	442.3	0.00751107	442.3	0.00747623	442.3	0.00749513
442.566	0.00733114	442.566	0.00730064	442.566	0.00733925	442.566	0.00741365	442.566	0.00735692	442.566	0.00740001
442.832	0.0073647	442.832	0.00742597	442.832	0.00745172	442.832	0.00757285	442.832	0.0074759	442.832	0.007529
443.098	0.00741151	443.098	0.0074332	443.098	0.00747621	443.098	0.00755679	443.098	0.00745361	443.098	0.00751379
443.364	0.00738438	443.364	0.00739868	443.364	0.00741972	443.364	0.00748429	443.364	0.00743536	443.364	0.00746743
443.63	0.00742475	443.63	0.00741568	443.63	0.00746194	443.63	0.00753353	443.63	0.00750817	443.63	0.0075381
443.896	0.00743278	443.896	0.00743467	443.896	0.00751181	443.896	0.00758138	443.896	0.00751816	443.896	0.0075571
444.162	0.00742946	444.162	0.00745486	444.162	0.00752248	444.162	0.00758585	444.162	0.00753483	444.162	0.00758885
444.428	0.00744239	444.428	0.00746298	444.428	0.0075453	444.428	0.00758378	444.428	0.0074763	444.428	0.00751093
444.694	0.00744819	444.694	0.00744374	444.694	0.00751348	444.694	0.00755819	444.694	0.00753793	444.694	0.00756786
444.96	0.00749136	444.96	0.00748024	444.96	0.00751638	444.96	0.00759258	444.96	0.00757715	444.96	0.00759961
445.226	0.00743641	445.226	0.00746036	445.226	0.00749356	445.226	0.00756792	445.226	0.00751723	445.226	0.00758094
445.491	0.00756708	445.491	0.00757956	445.491	0.00763116	445.491	0.00765808	445.491	0.007588	445.491	0.00766557
445.757	0.00739871	445.757	0.00745512	445.757	0.00749678	445.757	0.00748269	445.757	0.00743575	445.757	0.00749433
446.023	0.00739043	446.023	0.00747698	446.023	0.00749555	446.023	0.00753027	446.023	0.00750136	446.023	0.00753803
446.289	0.0074878	446.289	0.00753993	446.289	0.00754247	446.289	0.00764036	446.289	0.00755037	446.289	0.00762306
446.555	0.00745608	446.555	0.00752517	446.555	0.0075478	446.555	0.00761237	446.555	0.00754455	446.555	0.00763488
446.821	0.00706324	446.821	0.00708889	446.821	0.00710693	446.821	0.0070937	446.821	0.00715236	446.821	0.00710635
447.087	0.00752607	447.087	0.00757604	447.087	0.00758868	447.087	0.00763083	447.087	0.00755916	447.087	0.0076386
447.353	0.00758472	447.353	0.00759995	447.353	0.00761618	447.353	0.00771433	447.353	0.00764481	447.353	0.00769493
447.619	0.00754192	447.619	0.00757796	447.619	0.00759003	447.619	0.0076912	447.619	0.00761247	447.619	0.00766065
447.885	0.00742431	447.885	0.00743626	447.885	0.00746246	447.885	0.00754026	447.885	0.00746003	447.885	0.00752309
448.151	0.00749786	448.151	0.00750593	448.151	0.00755269	448.151	0.00769334	448.151	0.00758674	448.151	0.00767195
448.417	0.00757517	448.417	0.00761433	448.417	0.00762223	448.417	0.00769834	448.417	0.00758086	448.417	0.00770755
448.682	0.00759892	448.682	0.00761362	448.682	0.00767653	448.682	0.00772872	448.682	0.00771835	448.682	0.0077122
448.948	0.0076114	448.948	0.00759682	448.948	0.0076811	448.948	0.00771813	448.948	0.007679	448.948	0.00769559
449.214	0.00751562	449.214	0.00754504	449.214	0.00754832	449.214	0.0076211	449.214	0.00757378	449.214	0.00764166
449.48	0.00753103	449.48	0.00757214	449.48	0.0075989	449.48	0.00767881	449.48	0.00760057	449.48	0.00764704
449.746	0.00760936	449.746	0.00769237	449.746	0.00770616	449.746	0.00775931	449.746	0.00768714	449.746	0.00772223
450.012	0.0075162	450.012	0.00755553	450.012	0.00759099	450.012	0.00767008	450.012	0.00762133	450.012	0.00764484
450.278	0.00754899	450.278	0.00758269	450.278	0.0076345	450.278	0.00772772	450.278	0.00762074	450.278	0.00766285
450.544	0.00762414	450.544	0.00766424	450.544	0.00768682	450.544	0.00782189	450.544	0.00771954	450.544	0.00775969
450.81	0.00756587	450.81	0.00757061	450.81	0.00761574	450.81	0.00773839	450.81	0.00765969	450.81	0.00769665
451.076	0.00762363	451.076	0.00766897	451.076	0.00767923	451.076	0.00777257	451.076	0.00766591	451.076	0.00773584
451.342	0.00761637	451.342	0.00761478	451.342	0.00770539	451.342	0.00773146	451.342	0.00766809	451.342	0.00772628
451.608	0.00765005	451.608	0.00767492	451.608	0.00769793	451.608	0.00780616	451.608	0.00777252	451.608	0.00777557
451.873	0.00763031	451.873	0.00762232	451.873	0.00766117	451.873	0.00780169	451.873	0.00773806	451.873	0.00777875
452.139	0.00768336	452.139	0.00768751	452.139	0.00778245	452.139	0.00782715	452.139	0.00773304	452.139	0.00784458
452.405	0.00766069	452.405	0.00765338	452.405	0.00771908	452.405	0.00780243	452.405	0.0077001	452.405	0.0077945
452.671	0.00769138	452.671	0.0077265	452.671	0.00774054	452.671	0.0077931	452.671	0.00772113	452.671	0.00779363
452.937	0.00770546	452.937	0.00772739	452.937	0.00773862	452.937	0.00776118	452.937	0.00766683	452.937	0.00777975
453.203	0.00772023	453.203	0.00772471	453.203	0.00776741	453.203	0.00775105	453.203	0.00777239	453.203	0.0077834
453.469	0.00768374	453.469	0.00773155	453.469	0.00771516	453.469	0.00784754	453.469	0.00775605	453.469	0.00781197
453.735	0.00767763	453.735	0.00771998	453.735	0.00776323	453.735	0.00781502	453.735	0.00773515	453.735	0.00776946
454.001	0.00764101	454.001	0.00763293	454.001	0.00769491	454.001	0.00770966	454.001	0.00763998	454.001	0.00771851
454.267	0.00778404	454.267	0.00781042	454.267	0.00784324	454.267	0.007865	454.267	0.00780288	454.267	0.0078402
454.533	0.007792	454.533	0.00781278	454.533	0.00780095	454.533	0.00791785	454.533	0.00785188	454.533	0.00788457
454.799	0.0076065	454.799	0.00764264	454.799	0.00769922	454.799	0.00783508	454.799	0.00777629	454.799	0.00778799
455.065	0.0077897	455.065	0.00779258	455.065	0.00779922	455.065	0.00784954	455.065	0.00781822	455.065	0.00785242
455.331	0.00776028	455.331	0.00782512	455.331	0.0078329	455.331	0.00791192	455.331	0.00786147	455.331	0.00788596
455.596	0.00783874	455.596	0.00789951	455.596	0.00790398	455.596	0.00798356	455.596	0.00832939	455.596	0.007968
455.862	0.0075858	455.862	0.00762551	455.862	0.0076318	455.862	0.00773079	455.862	0.00767947	455.862	0.00774435
456.128	0.00772278	456.128	0.00779194	456.128	0.00780687	456.128	0.00792085	456.128	0.00785459	456.128	0.0079043
456.394	0.00774557	456.394	0.00777948	456.394	0.00779035	456.394	0.00790306	456.394	0.00785724	456.394	0.00787607
456.66	0.00758695	456.66	0.00765415	456.66	0.00766156	456.66	0.00774225	456.66	0.00771002	456.66	0.00773777
456.926	0.00775614	456.926	0.00778293	456.926	0.00776837	456.926	0.00786887	456.926	0.0078284	456.926	0.00786344
457.192	0.00759185	457.192	0.00766904	457.192	0.00762615	457.192	0.00776104	457.192	0.00769448	457.192	0.00774541
457.458	0.00769629	457.458	0.00776459	457.458	0.00775487	457.458	0.00788246	457.458	0.00778681	457.458	0.00786112
457.724	0.00775653	457.724	0.00782499	457.724	0.00778534	457.724	0.00786447	457.724	0.00781075	457.724	0.00784
457.99	0.00777926	457.99	0.0078154	457.99	0.00782403	457.99	0.00789013	457.99	0.00787344	457.99	0.00789008
458.256	0.00781059	458.256	0.00782914	458.256	0.00783502	458.256	0.00796117	458.256	0.00792728	458.256	0.00794129
458.522	0.00781556	458.522	0.00782723	458.522	0.00785198	458.522	0.00797056	458.522	0.00792377	458.522	0.00799078
458.788	0.00781562	458.788	0.00780479	458.788	0.00782229	458.788	0.00792318	458.788	0.00789051	458.788	0.007895
459.054	0.00783619	459.054	0.00784991	459.054	0.00788958	459.054	0.00791872	459.054	0.00787444	459.054	0.00790901
459.319	0.0076654	459.319	0.00769384	459.319	0.00774826	459.319	0.00779476	459.319	0.00774177	459.319	0.00777563
459.585	0.00784644	459.585	0.00783758	459.585	0.00787422	459.585	0.00795044	459.585	0.00790069	459.585	0.00794687
459.851	0.00783829	459.851	0.00788481	459.851	0.00787159	459.851	0.00795583	459.851	0.00788449	459.851	0.00798666
460.117	0.00773494	460.117	0.00779137	460.117	0.00777711	460.117	0.00784721	460.117	0.00778667	460.117	0.00782067
460.383	0.00779824	460.383	0.00769652	460.383	0.00772808	460.383	0.00784195	460.383	0.00778343	460.383	0.0078299
460.649	0.00782607	460.649	0.0078039	460.649	0.00786766	460.649	0.00785754	460.649	0.00780519	460.649	0.00784478
460.915	0.00776525	460.915	0.00774401	460.915	0.00780539	460.915	0.00790972	460.915	0.00783224	460.915	0.00788218
461.181	0.00779091	461.181	0.00770943	461.181	0.00776137	461.181	0.00785507	461.181	0.00778813	461.181	0.00783096
461.447	0.00771762	461.447	0.00767792	461.447	0.00777647	461.447	0.0077973	461.447	0.00775837	461.447	0.00776148
461.713	0.00777124	461.713	0.00774305	461.713	0.0077453	461.713	0.00786794	461.713	0.00775658	461.713	0.00781416
461.979	0.00768546	461.979	0.00770962	461.979	0.00774838	461.979	0.00781915	461.979	0.00774428	461.979	0.0077852
462.245	0.00776028	462.245	0.00772816	462.245	0.00781484	462.245	0.00789906	462.245	0.00780089	462.245	0.00785481
462.511	0.00772169	462.511	0.00774516	462.511	0.00777043	462.511	0.00790399	462.511	0.00782225	462.511	0.00787308
462.777	0.00775296	462.777	0.00776165	462.777	0.00781111	462.777	0.00790485	462.777	0.00783548	462.777	0.00788311
463.043	0.00767132	463.043	0.00770189	463.043	0.00776297	463.043	0.00784534	463.043	0.00777715	463.043	0.00785873
463.308	0.00774602	463.308	0.00777181	463.308	0.00780198	463.308	0.00791412	463.308	0.00782523	463.308	0.00791174
463.574	0.00771004	463.574	0.00773691	463.574	0.00778097	463.574	0.00788566	463.574	0.00780598	463.574	0.00786052
463.84	0.0077401	463.84	0.0077869	463.84	0.00781631	463.84	0.0078812	463.84	0.00780995	463.84	0.00783269
464.106	0.00762363	464.106	0.00766942	464.106	0.00771799	464.106	0.0077965	464.106	0.00774593	464.106	0.00776826
464.372	0.00768934	464.372	0.00770247	464.372	0.00775063	464.372	0.00787347	464.372	0.00779348	464.372	0.00785096
464.638	0.00774583	464.638	0.00775264	464.638	0.00779858	464.638	0.00788426	464.638	0.00781319	464.638	0.00785733
464.904	0.00773863	464.904	0.00773934	464.904	0.00779864	464.904	0.00783108	464.904	0.00780281	464.904	0.00780665
465.17	0.0076938	465.17	0.00773225	465.17	0.00776484	465.17	0.00785494	465.17	0.0078124	465.17	0.00786597
465.436	0.00768406	465.436	0.00771851	465.436	0.00775815	465.436	0.00785967	465.436	0.00778958	465.436	0.00787035
465.702	0.00740342	465.702	0.00740942	465.702	0.00743431	465.702	0.00747296	465.702	0.00743635	465.702	0.00752023
465.968	0.00756052	465.968	0.00755029	465.968	0.00759549	465.968	0.00768547	465.968	0.0076218	465.968	0.00764039
466.234	0.00767139	466.234	0.00766143	466.234	0.00771625	466.234	0.00781722	466.234	0.00778158	466.234	0.00779828
466.5	0.00767814	466.5	0.00768348	466.5	0.00772191	466.5	0.00784195	466.5	0.00776577	466.5	0.0077674
466.766	0.00755995	466.766	0.00760404	466.766	0.00767589	466.766	0.0077813	466.766	0.00771234	466.766	0.00772581
467.032	0.00764146	467.032	0.00770342	467.032	0.00774851	467.032	0.00778857	467.032	0.00776313	467.032	0.00777032
467.298	0.00760376	467.298	0.00765747	467.298	0.0076845	467.298	0.00783841	467.298	0.00769183	467.298	0.00777856
467.564	0.00720263	467.564	0.00719537	467.564	0.00720918	467.564	0.00723025	467.564	0.00714667	467.564	0.00721595
467.829	0.00768132	467.829	0.00769428	467.829	0.00772101	467.829	0.00778257	467.829	0.00772259	467.829	0.00782811
468.095	0.00764903	468.095	0.00768764	468.095	0.00775532	468.095	0.00774545	468.095	0.00768152	468.095	0.00774787
468.361	0.00737368	468.361	0.0073905	468.361	0.00744388	468.361	0.00747082	468.361	0.00740368	468.361	0.00750031
468.627	0.00757835	468.627	0.00762845	468.627	0.00766085	468.627	0.00777151	468.627	0.0077001	468.627	0.00781217
468.893	0.00762057	468.893	0.0076638	468.893	0.00765558	468.893	0.00775785	468.893	0.00770294	468.893	0.00773844
469.159	0.00760414	469.159	0.00758659	469.159	0.00763553	469.159	0.00768014	469.159	0.00763403	469.159	0.00771811
469.425	0.00742431	469.425	0.00743837	469.425	0.00747711	469.425	0.00760644	469.425	0.00754541	469.425	0.00759184
469.691	0.00757039	469.691	0.0076002	469.691	0.00762782	469.691	0.00770733	469.691	0.00763707	469.691	0.00769739
469.957	0.00755179	469.957	0.0075786	469.957	0.00761136	469.957	0.00774192	469.957	0.00766802	469.957	0.00773684
470.223	0.0075553	470.223	0.00758499	470.223	0.00761239	470.223	0.00764389	470.223	0.00757028	470.223	0.00761123
470.489	0.00752091	470.489	0.00755156	470.489	0.00758759	470.489	0.00765402	470.489	0.00765777	470.489	0.00769586
470.755	0.00749117	470.755	0.00754639	470.755	0.0075998	470.755	0.00765648	470.755	0.00762127	470.755	0.00763202
471.021	0.00735044	471.021	0.00739497	471.021	0.00742332	471.021	0.00749415	471.021	0.00744792	471.021	0.00751744
471.287	0.00741393	471.287	0.00745646	471.287	0.00744793	471.287	0.00754146	471.287	0.0074548	471.287	0.00751724
471.553	0.00743481	471.553	0.00747755	471.553	0.00750609	471.553	0.00756752	471.553	0.00750738	471.553	0.00754667
471.819	0.00750779	471.819	0.00754121	471.819	0.00753919	471.819	0.0076111	471.819	0.00755778	471.819	0.00761509
472.084	0.00746449	472.084	0.00750248	472.084	0.00753109	472.084	0.00759478	472.084	0.007546	472.084	0.00761064
472.35	0.00743755	472.35	0.00744898	472.35	0.00747351	472.35	0.00754859	472.35	0.00749462	472.35	0.00753724
472.616	0.00743946	472.616	0.00743224	472.616	0.00746464	472.616	0.00757305	472.616	0.00750361	472.616	0.0075201
472.882	0.00739234	472.882	0.00739945	472.882	0.00742235	472.882	0.00746683	472.882	0.0074009	472.882	0.00746557
473.148	0.00738661	473.148	0.00744023	473.148	0.00744742	473.148	0.00752793	473.148	0.00745632	473.148	0.0075205
473.414	0.00738463	473.414	0.00743799	473.414	0.00745892	473.414	0.00759811	473.414	0.0074718	473.414	0.00753299
473.68	0.00729121	473.68	0.00730198	473.68	0.00737017	473.68	0.00729403	473.68	0.00724866	473.68	0.00727779
473.946	0.0073114	473.946	0.00728485	473.946	0.00732756	473.946	0.0073534	473.946	0.007306	473.946	0.00735278
474.212	0.00737833	474.212	0.00738334	474.212	0.00743103	474.212	0.00749262	474.212	0.00746598	474.212	0.00747706
474.478	0.00720397	474.478	0.00719429	474.478	0.00723431	474.478	0.00728536	474.478	0.00722564	474.478	0.0072752
474.744	0.00724626	474.744	0.00727092	474.744	0.00730339	474.744	0.0071061	474.744	0.0070181	474.744	0.00707147
475.01	0.00721932	475.01	0.00723052	475.01	0.00732383	475.01	0.00724791	475.01	0.00719105	475.01	0.00724159
475.276	0.00731624	475.276	0.00732045	475.276	0.00736143	475.276	0.00748528	475.276	0.0074099	475.276	0.00742126
475.542	0.00737827	475.542	0.00734915	475.542	0.00740082	475.542	0.00742071	475.542	0.00735507	475.542	0.00739655
475.808	0.00740832	475.808	0.00733055	475.808	0.00734401	475.808	0.00739712	475.808	0.0073349	475.808	0.00738865
476.074	0.0072951	476.074	0.00731438	476.074	0.00734054	476.074	0.00738013	476.074	0.00734125	476.074	0.00735391
476.34	0.00727472	476.34	0.00731118	476.34	0.00734035	476.34	0.00737213	476.34	0.00731314	476.34	0.00735012
476.606	0.00724613	476.606	0.00728178	476.606	0.00731111	476.606	0.00738106	476.606	0.00733734	476.606	0.00735882
476.872	0.00715252	476.872	0.00711906	476.872	0.00723874	476.872	0.00721532	476.872	0.00720448	476.872	0.00720625
477.137	0.00713335	477.137	0.00709305	477.137	0.00713938	477.137	0.00718067	477.137	0.00714773	477.137	0.00715032
477.403	0.0071713	477.403	0.00717147	477.403	0.00721612	477.403	0.00722978	477.403	0.00719879	477.403	0.00721741
477.669	0.00719901	477.669	0.007187	477.669	0.00721483	477.669	0.00728256	477.669	0.00720044	477.669	0.0072473
477.935	0.00710527	477.935	0.00711759	477.935	0.00713501	477.935	0.00720386	477.935	0.00716076	477.935	0.00717038
478.201	0.00719092	478.201	0.00727788	478.201	0.00729414	478.201	0.0072869	478.201	0.00726307	478.201	0.00726311
478.467	0.00716691	478.467	0.00722816	478.467	0.00725024	478.467	0.00721606	478.467	0.00716056	478.467	0.00721541
478.733	0.00712323	478.733	0.00716859	478.733	0.00720455	478.733	0.00718054	478.733	0.00715805	478.733	0.00720645
478.999	0.00717844	478.999	0.00719166	478.999	0.00721862	478.999	0.00722125	478.999	0.007189	478.999	0.00720432
479.265	0.00708527	479.265	0.00709988	479.265	0.00716438	479.265	0.00717954	479.265	0.00711519	479.265	0.00715191
479.531	0.0069923	479.531	0.00699238	479.531	0.00706188	479.531	0.00706452	479.531	0.00697723	479.531	0.00707818
479.797	0.00705088	479.797	0.00704703	479.797	0.00710339	479.797	0.0071984	479.797	0.00711433	479.797	0.00712315
480.063	0.00707973	480.063	0.00707943	480.063	0.00713565	480.063	0.00733914	480.063	0.00716956	480.063	0.00717503
480.329	0.00696377	480.329	0.00695397	480.329	0.0070381	480.329	0.00716814	480.329	0.00708583	480.329	0.00711252
480.595	0.00703668	480.595	0.00706863	480.595	0.00712351	480.595	0.00723418	480.595	0.00713047	480.595	0.00711518
480.861	0.00694263	480.861	0.0069571	480.861	0.00703951	480.861	0.00704899	480.861	0.00697538	480.861	0.00698658
481.127	0.00699179	481.127	0.00697576	481.127	0.00704844	481.127	0.00714049	481.127	0.00705627	481.127	0.00708489
481.393	0.00699727	481.393	0.00697174	481.393	0.00704202	481.393	0.00711883	481.393	0.00706387	481.393	0.00708708
481.659	0.00694823	481.659	0.00694988	481.659	0.00700191	481.659	0.00707158	481.659	0.00701321	481.659	0.00707559
481.925	0.00694568	481.925	0.00694476	481.925	0.00699092	481.925	0.00704885	481.925	0.00701969	481.925	0.0070087
482.19	0.0066788	482.19	0.00666751	482.19	0.00673809	482.19	0.0067575	482.19	0.00673782	482.19	0.00672069
482.456	0.00674229	482.456	0.00666565	482.456	0.00674581	482.456	0.00680535	482.456	0.00674602	482.456	0.00682225
482.722	0.00688939	482.722	0.00689862	482.722	0.0069397	482.722	0.00700874	482.722	0.00694985	482.722	0.00695909
482.988	0.00689003	482.988	0.00690565	482.988	0.00696534	482.988	0.00740958	482.988	0.00692849	482.988	0.00699834
483.254	0.00665708	483.254	0.00667287	483.254	0.00663437	483.254	0.00706978	483.254	0.00696877	483.254	0.00696207
483.52	0.00677782	483.52	0.00681329	483.52	0.00682672	483.52	0.00690191	483.52	0.00680316	483.52	0.00691206
483.786	0.00682253	483.786	0.00683253	483.786	0.00687087	483.786	0.00695922	483.786	0.0068478	483.786	0.00694328
484.052	0.00682628	484.052	0.0068496	484.052	0.00688167	484.052	0.0069263	484.052	0.00685316	484.052	0.00691717
484.318	0.00677337	484.318	0.00680831	484.318	0.00683141	484.318	0.00688492	484.318	0.00682552	484.318	0.00686842
484.584	0.00671433	484.584	0.00670515	484.584	0.00674703	484.584	0.00682108	484.584	0.00671924	484.584	0.00683102
484.85	0.00679088	484.85	0.00681643	484.85	0.0068523	484.85	0.00687586	484.85	0.00681976	484.85	0.00685766
485.116	0.00660697	485.116	0.00660762	485.116	0.00668019	485.116	0.00674011	485.116	0.00670548	485.116	0.00674885
485.382	0.00668549	485.382	0.00671768	485.382	0.00675487	485.382	0.00679349	485.382	0.00675217	485.382	0.00681807
485.648	0.00663919	485.648	0.00668221	485.648	0.00670622	485.648	0.00678356	485.648	0.00670581	485.648	0.0068081
485.914	0.00667778	485.914	0.00670061	485.914	0.00672903	485.914	0.00679349	485.914	0.00673081	485.914	0.00678466
486.18	0.0066234	486.18	0.0066305	486.18	0.00665814	486.18	0.00669513	486.18	0.00663584	486.18	0.00668323
486.446	0.00651718	486.446	0.00650906	486.446	0.00653533	486.446	0.00662155	486.446	0.00659053	486.446	0.00660956
486.712	0.00665568	486.712	0.00666917	486.712	0.00672312	486.712	0.00671598	486.712	0.00673379	486.712	0.00675689
486.978	0.00663136	486.978	0.00672036	486.978	0.00671425	486.978	0.00673718	486.978	0.00673663	486.978	0.00673085
487.244	0.00662633	487.244	0.00702689	487.244	0.00667852	487.244	0.00670752	487.244	0.00669966	487.244	0.00669432
487.509	0.00660015	487.509	0.00699794	487.509	0.00662897	487.509	0.00668486	487.509	0.00666785	487.509	0.00669704
487.775	0.00662002	487.775	0.00693479	487.775	0.00661817	487.775	0.00671079	487.775	0.00666871	487.775	0.00669844
488.041	0.0066192	488.041	0.0066211	488.041	0.00667672	488.041	0.00669726	488.041	0.00665667	488.041	0.00667652
488.307	0.00658366	488.307	0.00656678	488.307	0.00658745	488.307	0.00671212	488.307	0.00669093	488.307	0.00670023
488.573	0.00654437	488.573	0.00649692	488.573	0.00654195	488.573	0.00661209	488.573	0.00656778	488.573	0.00657974
488.839	0.00638969	488.839	0.00639325	488.839	0.00639484	488.839	0.00650173	488.839	0.0064826	488.839	0.00649299
489.105	0.00648082	489.105	0.00649066	489.105	0.00651386	489.105	0.00663708	489.105	0.00661243	489.105	0.0066532
489.371	0.006386	489.371	0.00641728	489.371	0.00643346	489.371	0.00653539	489.371	0.0064789	489.371	0.00650853
489.637	0.00649445	489.637	0.00651526	489.637	0.00658302	489.637	0.00662975	489.637	0.00656692	489.637	0.00657602
489.903	0.00626838	489.903	0.00634934	489.903	0.00631495	489.903	0.00636785	489.903	0.00632844	489.903	0.00637987
490.169	0.00643892	490.169	0.00648663	490.169	0.00649478	490.169	0.00660243	490.169	0.00651838	490.169	0.00660996
490.435	0.00634983	490.435	0.00634314	490.435	0.00637325	490.435	0.0064233	490.435	0.00635635	490.435	0.00640245
490.701	0.00634734	490.701	0.00636807	490.701	0.00640268	490.701	0.00640664	490.701	0.00638227	490.701	0.0064358
490.967	0.0062545	490.967	0.00627156	490.967	0.00628218	490.967	0.00634999	490.967	0.00629338	490.967	0.00633085
491.233	0.00631264	491.233	0.00632908	491.233	0.00632839	491.233	0.0064239	491.233	0.00636303	491.233	0.00636745
491.499	0.00634639	491.499	0.00636507	491.499	0.00637729	491.499	0.00623471	491.499	0.00617308	491.499	0.00623639
491.765	0.0063823	491.765	0.00638999	491.765	0.00640936	491.765	0.00637558	491.765	0.0063541	491.765	0.00637409
492.031	0.00640746	492.031	0.00641696	492.031	0.00643931	492.031	0.00642343	492.031	0.0063666	492.031	0.00641009
492.297	0.00621279	492.297	0.00622196	492.297	0.00625217	492.297	0.00627362	492.297	0.00622824	492.297	0.00629578
492.563	0.0063113	492.563	0.00636155	492.563	0.00638411	492.563	0.00640584	492.563	0.00639656	492.563	0.00642736
492.829	0.0062773	492.829	0.00633177	492.829	0.00635236	492.829	0.00635639	492.829	0.00631567	492.829	0.00642212
493.094	0.00632983	493.094	0.00631611	493.094	0.00640538	493.094	0.0064243	493.094	0.00639299	493.094	0.00647951
493.36	0.00621444	493.36	0.0062334	493.36	0.00625165	493.36	0.00631974	493.36	0.00628697	493.36	0.00639714
493.626	0.00615586	493.626	0.0061847	493.626	0.00619002	493.626	0.00627382	493.626	0.00623948	493.626	0.00623686
493.892	0.00608549	493.892	0.00606403	493.892	0.00610036	493.892	0.00622284	493.892	0.006134	493.892	0.00623015
494.158	0.00625386	494.158	0.00628274	494.158	0.00628481	494.158	0.00631827	494.158	0.00623651	494.158	0.00627897
494.424	0.00619769	494.424	0.00627348	494.424	0.0062557	494.424	0.006334	494.424	0.00627797	494.424	0.00632461
494.69	0.006157	494.69	0.00620228	494.69	0.00621335	494.69	0.00626789	494.69	0.00620496	494.69	0.00627007
494.956	0.00603818	494.956	0.00605138	494.956	0.00610486	494.956	0.0061682	494.956	0.00606469	494.956	0.00611119
495.222	0.00619324	495.222	0.00625469	495.222	0.00625904	495.222	0.0063262	495.222	0.00627824	495.222	0.0062898
495.488	0.00612262	495.488	0.00617908	495.488	0.0061807	495.488	0.00624877	495.488	0.00618261	495.488	0.00622836
495.754	0.00608294	495.754	0.00609925	495.754	0.00614471	495.754	0.00621818	495.754	0.00619934	495.754	0.00626097
496.02	0.00618012	496.02	0.00619397	496.02	0.00619587	496.02	0.00622984	496.02	0.00619815	496.02	0.00627612
496.286	0.00616273	496.286	0.00616847	496.286	0.00620004	496.286	0.00623724	496.286	0.00622864	496.286	0.00626582
496.552	0.0061435	496.552	0.00616092	496.552	0.00618616	496.552	0.00623451	496.552	0.0061959	496.552	0.00623699
496.818	0.00608944	496.818	0.00608001	496.818	0.00609516	496.818	0.00613095	496.818	0.00611138	496.818	0.00614413
497.084	0.00607925	497.084	0.00611184	497.084	0.00617941	497.084	0.00616413	497.084	0.00613995	497.084	0.00615894
497.35	0.00606804	497.35	0.00606544	497.35	0.00614291	497.35	0.00615547	497.35	0.00613624	497.35	0.00616134
497.616	0.00592935	497.616	0.00593965	497.616	0.00597112	497.616	0.00600686	497.616	0.00595655	497.616	0.00602125
497.882	0.0060085	497.882	0.0060267	497.882	0.00607517	497.882	0.00617993	497.882	0.00612818	497.882	0.0061523
498.148	0.006032	498.148	0.00606767	498.148	0.00610242	498.148	0.00615747	498.148	0.00609656	498.148	0.00613304
498.414	0.00554293	498.414	0.00555885	498.414	0.00559972	498.414	0.00560515	498.414	0.00557257	498.414	0.00560152
498.68	0.00562132	498.68	0.00564309	498.68	0.00568532	498.68	0.00566013	498.68	0.00565219	498.68	0.00566542
498.945	0.00581746	498.945	0.00583209	498.945	0.00586797	498.945	0.00592463	498.945	0.00590867	498.945	0.00593271
499.211	0.00596023	499.211	0.00598989	499.211	0.00598751	499.211	0.00603805	499.211	0.0060086	499.211	0.00603892
499.477	0.00593342	499.477	0.00593933	499.477	0.00597819	499.477	0.00604438	499.477	0.00600622	499.477	0.00603626
499.743	0.00597774	499.743	0.00592866	499.743	0.00593667	499.743	0.00600286	499.743	0.00597262	499.743	0.00602178
500.009	0.00581313	500.009	0.00578249	500.009	0.00584753	500.009	0.00583486	500.009	0.00586853	500.009	0.00584868
500.275	0.00591164	500.275	0.00591364	500.275	0.00633488	500.275	0.00599493	500.275	0.00598526	500.275	0.00601693
500.541	0.00586853	500.541	0.00585625	500.541	0.00628983	500.541	0.00592209	500.541	0.00591793	500.541	0.00599574
500.807	0.00566641	500.807	0.00564891	500.807	0.00581823	500.807	0.00569591	500.807	0.00574657	500.807	0.00577541
501.073	0.00571888	501.073	0.00572561	501.073	0.00574792	501.073	0.00577668	501.073	0.00575365	501.073	0.00584117
501.339	0.00594654	501.339	0.00595672	501.339	0.00596842	501.339	0.00596934	501.339	0.00595662	501.339	0.0060522
501.605	0.00593705	501.605	0.00595295	501.605	0.00594452	501.605	0.00603092	501.605	0.00605007	501.605	0.0060437
501.871	0.0059268	501.871	0.00596822	501.871	0.00596624	501.871	0.00602079	501.871	0.00599901	501.871	0.0060433
502.137	0.00569194	502.137	0.00570573	502.137	0.00571733	502.137	0.00577009	502.137	0.00578751	502.137	0.00577854
502.403	0.00572964	502.403	0.00575354	502.403	0.00579439	502.403	0.00582333	502.403	0.00579161	502.403	0.00575994
502.669	0.00590986	502.669	0.00590412	502.669	0.0059332	502.669	0.00601099	502.669	0.0059834	502.669	0.00602231
502.935	0.00586114	502.935	0.00581988	502.935	0.00584413	502.935	0.00589064	502.935	0.00588162	502.935	0.00589464
503.201	0.00587	503.201	0.00581048	503.201	0.00578815	503.201	0.00588864	503.201	0.00589987	503.201	0.00589325
503.467	0.00591171	503.467	0.0059084	503.467	0.00593462	503.467	0.00600839	503.467	0.00597811	503.467	0.00597283
503.733	0.00589279	503.733	0.005899	503.733	0.00589182	503.733	0.00594588	503.733	0.00592613	503.733	0.00592062
503.999	0.00591088	503.999	0.00588993	503.999	0.00594651	503.999	0.00594682	503.999	0.00596819	503.999	0.00594752
504.265	0.00589973	504.265	0.00588603	504.265	0.00596302	504.265	0.00594135	504.265	0.00593321	504.265	0.00595316
504.531	0.00586388	504.531	0.00587625	504.531	0.00591688	504.531	0.00597434	504.531	0.00592534	504.531	0.00597004
504.797	0.00589948	504.797	0.00592527	504.797	0.00596264	504.797	0.00599666	504.797	0.00594643	504.797	0.00600132
505.062	0.0058891	505.062	0.00588974	505.062	0.0059557	505.062	0.0059966	505.062	0.00598506	505.062	0.00596857
505.328	0.00589598	505.328	0.00593639	505.328	0.00594651	505.328	0.0059794	505.328	0.00592858	505.328	0.00601434
505.594	0.00595144	505.594	0.0059146	505.594	0.00594522	505.594	0.00598014	505.594	0.00595801	505.594	0.00599295
505.86	0.00579065	505.86	0.00577757	505.86	0.00582954	505.86	0.00579927	505.86	0.00574889	505.86	0.00578544
506.126	0.00588986	506.126	0.00587727	506.126	0.00590223	506.126	0.00591783	506.126	0.00592534	506.126	0.00594473
506.392	0.00583695	506.392	0.00588609	506.392	0.00589323	506.392	0.00595488	506.392	0.00590523	506.392	0.00599382
506.658	0.00573149	506.658	0.00576459	506.658	0.0057744	506.658	0.00578481	506.658	0.00577045	506.658	0.00582105
506.924	0.00582427	506.924	0.00579252	506.924	0.00581669	506.924	0.00587525	506.924	0.00585662	506.924	0.0058985
507.19	0.00583503	507.19	0.00583183	507.19	0.00586405	507.19	0.00595888	507.19	0.00593731	507.19	0.00594705
507.456	0.00561419	507.456	0.00563996	507.456	0.00569432	507.456	0.00571797	507.456	0.00570464	507.456	0.00571696
507.722	0.00578269	507.722	0.00577738	507.722	0.00584104	507.722	0.00587758	507.722	0.00582369	507.722	0.00586097
507.988	0.00587057	507.988	0.00585791	507.988	0.00588153	507.988	0.00592936	507.988	0.00589558	507.988	0.00594951
508.254	0.00584229	508.254	0.00588328	508.254	0.00588539	508.254	0.00590623	508.254	0.00588215	508.254	0.00589059
508.52	0.00576244	508.52	0.00579016	508.52	0.00579291	508.52	0.00586198	508.52	0.00582468	508.52	0.00587359
508.786	0.00586637	508.786	0.00581413	508.786	0.00585505	508.786	0.00593262	508.786	0.00591356	508.786	0.00596824
509.052	0.00589598	509.052	0.00585088	509.052	0.00592305	509.052	0.00589977	509.052	0.00585107	509.052	0.00594971
509.318	0.00586356	509.318	0.00580748	509.318	0.00582851	509.318	0.005827	509.318	0.00580755	509.318	0.00587239
509.584	0.00582262	509.584	0.00582991	509.584	0.00584439	509.584	0.00591336	509.584	0.00584333	509.584	0.00590826
509.85	0.00575626	509.85	0.00575712	509.85	0.00578899	509.85	0.00578575	509.85	0.00574373	509.85	0.005779
510.116	0.00581045	510.116	0.00584084	510.116	0.00583513	510.116	0.00585372	510.116	0.00584511	510.116	0.00585645
510.382	0.00564597	510.382	0.00565562	510.382	0.00564895	510.382	0.00569112	510.382	0.00568877	510.382	0.0057167
510.648	0.00583535	510.648	0.00584953	510.648	0.00587877	510.648	0.00588431	510.648	0.00587851	510.648	0.00588176
510.914	0.00582695	510.914	0.00583956	510.914	0.00584059	510.914	0.00585739	510.914	0.00587322	510.914	0.00592899
511.18	0.0058158	511.18	0.00582774	511.18	0.00585377	511.18	0.00595968	511.18	0.00594167	511.18	0.00594274
511.445	0.00564673	511.445	0.00565479	511.445	0.00567723	511.445	0.00569878	511.445	0.00565253	511.445	0.00567737
511.711	0.00589171	511.711	0.00590252	511.711	0.00589342	511.711	0.00595215	511.711	0.00593923	511.711	0.0059895
511.977	0.00592712	511.977	0.00593671	511.977	0.00599342	511.977	0.00597574	511.977	0.00593916	511.977	0.0059697
512.243	0.0058535	512.243	0.0059116	512.243	0.00593102	512.243	0.00593915	512.243	0.00587745	512.243	0.00592659
512.509	0.00580956	512.509	0.0058264	512.509	0.00586649	512.509	0.00591376	512.509	0.00585808	512.509	0.00589305
512.775	0.00590394	512.775	0.00591268	512.775	0.00595023	512.775	0.00594349	512.775	0.00593314	512.775	0.00596685
513.041	0.00580466	513.041	0.00582013	513.041	0.0058278	513.041	0.00590243	513.041	0.00586039	513.041	0.00584556
513.307	0.00585197	513.307	0.00589939	513.307	0.00593153	513.307	0.00599926	513.307	0.00594207	513.307	0.00597415
513.573	0.00592597	513.573	0.00594809	513.573	0.00595788	513.573	0.00599666	513.573	0.00593565	513.573	0.00598438
513.839	0.00588751	513.839	0.00590354	513.839	0.00590068	513.839	0.00600906	513.839	0.00594868	513.839	0.00600444
514.105	0.00597106	514.105	0.00598056	514.105	0.00600242	514.105	0.00598667	514.105	0.0059885	514.105	0.00598139
514.371	0.00585981	514.371	0.00591032	514.371	0.00591727	514.371	0.00598094	514.371	0.00594776	514.371	0.00596837
514.637	0.00595233	514.637	0.0059688	514.637	0.00598603	514.637	0.00605751	514.637	0.0060047	514.637	0.0060075
514.903	0.00566322	514.903	0.00564034	514.903	0.00567388	514.903	0.00576495	514.903	0.0057098	514.903	0.00572095
515.169	0.00592775	515.169	0.00594432	515.169	0.00599214	515.169	0.00598773	515.169	0.00596588	515.169	0.00596944
515.435	0.00580994	515.435	0.00579489	515.435	0.00584355	515.435	0.00592576	515.435	0.00585999	515.435	0.00587239
515.701	0.00600162	515.701	0.00601539	515.701	0.00603886	515.701	0.00613714	515.701	0.0061045	515.701	0.00608096
515.967	0.00593406	515.967	0.00594017	515.967	0.00597408	515.967	0.00604085	515.967	0.00599531	515.967	0.00601275
516.233	0.00605932	516.233	0.00605138	516.233	0.00607813	516.233	0.00618079	516.233	0.00610185	516.233	0.00612328
516.499	0.00587604	516.499	0.00588929	516.499	0.00593173	516.499	0.0060018	516.499	0.00594591	516.499	0.00597057
516.765	0.00603894	516.765	0.00600734	516.765	0.00602054	516.765	0.00609296	516.765	0.00606237	516.765	0.00606635
517.031	0.00613573	517.031	0.00610954	517.031	0.00616341	517.031	0.00618719	517.031	0.00611879	517.031	0.00612978
517.297	0.00612185	517.297	0.00612021	517.297	0.00617549	517.297	0.00624557	517.297	0.00621303	517.297	0.0063252
517.562	0.00611313	517.562	0.00612935	517.562	0.00623944	517.562	0.00614894	517.562	0.00618737	517.562	0.00617356
517.828	0.00613497	517.828	0.00614833	517.828	0.00616785	517.828	0.00623597	517.828	0.00621779	517.828	0.0062356
518.094	0.00609058	518.094	0.00612916	518.094	0.00614053	518.094	0.00620998	518.094	0.00632083	518.094	0.00621142
518.36	0.00609784	518.36	0.0061135	518.36	0.0061433	518.36	0.00617853	518.36	0.00613261	518.36	0.00617768
518.626	0.00620152	518.626	0.00622746	518.626	0.00624773	518.626	0.00636405	518.626	0.00624186	518.626	0.00626715
518.892	0.00625825	518.892	0.00617818	518.892	0.00622215	518.892	0.00623364	518.892	0.0062078	518.892	0.00621839
519.158	0.00665759	519.158	0.00629124	519.158	0.00628102	519.158	0.00631801	519.158	0.00629041	519.158	0.00630448
519.424	0.00667657	519.424	0.00629994	519.424	0.00632325	519.424	0.00635506	519.424	0.00631878	519.424	0.00633218
519.69	0.00659041	519.69	0.0062552	519.69	0.00630364	519.69	0.00631614	519.69	0.00629153	519.69	0.00630315
519.956	0.00632213	519.956	0.00628492	519.956	0.00631785	519.956	0.00635013	519.956	0.00634629	519.956	0.00634294
520.222	0.00637059	520.222	0.00635235	520.222	0.00635352	520.222	0.0064227	520.222	0.0064033	520.222	0.00638459
520.488	0.00623195	520.488	0.00622918	520.488	0.00624021	520.488	0.00630781	520.488	0.00625655	520.488	0.00632288
520.754	0.00617286	520.754	0.00618208	520.754	0.00620313	520.754	0.00628395	520.754	0.00628254	520.754	0.00630793
521.02	0.0063967	521.02	0.00639038	521.02	0.00641579	521.02	0.0065048	521.02	0.00644021	521.02	0.00649698
521.286	0.00642593	521.286	0.00646777	521.286	0.00645159	521.286	0.00652153	521.286	0.00646263	521.286	0.0064983
521.552	0.00651622	521.552	0.00653687	521.552	0.00654227	521.552	0.00662302	521.552	0.00655145	521.552	0.00657595
521.818	0.00647808	521.818	0.00647097	521.818	0.00648134	521.818	0.00661222	521.818	0.0066283	521.818	0.00655084
522.084	0.00646025	522.084	0.00644771	522.084	0.00650268	522.084	0.00666347	522.084	0.00659807	522.084	0.00662159
522.35	0.00649355	522.35	0.00652594	522.35	0.00650924	522.35	0.00664548	522.35	0.00664463	522.35	0.00665659
522.616	0.00658723	522.616	0.00661075	522.616	0.00662723	522.616	0.00666161	522.616	0.00666051	522.616	0.00665838
522.882	0.00619795	522.882	0.00621742	522.882	0.00623218	522.882	0.00625243	522.882	0.00625952	522.882	0.0062718
523.148	0.00662123	523.148	0.00663312	523.148	0.0066282	523.148	0.00671492	523.148	0.00674906	523.148	0.00671186
523.414	0.00677222	523.414	0.00675174	523.414	0.00681097	523.414	0.00680735	523.414	0.00682128	523.414	0.0068083
523.679	0.00682036	523.679	0.00681259	523.679	0.00681522	523.679	0.00686366	523.679	0.0068193	523.679	0.00683912
523.945	0.00682743	523.945	0.00686526	523.945	0.00687235	523.945	0.00692624	523.945	0.00692922	523.945	0.00694268
524.211	0.00667867	524.211	0.00670611	524.211	0.00670557	524.211	0.00674117	524.211	0.00669734	524.211	0.00673451
524.477	0.0068829	524.477	0.00686705	524.477	0.00687518	524.477	0.00688912	524.477	0.00687208	524.477	0.00694726
524.743	0.00697141	524.743	0.00698816	524.743	0.00698617	524.743	0.0070258	524.743	0.00703695	524.743	0.00705932
525.009	0.0070114	525.009	0.00704626	525.009	0.00703964	525.009	0.00718593	525.009	0.00708444	525.009	0.00708635
525.275	0.00695358	525.275	0.00701961	525.275	0.00703617	525.275	0.0075404	525.275	0.00705865	525.275	0.00706443
525.541	0.00708623	525.541	0.00714609	525.541	0.00716072	525.541	0.00754946	525.541	0.00713345	525.541	0.00717363
525.807	0.00716723	525.807	0.00717134	525.807	0.00723643	525.807	0.00768347	525.807	0.00723305	525.807	0.00725142
526.073	0.00710508	526.073	0.00713248	526.073	0.00714176	526.073	0.00734521	526.073	0.00719819	526.073	0.0072467
526.339	0.00717086	526.339	0.00718553	526.339	0.0072122	526.339	0.00722479	526.339	0.00719575	526.339	0.0072018
526.605	0.00725071	526.605	0.00726823	526.605	0.00724215	526.605	0.00736067	526.605	0.0073343	526.605	0.00735045
526.871	0.00728147	526.871	0.00733758	526.871	0.00733431	526.871	0.007349	526.871	0.00734475	526.871	0.00737955
527.137	0.00742526	527.137	0.00743109	527.137	0.00744774	527.137	0.00749648	527.137	0.00747477	527.137	0.0074645
527.403	0.00746462	527.403	0.00749839	527.403	0.0075149	527.403	0.00754993	527.403	0.00750652	527.403	0.00750429
527.669	0.00752677	527.669	0.00755016	527.669	0.00756708	527.669	0.00757365	527.669	0.00755315	527.669	0.00756188
527.935	0.00755345	527.935	0.00756703	527.935	0.00763424	527.935	0.00760997	527.935	0.00765209	527.935	0.00759768
528.201	0.00772647	528.201	0.00774318	528.201	0.00778849	528.201	0.00776884	528.201	0.00780645	528.201	0.00778679
528.467	0.00775602	528.467	0.00779188	528.467	0.00785153	528.467	0.00784774	528.467	0.00785116	528.467	0.00787135
528.733	0.00780129	528.733	0.00785803	528.733	0.00795764	528.733	0.0078804	528.733	0.00789765	528.733	0.00787022
528.999	0.00781314	528.999	0.00784435	528.999	0.007882	528.999	0.00788313	528.999	0.00786776	528.999	0.00788165
529.264	0.00795623	529.264	0.00797033	529.264	0.00799164	529.264	0.00803287	529.264	0.00803336	529.264	0.00808291
529.53	0.00809601	529.53	0.00809304	529.53	0.00811381	529.53	0.00810698	529.53	0.00808475	529.53	0.00809261
529.796	0.00825336	529.796	0.00825487	529.796	0.00824215	529.796	0.00823373	529.796	0.0082196	529.796	0.00828756
530.062	0.00830004	530.062	0.00831105	530.062	0.00830764	530.062	0.00832982	530.062	0.00832958	530.062	0.00836627
530.328	0.00826412	530.328	0.00828146	530.328	0.00827397	530.328	0.00838733	530.328	0.00835015	530.328	0.00838879
530.594	0.00852012	530.594	0.00852689	530.594	0.0085552	530.594	0.0085488	530.594	0.00852191	530.594	0.00853472
530.86	0.00864073	530.86	0.0086622	530.86	0.00866311	530.86	0.00867982	530.86	0.00861139	530.86	0.0086321
531.126	0.00868002	531.126	0.00873097	531.126	0.00874768	531.126	0.00874633	531.126	0.00873593	531.126	0.00876482
531.392	0.00882757	531.392	0.00885841	531.392	0.0088392	531.392	0.0089112	531.392	0.00888176	531.392	0.00893413
531.658	0.0089604	531.658	0.00900081	531.658	0.0089856	531.658	0.00905661	531.658	0.00899128	531.658	0.00903609
531.924	0.00911241	531.924	0.00912519	531.924	0.00911048	531.924	0.00920228	531.924	0.00914193	531.924	0.00913314
532.19	0.00921812	532.19	0.00923442	532.19	0.00924704	532.19	0.00926992	532.19	0.00919398	532.19	0.00923463
532.456	0.00941241	532.456	0.00943767	532.456	0.00946986	532.456	0.00942146	532.456	0.00939696	532.456	0.00943556
532.722	0.00952901	532.722	0.00953283	532.722	0.00956305	532.722	0.00961126	532.722	0.00957526	532.722	0.00957718
532.988	0.00975501	532.988	0.00977871	532.988	0.00975759	532.988	0.0098461	532.988	0.00980356	532.988	0.0098351
533.254	0.0100782	533.254	0.0101096	533.254	0.010092	533.254	0.0101928	533.254	0.0101403	533.254	0.01016
533.52	0.0102986	533.52	0.0103316	533.52	0.0103615	533.52	0.0104171	533.52	0.0103735	533.52	0.0104285
533.786	0.0105853	533.786	0.0106098	533.786	0.0105854	533.786	0.010626	533.786	0.0106022	533.786	0.0106271
534.052	0.0110763	534.052	0.011093	534.052	0.0110888	534.052	0.0110868	534.052	0.0110951	534.052	0.011108
534.318	0.0114947	534.318	0.0115192	534.318	0.0115633	534.318	0.0114782	534.318	0.0114544	534.318	0.011479
534.583	0.0119287	534.583	0.0119826	534.583	0.0120066	534.583	0.0121292	534.583	0.0120504	534.583	0.0120856
534.849	0.012541	534.849	0.012641	534.849	0.0126237	534.849	0.0127688	534.849	0.0127189	534.849	0.012737
535.115	0.0133547	535.115	0.0133932	535.115	0.0134156	535.115	0.0134917	535.115	0.0134036	535.115	0.0134671
535.381	0.0141286	535.381	0.0141343	535.381	0.0141635	535.381	0.0143034	535.381	0.0142931	535.381	0.014355
535.647	0.0148687	535.647	0.0148633	535.647	0.0149295	535.647	0.0150158	535.647	0.0149869	535.647	0.0150417
535.913	0.0156189	535.913	0.0156722	535.913	0.0156775	535.913	0.0158142	535.913	0.01576	535.913	0.0158124
536.179	0.0163071	536.179	0.0163255	536.179	0.0163702	536.179	0.0166118	536.179	0.016561	536.179	0.016652
536.445	0.0171325	536.445	0.0171963	536.445	0.0172538	536.445	0.0173759	536.445	0.0173342	536.445	0.0173928
536.711	0.0177035	536.711	0.0177439	536.711	0.0177806	536.711	0.0179863	536.711	0.0179539	536.711	0.0179612
536.977	0.0184368	536.977	0.0184147	536.977	0.0184548	536.977	0.018686	536.977	0.0186522	536.977	0.0186727
537.243	0.0191167	537.243	0.0191387	537.243	0.0191465	537.243	0.0194154	537.243	0.0193408	537.243	0.01943
537.509	0.0199843	537.509	0.0199309	537.509	0.020071	537.509	0.0202658	537.509	0.0202326	537.509	0.0202832
537.775	0.0207033	537.775	0.0207612	537.775	0.0207618	537.775	0.0210431	537.775	0.0209806	537.775	0.0210577
538.041	0.0213376	538.041	0.0213999	538.041	0.0213957	538.041	0.0217221	538.041	0.0217062	538.041	0.0217358
538.307	0.0221301	538.307	0.0221828	538.307	0.0222258	538.307	0.0224464	538.307	0.0223983	538.307	0.0225177
538.573	0.0230124	538.573	0.023086	538.573	0.0230939	538.573	0.0233844	538.573	0.0232669	538.573	0.0233701
538.839	0.0233894	538.839	0.0234491	538.839	0.0234829	538.839	0.0237737	538.839	0.0237023	538.839	0.0237806
539.105	0.02389	539.105	0.0239417	539.105	0.023952	539.105	0.0243484	539.105	0.0242863	539.105	0.0243944
539.371	0.0243486	539.371	0.0243938	539.371	0.0244167	539.371	0.0248027	539.371	0.0247367	539.371	0.0248665
539.637	0.024902	539.637	0.0249331	539.637	0.0249235	539.637	0.0253291	539.637	0.0252261	539.637	0.0253381
539.903	0.0255394	539.903	0.0256274	539.903	0.0256231	539.903	0.026003	539.903	0.0259313	539.903	0.0260212
540.168	0.0258404	540.168	0.0259756	540.168	0.0259466	540.168	0.0263243	540.168	0.0262545	540.168	0.0263171
540.434	0.0263628	540.434	0.0265161	540.434	0.0264195	540.434	0.0268198	540.434	0.0267326	540.434	0.0268539
540.7	0.0268971	540.7	0.0269844	540.7	0.0270386	540.7	0.0273637	540.7	0.027336	540.7	0.0274335
540.966	0.0280855	540.966	0.0281611	540.966	0.0281316	540.966	0.028541	540.966	0.0284686	540.966	0.0285543
541.232	0.0288838	541.232	0.0289666	541.232	0.0289231	541.232	0.0293306	541.232	0.0292206	541.232	0.0293691
541.498	0.0297158	541.498	0.0298726	541.498	0.0298442	541.498	0.0301333	541.498	0.0300956	541.498	0.0302355
541.764	0.0308704	541.764	0.0309263	541.764	0.0309327	541.764	0.0312981	541.764	0.0312679	541.764	0.0313631
542.03	0.0318309	542.03	0.0318898	542.03	0.0319201	542.03	0.0323105	542.03	0.0322397	542.03	0.0323116
542.296	0.0329722	542.296	0.0330507	542.296	0.0329604	542.296	0.0333583	542.296	0.0333378	542.296	0.0333606
542.562	0.0342034	542.562	0.0343726	542.562	0.0342652	542.562	0.0347423	542.562	0.0346594	542.562	0.0347051
542.828	0.0355958	542.828	0.0357445	542.828	0.0355984	542.828	0.0360892	542.828	0.0359713	542.828	0.0360477
543.094	0.0369078	543.094	0.0370305	543.094	0.0369924	543.094	0.0374332	543.094	0.03734	543.094	0.0374295
543.36	0.0383185	543.36	0.0384411	543.36	0.0384053	543.36	0.0388813	543.36	0.038767	543.36	0.0388412
543.626	0.0394481	543.626	0.0396056	543.626	0.0395244	543.626	0.0399382	543.626	0.0399876	543.626	0.0400609
543.892	0.0412245	543.892	0.0413728	543.892	0.0412528	543.892	0.0415533	543.892	0.0415596	543.892	0.041645
544.158	0.0429163	544.158	0.0430651	544.158	0.0429709	544.158	0.0434156	544.158	0.0433774	544.158	0.0434346
544.424	0.0446995	544.424	0.0448782	544.424	0.044755	544.424	0.0451996	544.424	0.0452374	544.424	0.0452898
544.69	0.0463721	544.69	0.0465704	544.69	0.0463971	544.69	0.0468514	544.69	0.0468741	544.69	0.0469716
544.956	0.0476633	544.956	0.0478774	544.956	0.0476604	544.956	0.0481303	544.956	0.0480492	544.956	0.048174
545.221	0.0491279	545.221	0.0493918	545.221	0.0491601	545.221	0.0495768	545.221	0.0495917	545.221	0.0496396
545.487	0.050935	545.487	0.0512874	545.487	0.0509824	545.487	0.0515044	545.487	0.0514692	545.487	0.051581
545.753	0.0529837	545.753	0.0532878	545.753	0.0529904	545.753	0.0534968	545.753	0.0534946	545.753	0.0535894
546.019	0.0549453	546.019	0.0551971	546.019	0.0549177	546.019	0.055516	546.019	0.0554464	546.019	0.0555992
546.285	0.0570786	546.285	0.0573481	546.285	0.0570476	546.285	0.0576582	546.285	0.0576553	546.285	0.0578623
546.551	0.0584563	546.551	0.0587804	546.551	0.0584458	546.551	0.0590411	546.551	0.0590343	546.551	0.0591158
546.817	0.0600974	546.817	0.0604017	546.817	0.059997	546.817	0.0606339	546.817	0.0606081	546.817	0.0607052
547.083	0.0623637	547.083	0.0627047	547.083	0.0622633	547.083	0.0629117	547.083	0.0629507	547.083	0.0630885
547.349	0.0645681	547.349	0.0649766	547.349	0.0645508	547.349	0.0652188	547.349	0.0651772	547.349	0.0653838
547.615	0.0667125	547.615	0.0670932	547.615	0.0665861	547.615	0.0673099	547.615	0.0673343	547.615	0.0675908
547.881	0.0686058	547.881	0.0690271	547.881	0.0685477	547.881	0.0692802	547.881	0.0692415	547.881	0.0694457
548.147	0.0702883	548.147	0.0706802	548.147	0.0701774	548.147	0.0708301	548.147	0.0708843	548.147	0.0710979
548.413	0.0724726	548.413	0.0728608	548.413	0.0723409	548.413	0.0730839	548.413	0.0731461	548.413	0.073313
548.679	0.0749343	548.679	0.0753272	548.679	0.0747231	548.679	0.0756001	548.679	0.0755026	548.679	0.0758725
548.945	0.0770261	548.945	0.0774233	548.945	0.0767948	548.945	0.0776764	548.945	0.0775904	548.945	0.0779648
549.211	0.0800763	549.211	0.0805977	549.211	0.0798839	549.211	0.0807909	549.211	0.0807175	549.211	0.0811647
549.476	0.0827987	549.476	0.0832699	549.476	0.082642	549.476	0.0834534	549.476	0.0834113	549.476	0.0836532
549.742	0.0858713	549.742	0.0864339	549.742	0.0857344	549.742	0.0865271	549.742	0.0866022	549.742	0.0867431
550.008	0.0884895	550.008	0.0890396	550.008	0.0883923	550.008	0.0890585	550.008	0.0890572	550.008	0.089279
550.274	0.0913956	550.274	0.0920171	550.274	0.0912108	550.274	0.0920185	550.274	0.0920652	550.274	0.0921919
550.54	0.0940396	550.54	0.0945278	550.54	0.0936863	550.54	0.0945597	550.54	0.0946235	550.54	0.0948285
550.806	0.0982769	550.806	0.0988046	550.806	0.0979193	550.806	0.0988383	550.806	0.0988222	550.806	0.0991223
551.072	0.10137	551.072	0.101898	551.072	0.101015	551.072	0.101947	551.072	0.102069	551.072	0.102206
551.338	0.105249	551.338	0.105912	551.338	0.104914	551.338	0.105846	551.338	0.106058	551.338	0.1061
551.604	0.110033	551.604	0.110582	551.604	0.109589	551.604	0.110584	551.604	0.110758	551.604	0.110786
551.87	0.112807	551.87	0.113309	551.87	0.112344	551.87	0.113216	551.87	0.113331	551.87	0.113534
552.136	0.115848	552.136	0.116547	552.136	0.115383	552.136	0.116356	552.136	0.116454	552.136	0.116804
552.402	0.120408	552.402	0.121018	552.402	0.119887	552.402	0.120778	552.402	0.121027	552.402	0.121292
552.668	0.123679	552.668	0.124284	552.668	0.123052	552.668	0.12397	552.668	0.124294	552.668	0.124429
552.934	0.126985	552.934	0.127575	552.934	0.126341	552.934	0.127271	552.934	0.127445	552.934	0.127704
553.2	0.132226	553.2	0.132822	553.2	0.131499	553.2	0.132657	553.2	0.132619	553.2	0.133025
553.466	0.136851	553.466	0.137406	553.466	0.135964	553.466	0.13728	553.466	0.137294	553.466	0.137868
553.732	0.139625	553.732	0.140251	553.732	0.138861	553.732	0.139853	553.732	0.140093	553.732	0.140649
553.997	0.143679	553.997	0.144415	553.997	0.142905	553.997	0.144076	553.997	0.144195	553.997	0.144681
554.263	0.14853	554.263	0.149152	554.263	0.14756	554.263	0.149043	554.263	0.148982	554.263	0.149843
554.529	0.154348	554.529	0.155142	554.529	0.153523	554.529	0.154868	554.529	0.154898	554.529	0.15564
554.795	0.160722	554.795	0.16148	554.795	0.15995	554.795	0.160855	554.795	0.161158	554.795	0.16157
555.061	0.167141	555.061	0.167823	555.061	0.166232	555.061	0.166925	555.061	0.167452	555.061	0.167609
555.327	0.171574	555.327	0.172494	555.327	0.170789	555.327	0.17173	555.327	0.172105	555.327	0.172395
555.593	0.177151	555.593	0.177873	555.593	0.176109	555.593	0.177479	555.593	0.177545	555.593	0.178472
555.859	0.185503	555.859	0.186244	555.859	0.18433	555.859	0.185998	555.859	0.185865	555.859	0.186976
556.125	0.193097	556.125	0.193806	556.125	0.191856	556.125	0.19345	556.125	0.193326	556.125	0.194376
556.391	0.200591	556.391	0.201383	556.391	0.199349	556.391	0.200903	556.391	0.200945	556.391	0.201839
556.657	0.207345	556.657	0.208096	556.657	0.206096	556.657	0.207591	556.657	0.207729	556.657	0.208529
556.923	0.213991	556.923	0.214773	556.923	0.212645	556.923	0.214242	556.923	0.214313	556.923	0.215184
557.189	0.221603	557.189	0.222406	557.189	0.220278	557.189	0.221707	557.189	0.221755	557.189	0.222706
557.455	0.229075	557.455	0.229745	557.455	0.227632	557.455	0.229102	557.455	0.229135	557.455	0.230367
557.721	0.236697	557.721	0.237378	557.721	0.235169	557.721	0.23652	557.721	0.236662	557.721	0.237734
557.987	0.245549	557.987	0.246541	557.987	0.24416	557.987	0.245098	557.987	0.245737	557.987	0.24617
558.253	0.25683	558.253	0.257606	558.253	0.255241	558.253	0.255982	558.253	0.25666	558.253	0.256825
558.518	0.266381	558.518	0.267333	558.518	0.264767	558.518	0.265939	558.518	0.266561	558.518	0.266836
558.784	0.273625	558.784	0.274386	558.784	0.271882	558.784	0.273124	558.784	0.273692	558.784	0.274256
559.05	0.280115	559.05	0.280939	559.05	0.278113	559.05	0.279897	559.05	0.280139	559.05	0.281151
559.316	0.2887	559.316	0.289551	559.316	0.286685	559.316	0.288739	559.316	0.288716	559.316	0.290074
559.582	0.299604	559.582	0.300358	559.582	0.297476	559.582	0.29931	559.582	0.29947	559.582	0.301024
559.848	0.308981	559.848	0.309698	559.848	0.306965	559.848	0.308797	559.848	0.308727	559.848	0.310531
560.114	0.316115	560.114	0.316845	560.114	0.314109	560.114	0.315857	560.114	0.315987	560.114	0.317334
560.38	0.323935	560.38	0.324705	560.38	0.322208	560.38	0.323018	560.38	0.323733	560.38	0.324334
560.646	0.337749	560.646	0.338344	560.646	0.335984	560.646	0.336342	560.646	0.337318	560.646	0.337538
560.912	0.347972	560.912	0.34876	560.912	0.346117	560.912	0.346912	560.912	0.347625	560.912	0.348467
561.178	0.356448	561.178	0.357494	561.178	0.354704	561.178	0.35523	561.178	0.35608	561.178	0.356822
561.444	0.367315	561.444	0.368401	561.444	0.365514	561.444	0.365975	561.444	0.36691	561.444	0.367568
561.71	0.377773	561.71	0.378915	561.71	0.376159	561.71	0.376233	561.71	0.377326	561.71	0.377721
561.976	0.388792	561.976	0.390115	561.976	0.387043	561.976	0.387258	561.976	0.388313	561.976	0.388867
562.241	0.40262	562.241	0.40343	562.241	0.400593	562.241	0.400781	562.241	0.401798	562.241	0.40234
562.507	0.413511	562.507	0.414373	562.507	0.411438	562.507	0.411891	562.507	0.412856	562.507	0.413298
562.773	0.420622	562.773	0.421465	562.773	0.418376	562.773	0.419249	562.773	0.420066	562.773	0.42066
563.039	0.435992	563.039	0.436642	563.039	0.433579	563.039	0.435195	563.039	0.435201	563.039	0.436859
563.305	0.441062	563.305	0.441754	563.305	0.438663	563.305	0.440112	563.305	0.440196	563.305	0.441775
563.571	0.449993	563.571	0.450757	563.571	0.447838	563.571	0.448558	563.571	0.449158	563.571	0.450051
563.837	0.458638	563.837	0.459516	563.837	0.456753	563.837	0.456748	563.837	0.457937	563.837	0.457903
564.103	0.466662	564.103	0.467421	564.103	0.464822	564.103	0.465351	564.103	0.465942	564.103	0.466762
564.369	0.473927	564.369	0.474534	564.369	0.472001	564.369	0.473072	564.369	0.473254	564.369	0.474996
564.635	0.488083	564.635	0.488568	564.635	0.48602	564.635	0.487056	564.635	0.487177	564.635	0.488797
564.901	0.503716	564.901	0.50412	564.901	0.501384	564.901	0.502927	564.901	0.502701	564.901	0.50507
565.167	0.514944	565.167	0.515442	565.167	0.51257	565.167	0.514225	565.167	0.513982	565.167	0.516244
565.433	0.528063	565.433	0.528551	565.433	0.525598	565.433	0.527357	565.433	0.527198	565.433	0.529278
565.699	0.54073	565.699	0.541171	565.699	0.53827	565.699	0.540088	565.699	0.53965	565.699	0.541844
565.964	0.555258	565.964	0.555401	565.964	0.552893	565.964	0.554708	565.964	0.553901	565.964	0.556712
566.23	0.570743	566.23	0.57075	566.23	0.567945	566.23	0.570662	566.23	0.569298	566.23	0.572698
566.496	0.581172	566.496	0.581337	566.496	0.578472	566.496	0.58077	566.496	0.579804	566.496	0.582691
566.762	0.591511	566.762	0.591573	566.762	0.588991	566.762	0.590742	566.762	0.590309	566.762	0.592605
567.028	0.602219	567.028	0.602539	567.028	0.600276	567.028	0.600962	567.028	0.601114	567.028	0.602749
567.294	0.622194	567.294	0.622482	567.294	0.620067	567.294	0.620706	567.294	0.621153	567.294	0.622277
567.56	0.631097	567.56	0.631317	567.56	0.629042	567.56	0.629768	567.56	0.629828	567.56	0.631346
567.826	0.635243	567.826	0.63563	567.826	0.633258	567.826	0.633852	567.826	0.633869	567.826	0.635549
568.092	0.646227	568.092	0.646715	568.092	0.644426	568.092	0.644369	568.092	0.64488	568.092	0.646209
568.358	0.657545	568.358	0.658513	568.358	0.656366	568.358	0.656285	568.358	0.656353	568.358	0.657901
568.624	0.668911	568.624	0.669757	568.624	0.66778	568.624	0.667664	568.624	0.667616	568.624	0.66994
568.89	0.677553	568.89	0.678232	568.89	0.676912	568.89	0.675531	568.89	0.676174	568.89	0.677628
569.156	0.692157	569.156	0.692381	569.156	0.691363	569.156	0.69002	569.156	0.690815	569.156	0.691824
569.421	0.709553	569.421	0.709902	569.421	0.708747	569.421	0.706944	569.421	0.707994	569.421	0.708276
569.687	0.731125	569.687	0.731195	569.687	0.730172	569.687	0.728101	569.687	0.729386	569.687	0.729261
569.953	0.747267	569.953	0.747288	569.953	0.746507	569.953	0.744499	569.953	0.74543	569.953	0.745473
570.219	0.758424	570.219	0.758097	570.219	0.757292	570.219	0.756311	570.219	0.756206	570.219	0.757656
570.485	0.781295	570.485	0.780868	570.485	0.779705	570.485	0.779741	570.485	0.779413	570.485	0.78175
570.751	0.789742	570.751	0.789552	570.751	0.787835	570.751	0.78899	570.751	0.787948	570.751	0.790851
571.017	0.794636	571.017	0.794289	571.017	0.792928	571.017	0.793422	571.017	0.792703	571.017	0.794604
571.283	0.794365	571.283	0.793993	571.283	0.792519	571.283	0.793202	571.283	0.792436	571.283	0.794292
571.549	0.789164	571.549	0.788889	571.549	0.787975	571.549	0.789678	571.549	0.788085	571.549	0.791249
571.815	0.795527	571.815	0.795653	571.815	0.793941	571.815	0.795962	571.815	0.79424	571.815	0.797516
572.081	0.8066	572.081	0.806854	572.081	0.805627	572.081	0.805479	572.081	0.805061	572.081	0.806055
572.347	0.820804	572.347	0.820391	572.347	0.820307	572.347	0.817816	572.347	0.818706	572.347	0.817751
572.612	0.831378	572.612	0.83113	572.612	0.831074	572.612	0.828876	572.612	0.829555	572.612	0.829538
572.878	0.838158	572.878	0.837952	572.878	0.837665	572.878	0.836679	572.878	0.836596	572.878	0.838445
573.144	0.844806	573.144	0.844735	573.144	0.843813	573.144	0.843553	573.144	0.843383	573.144	0.845207
573.41	0.854573	573.41	0.854352	573.41	0.853426	573.41	0.853867	573.41	0.853303	573.41	0.85544
573.676	0.859583	573.676	0.859544	573.676	0.858396	573.676	0.86007	573.676	0.858452	573.676	0.86196
573.942	0.870528	573.942	0.86998	573.942	0.869286	573.942	0.871455	573.942	0.869223	573.942	0.873292
574.208	0.880337	574.208	0.879849	574.208	0.879532	574.208	0.881497	574.208	0.878962	574.208	0.88348
574.474	0.884406	574.474	0.884225	574.474	0.883789	574.474	0.885343	574.474	0.883299	574.474	0.887515
574.74	0.897542	574.74	0.89748	574.74	0.896531	574.74	0.898753	574.74	0.896838	574.74	0.900661
575.006	0.901536	575.006	0.901658	575.006	0.900793	575.006	0.902678	575.006	0.900927	575.006	0.904887
575.272	0.902633	575.272	0.902507	575.272	0.901725	575.272	0.90361	575.272	0.901815	575.272	0.905971
575.538	0.906281	575.538	0.906099	575.538	0.905373	575.538	0.906737	575.538	0.905252	575.538	0.909002
575.804	0.905255	575.804	0.905215	575.804	0.905174	575.804	0.904895	575.804	0.904223	575.804	0.9069
576.069	0.905533	576.069	0.905762	576.069	0.906262	576.069	0.904435	576.069	0.904671	576.069	0.905855
576.335	0.917618	576.335	0.917663	576.335	0.918148	576.335	0.916033	576.335	0.916902	576.335	0.916908
576.601	0.929448	576.601	0.929303	576.601	0.929668	576.601	0.928228	576.601	0.928829	576.601	0.929159
576.867	0.929149	576.867	0.928959	576.867	0.929125	576.867	0.928745	576.867	0.92839	576.867	0.930025
577.133	0.929913	577.133	0.929847	577.133	0.930133	577.133	0.92949	577.133	0.929225	577.133	0.930923
577.399	0.940168	577.399	0.939677	577.399	0.940667	577.399	0.938799	577.399	0.939227	577.399	0.939922
577.665	0.946098	577.665	0.945727	577.665	0.946641	577.665	0.945106	577.665	0.945379	577.665	0.946174
577.931	0.949681	577.931	0.949419	577.931	0.949458	577.931	0.949361	577.931	0.948938	577.931	0.950793
578.197	0.962713	578.197	0.962615	578.197	0.962919	578.197	0.962366	578.197	0.962338	578.197	0.963535
578.463	0.963847	578.463	0.964013	578.463	0.963974	578.463	0.964354	578.463	0.96354	578.463	0.965816
578.729	0.961704	578.729	0.961566	578.729	0.961153	578.729	0.96327	578.729	0.961524	578.729	0.965012
578.994	0.97237	578.994	0.972002	578.994	0.97195	578.994	0.973245	578.994	0.971878	578.994	0.974443
579.26	0.976275	579.26	0.97588	579.26	0.975975	579.26	0.976443	579.26	0.975487	579.26	0.977596
579.526	0.976689	579.526	0.976368	579.526	0.976688	579.526	0.97687	579.526	0.976198	579.526	0.97798
579.792	0.97906	579.792	0.978946	579.792	0.978766	579.792	0.979394	579.792	0.978753	579.792	0.980136
580.058	0.969738	580.058	0.969783	580.058	0.970629	580.058	0.969041	580.058	0.969777	580.058	0.969817
580.324	0.9644	580.324	0.964467	580.324	0.965157	580.324	0.965207	580.324	0.964794	580.324	0.967202
580.59	0.969556	580.59	0.969583	580.59	0.969552	580.59	0.971659	580.59	0.969968	580.59	0.973918
580.856	0.978018	580.856	0.97773	580.856	0.977694	580.856	0.979601	580.856	0.978069	580.856	0.98172
581.122	0.973432	581.122	0.97362	581.122	0.973997	581.122	0.973779	581.122	0.973631	581.122	0.975412
581.388	0.984847	581.388	0.984705	581.388	0.985512	581.388	0.985428	581.388	0.98497	581.388	0.98681
581.654	0.994659	581.654	0.994647	581.654	0.995351	581.654	0.995514	581.654	0.994551	581.654	0.996393
581.919	0.992522	581.919	0.992246	581.919	0.993658	581.919	0.992332	581.919	0.992339	581.919	0.992862
582.185	0.995372	582.185	0.995582	582.185	0.996114	582.185	0.995401	582.185	0.995608	582.185	0.995793
582.451	1	582.451	1	582.451	1	582.451	1	582.451	1	582.451	1
582.717	0.996502	582.717	0.996183	582.717	0.996183	582.717	0.997539	582.717	0.996506	582.717	0.998062
582.983	0.986202	582.983	0.985975	582.983	0.986434	582.983	0.987591	582.983	0.98631	582.983	0.989
583.249	0.983496	583.249	0.98339	583.249	0.984058	583.249	0.983875	583.249	0.983679	583.249	0.984617
583.515	0.97736	583.515	0.977112	583.515	0.978143	583.515	0.977771	583.515	0.977434	583.515	0.978507
583.781	0.973004	583.781	0.972752	583.781	0.974025	583.781	0.973355	583.781	0.973143	583.781	0.973976
584.047	0.978048	584.047	0.977925	584.047	0.978601	584.047	0.97846	584.047	0.9783	584.047	0.97903
584.313	0.979224	584.313	0.978809	584.313	0.97901	584.313	0.980894	584.313	0.979113	584.313	0.981727
584.578	0.964142	584.578	0.964015	584.578	0.963922	584.578	0.967408	584.578	0.964585	584.578	0.969851
584.844	0.942443	584.844	0.942531	584.844	0.943026	584.844	0.944575	584.844	0.943183	584.844	0.947181
585.11	0.933687	585.11	0.933911	585.11	0.935277	585.11	0.932894	585.11	0.934488	585.11	0.934052
585.376	0.938842	585.376	0.938867	585.376	0.939584	585.376	0.938738	585.376	0.939664	585.376	0.9399
585.642	0.941489	585.642	0.941349	585.642	0.941508	585.642	0.943107	585.642	0.941991	585.642	0.944927
585.908	0.938174	585.908	0.938195	585.908	0.938542	585.908	0.939337	585.908	0.938985	585.908	0.940722
586.174	0.937881	586.174	0.937844	586.174	0.938016	586.174	0.938545	586.174	0.93836	586.174	0.939782
586.44	0.927787	586.44	0.927566	586.44	0.927836	586.44	0.928619	586.44	0.928296	586.44	0.929578
586.706	0.910126	586.706	0.910213	586.706	0.910284	586.706	0.91135	586.706	0.911128	586.706	0.912893
586.972	0.901359	586.972	0.901488	586.972	0.900745	586.972	0.904304	586.972	0.902679	586.972	0.906774
587.237	0.905274	587.237	0.905692	587.237	0.904697	587.237	0.908301	587.237	0.906744	587.237	0.910623
587.503	0.916439	587.503	0.916394	587.503	0.915055	587.503	0.919809	587.503	0.917316	587.503	0.921941
587.769	0.916657	587.769	0.916474	587.769	0.915403	587.769	0.920075	587.769	0.917565	587.769	0.921932
588.035	0.919293	588.035	0.919232	588.035	0.918519	588.035	0.922699	588.035	0.920255	588.035	0.924616
588.301	0.912064	588.301	0.912055	588.301	0.911722	588.301	0.915253	588.301	0.913078	588.301	0.917628
588.567	0.895917	588.567	0.895855	588.567	0.895584	588.567	0.898554	588.567	0.897051	588.567	0.901112
588.833	0.883986	588.833	0.8841	588.833	0.883947	588.833	0.886322	588.833	0.88496	588.833	0.888666
589.099	0.881538	589.099	0.881672	589.099	0.880638	589.099	0.885658	589.099	0.882474	589.099	0.888448
589.365	0.879508	589.365	0.879202	589.365	0.87719	589.365	0.88488	589.365	0.880569	589.365	0.887822
589.631	0.866664	589.631	0.866642	589.631	0.864254	589.631	0.871268	589.631	0.867855	589.631	0.874105
589.896	0.851046	589.896	0.851592	589.896	0.849807	589.896	0.854874	589.896	0.852808	589.896	0.857281
590.162	0.861225	590.162	0.86145	590.162	0.860063	590.162	0.863885	590.162	0.862619	590.162	0.866336
590.428	0.863184	590.428	0.863252	590.428	0.862076	590.428	0.865638	590.428	0.864285	590.428	0.867756
590.694	0.861361	590.694	0.86164	590.694	0.860325	590.694	0.864517	590.694	0.86262	590.694	0.866754
590.96	0.853511	590.96	0.853778	590.96	0.852549	590.96	0.857131	590.96	0.854863	590.96	0.859974
591.226	0.846941	591.226	0.84707	591.226	0.845683	591.226	0.85092	591.226	0.848373	591.226	0.854086
591.492	0.843992	591.492	0.844414	591.492	0.842882	591.492	0.847732	591.492	0.845542	591.492	0.850472
591.758	0.829311	591.758	0.829565	591.758	0.828095	591.758	0.832087	591.758	0.830527	591.758	0.834864
592.024	0.820319	592.024	0.820546	592.024	0.8199	592.024	0.821725	592.024	0.821458	592.024	0.823669
592.289	0.825907	592.289	0.825834	592.289	0.82522	592.289	0.827141	592.289	0.826996	592.289	0.82843
592.555	0.828793	592.555	0.829067	592.555	0.827715	592.555	0.830249	592.555	0.830003	592.555	0.831594
592.821	0.809637	592.821	0.809911	592.821	0.808722	592.821	0.812155	592.821	0.811102	592.821	0.814235
593.087	0.797105	593.087	0.79735	593.087	0.795475	593.087	0.800602	593.087	0.798619	593.087	0.803232
593.353	0.794488	593.353	0.794783	593.353	0.793149	593.353	0.798064	593.353	0.795858	593.353	0.800826
593.619	0.788231	593.619	0.788585	593.619	0.787115	593.619	0.791381	593.619	0.789875	593.619	0.79368
593.885	0.774983	593.885	0.775356	593.885	0.773925	593.885	0.777406	593.885	0.776637	593.885	0.779446
594.151	0.766698	594.151	0.767352	594.151	0.765563	594.151	0.76864	594.151	0.768427	594.151	0.770503
594.417	0.763684	594.417	0.76403	594.417	0.762734	594.417	0.7651	594.417	0.765033	594.417	0.766863
594.683	0.760511	594.683	0.76101	594.683	0.75983	594.683	0.762581	594.683	0.762023	594.683	0.764228
594.948	0.757571	594.948	0.757798	594.948	0.756695	594.948	0.759906	594.948	0.758779	594.948	0.761703
595.214	0.751937	595.214	0.752302	595.214	0.750899	595.214	0.75438	595.214	0.753219	595.214	0.756063
595.48	0.738639	595.48	0.739024	595.48	0.737198	595.48	0.740939	595.48	0.740224	595.48	0.743018
595.746	0.727485	595.746	0.728196	595.746	0.726836	595.746	0.729491	595.746	0.729284	595.746	0.731046
596.012	0.722764	596.012	0.723237	596.012	0.722106	596.012	0.724296	596.012	0.724326	596.012	0.726003
596.278	0.713778	596.278	0.714163	596.278	0.713442	596.278	0.714806	596.278	0.715339	596.278	0.7167
596.544	0.707329	596.544	0.70799	596.544	0.70707	596.544	0.708675	596.544	0.708935	596.544	0.710779
596.81	0.697907	596.81	0.698668	596.81	0.69796	596.81	0.699322	596.81	0.699671	596.81	0.701474
597.075	0.690975	597.075	0.691467	597.075	0.690853	597.075	0.691659	597.075	0.692743	597.075	0.693464
597.341	0.688943	597.341	0.689562	597.341	0.688247	597.341	0.690355	597.341	0.690656	597.341	0.691973
597.607	0.679613	597.607	0.68015	597.607	0.678583	597.607	0.681539	597.607	0.681232	597.607	0.68359
597.873	0.668846	597.873	0.66929	597.873	0.666869	597.873	0.671999	597.873	0.670411	597.873	0.674231
598.139	0.665787	598.139	0.666266	598.139	0.663343	598.139	0.669358	598.139	0.667491	598.139	0.671543
598.405	0.662371	598.405	0.663052	598.405	0.65991	598.405	0.666334	598.405	0.664287	598.405	0.66845
598.671	0.649588	598.671	0.650345	598.671	0.646926	598.671	0.653687	598.671	0.651583	598.671	0.655974
598.937	0.64486	598.937	0.645425	598.937	0.641728	598.937	0.649209	598.937	0.646859	598.937	0.651251
599.202	0.637998	599.202	0.638652	599.202	0.635027	599.202	0.642118	599.202	0.640034	599.202	0.644239
599.468	0.63153	599.468	0.632208	599.468	0.629241	599.468	0.634715	599.468	0.633234	599.468	0.636781
599.734	0.628907	599.734	0.629639	599.734	0.62646	599.734	0.631723	599.734	0.630704	599.734	0.633649
600	0.623044	600	0.623693	600	0.620326	600	0.625755	600	0.624862	600	0.627699
600.266	0.614451	600.266	0.614974	600.266	0.611462	600.266	0.618438	600.266	0.616226	600.266	0.621128
600.532	0.61493	600.532	0.615509	600.532	0.612098	600.532	0.618604	600.532	0.616569	600.532	0.621032
600.798	0.610349	600.798	0.610844	600.798	0.608025	600.798	0.613062	600.798	0.611948	600.798	0.614972
601.064	0.603762	601.064	0.604555	601.064	0.601569	601.064	0.606153	601.064	0.605736	601.064	0.60772
601.329	0.592684	601.329	0.593407	601.329	0.590123	601.329	0.59518	601.329	0.594651	601.329	0.596852
601.595	0.586866	601.595	0.587854	601.595	0.584326	601.595	0.589807	601.595	0.588844	601.595	0.591535
601.861	0.582805	601.861	0.583564	601.861	0.580249	601.861	0.585913	601.861	0.584701	601.861	0.587423
602.127	0.581198	602.127	0.582005	602.127	0.578454	602.127	0.584606	602.127	0.583102	602.127	0.586433
602.393	0.569707	602.393	0.570335	602.393	0.566596	602.393	0.574014	602.393	0.57173	602.393	0.576094
602.659	0.550546	602.659	0.551452	602.659	0.54771	602.659	0.554603	602.659	0.552684	602.659	0.556837
602.925	0.541088	602.925	0.541791	602.925	0.53903	602.925	0.543862	602.925	0.542997	602.925	0.546334
603.191	0.539005	603.191	0.539776	603.191	0.537049	603.191	0.541625	603.191	0.540812	603.191	0.543672
603.456	0.535683	603.456	0.536426	603.456	0.533488	603.456	0.538795	603.456	0.537698	603.456	0.541192
603.722	0.532758	603.722	0.533506	603.722	0.53056	603.722	0.535589	603.722	0.534653	603.722	0.537808
603.988	0.527722	603.988	0.528689	603.988	0.525647	603.988	0.530892	603.988	0.529876	603.988	0.53314
604.254	0.521824	604.254	0.522714	604.254	0.519242	604.254	0.526157	604.254	0.524669	604.254	0.528307
604.52	0.520659	604.52	0.52148	604.52	0.518006	604.52	0.52557	604.52	0.523293	604.52	0.527742
604.786	0.522109	604.786	0.522872	604.786	0.519825	604.786	0.526709	604.786	0.525057	604.786	0.529102
605.052	0.517662	605.052	0.518413	605.052	0.515273	605.052	0.521198	605.052	0.519536	605.052	0.523332
605.318	0.509264	605.318	0.510124	605.318	0.507157	605.318	0.512062	605.318	0.511297	605.318	0.514451
605.583	0.503219	605.583	0.503933	605.583	0.501045	605.583	0.506459	605.583	0.505147	605.583	0.508851
605.849	0.495198	605.849	0.496059	605.849	0.493404	605.849	0.497711	605.849	0.49707	605.849	0.500267
606.115	0.493004	606.115	0.493789	606.115	0.491112	606.115	0.49495	606.115	0.494623	606.115	0.496966
606.381	0.488677	606.381	0.489495	606.381	0.486337	606.381	0.490511	606.381	0.490413	606.381	0.491618
606.647	0.482917	606.647	0.483842	606.647	0.48052	606.647	0.484894	606.647	0.484764	606.647	0.486439
606.913	0.483971	606.913	0.484791	606.913	0.481454	606.913	0.486567	606.913	0.485957	606.913	0.488527
607.179	0.482128	607.179	0.482755	607.179	0.479443	607.179	0.485129	607.179	0.483954	607.179	0.487209
607.444	0.473354	607.444	0.474149	607.444	0.470676	607.444	0.47638	607.444	0.475271	607.444	0.478219
607.71	0.466966	607.71	0.467811	607.71	0.464515	607.71	0.469235	607.71	0.468851	607.71	0.470648
607.976	0.464051	607.976	0.465016	607.976	0.461684	607.976	0.466136	607.976	0.466022	607.976	0.467753
608.242	0.46175	608.242	0.462956	608.242	0.459677	608.242	0.463593	608.242	0.463693	608.242	0.465198
608.508	0.45954	608.508	0.460451	608.508	0.457133	608.508	0.461993	608.508	0.461564	608.508	0.463666
608.774	0.453283	608.774	0.454331	608.774	0.451016	608.774	0.455882	608.774	0.455153	608.774	0.457905
609.04	0.449094	609.04	0.449853	609.04	0.446333	609.04	0.452049	609.04	0.451113	609.04	0.453897
609.306	0.446566	609.306	0.447537	609.306	0.443612	609.306	0.449711	609.306	0.448859	609.306	0.451441
609.571	0.439909	609.571	0.441179	609.571	0.437084	609.571	0.443744	609.571	0.442566	609.571	0.445605
609.837	0.442566	609.837	0.443661	609.837	0.439381	609.837	0.44637	609.837	0.444799	609.837	0.448146
610.103	0.433813	610.103	0.434851	610.103	0.430836	610.103	0.437392	610.103	0.435918	610.103	0.439315
610.369	0.430512	610.369	0.431518	610.369	0.427694	610.369	0.433533	610.369	0.432549	610.369	0.435236
610.635	0.424426	610.635	0.425458	610.635	0.421661	610.635	0.427197	610.635	0.426405	610.635	0.429195
610.901	0.420339	610.901	0.421199	610.901	0.417891	610.901	0.422755	610.901	0.422202	610.901	0.424413
611.167	0.415113	611.167	0.416091	611.167	0.412718	611.167	0.417485	611.167	0.416934	611.167	0.419005
611.432	0.409884	611.432	0.410878	611.432	0.407566	611.432	0.411761	611.432	0.411729	611.432	0.413584
611.698	0.407542	611.698	0.408702	611.698	0.405199	611.698	0.410276	611.698	0.409742	611.698	0.412352
611.964	0.405657	611.964	0.406764	611.964	0.403186	611.964	0.408284	611.964	0.407464	611.964	0.410107
612.23	0.404565	612.23	0.405792	612.23	0.401809	612.23	0.407269	612.23	0.40664	612.23	0.408932
612.496	0.399041	612.496	0.400114	612.496	0.396352	612.496	0.402044	612.496	0.401073	612.496	0.40382
612.762	0.394539	612.762	0.395675	612.762	0.391674	612.762	0.397783	612.762	0.396534	612.762	0.399675
613.028	0.393594	613.028	0.394632	613.028	0.390952	613.028	0.396838	613.028	0.395596	613.028	0.398936
613.293	0.388478	613.293	0.389408	613.293	0.385915	613.293	0.390978	613.293	0.390343	613.293	0.393112
613.559	0.381942	613.559	0.383047	613.559	0.379795	613.559	0.384187	613.559	0.383931	613.559	0.386197
613.825	0.379353	613.825	0.380657	613.825	0.377315	613.825	0.38147	613.825	0.381472	613.825	0.383448
614.091	0.375	614.091	0.376216	614.091	0.372755	614.091	0.377491	614.091	0.377076	614.091	0.379514
614.357	0.371711	614.357	0.372787	614.357	0.36935	614.357	0.374226	614.357	0.37372	614.357	0.376343
614.623	0.369412	614.623	0.370584	614.623	0.367109	614.623	0.372202	614.623	0.371677	614.623	0.374045
614.888	0.368077	614.888	0.36919	614.888	0.365851	614.888	0.370931	614.888	0.370108	614.888	0.372735
615.154	0.366308	615.154	0.367475	615.154	0.364468	615.154	0.368077	615.154	0.368319	615.154	0.3696
615.42	0.37065	615.42	0.371555	615.42	0.368002	615.42	0.372312	615.42	0.372583	615.42	0.373665
615.686	0.367074	615.686	0.368018	615.686	0.364381	615.686	0.369245	615.686	0.368818	615.686	0.370737
615.952	0.366028	615.952	0.367049	615.952	0.363235	615.952	0.368048	615.952	0.367832	615.952	0.369464
616.218	0.364018	616.218	0.365178	616.218	0.361226	616.218	0.366199	616.218	0.365873	616.218	0.367632
616.484	0.360818	616.484	0.361914	616.484	0.358328	616.484	0.362881	616.484	0.362726	616.484	0.364081
616.749	0.360341	616.749	0.361522	616.749	0.358267	616.749	0.361851	616.749	0.362359	616.749	0.362989
617.015	0.357355	617.015	0.358518	617.015	0.355574	617.015	0.358799	617.015	0.359349	617.015	0.360215
617.281	0.356248	617.281	0.357428	617.281	0.354525	617.281	0.357464	617.281	0.358033	617.281	0.358752
617.547	0.356777	617.547	0.357885	617.547	0.354616	617.547	0.358047	617.547	0.358529	617.547	0.359158
617.813	0.354029	617.813	0.355119	617.813	0.351949	617.813	0.355509	617.813	0.356049	617.813	0.356934
618.079	0.350414	618.079	0.351516	618.079	0.348309	618.079	0.3522	618.079	0.352276	618.079	0.35353
618.344	0.351845	618.344	0.352781	618.344	0.349536	618.344	0.353392	618.344	0.353628	618.344	0.354642
618.61	0.350544	618.61	0.351618	618.61	0.348416	618.61	0.352135	618.61	0.352515	618.61	0.353593
618.876	0.345937	618.876	0.347077	618.876	0.343861	618.876	0.34756	618.876	0.347821	618.876	0.349115
619.142	0.343729	619.142	0.344863	619.142	0.341564	619.142	0.34501	619.142	0.345642	619.142	0.346056
619.408	0.34383	619.408	0.344813	619.408	0.341534	619.408	0.344888	619.408	0.345663	619.408	0.345867
619.674	0.338683	619.674	0.3397	619.674	0.336476	619.674	0.340155	619.674	0.340517	619.674	0.34143
619.94	0.335731	619.94	0.336834	619.94	0.333739	619.94	0.337641	619.94	0.337639	619.94	0.33926
620.205	0.331208	620.205	0.33237	620.205	0.329316	620.205	0.333516	620.205	0.333256	620.205	0.335817
620.471	0.32866	620.471	0.329774	620.471	0.326687	620.471	0.331353	620.471	0.3309	620.471	0.333404
620.737	0.328172	620.737	0.329195	620.737	0.326112	620.737	0.330314	620.737	0.330177	620.737	0.332247
621.003	0.328119	621.003	0.32921	621.003	0.326064	621.003	0.329977	621.003	0.329984	621.003	0.331614
621.269	0.326471	621.269	0.327522	621.269	0.324285	621.269	0.328275	621.269	0.328381	621.269	0.32986
621.534	0.32332	621.534	0.324412	621.534	0.32092	621.534	0.325642	621.534	0.325304	621.534	0.327308
621.8	0.321171	621.8	0.322236	621.8	0.318435	621.8	0.324313	621.8	0.323239	621.8	0.32595
622.066	0.319988	622.066	0.321	622.066	0.317561	622.066	0.322431	622.066	0.321888	622.066	0.324082
622.332	0.318961	622.332	0.320049	622.332	0.316771	622.332	0.321372	622.332	0.32093	622.332	0.323055
622.598	0.322285	622.598	0.323262	622.598	0.319787	622.598	0.324896	622.598	0.324149	622.598	0.32606
622.864	0.319809	622.864	0.321041	622.864	0.317629	622.864	0.322016	622.864	0.321796	622.864	0.323338
623.13	0.317989	623.13	0.31887	623.13	0.315455	623.13	0.320227	623.13	0.319768	623.13	0.321803
623.395	0.314033	623.395	0.315103	623.395	0.311707	623.395	0.316525	623.395	0.315889	623.395	0.318281
623.661	0.312217	623.661	0.313243	623.661	0.309846	623.661	0.31513	623.661	0.314134	623.661	0.316289
623.927	0.313491	623.927	0.314557	623.927	0.311208	623.927	0.315976	623.927	0.315401	623.927	0.316809
624.193	0.311926	624.193	0.313021	624.193	0.309835	624.193	0.31444	624.193	0.313821	624.193	0.314934
624.459	0.30927	624.459	0.31043	624.459	0.307299	624.459	0.311613	624.459	0.311119	624.459	0.312252
624.724	0.305771	624.724	0.306725	624.724	0.30349	624.724	0.308358	624.724	0.307657	624.724	0.309352
624.99	0.305467	624.99	0.306565	624.99	0.302905	624.99	0.307957	624.99	0.307439	624.99	0.309504
625.256	0.305725	625.256	0.306791	625.256	0.303399	625.256	0.307707	625.256	0.30752	625.256	0.309121
625.522	0.306027	625.522	0.307101	625.522	0.303776	625.522	0.307595	625.522	0.307868	625.522	0.309217
625.788	0.304361	625.788	0.305314	625.788	0.302152	625.788	0.306126	625.788	0.306221	625.788	0.307493
626.054	0.304174	626.054	0.305318	626.054	0.301682	626.054	0.305999	626.054	0.306026	626.054	0.307472
626.319	0.304243	626.319	0.305493	626.319	0.301521	626.319	0.30661	626.319	0.306297	626.319	0.308047
626.585	0.30094	626.585	0.302012	626.585	0.298129	626.585	0.303545	626.585	0.302962	626.585	0.30503
626.851	0.297227	626.851	0.298204	626.851	0.294685	626.851	0.29945	626.851	0.299027	626.851	0.30118
627.117	0.298547	627.117	0.299605	627.117	0.296186	627.117	0.30043	627.117	0.300408	627.117	0.301895
627.383	0.296611	627.383	0.297776	627.383	0.294164	627.383	0.298712	627.383	0.298378	627.383	0.299962
627.649	0.295692	627.649	0.296755	627.649	0.293174	627.649	0.297669	627.649	0.297483	627.649	0.298812
627.914	0.295234	627.914	0.296276	627.914	0.29263	627.914	0.29692	627.914	0.297273	627.914	0.298324
628.18	0.294465	628.18	0.295637	628.18	0.291832	628.18	0.296807	628.18	0.296242	628.18	0.298512
628.446	0.290761	628.446	0.29195	628.446	0.288286	628.446	0.293258	628.446	0.292772	628.446	0.295042
628.712	0.290894	628.712	0.291971	628.712	0.288526	628.712	0.293122	628.712	0.292697	628.712	0.294585
628.978	0.288836	628.978	0.289937	628.978	0.286748	628.978	0.290862	628.978	0.290792	628.978	0.292476
629.243	0.288776	629.243	0.289885	629.243	0.286533	629.243	0.290944	629.243	0.290797	629.243	0.292485
629.509	0.286733	629.509	0.287802	629.509	0.284255	629.509	0.289146	629.509	0.288656	629.509	0.290532
629.775	0.284891	629.775	0.285865	629.775	0.282533	629.775	0.286942	629.775	0.286656	629.775	0.288109
630.041	0.282336	630.041	0.283195	630.041	0.280098	630.041	0.284293	630.041	0.283967	630.041	0.285616
630.307	0.2799	630.307	0.280891	630.307	0.277523	630.307	0.282365	630.307	0.281587	630.307	0.28387
630.573	0.28098	630.573	0.281947	630.573	0.278514	630.573	0.283319	630.573	0.282828	630.573	0.284823
630.838	0.280214	630.838	0.281271	630.838	0.277657	630.838	0.28233	630.838	0.282036	630.838	0.28363
631.104	0.277935	631.104	0.278996	631.104	0.275566	631.104	0.279974	631.104	0.279657	631.104	0.281238
631.37	0.277585	631.37	0.27877	631.37	0.275219	631.37	0.279732	631.37	0.279449	631.37	0.281009
631.636	0.275505	631.636	0.276695	631.636	0.273317	631.636	0.27757	631.636	0.277421	631.636	0.278961
631.902	0.275268	631.902	0.276322	631.902	0.272813	631.902	0.277515	631.902	0.277236	631.902	0.278671
632.167	0.273271	632.167	0.274432	632.167	0.270637	632.167	0.275734	632.167	0.275185	632.167	0.277
632.433	0.26991	632.433	0.270937	632.433	0.267301	632.433	0.272495	632.433	0.271736	632.433	0.273735
632.699	0.270685	632.699	0.271786	632.699	0.268356	632.699	0.272834	632.699	0.272558	632.699	0.274339
632.965	0.272123	632.965	0.273202	632.965	0.269694	632.965	0.274137	632.965	0.273963	632.965	0.275488
633.231	0.270803	633.231	0.271839	633.231	0.268205	633.231	0.272715	633.231	0.272558	633.231	0.273829
633.496	0.269203	633.496	0.270124	633.496	0.266565	633.496	0.271472	633.496	0.271066	633.496	0.272507
633.762	0.268842	633.762	0.269812	633.762	0.266171	633.762	0.270945	633.762	0.270666	633.762	0.271953
634.028	0.268909	634.028	0.269965	634.028	0.26644	634.028	0.270714	634.028	0.270708	634.028	0.27187
634.294	0.265281	634.294	0.266293	634.294	0.262981	634.294	0.267028	634.294	0.267128	634.294	0.268377
634.56	0.263381	634.56	0.264426	634.56	0.261293	634.56	0.264994	634.56	0.265224	634.56	0.26638
634.826	0.265095	634.826	0.266342	634.826	0.263073	634.826	0.266863	634.826	0.267037	634.826	0.268367
635.091	0.266448	635.091	0.267523	635.091	0.264292	635.091	0.268136	635.091	0.268319	635.091	0.269327
635.357	0.26548	635.357	0.266606	635.357	0.26317	635.357	0.267514	635.357	0.267203	635.357	0.26875
635.623	0.264904	635.623	0.26593	635.623	0.262706	635.623	0.266919	635.623	0.266662	635.623	0.268549
635.889	0.263527	635.889	0.264568	635.889	0.261328	635.889	0.265066	635.889	0.265223	635.889	0.266495
636.154	0.261073	636.154	0.26215	636.154	0.258839	636.154	0.262746	636.154	0.26278	636.154	0.263872
636.42	0.259048	636.42	0.260136	636.42	0.256973	636.42	0.260537	636.42	0.260776	636.42	0.261814
636.686	0.258829	636.686	0.259985	636.686	0.256841	636.686	0.260199	636.686	0.260615	636.686	0.261416
636.952	0.256168	636.952	0.25733	636.952	0.254468	636.952	0.257324	636.952	0.258128	636.952	0.258421
637.218	0.251559	637.218	0.252598	637.218	0.249893	637.218	0.252557	637.218	0.253405	637.218	0.253638
637.484	0.246706	637.484	0.24778	637.484	0.245167	637.484	0.247969	637.484	0.248512	637.484	0.249261
637.749	0.244285	637.749	0.245254	637.749	0.242454	637.749	0.245941	637.749	0.245996	637.749	0.247134
638.015	0.245868	638.015	0.24691	638.015	0.243683	638.015	0.247554	638.015	0.247673	638.015	0.248634
638.281	0.242069	638.281	0.243106	638.281	0.240069	638.281	0.243881	638.281	0.243898	638.281	0.244977
638.547	0.239689	638.547	0.240625	638.547	0.237671	638.547	0.241468	638.547	0.241417	638.547	0.24242
638.812	0.238127	638.812	0.239103	638.812	0.23611	638.812	0.240007	638.812	0.239864	638.812	0.240981
639.078	0.236972	639.078	0.237948	639.078	0.234913	639.078	0.238998	639.078	0.238769	639.078	0.240166
639.344	0.233136	639.344	0.234133	639.344	0.231082	639.344	0.235262	639.344	0.23494	639.344	0.236486
639.61	0.232953	639.61	0.233868	639.61	0.231017	639.61	0.235008	639.61	0.234741	639.61	0.236241
639.876	0.235906	639.876	0.23691	639.876	0.233775	639.876	0.238017	639.876	0.237686	639.876	0.239035
640.141	0.23441	640.141	0.235282	640.141	0.232237	640.141	0.236539	640.141	0.236169	640.141	0.237621
640.407	0.232338	640.407	0.233215	640.407	0.23011	640.407	0.234224	640.407	0.233994	640.407	0.23547
640.673	0.230243	640.673	0.231121	640.673	0.228047	640.673	0.23207	640.673	0.231934	640.673	0.233005
640.939	0.225109	640.939	0.226141	640.939	0.223054	640.939	0.227129	640.939	0.226858	640.939	0.227981
641.205	0.225012	641.205	0.226082	641.205	0.222971	641.205	0.22723	641.205	0.226898	641.205	0.228481
641.47	0.227256	641.47	0.228295	641.47	0.224934	641.47	0.229279	641.47	0.228895	641.47	0.230448
641.736	0.225027	641.736	0.226003	641.736	0.223002	641.736	0.226889	641.736	0.226669	641.736	0.228286
642.002	0.222216	642.002	0.223212	642.002	0.220186	642.002	0.224205	642.002	0.22406	642.002	0.225407
642.268	0.222318	642.268	0.223216	642.268	0.220332	642.268	0.223973	642.268	0.22405	642.268	0.225193
642.534	0.220496	642.534	0.221598	642.534	0.218341	642.534	0.222303	642.534	0.222325	642.534	0.223362
642.799	0.21874	642.799	0.219824	642.799	0.216588	642.799	0.22054	642.799	0.220545	642.799	0.221577
643.065	0.216685	643.065	0.217637	643.065	0.214574	643.065	0.21849	643.065	0.218479	643.065	0.219545
643.331	0.215656	643.331	0.216723	643.331	0.213542	643.331	0.217578	643.331	0.217511	643.331	0.218689
643.597	0.212508	643.597	0.213516	643.597	0.210569	643.597	0.214538	643.597	0.214323	643.597	0.215603
643.862	0.210209	643.862	0.211115	643.862	0.208443	643.862	0.212028	643.862	0.211914	643.862	0.213094
644.128	0.209673	644.128	0.210514	644.128	0.207769	644.128	0.211362	644.128	0.211323	644.128	0.212132
644.394	0.208716	644.394	0.209518	644.394	0.206918	644.394	0.209998	644.394	0.210247	644.394	0.210899
644.66	0.207997	644.66	0.208466	644.66	0.205615	644.66	0.209298	644.66	0.209208	644.66	0.210161
644.926	0.206395	644.926	0.206874	644.926	0.203981	644.926	0.20774	644.926	0.207627	644.926	0.208781
645.191	0.204985	645.191	0.205755	645.191	0.203039	645.191	0.206503	645.191	0.206481	645.191	0.207519
645.457	0.203042	645.457	0.203902	645.457	0.20085	645.457	0.204552	645.457	0.204541	645.457	0.205387
645.723	0.200517	645.723	0.20161	645.723	0.198498	645.723	0.202272	645.723	0.202179	645.723	0.203102
645.989	0.198517	645.989	0.199524	645.989	0.196784	645.989	0.200217	645.989	0.200232	645.989	0.201206
646.254	0.197162	646.254	0.197995	646.254	0.195435	646.254	0.198701	646.254	0.198751	646.254	0.199578
646.52	0.195554	646.52	0.196471	646.52	0.1939	646.52	0.19693	646.52	0.19721	646.52	0.197786
646.786	0.192679	646.786	0.193545	646.786	0.191192	646.786	0.193884	646.786	0.194311	646.786	0.194831
647.052	0.191379	647.052	0.192394	647.052	0.189858	647.052	0.192592	647.052	0.193057	647.052	0.193581
647.318	0.189232	647.318	0.190273	647.318	0.187806	647.318	0.190633	647.318	0.190975	647.318	0.191519
647.583	0.186806	647.583	0.187727	647.583	0.185073	647.583	0.188475	647.583	0.188534	647.583	0.189456
647.849	0.18618	647.849	0.187094	647.849	0.18434	647.849	0.188024	647.849	0.187984	647.849	0.189015
648.115	0.184727	648.115	0.185539	648.115	0.182958	648.115	0.186651	648.115	0.186344	648.115	0.187545
648.381	0.183092	648.381	0.183816	648.381	0.18131	648.381	0.18475	648.381	0.184623	648.381	0.185684
648.646	0.18308	648.646	0.183845	648.646	0.181229	648.646	0.184673	648.646	0.184646	648.646	0.18568
648.912	0.182761	648.912	0.183719	648.912	0.180933	648.912	0.184556	648.912	0.184367	648.912	0.185453
649.178	0.181983	649.178	0.18295	649.178	0.180252	649.178	0.183509	649.178	0.183422	649.178	0.184259
649.444	0.179713	649.444	0.18065	649.444	0.178162	649.444	0.181464	649.444	0.18135	649.444	0.18217
649.709	0.176844	649.709	0.177779	649.709	0.175344	649.709	0.178577	649.709	0.178484	649.709	0.179312
649.975	0.176636	649.975	0.17762	649.975	0.175061	649.975	0.178373	649.975	0.178351	649.975	0.179122
650.241	0.174465	650.241	0.175403	650.241	0.172771	650.241	0.176368	650.241	0.176244	650.241	0.177258
650.507	0.173707	650.507	0.174747	650.507	0.172153	650.507	0.175756	650.507	0.175434	650.507	0.176565
650.773	0.173665	650.773	0.17461	650.773	0.172275	650.773	0.175764	650.773	0.175388	650.773	0.176434
651.038	0.170735	651.038	0.171661	651.038	0.169439	651.038	0.172244	651.038	0.172333	651.038	0.17305
651.304	0.169209	651.304	0.170087	651.304	0.167863	651.304	0.170725	651.304	0.170736	651.304	0.171369
651.57	0.168808	651.57	0.16974	651.57	0.167122	651.57	0.170684	651.57	0.170456	651.57	0.171312
651.836	0.167594	651.836	0.168423	651.836	0.165849	651.836	0.169324	651.836	0.169097	651.836	0.169992
652.101	0.165888	652.101	0.166804	652.101	0.164242	652.101	0.167448	652.101	0.167427	652.101	0.168222
652.367	0.16499	652.367	0.165703	652.367	0.163669	652.367	0.166264	652.367	0.166408	652.367	0.167153
652.633	0.163243	652.633	0.164227	652.633	0.162167	652.633	0.164721	652.633	0.164877	652.633	0.16551
652.899	0.160783	652.899	0.16163	652.899	0.159527	652.899	0.162162	652.899	0.162325	652.899	0.162857
653.164	0.159692	653.164	0.160634	653.164	0.158272	653.164	0.161406	653.164	0.161215	653.164	0.162146
653.43	0.158259	653.43	0.159052	653.43	0.156791	653.43	0.159868	653.43	0.15985	653.43	0.160686
653.696	0.156687	653.696	0.157403	653.696	0.155214	653.696	0.158244	653.696	0.158125	653.696	0.158939
653.962	0.155458	653.962	0.156236	653.962	0.153856	653.962	0.157308	653.962	0.156986	653.962	0.157952
654.227	0.153359	654.227	0.154082	654.227	0.151932	654.227	0.155105	654.227	0.15481	654.227	0.155723
654.493	0.150789	654.493	0.15154	654.493	0.149475	654.493	0.152349	654.493	0.152329	654.493	0.153044
654.759	0.149574	654.759	0.150359	654.759	0.14823	654.759	0.151295	654.759	0.151114	654.759	0.152223
655.025	0.148154	655.025	0.149022	655.025	0.146805	655.025	0.149987	655.025	0.149784	655.025	0.150789
655.29	0.147466	655.29	0.148354	655.29	0.1461	655.29	0.149257	655.29	0.149161	655.29	0.149871
655.556	0.146536	655.556	0.147302	655.556	0.145426	655.556	0.148042	655.556	0.148116	655.556	0.149095
655.822	0.145024	655.822	0.145789	655.822	0.14408	655.822	0.146239	655.822	0.146499	655.822	0.147508
656.088	0.143808	656.088	0.144652	656.088	0.14293	656.088	0.144952	656.088	0.14518	656.088	0.145742
656.353	0.142892	656.353	0.143673	656.353	0.141729	656.353	0.144146	656.353	0.144277	656.353	0.144866
656.619	0.141572	656.619	0.142315	656.619	0.140372	656.619	0.143088	656.619	0.143046	656.619	0.143886
656.885	0.140501	656.885	0.141199	656.885	0.139309	656.885	0.142093	656.885	0.141978	656.885	0.142747
657.151	0.140756	657.151	0.141544	657.151	0.13953	657.151	0.142356	657.151	0.14225	657.151	0.142975
657.416	0.13959	657.416	0.140372	657.416	0.138335	657.416	0.141182	657.416	0.141084	657.416	0.14181
657.682	0.138318	657.682	0.13909	657.682	0.137032	657.682	0.139916	657.682	0.139844	657.682	0.1406
657.948	0.137423	657.948	0.138232	657.948	0.136331	657.948	0.138873	657.948	0.138927	657.948	0.139463
658.214	0.136603	658.214	0.1374	658.214	0.135418	658.214	0.138002	658.214	0.138061	658.214	0.138574
658.479	0.134376	658.479	0.135155	658.479	0.133136	658.479	0.135842	658.479	0.135908	658.479	0.136456
658.745	0.133515	658.745	0.134247	658.745	0.132304	658.745	0.135003	658.745	0.135026	658.745	0.135668
659.011	0.133713	659.011	0.13453	659.011	0.132358	659.011	0.135332	659.011	0.135307	659.011	0.136044
659.277	0.132398	659.277	0.13313	659.277	0.131003	659.277	0.134123	659.277	0.133823	659.277	0.134703
659.542	0.131811	659.542	0.132675	659.542	0.130554	659.542	0.133477	659.542	0.133282	659.542	0.133957
659.808	0.129504	659.808	0.130294	659.808	0.128374	659.808	0.131006	659.808	0.130947	659.808	0.131485
660.074	0.126417	660.074	0.127224	660.074	0.125343	660.074	0.12798	660.074	0.127828	660.074	0.128487
660.339	0.126198	660.339	0.127018	660.339	0.125069	660.339	0.127788	660.339	0.127685	660.339	0.128265
660.605	0.125051	660.605	0.125818	660.605	0.123846	660.605	0.126495	660.605	0.126389	660.605	0.127027
660.871	0.123871	660.871	0.124618	660.871	0.122684	660.871	0.125442	660.871	0.125241	660.871	0.126001
661.137	0.123271	661.137	0.123968	661.137	0.122238	661.137	0.124896	661.137	0.124659	661.137	0.125438
661.402	0.122322	661.402	0.123089	661.402	0.121443	661.402	0.123691	661.402	0.123705	661.402	0.124231
661.668	0.121092	661.668	0.121785	661.668	0.120348	661.668	0.122427	661.668	0.122528	661.668	0.122958
661.934	0.120584	661.934	0.121366	661.934	0.119774	661.934	0.122127	661.934	0.122091	661.934	0.122691
662.2	0.120084	662.2	0.120778	662.2	0.119128	662.2	0.121512	662.2	0.121506	662.2	0.12209
662.465	0.117863	662.465	0.118602	662.465	0.116945	662.465	0.11928	662.465	0.119362	662.465	0.119969
662.731	0.115808	662.731	0.116538	662.731	0.115049	662.731	0.116995	662.731	0.117155	662.731	0.117511
662.997	0.1139	662.997	0.114605	662.997	0.113321	662.997	0.115157	662.997	0.115295	662.997	0.11571
663.263	0.111737	663.263	0.112348	663.263	0.111031	663.263	0.112976	663.263	0.113071	663.263	0.113549
663.528	0.11115	663.528	0.111785	663.528	0.110225	663.528	0.112616	663.528	0.112493	663.528	0.113205
663.794	0.110415	663.794	0.11117	663.794	0.109429	663.794	0.112044	663.794	0.111835	663.794	0.112482
664.06	0.110336	664.06	0.111103	664.06	0.109305	664.06	0.111831	664.06	0.111725	664.06	0.112319
664.325	0.108863	664.325	0.109664	664.325	0.108057	664.325	0.110371	664.325	0.110272	664.325	0.110891
664.591	0.107602	664.591	0.108282	664.591	0.106771	664.591	0.108915	664.591	0.108881	664.591	0.109436
664.857	0.106813	664.857	0.107496	664.857	0.105965	664.857	0.108141	664.857	0.108206	664.857	0.108601
665.123	0.106021	665.123	0.106832	665.123	0.105142	665.123	0.107559	665.123	0.107469	665.123	0.108011
665.388	0.105007	665.388	0.105678	665.388	0.104022	665.388	0.106423	665.388	0.106355	665.388	0.107001
665.654	0.103566	665.654	0.10424	665.654	0.10272	665.654	0.105055	665.654	0.104885	665.654	0.105497
665.92	0.102758	665.92	0.103462	665.92	0.101852	665.92	0.104194	665.92	0.104035	665.92	0.104793
666.185	0.102685	666.185	0.103442	666.185	0.101787	666.185	0.104347	666.185	0.104032	666.185	0.104797
666.451	0.102456	666.451	0.103218	666.451	0.101612	666.451	0.104046	666.451	0.103753	666.451	0.104489
666.717	0.102689	666.717	0.103357	666.717	0.101818	666.717	0.104213	666.717	0.103998	666.717	0.104617
666.983	0.1004	666.983	0.101103	666.983	0.0996064	666.983	0.101822	666.983	0.10166	666.983	0.102237
667.248	0.0989721	667.248	0.099565	667.248	0.0981489	667.248	0.100316	667.248	0.100199	667.248	0.100854
667.514	0.0984066	667.514	0.0990364	667.514	0.097632	667.514	0.099894	667.514	0.0997281	667.514	0.100414
667.78	0.0967699	667.78	0.0973605	667.78	0.0961354	667.78	0.0982143	667.78	0.0980439	667.78	0.0985949
668.045	0.096596	668.045	0.0972728	668.045	0.0959498	668.045	0.0978784	668.045	0.0979007	668.045	0.0983136
668.311	0.0964162	668.311	0.096869	668.311	0.0955531	668.311	0.0971557	668.311	0.097277	668.311	0.0975218
668.577	0.0949489	668.577	0.0953598	668.577	0.0941327	668.577	0.0955117	668.577	0.0957355	668.577	0.0960297
668.843	0.0945872	668.843	0.0948384	668.843	0.0936149	668.843	0.0953216	668.843	0.095487	668.843	0.0957812
669.108	0.0934554	669.108	0.0940966	669.108	0.092882	669.108	0.0946931	669.108	0.0947524	669.108	0.0950968
669.374	0.092395	669.374	0.0930058	669.374	0.0918546	669.374	0.0935884	669.374	0.0935923	669.374	0.0940205
669.64	0.0920051	669.64	0.0926749	669.64	0.0913977	669.64	0.0932853	669.64	0.0931658	669.64	0.0937706
669.905	0.0911107	669.905	0.091791	669.905	0.0903905	669.905	0.0922891	669.905	0.0922318	669.905	0.0926117
670.171	0.0900643	670.171	0.0906898	670.171	0.089459	670.171	0.0913486	670.171	0.0912639	670.171	0.0917097
670.437	0.0894985	670.437	0.0901159	670.437	0.0889071	670.437	0.0906919	670.437	0.0907161	670.437	0.0911072
670.703	0.0889995	670.703	0.0896523	670.703	0.0885409	670.703	0.0901473	670.703	0.0901952	670.703	0.0906455
670.968	0.0878028	670.968	0.0884691	670.968	0.0874627	670.968	0.0889971	670.968	0.0889619	670.968	0.0895612
671.234	0.0872623	671.234	0.0879211	671.234	0.0868301	671.234	0.0885694	671.234	0.0884003	671.234	0.0888783
671.5	0.0862321	671.5	0.0868442	671.5	0.0858387	671.5	0.0875047	671.5	0.0874522	671.5	0.087862
671.765	0.0858989	671.765	0.0865552	671.765	0.0854714	671.765	0.0872026	671.765	0.0871292	671.765	0.0875136
672.031	0.085649	672.031	0.0862867	672.031	0.0851825	672.031	0.0869988	672.031	0.0868723	672.031	0.087263
672.297	0.0850321	672.297	0.0857569	672.297	0.0846605	672.297	0.0862727	672.297	0.086204	672.297	0.0866251
672.562	0.0847727	672.562	0.0854415	672.562	0.0842958	672.562	0.0860675	672.562	0.0859838	672.562	0.0862638
672.828	0.0842622	672.828	0.084861	672.828	0.0837351	672.828	0.0854575	672.828	0.0853711	672.828	0.0857569
673.094	0.0829054	673.094	0.0835482	673.094	0.0824093	673.094	0.0842077	673.094	0.084104	673.094	0.0845488
673.36	0.0813527	673.36	0.0820223	673.36	0.0810012	673.36	0.0827507	673.36	0.0826239	673.36	0.0830898
673.625	0.0803233	673.625	0.0809378	673.625	0.0799239	673.625	0.0815594	673.625	0.0814756	673.625	0.081932
673.891	0.0795813	673.891	0.0801548	673.891	0.0790826	673.891	0.0807515	673.891	0.0806985	673.891	0.0810681
674.157	0.0796928	674.157	0.0801964	674.157	0.0792326	674.157	0.0807869	674.157	0.0807733	674.157	0.0812104
674.422	0.0792269	674.422	0.0797241	674.422	0.0787216	674.422	0.080309	674.422	0.080337	674.422	0.0807142
674.688	0.0788743	674.688	0.0794301	674.688	0.0784288	674.688	0.0800416	674.688	0.0799828	674.688	0.0803627
674.954	0.0788858	674.954	0.0795569	674.954	0.078461	674.954	0.0801473	674.954	0.0800683	674.954	0.08041
675.219	0.0781492	675.219	0.0788171	675.219	0.0777315	675.219	0.0793751	675.219	0.0793383	675.219	0.079682
675.485	0.0771851	675.485	0.0778476	675.485	0.0768399	675.485	0.0783929	675.485	0.0783278	675.485	0.0786847
675.751	0.0762787	675.751	0.0768621	675.751	0.0759087	675.751	0.0773792	675.751	0.0773778	675.751	0.0777106
676.016	0.0751556	676.016	0.0757747	676.016	0.074852	676.016	0.0762692	676.016	0.0762153	676.016	0.0765915
676.282	0.0744206	676.282	0.0751061	676.282	0.0741882	676.282	0.0755892	676.282	0.0754569	676.282	0.0758908
676.548	0.0741935	676.548	0.0748273	676.548	0.0738911	676.548	0.075394	676.548	0.0753087	676.548	0.0756169
676.813	0.0735958	676.813	0.0741731	676.813	0.0731753	676.813	0.0746675	676.813	0.0746995	676.813	0.0750666
677.079	0.0730475	677.079	0.0735736	677.079	0.072683	677.079	0.0741279	677.079	0.0740554	677.079	0.0744393
677.345	0.0731133	677.345	0.073652	677.345	0.0728018	677.345	0.0742364	677.345	0.0742048	677.345	0.0745251
677.611	0.0728287	677.611	0.0734211	677.611	0.0724564	677.611	0.0739215	677.611	0.0739148	677.611	0.0742906
677.876	0.0718524	677.876	0.0724053	677.876	0.0714574	677.876	0.0729563	677.876	0.0729496	677.876	0.0733205
678.142	0.0707443	678.142	0.0713055	678.142	0.0704765	678.142	0.0718168	678.142	0.0717169	678.142	0.07217
678.408	0.0691411	678.408	0.0696698	678.408	0.0689304	678.408	0.0702697	678.408	0.070159	678.408	0.0706813
678.673	0.0689356	678.673	0.0695081	678.673	0.0687377	678.673	0.0700724	678.673	0.0699809	678.673	0.0704955
678.939	0.0687386	678.939	0.0692669	678.939	0.0684505	678.939	0.0699596	678.939	0.0698338	678.939	0.0702368
679.205	0.0680861	679.205	0.0686487	679.205	0.0677947	679.205	0.0692853	679.205	0.0691797	679.205	0.0695332
679.47	0.0681198	679.47	0.0686632	679.47	0.0678842	679.47	0.0692871	679.47	0.0691666	679.47	0.0695999
679.736	0.0680546	679.736	0.0685556	679.736	0.0677842	679.736	0.0692476	679.736	0.0691255	679.736	0.0695703
680.002	0.0671638	680.002	0.0677387	680.002	0.0669372	680.002	0.0683342	680.002	0.0681447	680.002	0.0686067
680.267	0.0670474	680.267	0.0675387	680.267	0.0667314	680.267	0.0681369	680.267	0.0679758	680.267	0.0683805
680.533	0.0659444	680.533	0.066502	680.533	0.0655859	680.533	0.0671353	680.533	0.0669718	680.533	0.0674543
680.799	0.0659642	680.799	0.0665068	680.799	0.0656309	680.799	0.06704	680.799	0.0668979	680.799	0.0674147
681.064	0.0657571	681.064	0.0661744	681.064	0.0653649	681.064	0.0668617	681.064	0.0666897	681.064	0.0670616
681.33	0.065444	681.33	0.0658824	681.33	0.065109	681.33	0.0664852	681.33	0.0664108	681.33	0.066788
681.596	0.0650711	681.596	0.0655166	681.596	0.0647623	681.596	0.0661759	681.596	0.0660872	681.596	0.0664203
681.861	0.0648023	681.861	0.0652453	681.861	0.0644731	681.861	0.0659194	681.861	0.0656843	681.861	0.0661421
682.127	0.064032	682.127	0.0645106	682.127	0.0637558	682.127	0.0652019	682.127	0.0650302	682.127	0.0654271
682.393	0.0632816	682.393	0.0637581	682.393	0.0629844	682.393	0.0644431	682.393	0.0642107	682.393	0.0645715
682.658	0.0630037	682.658	0.0635091	682.658	0.0627555	682.658	0.063944	682.658	0.0639226	682.658	0.064167
682.924	0.0632572	682.924	0.0637879	682.924	0.0629884	682.924	0.0643779	682.924	0.0642504	682.924	0.0645306
683.19	0.0630743	683.19	0.0635969	683.19	0.0628702	683.19	0.0642877	683.19	0.064158	683.19	0.0644564
683.455	0.0629679	683.455	0.0634695	683.455	0.0626919	683.455	0.064091	683.455	0.0640215	683.455	0.064307
683.721	0.0623911	683.721	0.0629299	683.721	0.0622651	683.721	0.0635265	683.721	0.0633973	683.721	0.0637256
683.987	0.0612745	683.987	0.0617955	683.987	0.0611511	683.987	0.0623318	683.987	0.0621736	683.987	0.0625169
684.252	0.0608094	684.252	0.061374	684.252	0.0606454	684.252	0.0618343	684.252	0.0617848	684.252	0.0621003
684.518	0.0604153	684.518	0.0609852	684.518	0.0602661	684.518	0.0615181	684.518	0.0613591	684.518	0.0616641
684.784	0.0600846	684.784	0.0606298	684.784	0.0598621	684.784	0.0611059	684.784	0.0610319	684.784	0.0613234
685.049	0.0600497	685.049	0.060555	685.049	0.0598907	685.049	0.0611459	685.049	0.0609859	685.049	0.0613502
685.315	0.0596563	685.315	0.0601239	685.315	0.0594789	685.315	0.060716	685.315	0.0605453	685.315	0.0608769
685.581	0.0592833	685.581	0.0597479	685.581	0.0590595	685.581	0.0603428	685.581	0.0602382	685.581	0.0604701
685.846	0.0587918	685.846	0.0592797	685.846	0.0586584	685.846	0.0598543	685.846	0.0597349	685.846	0.0601591
686.112	0.0582386	686.112	0.0587942	686.112	0.0580719	686.112	0.0594524	686.112	0.0593108	686.112	0.0597522
686.378	0.0584408	686.378	0.0589226	686.378	0.0580802	686.378	0.0595407	686.378	0.0593284	686.378	0.0597362
686.643	0.0584208	686.643	0.0588529	686.643	0.0581357	686.643	0.0594956	686.643	0.0593105	686.643	0.0597041
686.909	0.0580336	686.909	0.0584615	686.909	0.0578187	686.909	0.0591122	686.909	0.058922	686.909	0.0592905
687.174	0.0576505	687.174	0.0580867	687.174	0.0575102	687.174	0.0586829	687.174	0.0585843	687.174	0.0588631
687.44	0.0573412	687.44	0.0577253	687.44	0.0571543	687.44	0.0583533	687.44	0.0581564	687.44	0.0585185
687.706	0.0564312	687.706	0.0568186	687.706	0.0562993	687.706	0.0575052	687.706	0.0573145	687.706	0.0576558
687.971	0.0563572	687.971	0.0568368	687.971	0.0561966	687.971	0.0574952	687.971	0.0573093	687.971	0.0576375
688.237	0.0563112	688.237	0.056734	688.237	0.056171	688.237	0.057407	688.237	0.057175	688.237	0.0575226
688.503	0.0558819	688.503	0.0562734	688.503	0.0558424	688.503	0.0570429	688.503	0.0567534	688.503	0.0571247
688.768	0.0553441	688.768	0.0557553	688.768	0.055219	688.768	0.0564451	688.768	0.0563146	688.768	0.0566368
689.034	0.0549943	689.034	0.0553935	689.034	0.0547968	689.034	0.0559912	689.034	0.0558683	689.034	0.0561804
689.3	0.0551012	689.3	0.0554723	689.3	0.0549082	689.3	0.0561445	689.3	0.0560524	689.3	0.0561648
689.565	0.0544568	689.565	0.0548351	689.565	0.0542745	689.565	0.0553896	689.565	0.0552386	689.565	0.0555048
689.831	0.0540459	689.831	0.0544271	689.831	0.053896	689.831	0.0550041	689.831	0.0547996	689.831	0.0551416
690.097	0.0542545	690.097	0.0546025	690.097	0.0541209	690.097	0.0552813	690.097	0.0550927	690.097	0.055424
690.362	0.0541508	690.362	0.0546027	690.362	0.054037	690.362	0.0552605	690.362	0.0550912	690.362	0.0553772
690.628	0.0535263	690.628	0.0538897	690.628	0.0532577	690.628	0.0545562	690.628	0.054282	690.628	0.0545679
690.893	0.0532274	690.893	0.0536737	690.893	0.053042	690.893	0.0542376	690.893	0.0540822	690.893	0.054395
691.159	0.0528429	691.159	0.0532381	691.159	0.0527046	691.159	0.0537722	691.159	0.0536425	691.159	0.0539724
691.425	0.0525677	691.425	0.0529656	691.425	0.0524012	691.425	0.0535365	691.425	0.0534233	691.425	0.0537032
691.69	0.0525051	691.69	0.0529611	691.69	0.0523761	691.69	0.0535213	691.69	0.0534151	691.69	0.0537151
691.956	0.052136	691.956	0.0525993	691.956	0.0520186	691.956	0.0530593	691.956	0.0529302	691.956	0.0532678
692.222	0.0516938	692.222	0.0520903	692.222	0.0515281	692.222	0.0525715	692.222	0.0525419	692.222	0.0527933
692.487	0.0514812	692.487	0.0518841	692.487	0.0513322	692.487	0.0524342	692.487	0.0523259	692.487	0.0525484
692.753	0.0511815	692.753	0.051622	692.753	0.0511008	692.753	0.0522338	692.753	0.0520853	692.753	0.0523893
693.018	0.0509469	693.018	0.0513618	693.018	0.0508578	693.018	0.0518756	693.018	0.0518001	693.018	0.0520665
693.284	0.050496	693.284	0.0508752	693.284	0.0504593	693.284	0.0514318	693.284	0.0512915	693.284	0.0515636
693.55	0.0504354	693.55	0.0508437	693.55	0.0503666	693.55	0.0513871	693.55	0.0512323	693.55	0.0514991
693.815	0.0499459	693.815	0.0503911	693.815	0.0498228	693.815	0.0509232	693.815	0.0508006	693.815	0.051031
694.081	0.0496468	694.081	0.0500019	694.081	0.0494869	694.081	0.0506154	694.081	0.0504413	694.081	0.0507296
694.347	0.0493543	694.347	0.0497411	694.347	0.0492882	694.347	0.0503554	694.347	0.0501849	694.347	0.0504392
694.612	0.0490368	694.612	0.0494037	694.612	0.0489645	694.612	0.0500281	694.612	0.0498653	694.612	0.0501635
694.878	0.0484958	694.878	0.0488631	694.878	0.0483707	694.878	0.0494747	694.878	0.0492258	694.878	0.049553
695.143	0.047609	695.143	0.0479692	695.143	0.047496	695.143	0.0486101	695.143	0.0483646	695.143	0.0486931
695.409	0.0473554	695.409	0.0477187	695.409	0.0472511	695.409	0.0483549	695.409	0.0481723	695.409	0.0484901
695.675	0.0471386	695.675	0.0474847	695.675	0.0470728	695.675	0.0480953	695.675	0.0479205	695.675	0.0481785
695.94	0.0467492	695.94	0.0470457	695.94	0.0467176	695.94	0.0476306	695.94	0.0474413	695.94	0.0477777
696.206	0.0465015	696.206	0.0468201	696.206	0.0464926	696.206	0.0474493	696.206	0.047283	696.206	0.0475827
696.472	0.0461154	696.472	0.0465016	696.472	0.0461193	696.472	0.0470815	696.472	0.0468751	696.472	0.0472467
696.737	0.0457539	696.737	0.0460978	696.737	0.0457684	696.737	0.046673	696.737	0.0464359	696.737	0.0468503
697.003	0.0453744	697.003	0.0456678	697.003	0.0453159	697.003	0.0462834	697.003	0.0460773	697.003	0.0464261
697.268	0.0455507	697.268	0.0455659	697.268	0.0451605	697.268	0.0461496	697.268	0.0458913	697.268	0.0462675
697.534	0.0454855	697.534	0.0454643	697.534	0.0451405	697.534	0.0460734	697.534	0.0458714	697.534	0.046148
697.8	0.045211	697.8	0.045441	697.8	0.0451398	697.8	0.045993	697.8	0.0458173	697.8	0.0461322
698.065	0.0450438	698.065	0.0453514	698.065	0.0450608	698.065	0.0459382	698.065	0.0457341	698.065	0.046081
698.331	0.0447444	698.331	0.0450463	698.331	0.0447055	698.331	0.0456105	698.331	0.0454193	698.331	0.0457352
698.596	0.0444714	698.596	0.0447646	698.596	0.0444256	698.596	0.0453255	698.596	0.0451536	698.596	0.0454546
698.862	0.0441313	698.862	0.0443606	698.862	0.0440158	698.862	0.0450059	698.862	0.0448441	698.862	0.0451536
699.128	0.0438364	699.128	0.0441924	699.128	0.0438022	699.128	0.0447943	699.128	0.044603	699.128	0.0448261
699.393	0.043838	699.393	0.0441706	699.393	0.0438018	699.393	0.0447484	699.393	0.0445502	699.393	0.0448121
699.659	0.0434928	699.659	0.0439008	699.659	0.0435224	699.659	0.0444137	699.659	0.044278	699.659	0.0444848
699.924	0.0431379	699.924	0.0433952	699.924	0.0430833	699.924	0.0439178	699.924	0.04379	699.924	0.0440233
700.19	0.0428418	700.19	0.0430977	700.19	0.0427981	700.19	0.0436054	700.19	0.0434784	700.19	0.0437063
700.456	0.0425929	700.456	0.0428639	700.456	0.0425853	700.456	0.0433234	700.456	0.0431951	700.456	0.0434492
700.721	0.0423642	700.721	0.0426884	700.721	0.042361	700.721	0.0432078	700.721	0.0430845	700.721	0.0432993
700.987	0.0422365	700.987	0.0425447	700.987	0.0422716	700.987	0.0430488	700.987	0.0429298	700.987	0.0430842
701.253	0.042237	701.253	0.0425117	701.253	0.0422583	701.253	0.0430396	701.253	0.0428637	701.253	0.0431163
701.518	0.0420308	701.518	0.0423178	701.518	0.042046	701.518	0.0427931	701.518	0.0427073	701.518	0.0429232
701.784	0.0417012	701.784	0.0419869	701.784	0.0417516	701.784	0.0424801	701.784	0.0423596	701.784	0.0425498
702.049	0.0417478	702.049	0.0420727	702.049	0.0418304	702.049	0.0425949	702.049	0.0423984	702.049	0.0427005
702.315	0.0412362	702.315	0.0415031	702.315	0.0412252	702.315	0.0420847	702.315	0.041962	702.315	0.0422182
702.581	0.0410233	702.581	0.0413279	702.581	0.0410272	702.581	0.0418711	702.581	0.0417119	702.581	0.0419195
702.846	0.0407085	702.846	0.0409753	702.846	0.040727	702.846	0.0415288	702.846	0.0414719	702.846	0.0416311
703.112	0.0402011	703.112	0.0404311	703.112	0.0402057	703.112	0.040965	703.112	0.0408926	703.112	0.0410826
703.377	0.040136	703.377	0.0404135	703.377	0.040105	703.377	0.0409191	703.377	0.0407504	703.377	0.040976
703.643	0.0398886	703.643	0.0401423	703.643	0.0398416	703.643	0.0407797	703.643	0.0405175	703.643	0.0408011
703.908	0.0397272	703.908	0.0400376	703.908	0.0396307	703.908	0.0405525	703.908	0.0403919	703.908	0.040627
704.174	0.0392339	704.174	0.0395032	704.174	0.0391626	704.174	0.0400093	704.174	0.0398443	704.174	0.0400626
704.44	0.0387996	704.44	0.0391127	704.44	0.0388111	704.44	0.039652	704.44	0.0394175	704.44	0.0397147
704.705	0.0386724	704.705	0.0389571	704.705	0.0386562	704.705	0.0395538	704.705	0.0393826	704.705	0.0395498
704.971	0.0388018	704.971	0.0390929	704.971	0.0387996	704.971	0.0396275	704.971	0.0394813	704.971	0.0397155
705.236	0.0389303	705.236	0.0391809	705.236	0.0389283	705.236	0.0397159	705.236	0.0395578	705.236	0.0397995
705.502	0.0389032	705.502	0.0391577	705.502	0.038966	705.502	0.0396897	705.502	0.0395309	705.502	0.0397378
705.768	0.0380767	705.768	0.0383326	705.768	0.0380595	705.768	0.0388445	705.768	0.0386909	705.768	0.0389421
706.033	0.0381969	706.033	0.0384274	706.033	0.0382562	706.033	0.0390279	706.033	0.0388003	706.033	0.0391108
706.299	0.0382824	706.299	0.0385246	706.299	0.0382242	706.299	0.0389961	706.299	0.0387902	706.299	0.0390784
706.564	0.0375754	706.564	0.0378084	706.564	0.0375413	706.564	0.0382392	706.564	0.0381059	706.564	0.0383548
706.83	0.0371915	706.83	0.0374616	706.83	0.0372504	706.83	0.0379207	706.83	0.037745	706.83	0.0380073
707.095	0.0369979	707.095	0.0372446	707.095	0.0370846	707.095	0.0377622	707.095	0.0375737	707.095	0.037842
707.361	0.0368572	707.361	0.0370869	707.361	0.036849	707.361	0.0375607	707.361	0.0373731	707.361	0.0376028
707.627	0.0369339	707.627	0.0371593	707.627	0.0368866	707.627	0.0376866	707.627	0.0374862	707.627	0.0377294
707.892	0.0367482	707.892	0.0370077	707.892	0.0366764	707.892	0.0375219	707.892	0.0373099	707.892	0.0375055
708.158	0.0361608	708.158	0.0364379	708.158	0.0361854	708.158	0.036896	708.158	0.0367001	708.158	0.0369035
708.423	0.0358189	708.423	0.0360083	708.423	0.0357288	708.423	0.0364992	708.423	0.0363295	708.423	0.036475
708.689	0.035897	708.689	0.0361652	708.689	0.0358802	708.689	0.0366203	708.689	0.0364405	708.689	0.0366299
708.954	0.0358537	708.954	0.0360911	708.954	0.035817	708.954	0.0366012	708.954	0.0363586	708.954	0.0365674
709.22	0.0356659	709.22	0.0358863	709.22	0.0357457	709.22	0.0363966	709.22	0.0361872	709.22	0.036379
709.486	0.0354757	709.486	0.0357054	709.486	0.0355676	709.486	0.036242	709.486	0.0360894	709.486	0.0362374
709.751	0.0355406	709.751	0.0357406	709.751	0.0355371	709.751	0.036305	709.751	0.036131	709.751	0.0363058
710.017	0.0353257	710.017	0.0355677	710.017	0.0353356	710.017	0.036031	710.017	0.0359265	710.017	0.0360652
710.282	0.0354277	710.282	0.0356023	710.282	0.0353726	710.282	0.0360973	710.282	0.0359895	710.282	0.0360766
710.548	0.0353041	710.548	0.0355238	710.548	0.0353416	710.548	0.0360122	710.548	0.0359021	710.548	0.0360084
710.813	0.035111	710.813	0.0352982	710.813	0.0351332	710.813	0.0357987	710.813	0.0357091	710.813	0.0358232
711.079	0.0347	711.079	0.0348975	711.079	0.0347169	711.079	0.0353877	711.079	0.0352939	711.079	0.0353837
711.344	0.0344212	711.344	0.0345808	711.344	0.0344078	711.344	0.0350416	711.344	0.0350456	711.344	0.0350445
711.61	0.0342068	711.61	0.0344276	711.61	0.0342429	711.61	0.0348307	711.61	0.0346877	711.61	0.034833
711.876	0.0339415	711.876	0.0341286	711.876	0.0339666	711.876	0.0345691	711.876	0.0344295	711.876	0.0345952
712.141	0.0334896	712.141	0.0336583	712.141	0.0335319	712.141	0.0340106	712.141	0.0338492	712.141	0.0340351
712.407	0.0334962	712.407	0.0336962	712.407	0.0335682	712.407	0.0340973	712.407	0.0340333	712.407	0.0341565
712.672	0.0333163	712.672	0.0335164	712.672	0.0333754	712.672	0.0339365	712.672	0.0338011	712.672	0.0339891
712.938	0.0330545	712.938	0.0332939	712.938	0.0331685	712.938	0.0336905	712.938	0.0336247	712.938	0.0337966
713.203	0.0325504	713.203	0.0327319	713.203	0.0326289	713.203	0.0331568	713.203	0.0330367	713.203	0.0332858
713.469	0.0324894	713.469	0.0326684	713.469	0.0325462	713.469	0.0332087	713.469	0.0330077	713.469	0.0332195
713.735	0.0323835	713.735	0.0325307	713.735	0.0323835	713.735	0.0330821	713.735	0.0329248	713.735	0.0330998
714	0.0322456	714	0.0323939	714	0.0322437	714	0.0328355	714	0.0327307	714	0.0328909
714.266	0.0320294	714.266	0.0321412	714.266	0.0320031	714.266	0.0326192	714.266	0.0324543	714.266	0.0326788
714.531	0.0318608	714.531	0.0321193	714.531	0.031948	714.531	0.0326	714.531	0.0323981	714.531	0.0325729
714.797	0.031798	714.797	0.032041	714.797	0.0319065	714.797	0.0324344	714.797	0.0323486	714.797	0.0324941
715.062	0.0317756	715.062	0.0319905	715.062	0.0318357	715.062	0.0324314	715.062	0.0323188	715.062	0.0324649
715.328	0.0316362	715.328	0.0318683	715.328	0.0316835	715.328	0.0322626	715.328	0.0321483	715.328	0.0323371
715.593	0.0315378	715.593	0.0317994	715.593	0.0315432	715.593	0.0322316	715.593	0.0321196	715.593	0.0323324
715.859	0.0312564	715.859	0.0314607	715.859	0.0312706	715.859	0.0318491	715.859	0.03172	715.859	0.0319845
716.124	0.0308952	716.124	0.0311421	716.124	0.0309875	716.124	0.0316211	716.124	0.0314539	716.124	0.0316942
716.39	0.0308299	716.39	0.0310931	716.39	0.0309336	716.39	0.0315257	716.39	0.0313684	716.39	0.0316554
716.655	0.030695	716.655	0.0308649	716.655	0.0307832	716.655	0.0313641	716.655	0.0311579	716.655	0.0313854
716.921	0.0304259	716.921	0.0306426	716.921	0.0304964	716.921	0.0309864	716.921	0.030872	716.921	0.0310452
717.187	0.0303922	717.187	0.0305851	717.187	0.0304308	717.187	0.0310889	717.187	0.0309048	717.187	0.0311149
717.452	0.0301268	717.452	0.0303184	717.452	0.0301557	717.452	0.030779	717.452	0.0306238	717.452	0.0308554
717.718	0.0300208	717.718	0.0301981	717.718	0.0300422	717.718	0.0306225	717.718	0.030493	717.718	0.0306543
717.983	0.0299767	717.983	0.0301443	717.983	0.0299933	717.983	0.0305664	717.983	0.0304197	717.983	0.030622
718.249	0.0297457	718.249	0.0299435	718.249	0.0298906	718.249	0.0304006	718.249	0.0302068	718.249	0.0303953
718.514	0.029615	718.514	0.0298261	718.514	0.0297246	718.514	0.030182	718.514	0.0300537	718.514	0.0302392
718.78	0.0293686	718.78	0.0295958	718.78	0.0295275	718.78	0.0300766	718.78	0.0299485	718.78	0.030072
719.045	0.0293206	719.045	0.0294719	719.045	0.0293856	719.045	0.0298786	719.045	0.029743	719.045	0.0298716
719.311	0.0290264	719.311	0.0292018	719.311	0.0290989	719.311	0.0296918	719.311	0.029528	719.311	0.0296546
719.576	0.0288459	719.576	0.02945	719.576	0.0288958	719.576	0.0294734	719.576	0.0293127	719.576	0.0296064
719.842	0.0285878	719.842	0.0291473	719.842	0.0286933	719.842	0.0291622	719.842	0.0290258	719.842	0.0292405
720.107	0.0282777	720.107	0.0288996	720.107	0.0283409	720.107	0.0289041	720.107	0.0287368	720.107	0.0289292
720.373	0.0282789	720.373	0.028511	720.373	0.0283345	720.373	0.0289162	720.373	0.028771	720.373	0.0288994
720.638	0.0280084	720.638	0.0282304	720.638	0.0280916	720.638	0.0285961	720.638	0.0284417	720.638	0.0286157
720.904	0.0276521	720.904	0.0278577	720.904	0.0277769	720.904	0.0282731	720.904	0.0280686	720.904	0.0282452
721.169	0.0276163	721.169	0.0277264	721.169	0.027696	721.169	0.0281378	721.169	0.0280156	721.169	0.0281852
721.435	0.0273361	721.435	0.0275155	721.435	0.0274756	721.435	0.0278831	721.435	0.0277376	721.435	0.0279786
721.701	0.0270931	721.701	0.0272679	721.701	0.027303	721.701	0.0276208	721.701	0.0274842	721.701	0.0276677
721.966	0.026852	721.966	0.0269661	721.966	0.0269606	721.966	0.0273337	721.966	0.0272264	721.966	0.0274273
722.232	0.0266135	722.232	0.0268752	722.232	0.0268093	722.232	0.0272236	722.232	0.0271027	722.232	0.0272561
722.497	0.0265862	722.497	0.0267368	722.497	0.026689	722.497	0.0271436	722.497	0.0269925	722.497	0.0271766
722.763	0.026498	722.763	0.0266241	722.763	0.0265238	722.763	0.0270063	722.763	0.0268383	722.763	0.0270235
723.028	0.0265073	723.028	0.0265502	723.028	0.026556	723.028	0.026965	723.028	0.0267831	723.028	0.0269997
723.294	0.0262901	723.294	0.0264077	723.294	0.0263008	723.294	0.0268143	723.294	0.026701	723.294	0.0268433
723.559	0.0260854	723.559	0.0262583	723.559	0.0262067	723.559	0.0266332	723.559	0.0265105	723.559	0.0266175
723.825	0.025791	723.825	0.0260242	723.825	0.0259427	723.825	0.026433	723.825	0.0263424	723.825	0.0264374
724.09	0.0255949	724.09	0.0258026	724.09	0.0257783	724.09	0.026174	724.09	0.025977	724.09	0.0261381
724.356	0.0252576	724.356	0.0254587	724.356	0.025422	724.356	0.0258231	724.356	0.0256769	724.356	0.0258512
724.621	0.0251235	724.621	0.0252968	724.621	0.0252599	724.621	0.0256418	724.621	0.0255026	724.621	0.0256816
724.887	0.0248131	724.887	0.0249512	724.887	0.0248946	724.887	0.025368	724.887	0.0252497	724.887	0.0254024
725.152	0.0246375	725.152	0.0247587	725.152	0.0246482	725.152	0.0250671	725.152	0.0249262	725.152	0.0250815
725.418	0.0242768	725.418	0.0244373	725.418	0.0243031	725.418	0.0247935	725.418	0.0247154	725.418	0.0247908
725.683	0.0237977	725.683	0.0239327	725.683	0.0238728	725.683	0.0243745	725.683	0.0242222	725.683	0.0243939
725.949	0.0238466	725.949	0.0240364	725.949	0.0239301	725.949	0.0243538	725.949	0.0242287	725.949	0.0244383
726.214	0.0236754	726.214	0.0238216	726.214	0.0237582	726.214	0.0242097	726.214	0.0240794	726.214	0.0242085
726.48	0.0235312	726.48	0.0237407	726.48	0.0236103	726.48	0.0240934	726.48	0.0238955	726.48	0.0240638
726.745	0.0233655	726.745	0.0235159	726.745	0.023447	726.745	0.0238801	726.745	0.0237599	726.745	0.0238735
727.011	0.0233543	727.011	0.0234374	727.011	0.0233759	727.011	0.023874	727.011	0.0237401	727.011	0.0238416
727.276	0.023241	727.276	0.0233864	727.276	0.023257	727.276	0.0237404	727.276	0.0236096	727.276	0.0237434
727.542	0.0230598	727.542	0.0231743	727.542	0.0231531	727.542	0.0235931	727.542	0.023456	727.542	0.0236119
727.807	0.0228632	727.807	0.0230415	727.807	0.022963	727.807	0.0234018	727.807	0.0232443	727.807	0.0234088
728.073	0.0228119	728.073	0.0229547	728.073	0.0229504	728.073	0.0232402	728.073	0.0231281	728.073	0.0232813
728.338	0.0226999	728.338	0.022776	728.338	0.0227942	728.338	0.023131	728.338	0.0229854	728.338	0.0230973
728.604	0.0225469	728.604	0.0226719	728.604	0.0226703	728.604	0.0229612	728.604	0.022868	728.604	0.0229635
728.869	0.0222613	728.869	0.0223878	728.869	0.0222623	728.869	0.0227114	728.869	0.0225946	728.869	0.0227359
729.135	0.0221324	729.135	0.0222127	729.135	0.0221757	729.135	0.0225234	729.135	0.0224137	729.135	0.0225432
729.4	0.0218728	729.4	0.021997	729.4	0.021966	729.4	0.0222539	729.4	0.0221968	729.4	0.022286
729.665	0.0217774	729.665	0.0219066	729.665	0.021853	729.665	0.0222343	729.665	0.022132	729.665	0.0222465
729.931	0.021769	729.931	0.0219084	729.931	0.021912	729.931	0.0221982	729.931	0.0221343	729.931	0.0221734
730.196	0.0215746	730.196	0.0217194	730.196	0.021695	730.196	0.0217475	730.196	0.0216709	730.196	0.0217139
730.462	0.0214481	730.462	0.0215846	730.462	0.0215833	730.462	0.0219065	730.462	0.0217467	730.462	0.0218852
730.727	0.0213505	730.727	0.0214571	730.727	0.0214608	730.727	0.0218114	730.727	0.0216901	730.727	0.021791
730.993	0.0213372	730.993	0.021435	730.993	0.0214192	730.993	0.021894	730.993	0.021783	730.993	0.0218961
731.258	0.0214311	731.258	0.0214968	731.258	0.0215063	731.258	0.0218163	731.258	0.021676	731.258	0.0217724
731.524	0.0212158	731.524	0.0213403	731.524	0.0213277	731.524	0.0217543	731.524	0.0215817	731.524	0.021771
731.789	0.0209803	731.789	0.0210643	731.789	0.0210706	731.789	0.021462	731.789	0.0212742	731.789	0.0213978
732.055	0.0209807	732.055	0.021088	732.055	0.0210451	732.055	0.0214718	732.055	0.0212806	732.055	0.0214067
732.32	0.0209321	732.32	0.0209933	732.32	0.0209464	732.32	0.0213864	732.32	0.0211982	732.32	0.0213315
732.586	0.0207717	732.586	0.020803	732.586	0.0208059	732.586	0.0212495	732.586	0.0210322	732.586	0.0211587
732.851	0.0205386	732.851	0.0206149	732.851	0.0206352	732.851	0.0210859	732.851	0.0209742	732.851	0.0210345
733.117	0.0204489	733.117	0.0205347	733.117	0.020526	733.117	0.0208792	733.117	0.0207557	733.117	0.0207967
733.382	0.0202501	733.382	0.020319	733.382	0.0203514	733.382	0.0206398	733.382	0.0205471	733.382	0.0206246
733.648	0.0200192	733.648	0.0201152	733.648	0.0201212	733.648	0.020452	733.648	0.0202908	733.648	0.0204234
733.913	0.0198573	733.913	0.0200042	733.913	0.0200417	733.913	0.0203653	733.913	0.0201656	733.913	0.0202844
734.179	0.0197275	734.179	0.0197992	734.179	0.0198586	734.179	0.0201336	734.179	0.0199798	734.179	0.0201398
734.444	0.0197544	734.444	0.0198542	734.444	0.019839	734.444	0.020182	734.444	0.0199908	734.444	0.0201203
734.709	0.0195708	734.709	0.0196892	734.709	0.0197249	734.709	0.0200138	734.709	0.0199004	734.709	0.0200287
734.975	0.0194963	734.975	0.0195719	734.975	0.0196504	734.975	0.0199216	734.975	0.0197881	734.975	0.0199057
735.24	0.0194223	735.24	0.0195214	735.24	0.0195615	735.24	0.0198619	735.24	0.0197064	735.24	0.019886
735.506	0.0189813	735.506	0.0190847	735.506	0.0190972	735.506	0.0193907	735.506	0.019278	735.506	0.0194519
735.771	0.0192889	735.771	0.0193797	735.771	0.0194156	735.771	0.0197063	735.771	0.0195671	735.771	0.0197014
736.037	0.0192349	736.037	0.0193486	736.037	0.0193548	736.037	0.0196743	736.037	0.0195431	736.037	0.0196616
736.302	0.0191654	736.302	0.019271	736.302	0.0192659	736.302	0.0195773	736.302	0.0194568	736.302	0.0195951
736.568	0.0190551	736.568	0.0191564	736.568	0.0191673	736.568	0.0194749	736.568	0.01932	736.568	0.0195035
736.833	0.0185292	736.833	0.0186356	736.833	0.018641	736.833	0.0189298	736.833	0.0187977	736.833	0.0189372
737.099	0.0187406	737.099	0.0188082	737.099	0.0188782	737.099	0.0191572	737.099	0.0190464	737.099	0.0191285
737.364	0.0186175	737.364	0.0187124	737.364	0.0187046	737.364	0.019063	737.364	0.0188985	737.364	0.0190307
737.629	0.018355	737.629	0.0184389	737.629	0.0184395	737.629	0.0188715	737.629	0.0187401	737.629	0.0187976
737.895	0.0183845	737.895	0.0184508	737.895	0.0184912	737.895	0.0187949	737.895	0.0186548	737.895	0.0187941
738.16	0.0182208	738.16	0.0183162	738.16	0.0183349	738.16	0.0187239	738.16	0.0185556	738.16	0.0187129
738.426	0.0181667	738.426	0.0182291	738.426	0.0182566	738.426	0.0185511	738.426	0.0184213	738.426	0.0185776
738.691	0.0179619	738.691	0.0181006	738.691	0.018087	738.691	0.0184292	738.691	0.0182842	738.691	0.0184246
738.957	0.0177331	738.957	0.0178585	738.957	0.0178733	738.957	0.0182262	738.957	0.0181047	738.957	0.0182123
739.222	0.0177341	739.222	0.0178225	739.222	0.0178264	739.222	0.0181713	739.222	0.0180216	739.222	0.0181798
739.488	0.0177436	739.488	0.0182376	739.488	0.0178654	739.488	0.0181833	739.488	0.0180149	739.488	0.0181196
739.753	0.0176727	739.753	0.0180595	739.753	0.0177667	739.753	0.0181366	739.753	0.0180304	739.753	0.0181534
740.018	0.0174814	740.018	0.0175821	740.018	0.0175663	740.018	0.0178704	740.018	0.0177917	740.018	0.0178745
740.284	0.0175247	740.284	0.0176203	740.284	0.0176293	740.284	0.0179269	740.284	0.0178454	740.284	0.0179666
740.549	0.017468	740.549	0.0175831	740.549	0.0175502	740.549	0.0178766	740.549	0.0177496	740.549	0.0178854
740.815	0.017246	740.815	0.0173102	740.815	0.017324	740.815	0.017561	740.815	0.017465	740.815	0.0175782
741.08	0.0172844	741.08	0.0174168	741.08	0.0174027	741.08	0.0177152	741.08	0.0176265	741.08	0.017674
741.346	0.0172062	741.346	0.0174193	741.346	0.0173247	741.346	0.0176493	741.346	0.0174676	741.346	0.017542
741.611	0.0171167	741.611	0.0172262	741.611	0.0171918	741.611	0.0174618	741.611	0.0173914	741.611	0.017457
741.876	0.0170672	741.876	0.0171139	741.876	0.0171626	741.876	0.0173542	741.876	0.0172555	741.876	0.0173881
742.142	0.0169703	742.142	0.0170521	742.142	0.0170595	742.142	0.0172673	742.142	0.0171779	742.142	0.0172995
742.407	0.0166622	742.407	0.0167356	742.407	0.016707	742.407	0.0169468	742.407	0.0168512	742.407	0.0169687
742.673	0.0165077	742.673	0.0166052	742.673	0.0166287	742.673	0.0168914	742.673	0.016773	742.673	0.0169325
742.938	0.0164411	742.938	0.0165654	742.938	0.0165341	742.938	0.0168238	742.938	0.0167135	742.938	0.016831
743.204	0.0164119	743.204	0.0164418	743.204	0.016461	743.204	0.0166708	743.204	0.016619	743.204	0.0166922
743.469	0.0163135	743.469	0.0163596	743.469	0.0164012	743.469	0.0166348	743.469	0.016567	743.469	0.0166662
743.734	0.0162386	743.734	0.0163134	743.734	0.0163581	743.734	0.0165707	743.734	0.0165037	743.734	0.0165778
744	0.016126	744	0.0161923	744	0.0161983	744	0.0165101	744	0.016379	744	0.0164949
744.265	0.0160467	744.265	0.0161053	744.265	0.0161118	744.265	0.0163983	744.265	0.0162374	744.265	0.0163709
744.531	0.0159575	744.531	0.0160258	744.531	0.0160525	744.531	0.0162686	744.531	0.0161563	744.531	0.0162502
744.796	0.0158339	744.796	0.0160087	744.796	0.0159614	744.796	0.016211	744.796	0.0160971	744.796	0.016187
745.062	0.0157257	745.062	0.0158224	745.062	0.015819	745.062	0.0160458	745.062	0.015927	745.062	0.0160199
745.327	0.015738	745.327	0.0157992	745.327	0.0158146	745.327	0.0159935	745.327	0.0158846	745.327	0.015975
745.592	0.0156519	745.592	0.0157194	745.592	0.0157209	745.592	0.0158305	745.592	0.0157447	745.592	0.0158574
745.858	0.0155437	745.858	0.015635	745.858	0.0156232	745.858	0.0158384	745.858	0.0157282	745.858	0.0158174
746.123	0.0154658	746.123	0.0155205	746.123	0.0155241	746.123	0.0157786	746.123	0.0156544	746.123	0.0157285
746.389	0.0152649	746.389	0.0153709	746.389	0.0153258	746.389	0.0156222	746.389	0.0155288	746.389	0.0155879
746.654	0.0151369	746.654	0.0152271	746.654	0.0152769	746.654	0.015471	746.654	0.015398	746.654	0.0154599
746.919	0.0149499	746.919	0.0150157	746.919	0.0150563	746.919	0.0152963	746.919	0.0152006	746.919	0.0153088
747.185	0.0146346	747.185	0.0147056	747.185	0.0147207	747.185	0.014973	747.185	0.0148691	747.185	0.0149471
747.45	0.0148527	747.45	0.0149246	747.45	0.0149559	747.45	0.0151599	747.45	0.015092	747.45	0.0151612
747.716	0.01474	747.716	0.0148018	747.716	0.0148393	747.716	0.0151096	747.716	0.0150315	747.716	0.0151194
747.981	0.014679	747.981	0.0147986	747.981	0.0147693	747.981	0.0150342	747.981	0.014924	747.981	0.0149947
748.246	0.014656	748.246	0.0146918	748.246	0.0147375	748.246	0.0149871	748.246	0.0148971	748.246	0.0149563
748.512	0.0144853	748.512	0.0145577	748.512	0.0145855	748.512	0.014816	748.512	0.0147109	748.512	0.0147898
748.777	0.0145409	748.777	0.0145859	748.777	0.0146197	748.777	0.0148507	748.777	0.0147615	748.777	0.014806
749.043	0.0145957	749.043	0.0146307	749.043	0.014645	749.043	0.0149402	749.043	0.014788	749.043	0.0148424
749.308	0.014547	749.308	0.0146312	749.308	0.0146196	749.308	0.0150117	749.308	0.0147847	749.308	0.0148696
749.573	0.0144052	749.573	0.0144216	749.573	0.0144899	749.573	0.0147107	749.573	0.0145517	749.573	0.0146951
749.839	0.0143441	749.839	0.0143968	749.839	0.0144534	749.839	0.0146459	749.839	0.0145198	749.839	0.0146327
750.104	0.0143465	750.104	0.0144708	750.104	0.0144847	750.104	0.0147092	750.104	0.0145911	750.104	0.0146742
750.37	0.0142749	750.37	0.014308	750.37	0.0143815	750.37	0.0145475	750.37	0.0144379	750.37	0.0145441
750.635	0.0143004	750.635	0.0143449	750.635	0.014405	750.635	0.0145073	750.635	0.0144232	750.635	0.0145162
750.9	0.0139525	750.9	0.0140165	750.9	0.0140269	750.9	0.0142316	750.9	0.0141531	750.9	0.0142157
751.166	0.0139056	751.166	0.0139693	751.166	0.0140362	751.166	0.0141855	751.166	0.0140754	751.166	0.0142259
751.431	0.0139321	751.431	0.0139758	751.431	0.0140574	751.431	0.014214	751.431	0.0141107	751.431	0.0141655
751.697	0.0138402	751.697	0.0139381	751.697	0.0139574	751.697	0.0141594	751.697	0.0140542	751.697	0.0141465
751.962	0.0137497	751.962	0.0138351	751.962	0.0139072	751.962	0.0140969	751.962	0.0139986	751.962	0.0140831
752.227	0.0137616	752.227	0.0138447	752.227	0.0139041	752.227	0.0140488	752.227	0.0139348	752.227	0.0139985
752.493	0.0135471	752.493	0.0136229	752.493	0.01361	752.493	0.0138621	752.493	0.0137365	752.493	0.0138355
752.758	0.013665	752.758	0.0137167	752.758	0.0138663	752.758	0.0139537	752.758	0.013844	752.758	0.0139165
753.023	0.0135671	753.023	0.0136339	753.023	0.0136387	753.023	0.0138711	753.023	0.013758	753.023	0.0138224
753.289	0.0134141	753.289	0.0134878	753.289	0.0135078	753.289	0.0137079	753.289	0.0136131	753.289	0.0136815
753.554	0.0134087	753.554	0.0134342	753.554	0.0134489	753.554	0.0136713	753.554	0.0135315	753.554	0.0136391
753.82	0.0133729	753.82	0.0134025	753.82	0.0134069	753.82	0.0136895	753.82	0.0135629	753.82	0.0136304
754.085	0.0132623	754.085	0.0133408	754.085	0.0133374	754.085	0.0135984	754.085	0.0134564	754.085	0.0135183
754.35	0.0132295	754.35	0.0133311	754.35	0.0133525	754.35	0.0135545	754.35	0.0134512	754.35	0.0135328
754.616	0.0130303	754.616	0.0130981	754.616	0.0131616	754.616	0.0133256	754.616	0.0132297	754.616	0.0133313
754.881	0.0130455	754.881	0.0131045	754.881	0.0131154	754.881	0.0132952	754.881	0.0132457	754.881	0.0133255
755.146	0.0129136	755.146	0.0129659	755.146	0.012979	755.146	0.0131694	755.146	0.0130721	755.146	0.0131423
755.412	0.0128559	755.412	0.0129076	755.412	0.0129557	755.412	0.0130717	755.412	0.0130052	755.412	0.0130879
755.677	0.0128127	755.677	0.0128467	755.677	0.0128493	755.677	0.0130411	755.677	0.0129564	755.677	0.0130674
755.942	0.012835	755.942	0.0128764	755.942	0.0128933	755.942	0.0130874	755.942	0.0129827	755.942	0.0130395
756.208	0.0127812	756.208	0.0128155	756.208	0.0128445	756.208	0.0130461	756.208	0.0129401	756.208	0.013006
756.473	0.0127257	756.473	0.0127311	756.473	0.0127647	756.473	0.0129527	756.473	0.0128606	756.473	0.0129395
756.739	0.0126235	756.739	0.0126709	756.739	0.0126842	756.739	0.0128694	756.739	0.012822	756.739	0.0128692
757.004	0.0126009	757.004	0.0126398	757.004	0.0126726	757.004	0.0128369	757.004	0.0127956	757.004	0.0128732
757.269	0.012566	757.269	0.0125767	757.269	0.0126618	757.269	0.0127975	757.269	0.0127735	757.269	0.0127748
757.535	0.0124861	757.535	0.0125236	757.535	0.0125782	757.535	0.012708	757.535	0.0127114	757.535	0.0127055
757.8	0.0124403	757.8	0.0124819	757.8	0.0125544	757.8	0.0126643	757.8	0.0125975	757.8	0.012666
758.065	0.0123206	758.065	0.0123866	758.065	0.0124293	758.065	0.0126205	758.065	0.0125415	758.065	0.0126285
758.331	0.0122538	758.331	0.0122875	758.331	0.0123101	758.331	0.012487	758.331	0.0124218	758.331	0.0124722
758.596	0.0121593	758.596	0.0122087	758.596	0.0122401	758.596	0.012398	758.596	0.0122989	758.596	0.0123898
758.861	0.0121254	758.861	0.0121681	758.861	0.0122032	758.861	0.0123271	758.861	0.012255	758.861	0.0123829
759.127	0.0119589	759.127	0.0119929	759.127	0.0120602	759.127	0.0121789	759.127	0.012104	759.127	0.0121792
759.392	0.0119673	759.392	0.0120243	759.392	0.0120633	759.392	0.0121824	759.392	0.0121192	759.392	0.012195
759.657	0.0119466	759.657	0.0119473	759.657	0.012004	759.657	0.0121748	759.657	0.0120904	759.657	0.012153
759.923	0.0118749	759.923	0.0119127	759.923	0.0119482	759.923	0.0121066	759.923	0.0120468	759.923	0.0120715
760.188	0.0117626	760.188	0.0118148	760.188	0.0118449	760.188	0.0120378	760.188	0.0119546	760.188	0.0120226
760.453	0.0116803	760.453	0.0117297	760.453	0.0117706	760.453	0.0119556	760.453	0.0118354	760.453	0.0119088
760.719	0.0116536	760.719	0.0116839	760.719	0.0117435	760.719	0.0119129	760.719	0.0117982	760.719	0.0118857
760.984	0.0116089	760.984	0.0116144	760.984	0.0116881	760.984	0.011888	760.984	0.0117644	760.984	0.0118932
761.25	0.0115269	761.25	0.0115791	761.25	0.0116711	761.25	0.011768	761.25	0.0116943	761.25	0.0117626
761.515	0.0115002	761.515	0.0115705	761.515	0.011665	761.515	0.0117668	761.515	0.011691	761.515	0.0117379
761.78	0.0114036	761.78	0.0114343	761.78	0.0114753	761.78	0.0116508	761.78	0.0115473	761.78	0.0116386
762.045	0.0114366	762.045	0.0114809	762.045	0.0115082	762.045	0.0116918	762.045	0.0116128	762.045	0.0116965
762.311	0.0113369	762.311	0.0113578	762.311	0.0114036	762.311	0.0115679	762.311	0.0114971	762.311	0.0115193
762.576	0.0113065	762.576	0.0113579	762.576	0.011364	762.576	0.0115045	762.576	0.0114429	762.576	0.0115041
762.841	0.0112006	762.841	0.0112729	762.841	0.0112694	762.841	0.0114207	762.841	0.0113678	762.841	0.0113622
763.107	0.011132	763.107	0.0111917	763.107	0.0111956	763.107	0.0113349	763.107	0.0113011	763.107	0.0112857
763.372	0.0110782	763.372	0.0110825	763.372	0.0111339	763.372	0.0112917	763.372	0.0112758	763.372	0.0112942
763.637	0.0109735	763.637	0.0110503	763.637	0.0110579	763.637	0.0111698	763.637	0.0112049	763.637	0.0111943
763.903	0.0109401	763.903	0.0109666	763.903	0.0110613	763.903	0.0111659	763.903	0.011076	763.903	0.0111538
764.168	0.010811	764.168	0.0108288	764.168	0.0108867	764.168	0.0110768	764.168	0.0109984	764.168	0.0110623
764.433	0.01069	764.433	0.0107374	764.433	0.0107611	764.433	0.0109014	764.433	0.0108743	764.433	0.0109062
764.699	0.0106967	764.699	0.0107269	764.699	0.0108177	764.699	0.0109742	764.699	0.0108696	764.699	0.0109305
764.964	0.0105265	764.964	0.0105805	764.964	0.0105916	764.964	0.0107378	764.964	0.0106397	764.964	0.0107175
765.229	0.0105448	765.229	0.0105677	765.229	0.010623	765.229	0.010754	765.229	0.0106831	765.229	0.0107431
765.495	0.0104628	765.495	0.0104794	765.495	0.0105243	765.495	0.0106817	765.495	0.0106182	765.495	0.0106399
765.76	0.0103824	765.76	0.0104256	765.76	0.0104674	765.76	0.0105465	765.76	0.0104962	765.76	0.0105464
766.025	0.0102958	766.025	0.0103093	766.025	0.0103722	766.025	0.010512	766.025	0.0104876	766.025	0.0105146
766.291	0.010107	766.291	0.0101478	766.291	0.0102029	766.291	0.0102763	766.291	0.0102614	766.291	0.0102775
766.556	0.0101984	766.556	0.0102313	766.556	0.0102511	766.556	0.0103796	766.556	0.0103186	766.556	0.0103426
766.821	0.0101389	766.821	0.0101575	766.821	0.0102053	766.821	0.0103308	766.821	0.0103122	766.821	0.0103379
767.087	0.00995949	767.087	0.0100172	767.087	0.0100145	767.087	0.0100935	767.087	0.0100346	767.087	0.0101021
767.352	0.00994248	767.352	0.00998739	767.352	0.0100052	767.352	0.010181	767.352	0.0101398	767.352	0.0101586
767.617	0.00987817	767.617	0.00993619	767.617	0.00999846	767.617	0.0101379	767.617	0.0100848	767.617	0.0101226
767.883	0.00972572	767.883	0.00975423	767.883	0.00978503	767.883	0.00994826	767.883	0.00991566	767.883	0.00992225
768.148	0.00968738	768.148	0.00972637	768.148	0.00979525	768.148	0.00983784	768.148	0.00979152	768.148	0.00984267
768.413	0.00955989	768.413	0.00960448	768.413	0.00964326	768.413	0.00975407	768.413	0.00969794	768.413	0.00973786
768.678	0.00957078	768.678	0.00960506	768.678	0.00962745	768.678	0.00974454	768.678	0.00969913	768.678	0.00970086
768.944	0.0094403	768.944	0.00949845	768.944	0.00951646	768.944	0.00964918	768.944	0.00963452	768.944	0.00962746
769.209	0.0093344	769.209	0.00936551	769.209	0.00933483	769.209	0.0095115	769.209	0.00944907	769.209	0.00949707
769.474	0.0093542	769.474	0.00937931	769.474	0.00941196	769.474	0.00956801	769.474	0.00952718	769.474	0.00958701
769.74	0.00912769	769.74	0.00919792	769.74	0.00921761	769.74	0.00937495	769.74	0.0093334	769.74	0.0093522
770.005	0.00911056	770.005	0.00916494	770.005	0.00920129	770.005	0.0093185	770.005	0.00931131	770.005	0.0093065
770.27	0.00904886	770.27	0.00909924	770.27	0.00911594	770.27	0.009245	770.27	0.00921402	770.27	0.00926226
770.535	0.00895754	770.535	0.00904594	770.535	0.00902449	770.535	0.00914457	770.535	0.00911198	770.535	0.00914297
770.801	0.00886348	770.801	0.00889382	770.801	0.00891491	770.801	0.00905421	770.801	0.00897097	770.801	0.00902041
771.066	0.00875867	771.066	0.00879233	771.066	0.00880225	771.066	0.00900143	771.066	0.00895755	771.066	0.00897159
771.331	0.00871969	771.331	0.00875027	771.331	0.00877628	771.331	0.00890333	771.331	0.00883963	771.331	0.00891307
771.597	0.00861704	771.597	0.00862148	771.597	0.00865347	771.597	0.00879058	771.597	0.00872065	771.597	0.00877113
771.862	0.00848567	771.862	0.00850906	771.862	0.00858033	771.862	0.00863097	771.862	0.00857184	771.862	0.00860945
772.127	0.0083599	772.127	0.00839395	772.127	0.00844293	772.127	0.00853168	772.127	0.00850313	772.127	0.00856129
772.392	0.00832685	772.392	0.00830914	772.392	0.00838457	772.392	0.00851388	772.392	0.00843911	772.392	0.00856189
772.658	0.0081218	772.658	0.0081427	772.658	0.00815166	772.658	0.00834748	772.658	0.00830062	772.658	0.00842964
772.923	0.00814612	772.923	0.00815184	772.923	0.00817004	772.923	0.00828117	772.923	0.00822489	772.923	0.00825163
773.188	0.00802055	773.188	0.00809157	773.188	0.00813193	773.188	0.008227	773.188	0.00817807	773.188	0.00819443
773.454	0.00792764	773.454	0.00794968	773.454	0.00800835	773.454	0.0080484	773.454	0.00800406	773.454	0.00803336
773.719	0.00783122	773.719	0.00781348	773.719	0.00789633	773.719	0.00791585	773.719	0.00786981	773.719	0.00789466
773.984	0.00768215	773.984	0.00765817	773.984	0.00771567	773.984	0.00781822	773.984	0.00773707	773.984	0.00778918
774.249	0.00752957	774.249	0.00752887	774.249	0.00757473	774.249	0.00766395	774.249	0.007629	774.249	0.00765899
774.515	0.00734553	774.515	0.00735068	774.515	0.00742454	774.515	0.00753313	774.515	0.0074669	774.515	0.00745952
774.78	0.00721467	774.78	0.00719761	774.78	0.00725853	774.78	0.00737426	774.78	0.00727279	774.78	0.00730615
775.045	0.00721964	775.045	0.00721557	775.045	0.0072665	775.045	0.00739232	775.045	0.00732524	775.045	0.00733019
775.31	0.00708718	775.31	0.00709317	775.31	0.00715339	775.31	0.0072777	775.31	0.00714912	775.31	0.00717171
775.576	0.00687793	775.576	0.00692265	775.576	0.00695133	775.576	0.00708911	775.576	0.00703629	775.576	0.00710044
775.841	0.00673618	775.841	0.00673883	775.841	0.0067746	775.841	0.00685313	775.841	0.00683226	775.841	0.00686915
776.106	0.00652921	776.106	0.0065949	776.106	0.00659773	776.106	0.00668213	776.106	0.00662784	776.106	0.00666111
776.372	0.00631958	776.372	0.00639204	776.372	0.00636605	776.372	0.00645589	776.372	0.00642334	776.372	0.00645141
776.637	0.00609975	776.637	0.00609241	776.637	0.00612986	776.637	0.00621745	776.637	0.00615595	776.637	0.00620903
776.902	0.00577893	776.902	0.00573034	776.902	0.00576643	776.902	0.00587325	776.902	0.00584816	776.902	0.00585545
777.167	0.00522358	777.167	0.00524005	777.167	0.00529573	777.167	0.00529887	777.167	0.00529942	777.167	0.00534884
777.433	0.00461797	777.433	0.00466259	777.433	0.00469907	777.433	0.00471776	777.433	0.00470162	777.433	0.0048029
777.698	0.0041882	777.698	0.00424702	777.698	0.00423795	777.698	0.00423488	777.698	0.00422372	777.698	0.00432738
777.963	0.0037681	777.963	0.00381662	777.963	0.00384052	777.963	0.00380152	777.963	0.00377188	777.963	0.00381684
778.228	0.00334628	778.228	0.00335427	778.228	0.0034114	778.228	0.00342593	778.228	0.00339027	778.228	0.00340707
778.494	0.00277895	778.494	0.00280371	778.494	0.00285002	778.494	0.00284229	778.494	0.00284769	778.494	0.0028543
778.759	0.00212113	778.759	0.00212124	778.759	0.00210824	778.759	0.00209932	778.759	0.00210723	778.759	0.00211845
779.024	0.00151884	779.024	0.00153138	779.024	0.00152315	779.024	0.00154813	779.024	0.00154421	779.024	0.00156156
779.289	0.0011516	779.289	0.00115084	779.289	0.00112456	779.289	0.00116428	779.289	0.00116968	779.289	0.00116667
779.555	0.000966223	779.555	0.00095839	779.555	0.000968259	779.555	0.000946965	779.555	0.00093576	779.555	0.000949063
779.82	0.000882228	779.82	0.000868335	779.82	0.000860867	779.82	0.000839273	779.82	0.000858513	779.82	0.000835412
780.085	0.000778238	780.085	0.000788443	780.085	0.000776869	780.085	0.000771166	780.085	0.000770156	780.085	0.00077935
780.35	0.000679279	780.35	0.000685541	780.35	0.000688758	780.35	0.000681135	780.35	0.00069066	780.35	0.000692733
780.615	0.000654953	780.615	0.000652114	780.615	0.000632459	780.615	0.000699994	780.615	0.000674126	780.615	0.000679847
780.881	0.000593119	780.881	0.000629105	780.881	0.000619413	780.881	0.000613761	780.881	0.000608783	780.881	0.000599275
781.146	0.000567201	781.146	0.000563977	781.146	0.000579374	781.146	0.000504937	781.146	0.000523071	781.146	0.000521227
781.411	0.00056147	781.411	0.000523455	781.411	0.000520505	781.411	0.000516399	781.411	0.000515796	781.411	0.00053697
781.676	0.000517085	781.676	0.000456474	781.676	0.000457972	781.676	0.000517865	781.676	0.000508785	781.676	0.000504688
781.942	0.00052912	781.942	0.00046932	781.942	0.000491649	781.942	0.00048841	781.942	0.000487225	781.942	0.000478583
782.207	0.000474164	782.207	0.000458455	782.207	0.000455016	782.207	0.000443227	782.207	0.000463681	782.207	0.000463306
782.472	0.000457098	782.472	0.000461459	782.472	0.000464656	782.472	0.000406508	782.472	0.00044179	782.472	0.000423053
782.737	0.000429079	782.737	0.00040579	782.737	0.000453409	782.737	0.000452824	782.737	0.000428364	782.737	0.000438928
783.003	0.000412267	783.003	0.000413204	783.003	0.000410993	783.003	0.000399844	783.003	0.00041474	783.003	0.000417341
783.268	0.000389724	783.268	0.000385273	783.268	0.000397239	783.268	0.000393447	783.268	0.000393642	783.268	0.000409503
783.533	0.000401314	783.533	0.00041723	783.533	0.000414527	783.533	0.000349397	783.533	0.000348934	783.533	0.00035736
783.798	0.000337251	783.798	0.000340598	783.798	0.00036864	783.798	0.000356794	783.798	0.000345098	783.798	0.000374298
784.063	0.000319166	784.063	0.000314712	784.063	0.000377252	784.063	0.000340401	784.063	0.000391063	784.063	0.000381206
784.329	0.000332475	784.329	0.000326856	784.329	0.000423782	784.329	0.000338335	784.329	0.000363352	784.329	0.000366991
784.594	0.00029484	784.594	0.000287421	784.594	0.000321468	784.594	0.000315211	784.594	0.000325588	784.594	0.000361412
784.859	0.000289618	784.859	0.000273041	784.859	0.000308421	784.859	0.000293419	784.859	0.00031375	784.859	0.000325144
785.124	0.000266757	785.124	0.000261089	785.124	0.000274231	785.124	0.000263564	785.124	0.000282468	785.124	0.000300169
785.39	0.000280003	785.39	0.000265243	785.39	0.000285349	785.39	0.000277892	785.39	0.000277772	785.39	0.000284427
785.655	0.000234535	785.655	0.000224785	785.655	0.000251223	785.655	0.000223846	785.655	0.00022354	785.655	0.000227767
785.92	0.000270451	785.92	0.000263901	785.92	0.000260606	785.92	0.000213717	785.92	0.000212033	785.92	0.000229494
786.185	0.000217278	786.185	0.000234436	786.185	0.000264719	786.185	0.000254767	786.185	0.000248143	786.185	0.000249554
786.45	0.00022753	786.45	0.000220695	786.45	0.000220696	786.45	0.00022278	786.45	0.000215075	786.45	0.000250683
786.716	0.000249755	786.716	0.000218905	786.716	0.000200901	786.716	0.000365124	786.716	0.000179758	786.716	0.000338828
786.981	0.000232561	786.981	0.000258276	786.981	0.000263884	786.981	0.000231377	786.981	0.000227971	786.981	0.000217339
787.246	0.000216832	787.246	0.000212897	787.246	0.000236506	787.246	0.000200589	787.246	0.000207138	787.246	0.000200467
787.511	0.000219315	787.511	0.000207401	787.511	0.000246788	787.511	0.000186394	787.511	0.000204559	787.511	0.000192695
787.776	0.000216259	787.776	0.00018599	787.776	0.000238112	787.776	0.000186327	787.776	0.00018161	787.776	0.000170776
788.042	0.000204987	788.042	0.000196535	788.042	0.000212212	788.042	0.000218915	788.042	0.000206609	788.042	0.000221191
788.307	0.00023861	788.307	0.000216157	788.307	0.000210284	788.307	0.000205853	788.307	0.000203699	788.307	0.000204253
788.572	0.000216131	788.572	0.000197942	788.572	0.000215618	788.572	0.000167935	788.572	0.000202906	788.572	0.000165063
788.837	0.000210018	788.837	0.000206059	788.837	0.000206814	788.837	0.000190792	788.837	0.000193316	788.837	0.000250816
789.102	0.000176586	789.102	0.000177361	789.102	0.000146916	789.102	0.000190059	789.102	0.000206808	789.102	0.000197279
789.368	0.000223263	789.368	0.000209894	789.368	0.000218382	789.368	0.000164203	789.368	0.000179824	789.368	0.000160679
789.633	0.000194098	789.633	0.00018746	789.633	0.000194796	789.633	0.000198589	789.633	0.000221292	789.633	0.000188046
789.898	0.000172064	789.898	0.000189505	789.898	0.000196145	789.898	0.000188993	789.898	0.000206742	789.898	0.000211294
790.163	0.000186456	790.163	0.000167902	790.163	0.000179757	790.163	0.000151608	790.163	0.000166663	790.163	0.00017144
790.428	0.000168371	790.428	0.00017832	790.428	0.000149615	790.428	0.000165735	790.428	0.000157867	790.428	0.000171573
790.693	0.000207471	790.693	0.000192828	790.693	0.000190618	790.693	0.000165869	790.693	0.000163819	790.693	0.000171705
790.959	0.00023116	790.959	0.000176275	790.959	0.000172623	790.959	0.000192525	790.959	0.000181345	790.959	0.000201795
791.224	0.000171428	791.224	0.000193212	791.224	0.000163626	791.224	0.000153007	791.224	0.000167986	791.224	0.000174628
791.489	0.000197346	791.489	0.000210724	791.489	0.00023959	791.489	0.000117154	791.489	0.000159388	791.489	0.000152044
791.754	0.000172956	791.754	0.000172696	791.754	0.000198009	791.754	0.000147809	791.754	0.000146955	791.754	0.000166126
792.019	0.000179197	792.019	0.000180493	792.019	0.000189654	792.019	0.000168135	792.019	0.000214876	792.019	0.000198341
792.285	0.000147293	792.285	0.000168861	792.285	0.000126865	792.285	0.000219981	792.285	0.000189216	792.285	0.000173565
792.55	0.000193334	792.55	0.000173015	792.55	0.000168639	792.55	0.000147343	792.55	0.000137034	792.55	0.000148656
792.815	0.000152515	792.815	0.000160616	792.815	0.000153407	792.815	0.000133881	792.815	0.000174599	792.815	0.000155697
793.08	0.000199129	793.08	0.000176722	793.08	0.000152893	793.08	0.000197656	793.08	0.000176319	793.08	0.000213552
793.345	0.000197537	793.345	0.000143743	793.345	0.000146595	793.345	0.000151208	793.345	0.000187298	793.345	0.000170111
793.61	0.000163468	793.61	0.000135498	793.61	0.000119988	793.61	0.00019559	793.61	0.000177642	793.61	0.000176089
793.876	0.000135767	793.876	0.000118241	793.876	0.000100515	793.876	0.000185928	793.876	0.000192456	793.876	0.000196814
794.141	0.000169199	794.141	0.000192765	794.141	0.000176351	794.141	0.00019699	794.141	0.000195565	794.141	0.000171838
794.406	0.000145128	794.406	0.000170906	794.406	0.000136441	794.406	0.000155539	794.406	0.000179824	794.406	0.000177883
794.671	0.000182763	794.671	0.000162278	794.671	0.000182199	794.671	0.000147809	794.671	0.000167655	794.671	0.000245834
794.936	0.00015538	794.936	0.000171353	794.936	0.000120374	794.936	0.000181129	794.936	0.000190075	794.936	0.000249156
795.201	0.000166142	795.201	0.000192828	795.201	0.00017423	795.201	0.000110224	795.201	0.000126518	795.201	0.000158686
795.467	0.000154425	795.467	0.000181899	795.467	0.000147687	795.467	0.000198056	795.467	0.000185578	795.467	0.000237266
795.732	0.000178178	795.732	0.000212514	795.732	0.000151865	795.732	0.000131615	795.732	0.000121889	795.732	0.000135704
795.997	0.000115007	795.997	0.000141506	795.997	0.000116903	795.997	0.000153207	795.997	0.000170764	795.997	0.00016958
796.262	0.000193843	796.262	0.00017423	796.262	0.000183999	796.262	0.0001714	796.262	0.000177642	796.262	0.000189241
796.527	0.000171937	796.527	0.000216732	796.527	0.000145245	796.527	0.000195391	796.527	0.00016825	796.527	0.000199205
796.792	0.000119337	796.792	0.000175508	796.792	9.58876e-05	796.792	0.000166802	796.792	0.000172946	796.792	0.000147461
797.058	0.000219952	797.058	0.000163428	797.058	0.000160991	797.058	0.00016227	797.058	0.000168581	797.058	0.000145667
797.323	0.000228995	797.323	0.00017244	797.323	0.000167996	797.323	0.000158472	797.323	0.000142656	797.323	0.000161011
797.588	0.000181808	797.588	0.000164131	797.588	0.000147559	797.588	0.000190792	797.588	0.000157801	797.588	0.00015583
797.853	0.000189449	797.853	0.000206123	797.853	0.000192482	797.853	0.000154073	797.853	0.000170697	797.853	0.000150848
798.118	0.000167607	798.118	0.000167902	798.118	0.00014743	798.118	0.000164802	798.118	0.000167523	798.118	0.000175226
798.383	0.000152706	798.383	0.000143167	798.383	0.000161762	798.383	0.000167135	798.383	0.000154296	798.383	0.000167786
798.648	0.000140925	798.648	0.00016215	798.648	0.000119281	798.648	0.000132548	798.648	0.000153502	798.648	0.000152708
798.913	0.000162576	798.913	0.000165665	798.913	0.000151158	798.913	0.00016187	798.913	0.000180287	798.913	0.000168982
799.179	0.000150477	799.179	0.000129554	799.179	0.000151158	799.179	0.00016267	799.179	0.000189017	799.179	0.000168716
799.444	0.000147547	799.444	0.000160168	799.444	0.000144024	799.444	0.000165202	799.444	0.000176121	799.444	0.000176023
799.709	0.000158628	799.709	0.000170203	799.709	0.000164654	799.709	0.000162337	799.709	0.000142523	799.709	0.000151645
799.974	0.000208044	799.974	0.000187396	799.974	0.000193767	799.974	0.000229777	799.974	0.00020026	799.974	0.000195684
800.239	0.000169008	800.239	0.000187268	800.239	0.000161119	800.239	0.000228511	800.239	0.000277044	800.239	0.000189507
800.504	0.000188176	800.504	0.000177745	800.504	0.000174808	800.504	0.000196857	800.504	0.000186769	800.504	0.000151845
800.769	0.000158946	800.769	0.000171929	800.769	0.000161698	800.769	0.00016207	800.769	0.000219175	800.769	0.000188644
801.034	0.000170281	801.034	0.000156845	801.034	0.000144088	801.034	0.000170867	801.034	0.000177708	801.034	0.000160812
801.3	0.000187793	801.3	0.000147513	801.3	0.000142482	801.3	0.000166868	801.3	0.000169044	801.3	0.00014766
801.565	0.000194353	801.565	0.000171801	801.565	0.000196595	801.565	0.00017873	801.565	0.000190009	801.565	0.000170443
801.83	0.000160729	801.83	0.000150901	801.83	0.000133998	801.83	0.000182929	801.83	0.000174269	801.83	0.000178281
802.095	0.000204287	802.095	0.000230282	802.095	0.000152379	802.095	0.000133748	802.095	0.000145169	802.095	0.000117371
802.36	0.000197027	802.36	0.000180429	802.36	0.000153407	802.36	0.000185994	802.36	0.000183462	802.36	0.000149387
802.625	0.000158628	802.625	0.00016477	802.625	0.000160027	802.625	0.00012855	802.625	0.00013128	802.625	0.000133777
802.89	0.000161939	802.89	0.000161063	802.89	0.000161376	802.89	0.000171067	802.89	0.000163489	802.89	0.000173167
803.155	0.000176076	803.155	0.000179726	803.155	0.000183485	803.155	0.000192192	803.155	0.000186967	803.155	0.000207641
803.421	0.000175631	803.421	0.000208296	803.421	0.000177379	803.421	0.000175465	803.421	0.000155354	803.421	0.000155564
803.686	0.000198619	803.686	0.000200242	803.686	0.000159384	803.686	0.000159738	803.686	0.00016415	803.686	0.000179278
803.951	0.00015901	803.951	0.000147961	803.951	0.000158292	803.951	0.000149075	803.951	0.000151386	803.951	0.000116574
804.216	0.000213839	804.216	0.000186501	804.216	0.00056967	804.216	0.00016247	804.216	0.000159587	804.216	0.000153904
804.481	0.000190277	804.481	0.000274383	804.481	0.00054904	804.481	0.000212184	804.481	0.000184851	804.481	0.000203987
804.746	0.000196836	804.746	0.000187012	804.746	0.000192225	804.746	0.000198789	804.746	0.000196292	804.746	0.000171174
805.011	0.000173656	805.011	0.000187651	805.011	0.000190683	805.011	0.000194058	805.011	0.000180089	805.011	0.000187913
805.276	0.000159328	805.276	0.00014125	805.276	0.000146274	805.276	0.000166002	805.276	0.000180089	805.276	0.000161675
805.541	0.000160538	805.541	0.000195002	805.541	0.000179436	805.541	0.000168201	805.541	0.000169772	805.541	0.000137232
805.807	0.000161685	805.807	0.000174677	805.807	0.000163626	805.807	0.000225579	805.807	0.000165539	805.807	0.000179278
806.072	0.000162003	806.072	0.000153841	806.072	0.00013734	806.072	0.000227445	806.072	0.000169309	806.072	0.000140951
806.337	0.000164869	806.337	0.000177361	806.337	0.000173973	806.337	0.000133615	806.337	0.000175261	806.337	0.000134575
806.602	0.000167097	806.602	0.000174485	806.602	0.000158484	806.602	0.000130749	806.602	0.000164481	806.602	0.000146664
806.867	0.000128189	806.867	0.000148472	806.867	0.000125579	806.867	0.000139146	806.867	0.000148542	806.867	0.000160281
807.132	0.000158118	807.132	0.000150134	807.132	0.000149808	807.132	0.000168801	807.132	0.00020522	807.132	0.000193293
807.397	0.000172829	807.397	0.000173782	807.397	0.000173459	807.397	0.000171467	807.397	0.000186769	807.397	0.000172768
807.662	0.00018289	807.662	0.000205356	807.662	0.000193446	807.662	0.000166069	807.662	0.000177576	807.662	0.000190902
807.927	0.00018722	807.927	0.000166752	807.927	0.00015797	807.927	0.000128083	807.927	0.000170764	807.927	0.000139224
808.192	0.00013997	808.192	0.000138502	808.192	0.000163176	808.192	0.00018946	808.192	0.000199334	808.192	0.000184592
808.457	0.000189194	808.457	0.000167966	808.457	0.000157071	808.457	0.000109757	808.457	0.000165869	808.457	0.000119164
808.722	0.000151496	808.722	0.00014387	808.722	0.000172559	808.722	0.000102427	808.722	0.000144111	808.722	9.94364e-05
808.988	0.000170472	808.988	0.000172887	808.988	0.000183613	808.988	0.000150008	808.988	0.000142391	808.988	0.000149719
809.253	0.000156017	809.253	0.00014419	809.253	0.000166068	809.253	0.000148942	809.253	0.000158859	809.253	0.000138626
809.518	0.000186775	809.518	0.000174741	809.518	0.000201287	809.518	0.000161537	809.518	0.000188157	809.518	0.000163336
809.783	0.000171173	809.783	0.000180046	809.783	0.000186377	809.783	0.000194191	809.783	0.000182668	809.783	0.000183263
810.048	0.000175376	810.048	0.000155311	810.048	0.000186312	810.048	0.000143611	810.048	0.000126254	810.048	0.000146199
810.313	0.000143727	810.313	0.000120861	810.313	0.000114782	810.313	0.000149608	810.313	0.000141399	810.313	0.000131386
810.578	0.00014621	810.578	0.000171929	810.578	0.00016022	810.578	0.000147409	810.578	0.000165539	810.578	0.00013763
810.843	0.000207534	810.843	0.000175891	810.843	0.000206621	810.843	0.000456556	810.843	0.000185843	810.843	0.000457394
811.108	0.000180343	811.108	0.000160168	811.108	0.000164333	811.108	0.000151274	811.108	0.000162298	811.108	0.000162473
811.373	0.000163722	811.373	0.000173143	811.373	0.000142996	811.373	0.000180796	811.373	0.000182536	811.373	0.000163867
811.638	0.000130991	811.638	0.000163748	811.638	0.000158484	811.638	0.000166468	811.638	0.000174203	811.638	0.000168251
811.903	0.000139524	811.903	0.000119903	811.903	0.000129564	811.903	0.000145543	811.903	0.000152444	811.903	0.00014301
812.168	0.000133156	812.168	0.000155822	812.168	0.000147944	812.168	0.000123019	812.168	0.000112233	812.168	0.000142612
812.433	0.000181808	812.433	0.000139269	812.433	0.000167418	812.433	0.000150741	812.433	0.000142127	812.433	0.000175292
812.698	0.000162831	812.698	0.000146171	812.698	0.000183035	812.698	0.00017953	812.698	0.000185049	812.698	0.000206578
812.964	0.00019257	812.964	0.000196024	812.964	0.000185862	812.964	0.000118687	812.964	0.00012546	812.964	0.000147129
813.229	0.000154298	813.229	0.000155694	813.229	0.000158163	813.229	0.000164403	813.229	0.000159256	813.229	0.000152443
813.494	0.00016092	813.494	0.000164578	813.494	0.000181042	813.494	0.000167135	813.494	0.000175261	813.494	0.00018406
813.759	0.000158755	813.759	0.000143551	813.759	0.00013734	813.759	0.000160271	813.759	0.000158462	813.759	0.000190703
814.024	0.000117172	814.024	0.000114342	814.024	0.000110926	814.024	0.000216516	814.024	9.88074e-05	814.024	0.000115179
814.289	0.00011628	814.289	0.00013652	814.289	0.000123137	814.289	0.000139612	814.289	0.00010886	814.289	0.000105813
814.554	0.00014309	814.554	0.000145021	814.554	0.000142032	814.554	0.000110624	814.554	0.000130751	814.554	0.00012388
814.819	0.000158946	814.819	0.000140163	814.819	0.000150194	814.819	0.000109157	814.819	0.000130883	814.819	0.000160746
815.084	0.000192761	815.084	0.00019481	815.084	0.000165875	815.084	0.000125618	815.084	0.000137629	815.084	0.000202128
815.349	0.000123795	815.349	0.000107951	815.349	0.000113947	815.349	0.000108691	815.349	9.64927e-05	815.349	0.000116441
815.614	0.000144746	815.614	0.00014419	815.614	0.000137147	815.614	0.000164869	815.614	0.000156478	815.614	0.000158288
815.879	0.000166588	815.879	0.000170203	815.879	0.000149423	815.879	0.00012895	815.879	0.000146161	815.879	0.000127268
816.144	0.000139078	816.144	0.000148153	816.144	0.00015932	816.144	0.000205986	816.144	0.00015046	816.144	0.00015862
816.409	0.000155125	816.409	0.000149431	816.409	0.000162983	816.409	0.00011902	816.409	0.000140473	816.409	0.000155697
816.674	0.000135512	816.674	0.000140419	816.674	0.000106556	816.674	0.000143544	816.674	0.0001496	816.674	0.000177019
816.939	0.000174357	816.939	0.000144573	816.939	0.000134705	816.939	0.000145543	816.939	0.000145037	816.939	0.000151978
817.204	0.000127807	817.204	0.000123034	817.204	0.000110026	817.204	0.000169934	817.204	0.000186372	817.204	0.000163402
817.469	8.37397e-05	817.469	0.000116515	817.469	0.000107906	817.469	0.000123285	817.469	0.000126849	817.469	0.000105946
817.734	0.000119464	817.734	0.000101495	817.734	0.000104307	817.734	0.000146743	817.734	0.000136042	817.734	0.000129593
817.999	0.000163149	817.999	0.000158251	817.999	0.000163433	817.999	0.000131349	817.999	0.000109059	817.999	0.00014414
818.264	0.000142708	818.264	0.000132238	818.264	0.000127186	818.264	0.000107292	818.264	0.000127444	818.264	0.00011199
818.529	0.000139333	818.529	0.000123929	818.529	0.000133741	818.529	0.00013788	818.529	0.000108397	818.529	0.00013484
818.794	0.000109403	818.794	0.000142017	818.794	0.000127957	818.794	0.000177131	818.794	0.000141135	818.794	0.000149321
819.059	0.000121566	819.059	0.000132813	819.059	0.000151158	819.059	0.00011089	819.059	0.000123344	819.059	0.000114515
819.324	0.000160729	819.324	0.000138949	819.324	0.000132199	819.324	0.000156073	819.324	0.000125526	819.324	0.00015397
819.589	9.9023e-05	819.589	0.000115429	819.589	8.97821e-05	819.589	0.000115422	819.589	0.000102842	819.589	0.00018333
819.854	0.00010832	819.854	9.68936e-05	819.854	0.000121145	819.854	9.50963e-05	819.854	9.06065e-05	819.854	0.000144272
820.119	0.000142517	820.119	0.000141442	820.119	0.000129757	820.119	0.000143544	820.119	0.000157735	820.119	0.000131984
820.384	0.000106155	820.384	0.00012329	820.384	0.000115104	820.384	0.000133281	820.384	0.000144243	820.384	0.000125209
820.649	0.000109976	820.649	0.000131599	820.649	0.00012198	820.649	0.000119687	820.649	0.000144706	820.649	0.000115909
820.914	0.000102525	820.914	0.000172056	820.914	0.000121402	820.914	0.000111157	820.914	0.000125593	820.914	0.000117039
821.179	0.000118764	821.179	0.000199667	821.179	0.000106299	821.179	0.000128083	821.179	0.000114482	821.179	0.000116175
821.445	9.92777e-05	821.445	0.000131982	821.445	0.000105206	821.445	0.000107092	821.445	0.000108728	821.445	0.000109865
821.71	0.000108066	821.71	0.000113128	821.71	9.46022e-05	821.71	9.10979e-05	821.71	0.00011964	821.71	0.000118301
821.975	0.000129144	821.975	0.000131599	821.975	0.000104435	821.975	0.000103027	821.975	8.81595e-05	821.975	9.63145e-05
822.24	0.000100679	822.24	0.000109165	822.24	8.84325e-05	822.24	0.000175132	822.24	0.000135248	822.24	0.000133578
822.505	8.97894e-05	822.505	8.79456e-05	822.505	0.000100643	822.505	0.000124618	822.505	0.000123608	822.505	9.76429e-05
822.77	0.000132837	822.77	0.000143487	822.77	0.000152829	822.77	0.000106825	822.77	0.000107471	822.77	0.000115046
823.034	0.00010711	823.034	0.000114406	823.034	0.000501482	823.034	0.000117554	823.034	0.000136968	823.034	0.000119828
823.299	0.000108702	823.299	0.000142145	823.299	0.000541199	823.299	0.000116288	823.299	0.000139283	823.299	0.000109533
823.565	0.000153024	823.565	0.000165601	823.565	0.000143381	823.565	8.1235e-05	823.565	9.14663e-05	823.565	0.000101363
823.829	0.00010953	823.829	9.78523e-05	823.829	0.000110669	823.829	0.000132948	823.829	0.000114548	823.829	0.00013132
824.094	9.41833e-05	824.094	0.000120542	824.094	9.29312e-05	824.094	0.000127417	824.094	0.000114283	824.094	0.000103422
824.359	0.000124368	824.359	0.000122523	824.359	9.03605e-05	824.359	6.21758e-05	824.359	0.000104892	824.359	8.40261e-05
824.624	0.000128507	824.624	0.000120734	824.624	0.000124358	824.624	0.000127217	824.624	0.000157007	824.624	0.000105016
824.889	0.000122839	824.889	0.000136712	824.889	0.000134641	824.889	7.29049e-05	824.889	9.21277e-05	824.889	9.04027e-05
825.154	0.000152069	825.154	0.000153138	825.154	0.000150579	825.154	0.000124285	825.154	0.000123013	825.154	0.000142811
825.419	0.00011316	825.419	0.000109804	825.419	0.00011369	825.419	0.000101494	825.419	0.000147351	825.419	0.000109931
825.684	6.94116e-05	825.684	8.97352e-05	825.684	8.14273e-05	825.684	7.64369e-05	825.684	8.4522e-05	825.684	0.000102093
825.949	9.71126e-05	825.949	0.000113959	825.949	8.71471e-05	825.949	6.28422e-05	825.949	5.78691e-05	825.949	6.61581e-05
826.214	0.000113478	826.214	0.000137479	826.214	9.60161e-05	826.214	0.000106492	826.214	8.54479e-05	826.214	0.000105481
826.479	0.000117363	826.479	0.000128595	826.479	0.000102122	826.479	4.57822e-05	826.479	7.0435e-05	826.479	0.000102492
826.744	0.000136785	826.744	0.000140611	826.744	0.000124937	826.744	0.000122352	826.744	0.000123939	826.744	0.000120825
827.009	0.000121821	827.009	0.000168861	827.009	0.000105656	827.009	0.000124352	827.009	0.00011931	827.009	0.000127866
827.274	9.25276e-05	827.274	0.000113767	827.274	9.08747e-05	827.274	0.000105159	827.274	6.74589e-05	827.274	0.000114448
827.539	8.34213e-05	827.539	8.55169e-05	827.539	8.41266e-05	827.539	9.84283e-05	827.539	0.000120566	827.539	0.000112057
827.804	0.000119019	827.804	0.00011741	827.804	0.000111119	827.804	9.70289e-05	827.804	9.77492e-05	827.804	7.40625e-05
828.069	7.7117e-05	828.069	0.000104308	828.069	7.59003e-05	828.069	5.57116e-05	828.069	7.42048e-05	828.069	4.58324e-05
828.334	6.68644e-05	828.334	7.09445e-05	828.334	6.8638e-05	828.334	-0.0006842	828.334	-0.000643439	828.334	-0.00065268
828.599	9.80678e-05	828.599	9.15248e-05	828.599	0.000105271	828.599	-0.00069393	828.599	-0.000702234	828.599	-0.000697184
828.864	7.67986e-05	828.864	0.000103093	828.864	0.000147752	828.864	-0.000968489	828.864	-0.00104072	828.864	-0.000909806
829.129	0.00013634	829.129	0.00012214	829.129	0.000150837	829.129	-0.000683334	829.129	-0.000677763	829.129	-0.000616745
829.394	9.11903e-05	829.394	0.000111082	829.394	8.8304e-05	829.394	-0.000707391	829.394	-0.000699985	829.394	-0.000692733
829.659	7.17678e-05	829.659	7.94451e-05	829.659	7.45507e-05	829.659	7.65702e-05	829.659	6.98398e-05	829.659	9.60488e-05
829.924	0.000103863	829.924	9.37618e-05	829.924	8.93323e-05	829.924	0.000119154	829.924	0.000107339	829.924	9.67794e-05
830.189	8.53954e-05	830.189	9.30588e-05	830.189	7.82782e-05	830.189	0.000135347	830.189	0.000105223	830.189	0.000112788
830.454	6.84564e-05	830.454	8.2449e-05	830.454	6.70956e-05	830.454	9.42966e-05	830.454	6.35568e-05	830.454	8.50888e-05
830.719	9.94688e-05	830.719	9.71492e-05	830.719	0.000108741	830.719	7.51041e-05	830.719	7.51968e-05	830.719	4.10499e-05
830.984	5.62298e-05	830.984	8.71148e-05	830.984	5.98333e-05	830.984	2.79891e-05	830.984	5.5356e-05	830.984	3.99207e-05
831.249	8.99167e-05	831.249	8.66674e-05	831.249	9.09389e-05	831.249	0.000108558	831.249	0.00010595	831.249	0.000102691
831.513	7.92821e-05	831.513	8.69869e-05	831.513	7.97563e-05	831.513	9.18975e-05	831.513	6.72605e-05	831.513	6.37004e-05
831.778	9.59664e-05	831.778	0.000140163	831.778	8.3998e-05	831.778	0.000113756	831.778	0.000132934	831.778	0.000146398
832.043	4.38758e-05	832.043	0.000106225	832.043	7.14658e-05	832.043	6.97728e-05	832.043	0.000109521	832.043	6.58924e-05
832.308	7.00484e-05	832.308	8.78178e-05	832.308	7.13373e-05	832.308	7.12389e-05	832.308	9.26568e-05	832.308	7.94428e-05
832.573	8.17656e-05	832.573	9.46566e-05	832.573	0.000102571	832.573	6.61076e-05	832.573	0.000111969	832.573	6.59588e-05
832.838	9.86409e-05	832.838	7.22228e-05	832.838	6.31753e-05	832.838	9.36302e-05	832.838	0.00011349	832.838	0.000105149
833.103	0.000124431	833.103	0.000120158	833.103	0.000130464	833.103	0.000112223	833.103	0.000111704	833.103	9.19969e-05
833.368	0.000110294	833.368	0.000114086	833.368	0.000112533	833.368	7.1039e-05	833.368	6.0713e-05	833.368	6.82836e-05
833.633	0.000101761	833.633	8.94157e-05	833.633	0.00010405	833.633	9.79618e-05	833.633	0.00011091	833.633	7.57231e-05
833.898	0.000161239	833.898	0.000107567	833.898	0.000124744	833.898	0.000114822	833.898	0.000154097	833.898	0.000131453
834.163	8.25935e-05	834.163	0.000100984	834.163	8.3034e-05	834.163	6.59077e-05	834.163	9.49054e-05	834.163	9.95692e-05
834.428	0.000128825	834.428	0.000113064	834.428	0.000121852	834.428	6.44416e-05	834.428	8.25379e-05	834.428	7.13391e-05
834.693	0.000124559	834.693	0.000135114	834.693	9.75585e-05	834.693	0.000136347	834.693	0.000111704	834.693	9.17976e-05
834.958	0.000127552	834.958	0.000104116	834.958	0.000125772	834.958	9.53629e-05	834.958	0.00015833	834.958	9.22626e-05
835.222	0.000115835	835.222	0.000114023	835.222	0.00011896	835.222	9.00316e-05	835.222	0.000162034	835.222	6.80179e-05
835.487	0.000112778	835.487	8.28964e-05	835.487	0.000104371	835.487	9.48297e-05	835.487	0.000117921	835.487	8.66166e-05
835.752	0.000108193	835.752	9.61266e-05	835.752	0.000100065	835.752	7.8836e-05	835.752	0.000122947	835.752	0.000120958
836.017	0.000145382	836.017	0.000127061	836.017	0.000138497	836.017	0.000113489	836.017	0.000100792	836.017	7.91107e-05
836.282	0.000111377	836.282	0.000104627	836.282	0.000109512	836.282	0.000141545	836.282	0.000117855	836.282	0.000133379
836.547	8.13199e-05	836.547	0.000104691	836.547	9.69159e-05	836.547	7.14388e-05	836.547	0.000115738	836.547	7.20698e-05
836.812	0.000110613	836.812	9.97697e-05	836.812	7.78283e-05	836.812	6.43083e-05	836.812	0.000100593	836.812	8.82772e-05
837.077	0.000111695	837.077	0.000122204	837.077	0.000108291	837.077	0.00011189	837.077	0.000113886	837.077	0.000119364
837.342	9.94688e-05	837.342	8.05316e-05	837.342	7.64787e-05	837.342	8.75659e-05	837.342	9.1334e-05	837.342	0.000102625
837.607	0.000113287	837.607	8.40469e-05	837.607	0.000118317	837.607	7.8636e-05	837.607	8.63077e-05	837.607	9.93035e-05
837.872	9.4247e-05	837.872	6.88993e-05	837.872	8.34196e-05	837.872	9.6629e-05	837.872	9.99979e-05	837.872	7.1007e-05
838.136	0.000105582	838.136	8.71787e-05	838.136	8.74042e-05	838.136	0.000103226	838.136	0.000142722	838.136	8.51553e-05
838.401	8.1893e-05	838.401	0.000108973	838.401	8.94608e-05	838.401	7.75031e-05	838.401	0.000146955	838.401	7.92436e-05
838.666	9.1445e-05	838.666	8.80735e-05	838.666	0.000103214	838.666	8.44338e-05	838.666	0.000111704	838.666	9.42553e-05
838.931	0.000104117	838.931	7.88698e-05	838.931	9.68516e-05	838.931	9.66957e-05	838.931	9.58313e-05	838.931	0.000118699
839.196	9.19545e-05	839.196	6.78127e-05	839.196	5.99619e-05	839.196	0.000113822	839.196	0.000119839	839.196	0.000111592
839.461	9.38012e-05	839.461	8.38551e-05	839.461	6.144e-05	839.461	6.69073e-05	839.461	8.76304e-05	839.461	9.08013e-05
839.726	6.59729e-05	839.726	8.37912e-05	839.726	9.54377e-05	839.726	7.37046e-05	839.726	8.99452e-05	839.726	8.76794e-05
839.991	0.000105646	839.991	8.44943e-05	839.991	0.000104949	839.991	5.51119e-05	839.991	4.44435e-05	839.991	3.72637e-05
840.256	8.69237e-05	840.256	8.19377e-05	840.256	7.35224e-05	840.256	6.90398e-05	840.256	6.50118e-05	840.256	6.33683e-05
840.521	0.00012354	840.521	9.51679e-05	840.521	8.24556e-05	840.521	6.71738e-05	840.521	6.71943e-05	840.521	5.17441e-05
840.785	5.69303e-05	840.785	7.12641e-05	840.785	7.06946e-05	840.785	8.68995e-05	840.785	0.000116135	840.785	0.0001094
841.05	0.000111504	841.05	0.000109037	841.05	9.85868e-05	841.05	5.37791e-05	841.05	6.11759e-05	841.05	6.4896e-05
841.315	9.13814e-05	841.315	0.000100537	841.315	8.93323e-05	841.315	0.00011169	841.315	0.000104231	841.315	0.000137298
841.58	0.000110804	841.58	0.000200306	841.58	0.000119088	841.58	0.000114755	841.58	8.63738e-05	841.58	0.000147594
841.845	9.83862e-05	841.845	0.000255336	841.845	7.15943e-05	841.845	0.000138279	841.845	0.000108596	841.845	0.000134774
842.11	0.000120802	842.11	0.000150006	842.11	9.43451e-05	842.11	9.41633e-05	842.11	9.35165e-05	842.11	0.000112256
842.375	7.43787e-05	842.375	0.000100537	842.375	8.21985e-05	842.375	7.18387e-05	842.375	5.74723e-05	842.375	7.02099e-05
842.639	0.000107684	842.639	0.000110763	842.639	8.3998e-05	842.639	8.76325e-05	842.639	9.90058e-05	842.639	8.13027e-05
842.904	8.53954e-05	842.904	9.47844e-05	842.904	7.31368e-05	842.904	0.000102227	842.904	6.12421e-05	842.904	5.40689e-05
843.169	0.000110294	843.169	0.000100409	843.169	8.70186e-05	843.169	-1.69267e-05	843.169	-3.30681e-06	843.169	-5.26076e-05
843.434	0.000133856	843.434	0.000131791	843.434	0.000121081	843.434	-1.66602e-05	843.434	-3.3531e-05	843.434	-1.53439e-05
843.699	6.69281e-05	843.699	8.88404e-05	843.699	0.000105721	843.699	7.81029e-05	843.699	5.734e-05	843.699	7.54574e-05
843.964	9.50112e-05	843.964	0.000106928	843.964	8.16844e-05	843.964	8.66996e-05	843.964	8.1612e-05	843.964	7.1007e-05
844.229	0.000113415	844.229	0.00014093	844.229	8.57975e-05	844.229	9.44299e-05	844.229	0.000112828	844.229	0.000107142
844.494	0.000134238	844.494	0.000133133	844.494	9.62732e-05	844.494	9.62292e-05	844.494	0.000103966	844.494	0.000106809
844.758	8.74969e-05	844.758	8.44304e-05	844.758	5.94477e-05	844.758	0.000112956	844.758	9.31858e-05	844.758	6.8815e-05
845.023	0.000137804	845.023	0.000106992	845.023	0.000104564	845.023	0.00018766	845.023	5.70755e-05	845.023	6.11099e-05
845.288	0.00010329	845.288	9.22918e-05	845.288	7.46792e-05	845.288	0.000119753	845.288	7.64534e-05	845.288	8.47567e-05
845.553	0.000109912	845.553	8.64756e-05	845.553	7.36509e-05	845.553	0.000100428	845.553	8.20088e-05	845.553	9.937e-05
845.818	0.00012908	845.818	9.86832e-05	845.818	8.35481e-05	845.818	0.000115822	845.818	0.000100527	845.818	9.23955e-05
846.083	9.16998e-05	846.083	9.18444e-05	846.083	9.28027e-05	846.083	8.82323e-05	846.083	8.44559e-05	846.083	7.96421e-05
846.347	0.000100488	846.347	0.000133005	846.347	0.000116646	846.347	0.000116288	846.347	8.49188e-05	846.347	8.03728e-05
846.612	6.29162e-05	846.612	7.55463e-05	846.612	6.20827e-05	846.612	9.24973e-05	846.612	9.00113e-05	846.612	0.000106411
846.877	0.00011074	846.877	8.78817e-05	846.877	0.000101093	846.877	8.01021e-05	846.877	7.67179e-05	846.877	9.24619e-05
847.142	0.000103162	847.142	6.79406e-05	847.142	8.39338e-05	847.142	8.40339e-05	847.142	7.75777e-05	847.142	0.000123747
847.407	5.6994e-05	847.407	8.00203e-05	847.407	7.96921e-05	847.407	7.99022e-05	847.407	8.02893e-05	847.407	0.00011312
847.672	9.45654e-05	847.672	0.000106161	847.672	7.50005e-05	847.672	2.27911e-05	847.672	3.38617e-05	847.672	7.06085e-05
847.937	5.99233e-05	847.937	7.16476e-05	847.937	5.99619e-05	847.937	5.76442e-05	847.937	4.77503e-05	847.937	8.00406e-05
848.201	7.55886e-05	848.201	9.21e-05	848.201	0.000102057	848.201	8.00355e-05	848.201	0.000116135	848.201	7.23355e-05
848.466	4.14559e-05	848.466	5.3496e-05	848.466	2.86634e-05	848.466	7.81029e-05	848.466	9.69556e-05	848.466	6.51617e-05
848.731	0.000123858	848.731	0.000101304	848.731	6.81239e-05	848.731	6.92397e-05	848.731	7.29482e-05	848.731	6.95457e-05
848.996	7.75627e-05	848.996	7.79751e-05	848.996	0.000109641	848.996	6.33753e-05	848.996	5.50914e-05	848.996	7.65202e-05
849.261	0.000118127	849.261	0.000109549	849.261	6.36894e-05	849.261	3.79852e-05	849.261	5.9721e-05	849.261	9.51188e-05
849.526	7.24046e-05	849.526	9.35061e-05	849.526	8.78541e-05	849.526	8.3834e-05	849.526	6.79218e-05	849.526	8.28969e-05
849.79	0.000104818	849.79	0.000128339	849.79	0.000282393	849.79	7.78364e-05	849.79	4.96021e-06	849.79	0.00012667
850.055	5.13264e-05	850.055	4.57624e-05	850.055	0.000431301	850.055	0.000100694	850.055	8.59109e-05	850.055	7.63209e-05
850.32	4.41305e-05	850.32	7.15837e-05	850.32	0.000445119	850.32	8.28344e-05	850.32	8.16782e-05	850.32	8.03063e-05
850.585	0.000142007	850.585	0.000135434	850.585	0.000164975	850.585	8.39673e-05	850.585	9.39795e-05	850.585	8.52881e-05
850.85	8.71148e-05	850.85	9.64462e-05	850.85	0.000106427	850.85	9.94279e-05	850.85	0.000102048	850.85	0.000103887
851.114	9.57753e-05	851.114	6.5384e-05	851.114	7.9435e-05	851.114	8.96984e-05	851.114	7.19561e-05	851.114	6.0977e-05
851.379	4.26022e-05	851.379	3.36827e-05	851.379	3.99746e-05	851.379	0.000104826	851.379	0.000137431	851.379	0.000106411
851.644	9.76857e-05	851.644	9.67658e-05	851.644	8.95893e-05	851.644	4.91808e-05	851.644	7.06996e-05	851.644	8.12363e-05
851.909	6.78833e-05	851.909	0.000108846	851.909	9.48593e-05	851.909	9.67623e-05	851.909	9.14663e-05	851.909	0.000109931
852.174	5.03712e-05	852.174	6.19966e-05	852.174	5.2314e-05	852.174	6.90398e-05	852.174	5.93241e-05	852.174	0.000132449
852.438	8.99804e-05	852.438	9.33783e-05	852.438	9.30598e-05	852.438	4.99805e-05	852.438	6.35568e-05	852.438	0.000108404
852.703	8.12562e-05	852.703	8.87126e-05	852.703	0.000143317	852.703	7.22385e-05	852.703	4.84778e-05	852.703	0.000154236
852.968	7.85179e-05	852.968	7.91255e-05	852.968	9.34454e-05	852.968	9.51629e-05	852.968	9.94026e-05	852.968	0.000110861
853.233	8.14472e-05	853.233	7.70803e-05	853.233	9.41523e-05	853.233	8.62331e-05	853.233	0.00010185	853.233	8.55538e-05
853.498	0.000109148	853.498	9.47844e-05	853.498	9.67873e-05	853.498	9.02982e-05	853.498	0.000111638	853.498	8.52881e-05
853.762	7.66075e-05	853.762	9.92584e-05	853.762	0.000122559	853.762	8.45671e-05	853.762	0.000105024	853.762	9.69787e-05
854.027	0.000192888	854.027	0.000120286	854.027	0.000210477	854.027	7.40378e-05	854.027	6.76573e-05	854.027	7.92436e-05
854.292	0.000113606	854.292	0.000108526	854.292	7.4872e-05	854.292	0.000102227	854.292	0.000106744	854.292	8.99378e-05
854.557	0.000113606	854.557	0.000205675	854.557	0.000119924	854.557	5.88437e-05	854.557	7.90988e-05	854.557	8.46239e-05
854.822	0.000109912	854.822	0.000101112	854.822	0.000131235	854.822	6.31088e-05	854.822	5.0991e-05	854.822	5.57295e-05
855.086	8.69237e-05	855.086	9.50401e-05	855.086	8.74042e-05	855.086	0.000113889	855.086	9.87413e-05	855.086	0.000105614
855.351	0.000107365	855.351	0.000130832	855.351	9.74943e-05	855.351	5.57116e-05	855.351	8.36622e-05	855.351	8.82772e-05
855.616	6.58455e-05	855.616	8.16181e-05	855.616	4.89721e-05	855.616	4.92475e-05	855.616	6.57393e-05	855.616	4.98178e-05
855.881	0.000150349	855.881	0.000135434	855.881	0.000120374	855.881	0.00010296	855.881	8.3067e-05	855.881	6.25048e-05
856.146	9.51385e-05	856.146	0.000103988	856.146	9.08747e-05	856.146	0.000124685	856.146	8.78288e-05	856.146	0.000111326
856.41	7.31688e-05	856.41	7.37567e-05	856.41	0.000138561	856.41	0.000113023	856.41	9.66911e-05	856.41	7.97085e-05
856.675	6.25978e-05	856.675	8.48138e-05	856.675	9.31241e-05	856.675	9.43632e-05	856.675	6.7525e-05	856.675	6.15084e-05
856.94	8.72421e-05	856.94	8.93517e-05	856.94	8.73399e-05	856.94	9.42966e-05	856.94	9.22599e-05	856.94	0.000109666
857.205	0.000106219	857.205	0.000113256	857.205	0.000134898	857.205	0.000118221	857.205	9.80799e-05	857.205	9.68459e-05
857.469	0.0001059	857.469	0.000124696	857.469	8.61189e-05	857.469	0.000110624	857.469	0.000129627	857.469	0.000130921
857.734	8.07467e-05	857.734	0.000100856	857.734	6.80596e-05	857.734	6.7707e-05	857.734	6.09775e-05	857.734	9.5451e-05
857.999	0.000128634	857.999	9.68297e-05	857.999	7.71214e-05	857.999	7.85028e-05	857.999	8.46543e-05	857.999	6.64238e-05
858.264	0.000105455	858.264	6.76849e-05	858.264	6.63244e-05	858.264	0.000111756	858.264	9.46408e-05	858.264	0.000156494
858.529	9.83862e-05	858.529	0.000122012	858.529	0.000109448	858.529	2.17249e-05	858.529	3.22744e-05	858.529	4.42382e-05
[truncated: 50 more rows]

## Sheet: b
S_1 v	S_1 v	S_2 v	S_2 v	S_3 v	S_3 v	S_1 h	S_1 h	S_2 h	S_2 h	S_3 h	S_3 h
Wavelength (nm)	\DeltaI (norm.)	Wavelength (nm)	\DeltaI (norm.)	Wavelength (nm)	\DeltaI (norm.)	Wavelength (nm)	\DeltaI (norm.)	Wavelength (nm)	\DeltaI (norm.)	Wavelength (nm)	\DeltaI (norm.)
328.009	2.73826e-06	328.009	7.98925e-06	328.009	-1.81878e-05	328.009	2.19914e-06	328.009	-1.83859e-05	328.009	-7.17377e-06
328.275	-6.62276e-06	328.275	1.59785e-06	328.275	1.11826e-05	328.275	-1.76598e-05	328.275	2.77772e-06	328.275	-1.85322e-05
328.54	-1.57927e-05	328.54	3.6431e-06	328.54	7.96921e-06	328.54	-2.66563e-05	328.54	-4.71551e-05	328.54	7.04092e-06
328.806	2.50264e-05	328.806	-6.8388e-06	328.806	2.9049e-05	328.806	-2.59899e-05	328.806	-5.06603e-05	328.806	4.64966e-06
329.072	-1.66843e-05	329.072	2.34564e-05	329.072	-2.52572e-05	329.072	-8.86321e-06	329.072	-1.455e-06	329.072	-1.26205e-06
329.337	-8.02373e-06	329.337	9.90667e-06	329.337	-1.02828e-06	329.337	2.59899e-05	329.337	9.85429e-06	329.337	7.04092e-06
329.603	2.15877e-05	329.603	9.07578e-06	329.603	-1.6324e-05	329.603	-9.26306e-06	329.603	-2.32138e-05	329.603	-2.92265e-06
329.869	2.73826e-06	329.869	2.23699e-06	329.869	5.33423e-06	329.869	-4.53157e-05	329.869	-7.27498e-06	329.869	-3.52046e-06
330.134	8.27845e-07	330.134	1.85351e-06	330.134	-8.80469e-06	330.134	-3.15211e-05	330.134	-2.63883e-05	330.134	-4.64966e-06
330.4	-1.63022e-05	330.4	1.00345e-05	330.4	5.7841e-06	330.4	-2.02588e-05	330.4	-1.8452e-05	330.4	-9.29933e-07
330.666	2.54722e-06	330.666	-1.75124e-05	330.666	-1.67096e-06	330.666	2.93219e-06	330.666	-2.18911e-05	330.666	-3.18834e-06
330.931	-6.04964e-06	330.931	-1.14406e-05	330.931	7.71214e-07	330.931	9.3297e-07	330.931	6.61362e-08	330.931	5.71244e-06
331.197	8.85158e-06	331.197	-1.30385e-05	331.197	-8.16201e-06	331.197	6.39751e-06	331.197	-3.8359e-06	331.197	-1.19563e-06
331.463	-1.50286e-05	331.463	-5.75226e-06	331.463	1.78665e-05	331.463	-2.559e-05	331.463	-5.88612e-06	331.463	-9.83072e-06
331.728	-1.84673e-06	331.728	2.42873e-06	331.728	9.12603e-06	331.728	-3.36536e-05	331.728	4.23271e-06	331.728	-1.26205e-06
331.994	-9.55206e-06	331.994	-1.54672e-05	331.994	1.25965e-05	331.994	1.99922e-06	331.994	6.08453e-06	331.994	-8.56867e-06
332.259	-1.75121e-05	332.259	1.08015e-05	332.259	6.87666e-06	332.259	-4.33165e-06	332.259	2.31477e-06	332.259	6.37668e-06
332.525	-8.27845e-07	332.525	6.64705e-06	332.525	-3.34193e-06	332.525	2.14583e-05	332.525	1.88488e-05	332.525	-7.43946e-06
332.791	6.68644e-06	332.791	4.94694e-05	332.791	5.5913e-06	332.791	1.61937e-05	332.791	-2.97613e-06	332.791	-1.43475e-05
333.056	-3.94818e-06	333.056	8.769e-05	333.056	-2.56429e-05	333.056	-4.66485e-07	333.056	-1.05156e-05	333.056	-8.36939e-06
333.322	-2.6109e-05	333.322	6.84519e-05	333.322	-3.599e-06	333.322	7.13056e-06	333.322	1.5542e-05	333.322	1.43475e-05
333.588	4.26659e-06	333.588	0.000106481	333.588	1.37533e-05	333.588	-4.66485e-06	333.588	9.58974e-06	333.588	3.52046e-06
333.853	-2.9293e-06	333.853	4.54428e-05	333.853	1.7995e-06	333.853	1.15955e-05	333.853	-9.19293e-06	333.853	5.24748e-06
334.119	1.38823e-05	334.119	2.50543e-05	334.119	-1.45888e-05	334.119	7.66368e-06	334.119	1.52113e-06	334.119	2.32483e-06
334.385	3.18402e-07	334.385	3.55362e-05	334.385	2.07585e-05	334.385	1.01294e-05	334.385	-3.57135e-06	334.385	-1.76023e-05
334.65	-1.78942e-05	334.65	1.52754e-05	334.65	1.08613e-05	334.65	-1.11956e-05	334.65	-1.0185e-05	334.65	7.37304e-06
334.916	1.43918e-05	334.916	-1.06097e-05	334.916	-0.000375774	334.916	3.79852e-06	334.916	-5.15862e-06	334.916	1.11592e-05
335.182	9.55206e-07	335.182	-3.7901e-05	335.182	-0.000370311	335.182	-5.7311e-05	335.182	-5.29089e-07	335.182	3.38761e-06
335.447	2.91656e-05	335.447	1.8599e-05	335.447	-0.000430466	335.447	2.37907e-05	335.447	2.3809e-06	335.447	2.85622e-06
335.713	7.51429e-06	335.713	1.03541e-05	335.713	-1.25322e-05	335.713	-2.11917e-05	335.713	-1.71954e-06	335.713	1.56096e-05
335.979	4.43216e-05	335.979	3.06787e-06	335.979	1.36248e-05	335.979	4.69817e-05	335.979	9.25906e-06	335.979	4.45039e-06
336.244	3.61068e-05	336.244	8.94796e-07	336.244	1.77379e-05	336.244	-1.16621e-05	336.244	4.10044e-06	336.244	1.48125e-05
336.51	1.63659e-05	336.51	5.62443e-06	336.51	-9.64017e-06	336.51	2.86555e-06	336.51	3.17454e-05	336.51	-3.38761e-06
336.776	2.10145e-05	336.776	1.21437e-06	336.776	-5.91264e-06	336.776	1.706e-05	336.776	-1.21029e-05	336.776	1.48125e-05
337.041	-9.23366e-06	337.041	6.58314e-06	337.041	-5.14142e-06	337.041	1.40612e-05	337.041	8.26702e-06	337.041	2.16541e-05
337.307	-1.61748e-05	337.307	-1.19519e-05	337.307	4.43448e-06	337.307	2.03921e-05	337.307	5.88612e-06	337.307	5.97814e-06
337.573	-1.17172e-05	337.573	7.15837e-06	337.573	-4.88435e-06	337.573	2.59899e-06	337.573	1.79229e-05	337.573	-2.05914e-06
337.838	6.04964e-06	337.838	2.24338e-05	337.838	-8.48335e-06	337.838	4.26501e-06	337.838	-1.0185e-05	337.838	-1.33512e-05
338.104	-2.05688e-05	338.104	-3.70701e-06	338.104	-1.15682e-06	338.104	1.73266e-06	338.104	-4.06737e-05	338.104	-7.30661e-06
338.37	5.09443e-07	338.37	6.3914e-07	338.37	3.85607e-06	338.37	-2.19914e-06	338.37	-1.19706e-05	338.37	1.26205e-06
338.635	1.43281e-05	338.635	1.22076e-05	338.635	5.7841e-07	338.635	1.32615e-05	338.635	2.3809e-06	338.635	-5.44675e-06
338.901	-1.64932e-05	338.901	2.10916e-06	338.901	1.15682e-06	338.901	1.4661e-05	338.901	-2.57931e-05	338.901	2.45768e-06
339.167	1.27361e-07	339.167	-3.48331e-05	339.167	1.04757e-05	339.167	-5.33126e-07	339.167	-2.51317e-05	339.167	1.26205e-06
339.432	-5.28547e-06	339.432	-1.44446e-05	339.432	1.41389e-05	339.432	1.63936e-05	339.432	-1.59388e-05	339.432	1.08935e-05
339.698	9.67942e-06	339.698	-6.19966e-06	339.698	2.79565e-05	339.698	1.93258e-05	339.698	-2.26186e-05	339.698	1.36833e-05
339.964	5.03075e-06	339.964	7.09445e-06	339.964	-5.26353e-05	339.964	5.79774e-06	339.964	3.96817e-06	339.964	1.34176e-05
340.229	-1.52833e-06	340.229	3.77092e-06	340.229	-3.072e-05	340.229	-5.66446e-06	340.229	-1.52775e-05	340.229	4.76258e-05
340.495	-1.17809e-05	340.495	-1.14406e-05	340.495	-6.36251e-06	340.495	-9.46298e-06	340.495	-1.48806e-05	340.495	1.99271e-05
340.761	6.68644e-06	340.761	-1.00984e-05	340.761	-1.69024e-05	340.761	-1.4661e-06	340.761	-1.3095e-05	340.761	2.12556e-05
341.026	-8.85158e-06	341.026	2.55017e-05	341.026	-9.70444e-06	341.026	6.86399e-06	341.026	1.19045e-06	341.026	-7.10734e-06
341.292	1.36276e-05	341.292	8.11708e-06	341.292	1.7995e-06	341.292	2.61898e-05	341.292	-1.92456e-05	341.292	2.93593e-05
341.558	-7.70533e-06	341.558	1.34858e-05	341.558	-1.49101e-05	341.558	4.33165e-06	341.558	6.61362e-07	341.558	-1.40154e-05
341.823	-2.54722e-06	341.823	-6.13574e-06	341.823	1.54243e-06	341.823	-1.51941e-05	341.823	-1.76584e-05	341.823	-2.73002e-05
342.089	-4.71235e-06	342.089	5.68834e-06	342.089	2.24937e-06	342.089	-8.39673e-06	342.089	9.08711e-05	342.089	-2.06578e-05
342.355	7.06852e-06	342.355	2.87613e-06	342.355	-2.37148e-05	342.355	-6.54412e-05	342.355	6.15066e-06	342.355	1.22884e-05
342.62	5.73124e-07	342.62	6.51923e-06	342.62	1.9923e-06	342.62	-4.16504e-05	342.62	8.53156e-06	342.62	-6.17741e-06
342.886	-1.02525e-05	342.886	-9.77884e-06	342.886	-3.85607e-06	342.886	-8.46337e-06	342.886	-1.58727e-06	342.886	-1.28862e-05
343.152	1.18446e-05	343.152	9.26753e-06	343.152	-3.70825e-05	343.152	7.13056e-06	343.152	-2.11636e-06	343.152	7.17377e-06
343.417	1.89768e-05	343.417	-6.64705e-06	343.417	-1.65811e-05	343.417	1.0196e-05	343.417	-1.29627e-05	343.417	-9.96357e-06
343.683	-2.43259e-05	343.683	6.13574e-06	343.683	1.3689e-05	343.683	-1.01294e-05	343.683	-1.38886e-06	343.683	1.02957e-05
343.949	-1.36276e-05	343.949	-2.13473e-05	343.949	5.46276e-06	343.949	4.13172e-05	343.949	3.8359e-06	343.949	-1.23548e-05
344.215	3.05666e-06	344.215	2.49265e-06	344.215	6.42678e-07	344.215	5.59116e-05	344.215	-3.76976e-06	344.215	-8.36939e-06
344.48	2.39438e-05	344.48	2.62047e-05	344.48	-1.28536e-06	344.48	1.99922e-06	344.48	-7.8702e-06	344.48	-5.19434e-05
344.746	2.10145e-06	344.746	1.97494e-05	344.746	7.32653e-06	344.746	5.99766e-06	344.746	9.39133e-06	344.746	-4.91536e-05
345.012	1.11441e-05	345.012	9.01187e-06	345.012	-2.57071e-06	345.012	-0.000414172	345.012	5.55544e-06	345.012	-4.68952e-05
345.277	-7.25957e-06	345.277	6.3914e-08	345.277	2.79565e-05	345.277	-0.000442894	345.277	1.455e-06	345.277	-2.79644e-05
345.543	-2.41986e-06	345.543	1.64898e-05	345.543	3.27766e-06	345.543	3.99844e-07	345.543	2.0899e-05	345.543	-4.38397e-05
345.809	9.67942e-06	345.809	-3.25961e-06	345.809	-2.24295e-05	345.809	6.99727e-06	345.809	5.29089e-06	345.809	9.4986e-06
346.074	1.40097e-05	346.074	-7.03054e-06	346.074	-8.35481e-06	346.074	5.99766e-06	346.074	1.71954e-06	346.074	-8.43582e-06
346.34	-1.28634e-05	346.34	6.77488e-06	346.34	6.16971e-06	346.34	1.02627e-05	346.34	4.89408e-06	346.34	-5.18105e-06
346.606	-2.80194e-06	346.606	1.91742e-06	346.606	-1.84449e-05	346.606	-7.99689e-06	346.606	1.52775e-05	346.606	-9.56502e-06
346.871	-3.23496e-05	346.871	-1.67455e-05	346.871	8.35481e-07	346.871	4.26501e-06	346.871	3.50522e-06	346.871	-7.50589e-05
347.137	-6.30436e-06	347.137	-1.43167e-05	347.137	2.76352e-06	347.137	2.62564e-05	347.137	-1.25659e-06	347.137	-1.99271e-06
347.403	-2.82104e-05	347.403	1.04819e-05	347.403	4.49875e-06	347.403	7.0106e-05	347.403	1.58727e-06	347.403	1.99936e-05
347.669	-5.73124e-07	347.669	-1.94938e-05	347.669	1.31106e-05	347.669	1.71933e-05	347.669	1.14416e-05	347.669	1.50118e-05
347.934	-8.27845e-06	347.934	2.23699e-06	347.934	-2.31364e-06	347.934	-1.06625e-05	347.934	-2.64545e-07	347.934	-1.10263e-05
348.2	5.73124e-06	348.2	-4.09049e-06	348.2	-1.70952e-05	348.2	1.78597e-05	348.2	1.80552e-05	348.2	1.13585e-05
348.466	-2.22881e-06	348.466	-1.62342e-05	348.466	-1.14397e-05	348.466	-7.73032e-06	348.466	-1.87165e-05	348.466	-9.96357e-07
348.731	6.36804e-08	348.731	4.92138e-06	348.731	-1.7995e-05	348.731	2.65896e-05	348.731	5.02635e-06	348.731	1.66059e-06
348.997	-1.88494e-05	348.997	1.27828e-07	348.997	2.1594e-05	348.997	-9.26306e-06	348.997	-7.14271e-06	348.997	2.49753e-05
349.263	-7.76901e-06	349.263	-7.92533e-06	349.263	-3.53473e-06	349.263	1.3728e-05	349.263	4.7618e-06	349.263	-4.51682e-06
349.528	-4.96707e-05	349.528	5.56052e-06	349.528	-1.67739e-05	349.528	-4.19836e-06	349.528	2.94967e-05	349.528	4.71609e-06
349.794	-1.0762e-05	349.794	5.30486e-06	349.794	-1.34962e-05	349.794	7.5304e-06	349.794	3.24067e-05	349.794	-1.1757e-05
350.06	8.40581e-06	350.06	-9.52318e-06	350.06	5.07716e-06	350.06	7.99689e-07	350.06	2.34122e-05	350.06	-4.64966e-07
350.326	-8.91526e-07	350.326	-3.4194e-05	350.326	5.7841e-06	350.326	9.79618e-06	350.326	6.28293e-06	350.326	-1.77351e-05
350.591	7.96005e-06	350.591	-1.91742e-06	350.591	1.41389e-06	350.591	6.93063e-06	350.591	-9.39133e-06	350.591	-9.63145e-06
350.857	-6.177e-06	350.857	-2.03246e-05	350.857	-1.86377e-06	350.857	2.39907e-06	350.857	-1.32272e-06	350.857	1.05614e-05
351.123	-9.1063e-06	351.123	1.16323e-05	351.123	8.74042e-06	351.123	-0.000405375	351.123	5.75385e-06	351.123	-1.35504e-05
351.388	1.52833e-06	351.388	6.90271e-06	351.388	-8.93323e-06	351.388	-7.73032e-06	351.388	1.75922e-05	351.388	1.08271e-05
351.654	-8.59685e-06	351.654	-2.23699e-06	351.654	4.88435e-06	351.654	3.79852e-06	351.654	1.48806e-05	351.654	1.85322e-05
351.92	-7.00484e-06	351.92	1.18241e-05	351.92	-1.15039e-05	351.92	-1.13289e-06	351.92	5.02635e-06	351.92	4.1847e-06
352.186	7.64165e-06	352.186	2.7483e-06	352.186	6.74812e-06	352.186	-2.64564e-05	352.186	5.99855e-05	352.186	-2.79644e-05
352.451	-1.45191e-05	352.451	-2.53738e-05	352.451	8.16201e-06	352.451	1.75265e-05	352.451	2.94967e-05	352.451	1.85987e-06
352.717	-1.06983e-05	352.717	-4.92138e-06	352.717	3.85607e-07	352.717	4.66485e-06	352.717	-1.38886e-06	352.717	7.50589e-06
352.983	-1.81489e-05	352.983	4.15441e-06	352.983	5.84837e-06	352.983	-1.52607e-05	352.983	2.03699e-05	352.983	1.2222e-05
353.248	-8.27845e-06	353.248	-1.1121e-05	353.248	-1.61312e-05	353.248	-1.39279e-05	353.248	2.31477e-06	353.248	-6.57595e-06
353.514	-2.34981e-05	353.514	1.57868e-05	353.514	-9.64017e-06	353.514	-7.73032e-06	353.514	-1.12431e-06	353.514	3.5736e-05
353.78	6.94116e-06	353.78	1.51476e-05	353.78	-1.31749e-05	353.78	2.93219e-06	353.78	5.4893e-06	353.78	-1.4414e-05
354.046	3.29864e-05	354.046	1.71929e-05	354.046	2.63498e-06	354.046	3.33204e-06	354.046	6.15066e-06	354.046	-9.29933e-07
354.311	-3.31138e-06	354.311	-8.18099e-06	354.311	6.94092e-06	354.311	1.83928e-05	354.311	3.30681e-07	354.311	-1.35504e-05
354.577	-7.1322e-06	354.577	-2.26255e-05	354.577	1.02828e-05	354.577	6.79735e-06	354.577	1.98408e-07	354.577	-2.11892e-05
354.843	1.03162e-05	354.843	-6.77488e-05	354.843	-1.59384e-05	354.843	1.94591e-05	354.843	1.25659e-06	354.843	-4.64966e-07
355.108	2.13329e-05	355.108	-1.45724e-05	355.108	-1.42675e-05	355.108	-5.86438e-06	355.108	-1.81874e-05	355.108	5.91172e-06
355.374	1.56654e-05	355.374	4.47398e-06	355.374	7.5836e-06	355.374	-6.59743e-06	355.374	2.64545e-07	355.374	-1.72702e-05
355.64	5.70576e-05	355.64	-2.81221e-06	355.64	2.21081e-05	355.64	7.46376e-06	355.64	-9.3252e-06	355.64	-1.34176e-05
355.906	0.000109339	355.906	-2.33925e-05	355.906	-5.52703e-06	355.906	-3.86516e-06	355.906	1.07141e-05	355.906	-2.19198e-06
356.171	3.82082e-06	356.171	-8.30882e-06	356.171	-2.80208e-05	356.171	6.66407e-07	356.171	4.43112e-06	356.171	6.04456e-06
356.437	1.63022e-05	356.437	-9.77884e-06	356.437	-6.49105e-06	356.437	-1.93924e-05	356.437	-1.58727e-06	356.437	-8.50224e-06
356.703	1.14625e-05	356.703	4.53789e-06	356.703	-2.33935e-05	356.703	1.26617e-06	356.703	1.59388e-05	356.703	-8.03728e-06
356.968	1.56017e-05	356.968	6.07183e-06	356.968	1.61312e-05	356.968	-7.06392e-06	356.968	-6.41521e-06	356.968	-7.57231e-06
357.234	9.29734e-06	357.234	1.36776e-05	357.234	-8.80469e-06	357.234	-7.46376e-06	357.234	4.43112e-05	357.234	-1.85987e-06
357.5	7.57797e-06	357.5	1.52115e-05	357.5	-1.40746e-05	357.5	8.9965e-06	357.5	4.5171e-05	357.5	-1.10263e-05
357.766	-7.45061e-06	357.766	-5.75226e-06	357.766	-3.05915e-05	357.766	8.66329e-07	357.766	8.17443e-05	357.766	-5.38033e-06
358.031	2.19061e-05	358.031	9.97058e-06	358.031	-1.21466e-05	358.031	6.79735e-06	358.031	-1.23675e-05	358.031	1.18899e-05
358.297	3.37506e-06	358.297	1.98133e-05	358.297	1.009e-05	358.297	7.33048e-06	358.297	1.91133e-05	358.297	-5.38033e-06
358.563	-3.62978e-06	358.563	1.47641e-05	358.563	-1.7031e-05	358.563	-2.10585e-05	358.563	-1.24336e-05	358.563	-5.91172e-06
358.829	2.73826e-06	358.829	1.50198e-05	358.829	-1.2725e-05	358.829	-0.000237241	358.829	2.24863e-06	358.829	-1.02293e-05
359.094	-2.3116e-05	359.094	-2.39038e-05	359.094	1.13754e-05	359.094	-0.000448092	359.094	-5.40994e-05	359.094	0.000401465
359.36	-1.11441e-05	359.36	-1.21437e-05	359.36	0.000371596	359.36	-0.000374987	359.36	-6.73927e-05	359.36	0.000297246
359.626	4.58499e-06	359.626	-1.39972e-05	359.626	0.000384514	359.626	-0.000293352	359.626	-1.41531e-05	359.626	-1.52775e-06
359.892	1.93588e-05	359.892	-7.22228e-06	359.892	2.76352e-06	359.892	7.99689e-07	359.892	-1.71293e-05	359.892	1.00964e-05
360.157	7.00484e-06	360.157	-1.32941e-05	360.157	-7.45507e-06	360.157	0.000121953	360.157	-2.26186e-05	360.157	-8.50224e-06
360.423	-9.36102e-06	360.423	3.51527e-06	360.423	-1.45245e-05	360.423	0.000391381	360.423	1.08463e-05	360.423	1.82001e-05
360.689	-5.09443e-06	360.689	-7.60576e-06	360.689	1.03471e-05	360.689	0.000261165	360.689	1.38886e-05	360.689	4.1847e-06
360.954	8.91526e-06	360.954	1.49559e-05	360.954	3.9846e-06	360.954	-7.93024e-06	360.954	-8.92838e-06	360.954	7.04092e-06
361.22	-4.07555e-06	361.22	9.20361e-06	361.22	-4.17741e-06	361.22	-1.6327e-05	361.22	-1.12431e-05	361.22	2.46432e-05
361.486	-1.26724e-05	361.486	7.98925e-06	361.486	-1.65168e-05	361.486	-1.57938e-05	361.486	-3.49199e-05	361.486	-3.32119e-07
361.752	-2.13966e-05	361.752	-6.3914e-06	361.752	1.32392e-05	361.752	-1.57938e-05	361.752	-2.61899e-05	361.752	3.45404e-06
362.017	-0.000115325	362.017	-2.04525e-06	362.017	1.88305e-05	362.017	-2.17915e-05	362.017	1.47484e-05	362.017	2.34476e-05
362.283	-0.00038775	362.283	1.40611e-06	362.283	6.94092e-06	362.283	-4.13172e-06	362.283	-1.71954e-06	362.283	-2.05249e-05
362.549	-0.00034744	362.549	1.36776e-05	362.549	-2.57071e-07	362.549	-1.66602e-06	362.549	-1.05818e-06	362.549	-2.72337e-06
362.815	-8.91526e-06	362.815	4.34615e-06	362.815	-2.31364e-06	362.815	2.71228e-05	362.815	-8.53156e-06	362.815	2.06578e-05
363.08	-4.20291e-06	363.08	-2.35203e-05	363.08	1.04757e-05	363.08	-2.99883e-06	363.08	-1.02511e-05	363.08	7.37304e-06
363.346	1.65569e-05	363.346	-1.15684e-05	363.346	1.71595e-05	363.346	-3.86516e-06	363.346	1.2632e-05	363.346	-2.25177e-05
363.612	-8.27845e-05	363.612	1.39332e-05	363.612	-6.61958e-06	363.612	1.29283e-05	363.612	1.91795e-06	363.612	9.96357e-07
363.878	-5.47015e-05	363.878	1.15684e-05	363.878	1.34962e-06	363.878	-2.79891e-06	363.878	-3.1084e-06	363.878	1.69381e-05
364.143	2.01867e-05	364.143	-1.16963e-05	364.143	-4.30594e-06	364.143	-6.39751e-06	364.143	-1.54759e-05	364.143	2.32483e-06
364.409	1.56017e-05	364.409	-2.23699e-06	364.409	-7.71214e-07	364.409	-1.55273e-05	364.409	-2.77772e-06	364.409	8.43582e-06
364.675	1.72574e-05	364.675	-3.96267e-06	364.675	-2.69282e-05	364.675	-2.1325e-06	364.675	1.34918e-05	364.675	-2.98907e-05
364.941	5.09443e-05	364.941	7.98925e-06	364.941	6.94092e-06	364.941	-8.86321e-06	364.941	8.00248e-06	364.941	4.1847e-06
365.206	-2.85288e-05	365.206	3.38744e-06	365.206	-4.608e-05	365.206	2.17249e-05	365.206	5.81998e-06	365.206	-1.01628e-05
365.472	1.27361e-05	365.472	2.62047e-06	365.472	-2.73781e-05	365.472	-9.6629e-06	365.472	-1.85181e-06	365.472	5.84529e-06
365.738	-8.78789e-06	365.738	9.84275e-06	365.738	-6.87666e-06	365.738	8.66329e-06	365.738	8.00248e-06	365.738	3.85258e-06
366.004	8.15109e-06	366.004	-6.07183e-06	366.004	-1.09255e-05	366.004	-2.46571e-06	366.004	1.85181e-06	366.004	1.5211e-05
366.269	1.42007e-05	366.269	-1.41889e-05	366.269	2.57071e-07	366.269	8.72993e-06	366.269	1.05818e-05	366.269	2.12556e-06
366.535	2.43896e-05	366.535	2.42873e-06	366.535	-9.06176e-06	366.535	-8.39673e-06	366.535	-9.85429e-06	366.535	1.50782e-05
366.801	2.87835e-05	366.801	1.59146e-05	366.801	-1.38176e-05	366.801	1.33281e-05	366.801	-1.5542e-05	366.801	-5.51317e-06
367.067	4.77603e-05	367.067	-2.13473e-05	367.067	9.89724e-06	367.067	-1.00627e-05	367.067	-1.12431e-05	367.067	-1.16906e-05
367.332	5.54019e-06	367.332	9.01187e-06	367.332	1.15682e-06	367.332	-2.33909e-05	367.332	-4.89408e-06	367.332	1.26205e-06
367.598	-6.36804e-06	367.598	-6.26357e-06	367.598	1.01543e-05	367.598	1.73266e-06	367.598	-4.96021e-06	367.598	-3.919e-06
367.864	6.36804e-08	367.864	-1.77042e-05	367.864	-4.75582e-06	367.864	4.86477e-06	367.864	-3.70362e-06	367.864	-8.46903e-05
368.13	-1.54743e-05	368.13	-6.3914e-07	368.13	3.92034e-06	368.13	1.04626e-05	368.13	-1.6997e-05	368.13	-1.59417e-06
368.395	-3.58521e-05	368.395	1.03541e-05	368.395	-4.49875e-06	368.395	4.19836e-06	368.395	-2.57931e-06	368.395	1.0495e-05
368.661	-6.10058e-05	368.661	-1.08654e-06	368.661	-5.3985e-06	368.661	-5.19798e-06	368.661	-2.05683e-05	368.661	-1.32848e-07
368.927	-4.27932e-05	368.927	-2.17308e-06	368.927	3.45761e-05	368.927	6.66407e-08	368.927	1.02511e-05	368.927	1.28862e-05
369.193	-1.63022e-05	369.193	7.66968e-07	369.193	9.96151e-06	369.193	-2.23246e-05	369.193	-4.62953e-06	369.193	6.37668e-06
369.459	-2.12693e-05	369.459	2.08999e-05	369.459	1.05399e-05	369.459	1.23285e-05	369.459	1.98408e-06	369.459	6.04456e-06
369.724	1.66206e-05	369.724	-1.23354e-05	369.724	-4.37021e-06	369.724	-6.0643e-06	369.724	6.61362e-06	369.724	-3.18834e-06
369.99	1.11441e-05	369.99	-1.08015e-05	369.99	8.29055e-06	369.99	-3.09879e-05	369.99	-1.164e-05	369.99	-1.64731e-05
370.256	1.713e-05	370.256	-1.85351e-05	370.256	-2.12084e-06	370.256	-1.75265e-05	370.256	4.23271e-06	370.256	3.65331e-06
370.522	1.78305e-05	370.522	-4.98529e-06	370.522	-2.69925e-06	370.522	-1.09957e-05	370.522	-1.56081e-05	370.522	3.65331e-06
370.787	-5.09443e-07	370.787	1.53394e-06	370.787	8.35481e-07	370.787	-5.06469e-06	370.787	2.3809e-05	370.787	-4.84894e-06
371.053	6.43172e-06	371.053	-3.18931e-05	371.053	4.56301e-06	371.053	-5.58449e-05	371.053	1.0185e-05	371.053	4.51682e-06
371.319	1.4137e-05	371.319	8.18099e-06	371.319	-1.31106e-05	371.319	-2.93219e-06	371.319	2.48672e-05	371.319	7.30661e-07
371.585	-1.14625e-06	371.585	-2.42873e-06	371.585	-2.11441e-05	371.585	-2.19914e-05	371.585	-8.53156e-06	371.585	-2.77651e-05
371.85	-7.89637e-06	371.85	-9.77884e-06	371.85	8.35481e-07	371.85	3.46532e-06	371.85	-1.87827e-05	371.85	2.29826e-05
372.116	-4.64867e-06	372.116	1.21437e-06	372.116	-1.06042e-05	372.116	1.55939e-05	372.116	-5.62157e-06	372.116	3.05549e-06
372.382	6.36804e-06	372.382	-3.29796e-05	372.382	2.44218e-06	372.382	-9.52962e-06	372.382	-2.00393e-05	372.382	-2.32483e-06
372.648	1.97409e-05	372.648	1.43806e-05	372.648	-3.72753e-06	372.648	-1.13289e-05	372.648	1.32272e-07	372.648	-8.70151e-06
372.914	1.94225e-05	372.914	1.61063e-05	372.914	3.02059e-06	372.914	-2.93219e-06	372.914	4.69567e-06	372.914	1.5676e-05
373.179	3.18402e-05	373.179	-1.47641e-05	373.179	-1.51672e-05	373.179	-6.99727e-06	373.179	2.79095e-05	373.179	-1.11592e-05
373.445	7.22772e-05	373.445	-8.05316e-06	373.445	1.93446e-05	373.445	1.706e-05	373.445	1.48806e-05	373.445	-5.77887e-06
373.711	6.4954e-06	373.711	-6.07183e-06	373.711	2.18511e-06	373.711	2.25912e-05	373.711	3.30681e-07	373.711	-8.76794e-06
373.977	3.68709e-05	373.977	-2.66521e-05	373.977	9.64017e-06	373.977	9.12978e-06	373.977	-9.39133e-06	373.977	-6.57595e-06
374.242	-3.69346e-06	374.242	4.41006e-06	374.242	1.64526e-05	374.242	1.59938e-06	374.242	-8.66384e-06	374.242	-7.30661e-07
374.508	-3.05666e-06	374.508	1.66176e-06	374.508	1.51029e-05	374.508	-3.26539e-06	374.508	-1.64018e-05	374.508	-1.32183e-05
374.774	-1.2354e-05	374.774	-6.00791e-06	374.774	-1.45888e-05	374.774	-1.13289e-05	374.774	1.47484e-05	374.774	-9.16648e-06
375.04	1.84673e-06	375.04	-1.09293e-05	375.04	-2.10798e-05	375.04	2.40573e-05	375.04	-8.86225e-06	375.04	2.47096e-05
375.306	3.8845e-06	375.306	-9.84275e-06	375.306	1.06042e-05	375.306	9.6629e-06	375.306	-1.05818e-06	375.306	3.05549e-06
375.571	6.24068e-06	375.571	5.944e-06	375.571	-2.89205e-05	375.571	2.92553e-05	375.571	1.03172e-05	375.571	-1.68716e-05
375.837	1.91678e-05	375.837	1.57868e-05	375.837	-1.38818e-05	375.837	1.9659e-05	375.837	1.18384e-05	375.837	3.32119e-07
376.103	-5.54019e-06	376.103	5.30486e-06	376.103	2.14012e-05	376.103	-1.0196e-05	376.103	-3.17454e-06	376.103	1.21555e-05
376.369	1.65569e-05	376.369	-2.44791e-05	376.369	2.41004e-05	376.369	-2.39907e-06	376.369	8.53156e-06	376.369	-7.30661e-07
376.634	1.73211e-05	376.634	-3.13178e-06	376.634	-1.58099e-05	376.634	2.46571e-06	376.634	3.37294e-05	376.634	4.51682e-06
376.9	-1.5538e-05	376.9	-1.75124e-05	376.9	4.75582e-06	376.9	-6.59743e-05	376.9	-3.96817e-06	376.9	3.48725e-05
377.166	-2.67458e-06	377.166	1.47641e-05	377.166	1.18895e-05	377.166	2.33242e-06	377.166	-8.00248e-06	377.166	-2.19198e-06
377.432	8.53317e-06	377.432	6.8388e-06	377.432	-1.28536e-06	377.432	-7.99689e-07	377.432	1.77245e-05	377.432	2.006e-05
377.698	1.20993e-05	377.698	-1.00984e-05	377.698	1.52315e-05	377.698	-1.1862e-05	377.698	1.6534e-05	377.698	5.04821e-06
377.963	-2.54722e-06	377.963	-1.81516e-05	377.963	3.08485e-06	377.963	1.75265e-05	377.963	-2.30154e-05	377.963	-1.20891e-05
378.229	3.71257e-05	378.229	-2.30729e-05	378.229	-9.06176e-06	378.229	1.93258e-06	378.229	-2.11636e-06	378.229	1.36833e-05
378.495	1.80852e-05	378.495	1.77681e-05	378.495	2.57071e-06	378.495	-1.39945e-06	378.495	4.62953e-06	378.495	4.64966e-06
378.761	0.000114497	378.761	-4.02658e-06	378.761	-1.03471e-05	378.761	1.83262e-05	378.761	9.92042e-07	378.761	1.42147e-05
379.026	0.00038724	379.026	-1.23354e-05	379.026	-1.7995e-06	379.026	1.29949e-05	379.026	2.06345e-05	379.026	-1.38826e-05
379.292	0.000383865	379.292	9.71492e-06	379.292	8.54762e-06	379.292	9.52962e-06	379.292	1.49468e-05	379.292	8.63509e-06
379.558	0.000404179	379.558	8.88404e-06	379.558	4.22239e-05	379.558	2.33909e-05	379.558	-1.23675e-05	379.558	-1.30855e-05
379.824	9.29734e-06	379.824	-4.41006e-06	379.824	5.05788e-05	379.824	1.25285e-05	379.824	-1.02511e-05	379.824	-4.25112e-06
380.09	-5.03075e-06	380.09	9.5871e-07	380.09	3.03344e-05	380.09	1.29949e-05	380.09	0	380.09	-7.17377e-06
380.355	-1.33729e-06	380.355	-3.77092e-06	380.355	1.15682e-05	380.355	4.06508e-06	380.355	1.05818e-05	380.355	-5.64602e-06
380.621	-3.8845e-06	380.621	8.2449e-06	380.621	-2.82778e-06	380.621	-5.19798e-06	380.621	-5.35703e-06	380.621	-2.49089e-05
380.887	7.83269e-06	380.887	-1.60424e-05	380.887	1.54885e-05	380.887	-1.98589e-05	380.887	1.05818e-06	380.887	-8.83436e-06
381.153	9.87046e-06	381.153	-1.07375e-05	381.153	-1.6067e-06	381.153	-1.16621e-05	381.153	2.94306e-05	381.153	-1.0495e-05
381.419	2.0123e-05	381.419	-2.44151e-05	381.419	-7.13373e-06	381.419	-1.7993e-06	381.419	-3.63749e-06	381.419	-7.50589e-06
381.684	-8.46949e-06	381.684	-2.10916e-06	381.684	-1.07327e-05	381.684	-7.46376e-06	381.684	-1.87827e-05	381.684	1.20227e-05
381.95	5.09443e-07	381.95	1.72568e-05	381.95	-5.33423e-06	381.95	-6.39751e-06	381.95	-1.54097e-05	381.95	1.45468e-05
382.216	8.08741e-06	382.216	-5.24095e-06	382.216	-9.89724e-06	382.216	-2.99883e-06	382.216	-4.69567e-06	382.216	6.80844e-05
382.482	8.08741e-06	382.482	-7.79751e-06	382.482	-8.86896e-06	382.482	-7.2705e-05	382.482	2.75126e-05	382.482	0.000411097
382.748	1.12714e-05	382.748	4.02658e-06	382.748	-2.98203e-05	382.748	-5.93102e-06	382.748	5.35703e-06	382.748	0.000395819
383.013	2.72552e-05	383.013	2.04525e-06	383.013	1.28536e-07	383.013	-4.86477e-06	383.013	6.2168e-06	383.013	5.27405e-05
383.279	-1.33092e-05	383.279	-7.09445e-06	383.279	1.536e-05	383.279	6.26423e-06	383.279	1.5079e-05	383.279	1.68716e-05
383.545	-1.48375e-05	383.545	6.90271e-06	383.545	-4.74296e-05	383.545	-2.23913e-05	383.545	4.29885e-06	383.545	1.56096e-05
383.811	-4.05007e-05	383.811	-2.49265e-05	383.811	-0.000117417	383.811	-1.13289e-05	383.811	8.53156e-06	383.811	-9.36575e-06
384.077	9.55206e-07	384.077	-9.71492e-06	384.077	-7.41008e-05	384.077	-2.83889e-05	384.077	-2.93645e-05	384.077	9.03363e-06
384.342	-5.41283e-06	384.342	-7.22228e-06	384.342	1.11183e-05	384.342	9.99611e-07	384.342	-2.01054e-05	384.342	8.1037e-06
384.608	1.05709e-05	384.608	7.98925e-06	384.608	-1.26608e-05	384.608	-1.78597e-05	384.608	-8.99452e-06	384.608	4.93529e-05
384.874	2.66184e-05	384.874	6.65984e-05	384.874	-5.135e-05	384.874	1.04626e-05	384.874	-1.93779e-05	384.874	-1.3949e-06
385.14	-8.21477e-06	385.14	1.08654e-06	385.14	-3.52188e-05	385.14	5.06469e-06	385.14	-2.44704e-06	385.14	5.44675e-06
385.406	1.24177e-05	385.406	3.04231e-05	385.406	-1.88947e-05	385.406	1.63936e-05	385.406	1.98408e-06	385.406	1.18234e-05
385.671	-1.06983e-05	385.671	-6.64705e-06	385.671	1.11183e-05	385.671	5.19798e-06	385.671	-2.5264e-05	385.671	-7.30661e-07
385.937	1.5538e-05	385.937	-1.08654e-05	385.937	7.06946e-07	385.937	1.21286e-05	385.937	1.27643e-05	385.937	1.70709e-05
386.203	3.2477e-06	386.203	-8.30882e-07	386.203	1.06685e-05	386.203	1.21286e-05	386.203	-1.87165e-05	386.203	5.64602e-06
386.469	-2.15877e-05	386.469	-3.38744e-06	386.469	8.03348e-06	386.469	5.33126e-07	386.469	1.09786e-05	386.469	-1.5211e-05
386.735	-2.80194e-06	386.735	-2.01329e-05	386.735	3.27766e-06	386.735	-8.86321e-06	386.735	-1.95763e-05	386.735	-2.46432e-05
387	3.5661e-06	387	-4.92777e-05	387	-9.70444e-06	387	-1.26617e-06	387	-1.52113e-06	387	1.38161e-05
387.266	7.70533e-06	387.266	-0.000142017	387.266	1.92803e-06	387.266	4.22502e-05	387.266	1.06479e-05	387.266	4.11827e-06
387.532	-1.68116e-05	387.532	-1.13128e-05	387.532	5.07716e-06	387.532	1.88593e-05	387.532	1.06479e-05	387.532	-1.14249e-05
387.798	2.19061e-05	387.798	4.60181e-06	387.798	7.90494e-05	387.798	4.66485e-07	387.798	1.15077e-05	387.798	-1.1292e-06
388.064	5.92228e-06	388.064	3.57918e-06	388.064	1.47816e-06	388.064	6.26423e-06	388.064	-1.15738e-05	388.064	3.05549e-06
388.329	0.000105327	388.329	1.28467e-05	388.329	1.82521e-05	388.329	1.07292e-05	388.329	6.87816e-06	388.329	-1.70709e-05
388.595	4.464e-05	388.595	5.36877e-06	388.595	1.35605e-05	388.595	2.99883e-06	388.595	-1.34256e-05	388.595	1.26869e-05
388.861	2.86562e-06	388.861	-2.36482e-05	388.861	1.67096e-06	388.861	9.3297e-06	388.861	-1.98408e-07	388.861	-6.7088e-06
389.127	2.64274e-05	389.127	4.79355e-06	389.127	-4.94862e-06	389.127	1.95924e-05	389.127	4.03431e-05	389.127	-1.51446e-05
389.393	3.02482e-05	389.393	7.03054e-06	389.393	1.38176e-05	389.393	4.65819e-05	389.393	-1.00527e-05	389.393	3.02228e-05
389.659	-3.75714e-06	389.659	1.45085e-05	389.659	-1.47816e-06	389.659	1.61937e-05	389.659	-7.60566e-06	389.659	1.32848e-06
389.924	5.54019e-06	389.924	4.92138e-06	389.924	1.47816e-06	389.924	1.04626e-05	389.924	-7.40725e-06	389.924	-4.05185e-06
390.19	3.31138e-06	390.19	1.78959e-06	390.19	-1.4396e-05	390.19	1.33948e-05	390.19	-2.05022e-05	390.19	7.04092e-06
390.456	8.27845e-07	390.456	2.06442e-05	390.456	-8.93323e-06	390.456	3.66524e-06	390.456	1.71954e-06	390.456	-2.98907e-06
390.722	1.27998e-05	390.722	-8.56447e-06	390.722	-1.95374e-05	390.722	-2.06586e-06	390.722	-8.66384e-06	390.722	1.31519e-05
390.988	1.44554e-05	390.988	1.2655e-05	390.988	2.34577e-05	390.988	5.99766e-06	390.988	1.27643e-05	390.988	3.04885e-05
391.253	-7.51429e-06	391.253	-6.8388e-06	391.253	4.62728e-06	391.253	2.01921e-05	391.253	-2.64545e-06	391.253	-3.05549e-06
391.519	2.16513e-06	391.519	-8.94796e-06	391.519	1.02828e-05	391.519	1.43278e-05	391.519	-5.89273e-05	391.519	1.92629e-06
391.785	-1.56654e-05	391.785	2.58852e-05	391.785	4.69155e-06	391.785	2.46571e-05	391.785	-5.09248e-06	391.785	-1.83994e-05
392.051	-7.45061e-06	392.051	1.15684e-05	392.051	2.26865e-05	392.051	2.17915e-05	392.051	-1.05818e-06	392.051	-1.20891e-05
392.317	-1.15262e-05	392.317	1.58507e-05	392.317	-4.38949e-05	392.317	-1.91925e-05	392.317	1.87165e-05	392.317	-1.16906e-05
392.583	4.77603e-06	392.583	-3.77092e-06	392.583	-4.82009e-06	392.583	1.39945e-05	392.583	-1.23675e-05	392.583	-9.83072e-06
392.848	-9.87046e-06	392.848	1.05458e-05	392.848	5.14142e-07	392.848	-1.38613e-05	392.848	-1.20368e-05	392.848	2.26505e-05
393.114	-1.12077e-05	393.114	-7.28619e-06	393.114	-1.00258e-05	393.114	9.46298e-06	393.114	-1.6534e-05	393.114	2.006e-05
393.38	-1.08893e-05	393.38	2.01968e-05	393.38	3.10414e-05	393.38	6.59743e-06	393.38	-3.24067e-06	393.38	1.64067e-05
393.646	3.94818e-06	393.646	-1.06097e-05	393.646	-2.19153e-05	393.646	1.72599e-05	393.646	-4.10044e-06	393.646	1.32183e-05
393.912	6.30436e-06	393.912	-9.71492e-06	393.912	3.47046e-06	393.912	7.79696e-06	393.912	8.92838e-06	393.912	3.78615e-06
394.178	-1.16535e-05	394.178	5.56052e-06	394.178	-3.32265e-05	394.178	3.73188e-06	394.178	4.62953e-06	394.178	-4.05185e-06
394.443	-4.45763e-07	394.443	1.65537e-05	394.443	-1.63883e-05	394.443	1.32615e-05	394.443	2.31477e-05	394.443	-1.11592e-05
394.709	-1.97409e-06	394.709	-6.3914e-07	394.709	7.84067e-06	394.709	1.09291e-05	394.709	8.20088e-06	394.709	-1.20227e-05
394.975	5.54019e-06	394.975	0.000159785	394.975	1.49744e-05	394.975	-1.0196e-05	394.975	5.35703e-06	394.975	6.24383e-06
395.241	1.27361e-06	395.241	0.000384634	395.241	-2.14654e-05	395.241	7.26384e-06	395.241	-6.34907e-06	395.241	2.45768e-06
395.507	1.01889e-06	395.507	0.000412693	395.507	1.52315e-05	395.507	-1.72599e-05	395.507	8.53156e-06	395.507	8.23655e-06
395.772	7.57797e-06	395.772	0.000381247	395.772	-1.54243e-06	395.772	5.79774e-06	395.772	-6.23003e-05	395.772	-2.72337e-06
396.038	1.19719e-05	396.038	4.37811e-05	396.038	4.19669e-05	396.038	9.79618e-06	396.038	-2.51317e-05	396.038	7.97085e-06
396.304	3.18402e-07	396.304	1.78959e-05	396.304	2.24937e-06	396.304	-6.0643e-06	396.304	-1.21691e-05	396.304	-2.42447e-05
396.57	2.50264e-05	396.57	-5.43269e-06	396.57	9.12603e-06	396.57	2.35242e-05	396.57	-1.62695e-05	396.57	1.77351e-05
396.836	1.94225e-05	396.836	-1.02262e-05	396.836	6.61958e-06	396.836	9.6629e-06	396.836	-1.12431e-06	396.836	-9.69787e-06
397.102	-5.92228e-06	397.102	-1.25271e-05	397.102	-1.73523e-05	397.102	-2.77892e-05	397.102	8.39929e-06	397.102	1.44804e-05
397.367	-1.78305e-06	397.367	-2.92087e-05	397.367	-4.60157e-05	397.367	-0.000106425	397.367	-2.21556e-05	397.367	-1.66059e-06
397.633	-4.71235e-06	397.633	-3.32353e-06	397.633	-4.01674e-05	397.633	-4.53823e-05	397.633	-2.07006e-05	397.633	2.29162e-05
397.899	2.6109e-06	397.899	-7.15837e-06	397.899	-1.54243e-05	397.899	-1.03293e-05	397.899	-4.70228e-05	397.899	7.57231e-06
398.165	-1.0953e-05	398.165	8.11708e-06	398.165	6.16971e-06	398.165	-2.33242e-06	398.165	-7.69825e-05	398.165	6.50953e-06
398.431	2.22881e-06	398.431	-1.91742e-06	398.431	6.55532e-06	398.431	6.66407e-07	398.431	-9.52361e-06	398.431	7.30661e-06
398.697	-1.60475e-05	398.697	2.39038e-05	398.697	3.3355e-05	398.697	-7.5304e-06	398.697	1.22352e-05	398.697	-1.92629e-06
398.962	-1.40097e-06	398.962	2.21781e-05	398.962	-1.12469e-05	398.962	-1.17954e-05	398.962	-1.25659e-05	398.962	-6.77522e-06
399.228	-2.99298e-06	399.228	7.66968e-06	399.228	1.6067e-06	399.228	5.7311e-06	399.228	1.21029e-05	399.228	-6.37668e-06
399.494	6.8138e-06	399.494	1.34219e-06	399.494	2.35863e-05	399.494	4.33165e-06	399.494	4.00124e-05	399.494	6.9745e-06
399.76	-1.54107e-05	399.76	-2.5246e-05	399.76	3.79823e-05	399.76	2.9122e-05	399.76	5.97871e-05	399.76	8.70151e-06
400.026	-1.52196e-05	400.026	-1.25911e-05	400.026	2.69282e-05	400.026	-2.73227e-05	400.026	6.53425e-05	400.026	-1.30191e-05
400.292	-1.36913e-05	400.292	-1.01623e-05	400.292	5.64271e-05	400.292	4.73149e-06	400.292	2.24202e-05	400.292	-9.96357e-06
400.558	-1.84036e-05	400.558	3.70701e-06	400.558	-4.43448e-06	400.558	-1.63936e-05	400.558	-8.86225e-06	400.558	4.84894e-06
400.823	-1.65569e-05	400.823	-7.92533e-06	400.823	1.85734e-05	400.823	7.99689e-06	400.823	1.71293e-05	400.823	1.14913e-05
401.089	5.03075e-06	401.089	-1.84072e-05	401.089	2.14654e-05	401.089	-2.68562e-05	401.089	8.13475e-06	401.089	5.38033e-06
401.355	-5.22179e-06	401.355	1.13128e-05	401.355	1.28536e-07	401.355	1.35947e-05	401.355	-1.17722e-05	401.355	3.45404e-06
401.621	1.79579e-05	401.621	-1.91742e-07	401.621	-6.74812e-06	401.621	-2.39907e-06	401.621	-3.96817e-07	401.621	-1.48125e-05
401.887	-2.54722e-06	401.887	-1.40611e-06	401.887	-3.21339e-06	401.887	1.22619e-05	401.887	1.53436e-05	401.887	1.02957e-05
402.153	-6.36804e-08	402.153	-4.28224e-06	402.153	3.72753e-06	402.153	2.21914e-05	402.153	7.4337e-05	402.153	8.96721e-06
402.418	-3.5661e-06	402.418	-7.03054e-06	402.418	5.52703e-06	402.418	-2.53235e-06	402.418	3.5449e-05	402.418	5.65931e-05
402.684	-1.92315e-05	402.684	2.55656e-07	402.684	9.64017e-06	402.684	1.06625e-05	402.684	3.17454e-06	402.684	2.92929e-05
402.95	1.91678e-05	402.95	-1.34858e-05	402.95	-1.14397e-05	402.95	7.99689e-06	402.95	1.07802e-05	402.95	6.31026e-05
403.216	1.27998e-05	403.216	1.53394e-06	403.216	-1.67096e-06	403.216	-8.66329e-07	403.216	9.45747e-06	403.216	2.23848e-05
403.482	-8.85158e-06	403.482	3.00396e-06	403.482	-1.3432e-05	403.482	-5.33126e-06	403.482	8.26702e-06	403.482	3.15513e-05
403.748	-6.55908e-06	403.748	-1.54672e-05	403.748	-1.04757e-05	403.748	-2.6523e-05	403.748	-1.3095e-05	403.748	4.71609e-06
404.013	-3.547e-05	404.013	-1.08654e-06	404.013	-2.05657e-06	404.013	-4.93141e-06	404.013	-3.33326e-05	404.013	1.26205e-05
404.279	1.18446e-05	404.279	1.29106e-05	404.279	-1.2468e-05	404.279	-3.09879e-05	404.279	-2.50656e-05	404.279	-1.5211e-05
404.545	-2.35617e-06	404.545	2.42873e-06	404.545	8.41908e-06	404.545	-1.2795e-05	404.545	-1.09125e-05	404.545	-2.03921e-05
404.811	-6.04964e-06	404.811	2.17308e-06	404.811	-7.00519e-06	404.811	-6.59743e-06	404.811	2.05022e-05	404.811	-4.45039e-06
405.077	-2.36254e-05	405.077	1.57228e-05	405.077	-2.06942e-05	405.077	7.33048e-07	405.077	3.45892e-05	405.077	5.5796e-06
405.343	7.64165e-06	405.343	9.77884e-06	405.343	-6.04117e-06	405.343	1.33948e-05	405.343	1.71954e-06	405.343	1.30855e-05
405.609	1.45191e-05	405.609	1.09293e-05	405.609	1.20181e-05	405.609	2.26578e-06	405.609	-1.22352e-05	405.609	-8.17012e-06
405.874	-6.62276e-06	405.874	3.1957e-07	405.874	1.7031e-05	405.874	-2.59232e-05	405.874	4.49726e-06	405.874	-7.70516e-06
406.14	6.11332e-06	406.14	3.77092e-06	406.14	1.84449e-05	406.14	-8.06353e-06	406.14	-5.4893e-06	406.14	-1.52775e-05
406.406	4.07555e-06	406.406	-6.3914e-08	406.406	1.76094e-05	406.406	2.33242e-05	406.406	6.9443e-06	406.406	-3.98543e-07
406.672	7.89637e-06	406.672	6.3914e-08	406.672	-1.77379e-05	406.672	8.19681e-06	406.672	2.90999e-06	406.672	-1.06278e-06
406.938	-5.47651e-06	406.938	-1.00345e-05	406.938	9.44737e-06	406.938	7.79696e-06	406.938	6.9443e-06	406.938	-3.52046e-06
407.204	-1.18446e-05	407.204	-5.24095e-06	407.204	4.24168e-06	407.204	-1.54606e-05	407.204	-1.77906e-05	407.204	-1.77351e-05
407.47	-9.04262e-06	407.47	-3.32353e-06	407.47	-2.14012e-05	407.47	-1.50608e-05	407.47	-2.64545e-07	407.47	-1.88644e-05
407.735	-9.55206e-06	407.735	3.6431e-06	407.735	-2.63498e-06	407.735	-2.68562e-05	407.735	-0.000394965	407.735	4.51682e-06
408.001	-1.27361e-07	408.001	2.40956e-05	408.001	3.85607e-06	408.001	2.06586e-06	408.001	-0.000418973	408.001	-2.88279e-05
408.267	-2.9293e-06	408.267	1.39332e-05	408.267	-4.10029e-05	408.267	-2.2258e-05	408.267	-1.14416e-05	408.267	2.25841e-06
408.533	1.68116e-05	408.533	3.96267e-06	408.533	-1.38176e-05	408.533	6.66407e-07	408.533	-1.2632e-05	408.533	-1.30855e-05
408.799	2.09509e-05	408.799	5.88009e-06	408.799	8.35481e-07	408.799	3.86516e-06	408.799	-9.92042e-06	408.799	-2.23184e-05
409.065	-5.79492e-06	409.065	4.28224e-06	409.065	-5.52703e-06	409.065	7.39712e-06	409.065	-5.68771e-06	409.065	-8.17012e-06
409.331	3.01208e-05	409.331	9.5871e-06	409.331	-1.98588e-05	409.331	-5.53118e-06	409.331	-4.96021e-06	409.331	-2.13885e-05
409.596	-1.29908e-05	409.596	4.47398e-07	409.596	1.69024e-05	409.596	4.46493e-06	409.596	4.82794e-06	409.596	-2.73002e-05
409.862	1.08893e-05	409.862	4.28224e-06	409.862	2.10156e-05	409.862	-1.3728e-05	409.862	-1.32272e-06	409.862	-3.38761e-06
410.128	-8.97894e-06	410.128	-6.13574e-06	410.128	1.38176e-05	410.128	-1.93924e-05	410.128	2.64545e-06	410.128	-7.97085e-07
410.394	-3.37506e-06	410.394	-3.32992e-05	410.394	-2.57071e-06	410.394	-2.25246e-05	410.394	-5.81998e-06	410.394	-1.62738e-05
410.66	-1.08257e-05	410.66	3.6431e-06	410.66	-2.01158e-05	410.66	-1.39279e-05	410.66	6.34907e-06	410.66	-2.59053e-06
410.926	-1.03162e-05	410.926	2.3009e-06	410.926	-4.58872e-05	410.926	-4.31165e-05	410.926	-1.6534e-06	410.926	-3.34112e-05
411.192	-9.93414e-06	411.192	1.43806e-05	411.192	-1.64526e-05	411.192	1.05292e-05	411.192	1.95102e-05	411.192	-8.70151e-06
411.457	-1.50923e-05	411.457	9.33144e-06	411.457	6.74812e-06	411.457	-9.39634e-06	411.457	3.04226e-06	411.457	-4.58324e-06
411.723	-3.50242e-06	411.723	7.22228e-06	411.723	-9.06176e-06	411.723	-2.14583e-05	411.723	4.62953e-06	411.723	1.34176e-05
411.989	5.66756e-06	411.989	-1.27828e-06	411.989	5.65557e-06	411.989	-2.17915e-05	411.989	4.89408e-06	411.989	1.70045e-05
412.255	-6.30436e-06	412.255	-6.51923e-06	412.255	2.57071e-07	412.255	2.17915e-05	412.255	9.19293e-06	412.255	-1.38826e-05
412.521	-8.85158e-06	412.521	-1.70011e-05	412.521	1.58741e-05	412.521	-2.53235e-06	412.521	-1.18384e-05	412.521	-1.85987e-06
412.787	-7.96005e-06	412.787	4.53789e-06	412.787	-1.25965e-05	412.787	-1.15288e-05	412.787	-7.93634e-07	412.787	5.51317e-06
413.053	5.98596e-06	413.053	2.39677e-05	413.053	8.48335e-06	413.053	-1.33281e-06	413.053	6.15066e-06	413.053	4.1847e-06
413.318	-9.93414e-06	413.318	3.32353e-06	413.318	-2.063e-05	413.318	-1.57938e-05	413.318	-8.00248e-06	413.318	1.89972e-05
413.584	2.43896e-05	413.584	-2.94004e-06	413.584	-7.45507e-06	413.584	5.99766e-07	413.584	2.31477e-05	413.584	-1.26869e-05
413.85	-3.2477e-06	413.85	-8.50056e-06	413.85	1.28536e-06	413.85	1.07292e-05	413.85	7.93634e-07	413.85	1.95286e-05
414.116	1.52833e-06	414.116	-6.8388e-06	414.116	2.59642e-05	414.116	-4.13172e-06	414.116	-5.22476e-06	414.116	2.26505e-05
414.382	3.05666e-06	414.382	1.43806e-05	414.382	2.75066e-05	414.382	1.10624e-05	414.382	6.61362e-08	414.382	2.5706e-05
414.648	-1.38186e-05	414.648	2.16668e-05	414.648	1.536e-05	414.648	-2.04587e-05	414.648	6.08453e-06	414.648	1.44804e-05
414.914	-1.97409e-06	414.914	5.11312e-07	414.914	1.54243e-06	414.914	-9.92947e-06	414.914	2.27508e-05	414.914	9.83072e-06
415.18	6.68644e-06	415.18	-7.66968e-06	415.18	1.9923e-06	415.18	-1.86594e-06	415.18	5.7803e-05	415.18	9.69787e-06
415.445	1.89768e-05	415.445	-9.5871e-07	415.445	2.31364e-05	415.445	8.66329e-07	415.445	7.14271e-05	415.445	-5.44675e-06
415.711	-1.22266e-05	415.711	3.81566e-05	415.711	-6.42678e-08	415.711	-1.41945e-05	415.711	2.66529e-05	415.711	-2.12556e-05
415.977	2.9293e-06	415.977	2.03246e-05	415.977	-1.64526e-05	415.977	-5.33126e-06	415.977	-3.96817e-07	415.977	-1.85987e-06
416.243	-1.59838e-05	416.243	3.36188e-05	416.243	1.01543e-05	416.243	-1.05959e-05	416.243	-3.90203e-06	416.243	4.64966e-07
416.509	1.2163e-05	416.509	4.35254e-05	416.509	3.39977e-05	416.509	-8.66329e-06	416.509	5.81998e-06	416.509	1.87315e-05
416.775	1.6939e-05	416.775	2.55656e-07	416.775	1.06042e-05	416.775	-8.53001e-06	416.775	1.41531e-05	416.775	-6.57595e-06
417.041	9.4247e-06	417.041	1.25911e-05	417.041	5.65557e-06	417.041	2.99883e-06	417.041	1.92456e-05	417.041	1.52775e-06
417.306	-8.40581e-06	417.306	-1.43167e-05	417.306	-1.22109e-06	417.306	-5.93102e-06	417.306	-1.17722e-05	417.306	3.78615e-06
417.572	2.86562e-06	417.572	2.86974e-05	417.572	1.22109e-06	417.572	2.33242e-06	417.572	-5.4893e-06	417.572	-7.10734e-06
417.838	-2.0314e-05	417.838	4.53789e-06	417.838	1.20181e-05	417.838	1.06625e-06	417.838	-2.8637e-05	417.838	-3.78615e-06
418.104	1.95499e-05	418.104	-9.84275e-06	418.104	2.73781e-05	418.104	1.49942e-05	418.104	-2.79095e-05	418.104	5.5796e-06
418.37	-7.00484e-07	418.37	-1.29745e-05	418.37	-1.25322e-05	418.37	7.26384e-06	418.37	-2.57931e-06	418.37	3.919e-06
418.636	1.91678e-05	418.636	7.79751e-06	418.636	-1.69024e-05	418.636	-8.59665e-06	418.636	-1.19706e-05	418.636	8.56867e-06
418.902	1.35639e-05	418.902	-1.29745e-05	418.902	-8.80469e-06	418.902	7.06392e-06	418.902	-2.31477e-06	418.902	-2.39126e-06
419.168	1.43918e-05	419.168	1.03541e-05	419.168	4.62728e-06	419.168	-1.99922e-06	419.168	1.12431e-05	419.168	-1.29526e-05
419.433	2.99298e-05	419.433	2.42873e-06	419.433	3.53473e-06	419.433	-3.73188e-06	419.433	-6.41521e-06	419.433	-3.45404e-06
419.699	3.45148e-05	419.699	-1.92381e-05	419.699	-2.44218e-06	419.699	-2.71228e-05	419.699	-7.34111e-06	419.699	1.08271e-05
419.965	1.43918e-05	419.965	-5.15147e-05	419.965	-1.92803e-07	419.965	-1.706e-05	419.965	-8.5977e-07	419.965	-1.45468e-05
420.231	3.69346e-06	420.231	-2.00051e-05	420.231	4.75582e-06	420.231	6.53079e-06	420.231	-4.10044e-06	420.231	8.90078e-06
420.497	3.96092e-05	420.497	-2.10277e-05	420.497	1.2725e-05	420.497	1.05959e-05	420.497	-6.41521e-06	420.497	-2.32483e-05
420.763	4.7824e-05	420.763	1.47641e-05	420.763	4.56301e-06	420.763	6.66407e-08	420.763	2.02377e-05	420.763	1.49453e-05
421.029	3.08213e-05	421.029	-1.00345e-05	421.029	4.82009e-06	421.029	2.52568e-05	421.029	2.53963e-05	421.029	-1.50118e-05
421.295	4.82697e-05	421.295	-2.40956e-05	421.295	1.61312e-05	421.295	-1.29949e-05	421.295	1.14416e-05	421.295	5.3139e-06
421.561	4.24748e-05	421.561	-4.66572e-06	421.561	1.25965e-05	421.561	-1.89926e-05	421.561	-7.14271e-06	421.561	-1.28198e-05
421.826	4.72509e-05	421.826	-5.17703e-06	421.826	5.46276e-06	421.826	-7.66368e-06	421.826	-0.000399925	421.826	6.64238e-06
422.092	6.43809e-05	422.092	-1.94298e-05	422.092	6.29825e-06	422.092	4.53157e-06	422.092	-2.60576e-05	422.092	1.8333e-05
422.358	9.98509e-05	422.358	-1.72568e-05	422.358	-5.26996e-06	422.358	-2.99883e-06	422.358	1.06479e-05	422.358	-4.03192e-05
422.624	6.87111e-05	422.624	-5.30486e-06	422.624	-1.04757e-05	422.624	5.33126e-07	422.624	-9.58974e-06	422.624	-1.72038e-05
422.89	5.8777e-05	422.89	1.35498e-05	422.89	-9.76871e-06	422.89	1.43278e-05	422.89	-1.2632e-05	422.89	8.63509e-07
423.156	4.9607e-05	423.156	-7.41402e-06	423.156	1.18253e-05	423.156	-1.13289e-05	423.156	-2.16927e-05	423.156	3.58688e-06
423.422	8.62869e-05	423.422	-2.92087e-05	423.422	8.86896e-06	423.422	1.13289e-06	423.422	-1.21029e-05	423.422	-5.18105e-06
423.688	4.69961e-05	423.688	-2.23699e-06	423.688	1.65811e-05	423.688	-1.13289e-06	423.688	-5.09248e-06	423.688	-1.24212e-05
423.953	4.84608e-05	423.953	-4.09049e-06	423.953	4.39592e-05	423.953	3.17876e-05	423.953	1.08463e-05	423.953	1.78016e-05
424.219	5.57203e-05	424.219	9.90667e-06	424.219	8.57333e-05	424.219	-1.19287e-05	424.219	-2.19572e-05	424.219	2.12556e-05
424.485	2.88472e-05	424.485	1.86629e-05	424.485	6.28539e-05	424.485	1.45277e-05	424.485	1.71954e-06	424.485	2.65031e-05
424.751	4.55952e-05	424.751	-9.90667e-06	424.751	2.23652e-05	424.751	-2.99883e-06	424.751	8.20088e-06	424.751	5.04821e-06
425.017	7.36145e-05	425.017	-2.47347e-05	425.017	1.94089e-05	425.017	3.79852e-06	425.017	-6.54748e-06	425.017	-4.31754e-06
425.283	3.5661e-05	425.283	-6.3914e-06	425.283	-6.42678e-08	425.283	1.4461e-05	425.283	-8.53156e-06	425.283	-6.64238e-07
425.549	3.96729e-05	425.549	-1.23993e-05	425.549	-3.92034e-06	425.549	2.66563e-06	425.549	-3.24067e-06	425.549	-2.7898e-06
425.815	3.36232e-05	425.815	-2.03246e-05	425.815	3.02059e-05	425.815	-0.00011922	425.815	-2.40736e-05	425.815	2.28498e-05
426.081	6.36804e-05	426.081	-3.83484e-06	426.081	2.42932e-05	426.081	3.9318e-06	426.081	-3.00258e-05	426.081	-8.90078e-06
426.346	6.53361e-05	426.346	-5.68834e-06	426.346	6.81239e-06	426.346	2.46571e-05	426.346	-9.92042e-07	426.346	-3.07542e-05
426.612	5.7185e-05	426.612	1.03541e-05	426.612	-1.04114e-05	426.612	-2.27245e-05	426.612	4.15335e-05	426.612	-6.84829e-05
426.878	7.99826e-05	426.878	1.19519e-05	426.878	4.30594e-06	426.878	-1.99922e-06	426.878	0.000151452	426.878	-9.43218e-06
427.144	7.15131e-05	427.144	-2.04525e-06	427.144	7.26226e-06	427.144	-1.81263e-05	427.144	2.76449e-05	427.144	2.23184e-05
427.41	6.22794e-05	427.41	7.15837e-06	427.41	-6.10544e-06	427.41	5.19798e-06	427.41	-7.93634e-06	427.41	9.29933e-06
427.676	8.53317e-05	427.676	-6.64705e-06	427.676	-1.00258e-05	427.676	1.68601e-05	427.676	8.5977e-06	427.676	1.08935e-05
427.942	5.8586e-05	427.942	2.3009e-06	427.942	-5.14142e-06	427.942	3.51863e-05	427.942	-9.12679e-06	427.942	1.42147e-05
428.208	7.99189e-05	428.208	-7.03054e-06	428.208	-2.95632e-06	428.208	1.25285e-05	428.208	3.30681e-07	428.208	1.02293e-05
428.474	8.53954e-05	428.474	-2.44151e-05	428.474	4.49875e-06	428.474	3.12545e-05	428.474	4.62953e-07	428.474	2.65695e-06
428.739	5.96049e-05	428.739	-3.6431e-06	428.739	2.0887e-05	428.739	6.79735e-06	428.739	-6.74589e-06	428.739	-6.64238e-06
429.005	7.03032e-05	429.005	-2.19864e-05	429.005	-3.07843e-05	429.005	6.73071e-06	429.005	-2.22217e-05	429.005	4.98842e-05
429.271	9.94688e-05	429.271	-1.25271e-05	429.271	-2.52572e-05	429.271	9.3297e-06	429.271	-4.12028e-05	429.271	-1.69381e-05
429.537	6.15789e-05	429.537	-1.98133e-05	429.537	-7.71214e-06	429.537	1.09291e-05	429.537	-1.63356e-05	429.537	3.32119e-07
429.803	8.55228e-05	429.803	-1.60424e-05	429.803	-3.85607e-06	429.803	3.53196e-06	429.803	4.82794e-06	429.803	-3.65331e-06
430.069	7.84542e-05	430.069	8.88404e-06	430.069	-5.14142e-07	430.069	1.0196e-05	430.069	-8.46543e-06	430.069	3.10199e-05
430.335	0.000112842	430.335	-8.30882e-06	430.335	1.02828e-06	430.335	-1.26617e-05	430.335	1.78568e-06	430.335	-1.3949e-05
430.601	9.36102e-05	430.601	1.29106e-05	430.601	-2.48074e-05	430.601	2.61898e-05	430.601	-7.01043e-06	430.601	1.08935e-05
430.867	6.72465e-05	430.867	1.17602e-05	430.867	-1.02828e-05	430.867	-2.86555e-06	430.867	-1.31611e-05	430.867	2.71009e-05
431.132	5.53383e-05	431.132	2.47347e-05	431.132	-1.30464e-05	431.132	3.53196e-06	431.132	5.95225e-07	431.132	4.31754e-05
431.398	8.28482e-05	431.398	1.09932e-05	431.398	7.13373e-06	431.398	1.67268e-05	431.398	-7.67179e-06	431.398	2.95586e-05
431.664	7.23409e-05	431.664	-5.56052e-06	431.664	-6.23398e-06	431.664	1.21953e-05	431.664	-6.01839e-06	431.664	1.42147e-05
431.93	8.53317e-05	431.93	-3.02952e-05	431.93	1.96017e-05	431.93	7.13056e-06	431.93	2.3809e-06	431.93	2.69016e-05
432.196	9.81952e-05	432.196	7.41402e-06	432.196	-4.82009e-06	432.196	-2.49236e-05	432.196	-1.04495e-05	432.196	2.06578e-05
432.462	0.000115453	432.462	-8.6923e-06	432.462	1.9923e-05	432.462	4.19836e-05	432.462	-3.50522e-06	432.462	6.84165e-06
432.728	6.85201e-05	432.728	-7.28619e-06	432.728	-2.55786e-05	432.728	-8.26345e-06	432.728	-1.09786e-05	432.728	5.91172e-06
432.994	9.51385e-05	432.994	-1.25271e-05	432.994	-3.66326e-06	432.994	2.97884e-05	432.994	1.71954e-05	432.994	2.3049e-05
433.26	0.000112205	433.26	-2.65243e-05	433.26	1.36248e-05	433.26	4.32498e-05	433.26	-1.52113e-06	433.26	1.74695e-05
433.526	9.25276e-05	433.526	-1.99412e-05	433.526	1.3689e-05	433.526	5.99766e-06	433.526	-9.45747e-06	433.526	-7.97085e-07
433.791	0.000102971	433.791	-2.46069e-05	433.791	2.50002e-05	433.791	1.52607e-05	433.791	8.99452e-06	433.791	-1.50782e-05
434.057	0.000102525	434.057	-2.34564e-05	434.057	8.93323e-06	434.057	1.65269e-05	434.057	1.49468e-05	434.057	-2.49089e-05
434.323	7.01758e-05	434.323	-1.09932e-05	434.323	-2.12084e-06	434.323	4.39829e-06	434.323	2.94306e-05	434.323	-4.45703e-05
434.589	0.000106728	434.589	-2.0836e-05	434.589	-1.57456e-05	434.589	1.66602e-06	434.589	-1.6534e-06	434.589	-5.11463e-06
434.855	6.85201e-05	434.855	-1.46363e-05	434.855	-7.51933e-06	434.855	8.46337e-06	434.855	-3.63749e-06	434.855	2.67024e-05
435.121	0.000102462	435.121	8.30882e-07	435.121	5.46276e-06	435.121	1.17954e-05	435.121	-4.49726e-06	435.121	-1.80008e-05
435.387	8.18293e-05	435.387	-2.0772e-05	435.387	-1.97945e-05	435.387	-4.33165e-06	435.387	2.40736e-05	435.387	6.57595e-06
435.653	9.39923e-05	435.653	-1.09932e-05	435.653	1.15682e-06	435.653	3.73188e-05	435.653	-2.72481e-05	435.653	2.65695e-07
435.919	9.50748e-05	435.919	1.18241e-05	435.919	5.46276e-06	435.919	1.75931e-05	435.919	-3.90203e-06	435.919	-1.09599e-05
436.185	0.000102844	436.185	7.47794e-06	436.185	2.93704e-05	436.185	4.33165e-06	436.185	6.54748e-06	436.185	-5.3139e-07
436.45	0.000112714	436.45	-1.17602e-05	436.45	1.40104e-05	436.45	2.73227e-05	436.45	-1.5542e-05	436.45	1.43475e-05
436.716	9.27823e-05	436.716	2.43512e-05	436.716	-1.36248e-05	436.716	9.3297e-06	436.716	1.76584e-05	436.716	-4.38397e-06
436.982	9.17635e-05	436.982	-1.2655e-05	436.982	-1.29178e-05	436.982	-2.37241e-05	436.982	2.87692e-05	436.982	-1.09599e-05
437.248	8.70511e-05	437.248	-2.91448e-05	437.248	1.54885e-05	437.248	-8.19681e-06	437.248	2.97613e-06	437.248	-4.05185e-06
437.514	7.01758e-05	437.514	-1.08015e-05	437.514	5.14142e-06	437.514	3.14544e-05	437.514	1.15077e-05	437.514	1.05614e-05
437.78	8.06194e-05	437.78	5.75226e-06	437.78	-4.1517e-05	437.78	-2.43239e-05	437.78	-9.39133e-06	437.78	-6.77522e-06
438.046	7.2532e-05	438.046	-1.59146e-05	438.046	2.82778e-06	438.046	1.40612e-05	438.046	1.47484e-05	438.046	-2.16541e-05
438.312	8.8261e-05	438.312	-1.49559e-05	438.312	-2.56429e-05	438.312	4.53157e-05	438.312	1.59388e-05	438.312	-4.78251e-06
438.578	0.000107047	438.578	-6.96662e-06	438.578	5.65557e-06	438.578	1.5394e-05	438.578	7.14271e-06	438.578	2.19863e-05
438.844	7.88363e-05	438.844	-2.3776e-05	438.844	1.20181e-05	438.844	2.0592e-05	438.844	1.38886e-05	438.844	1.90636e-05
439.11	8.83884e-05	439.11	-3.52166e-05	439.11	1.6067e-06	439.11	2.99883e-06	439.11	1.61372e-05	439.11	2.5241e-06
439.375	9.17635e-05	439.375	-3.87958e-05	439.375	5.14142e-07	439.375	-2.19914e-06	439.375	4.5171e-05	439.375	3.65331e-06
439.641	8.92799e-05	439.641	-1.40611e-06	439.641	-4.04887e-06	439.641	2.51235e-05	439.641	2.3809e-06	439.641	4.29762e-05
439.907	9.04262e-05	439.907	-1.4125e-05	439.907	-2.6157e-05	439.907	9.26306e-06	439.907	-8.86225e-06	439.907	3.40754e-05
440.173	7.76264e-05	440.173	1.20158e-05	440.173	1.18253e-05	440.173	1.1129e-05	440.173	-8.06861e-06	440.173	2.23848e-05
440.439	6.12605e-05	440.439	6.32748e-06	440.439	-1.4396e-05	440.439	3.26539e-06	440.439	-1.6534e-06	440.439	2.3514e-05
440.705	5.45104e-05	440.705	-1.22076e-05	440.705	7.71214e-07	440.705	-2.07919e-05	440.705	7.93634e-07	440.705	-5.71244e-06
440.971	5.61661e-05	440.971	-1.53394e-05	440.971	-1.10541e-05	440.971	-2.79891e-06	440.971	1.90472e-05	440.971	2.70345e-05
441.237	6.64187e-05	441.237	-2.40317e-05	441.237	8.74042e-06	441.237	-7.13056e-06	441.237	1.59388e-05	441.237	1.79344e-05
441.503	0.00011074	441.503	5.43269e-06	441.503	-2.71853e-05	441.503	2.87221e-05	441.503	7.14271e-06	441.503	-3.58024e-05
441.769	8.38671e-05	441.769	-1.16323e-05	441.769	-1.7031e-05	441.769	-3.19875e-06	441.769	3.01581e-05	441.769	3.85258e-06
442.035	0.000107811	442.035	-1.58507e-05	442.035	1.7031e-05	442.035	8.9965e-06	442.035	2.30815e-05	442.035	1.54767e-05
442.3	9.97872e-05	442.3	6.13574e-06	442.3	-1.44603e-05	442.3	1.47942e-05	442.3	1.77906e-05	442.3	1.50118e-05
442.566	8.3676e-05	442.566	-1.08654e-05	442.566	-1.67096e-06	442.566	2.25246e-05	442.566	1.78568e-06	442.566	2.73666e-05
442.832	0.000108957	442.832	-2.57573e-05	442.832	-2.17225e-05	442.832	5.41789e-05	442.832	-8.46543e-06	442.832	-2.5241e-06
443.098	7.37419e-05	443.098	-6.90271e-06	443.098	-3.14912e-06	443.098	3.10546e-05	443.098	3.10179e-05	443.098	1.46797e-05
443.364	0.00010087	443.364	-5.02364e-05	443.364	6.81239e-06	443.364	8.13017e-06	443.364	-1.81874e-05	443.364	1.30855e-05
443.63	7.23409e-05	443.63	-1.96855e-05	443.63	-8.03348e-06	443.63	-1.99922e-07	443.63	4.43112e-05	443.63	1.99271e-07
443.896	9.62848e-05	443.896	-2.51182e-05	443.896	-3.81108e-05	443.896	6.33087e-06	443.896	2.54624e-05	443.896	1.70709e-05
444.162	7.23409e-05	444.162	9.5871e-07	444.162	-2.91133e-05	444.162	1.23952e-05	444.162	-4.16658e-06	444.162	2.58388e-05
444.428	6.5145e-05	444.428	-2.64604e-05	444.428	-8.40623e-05	444.428	-6.46415e-06	444.428	-9.65588e-06	444.428	-4.25112e-06
444.694	9.75584e-05	444.694	-7.86142e-06	444.694	-1.85734e-05	444.694	1.7993e-06	444.694	2.77772e-06	444.694	2.43775e-05
444.96	9.8832e-05	444.96	-2.56934e-05	444.96	2.89205e-05	444.96	-1.92592e-05	444.96	1.54097e-05	444.96	2.33147e-05
445.226	9.57116e-05	445.226	-1.43806e-05	445.226	1.57456e-05	445.226	2.84556e-05	445.226	-8.26702e-06	445.226	-9.29933e-07
445.491	8.25935e-05	445.491	-8.18099e-06	445.491	7.06946e-06	445.491	-6.39751e-06	445.491	-2.18249e-06	445.491	7.17377e-06
445.757	9.21455e-05	445.757	-3.93071e-05	445.757	2.07585e-05	445.757	3.73188e-06	445.757	-1.68647e-05	445.757	2.90936e-05
446.023	6.11969e-05	446.023	-1.91742e-07	446.023	2.24937e-05	446.023	8.66329e-06	446.023	7.07657e-06	446.023	-3.98543e-06
446.289	6.67371e-05	446.289	-1.40611e-05	446.289	-1.19538e-05	446.289	2.15916e-05	446.289	1.6005e-05	446.289	1.82001e-05
446.555	8.08741e-05	446.555	-2.25616e-05	446.555	3.21339e-07	446.555	-2.39907e-06	446.555	2.22217e-05	446.555	-5.44675e-06
446.821	9.63484e-05	446.821	-3.25322e-05	446.821	-1.71595e-05	446.821	1.39279e-05	446.821	1.93118e-05	446.821	-1.21555e-05
447.087	9.52022e-05	447.087	-1.61702e-05	447.087	-3.5026e-05	447.087	-1.26617e-06	447.087	1.43515e-05	447.087	-2.3514e-05
447.353	0.000120356	447.353	1.15684e-05	447.353	7.90494e-06	447.353	5.46454e-06	447.353	2.93645e-05	447.353	-1.18234e-05
447.619	0.000108129	447.619	1.00345e-05	447.619	-3.56044e-05	447.619	2.37907e-05	447.619	-8.92838e-06	447.619	3.53374e-05
447.885	9.27823e-05	447.885	-5.88009e-06	447.885	8.16201e-06	447.885	7.33048e-06	447.885	5.95225e-06	447.885	-1.1292e-06
448.151	8.99167e-05	448.151	-1.49559e-05	448.151	-2.34577e-05	448.151	8.9965e-06	448.151	1.23013e-05	448.151	4.11827e-06
448.417	7.88363e-05	448.417	-1.73846e-05	448.417	-2.03729e-05	448.417	2.06586e-05	448.417	-2.85047e-05	448.417	-3.71973e-06
448.682	9.46927e-05	448.682	2.03886e-05	448.682	-1.68382e-05	448.682	5.59782e-06	448.682	1.71954e-05	448.682	-6.37668e-06
448.948	8.3485e-05	448.948	-3.20848e-05	448.948	1.13754e-05	448.948	2.03254e-05	448.948	-6.28293e-06	448.948	-1.11592e-05
449.214	9.30371e-05	449.214	-1.50837e-05	449.214	-1.85734e-05	449.214	2.32576e-05	449.214	1.46822e-05	449.214	-1.75359e-05
449.48	9.03625e-05	449.48	-2.26255e-05	449.48	-1.04114e-05	449.48	-7.33048e-07	449.48	-9.92042e-07	449.48	1.99936e-05
449.746	9.83862e-05	449.746	-2.01329e-05	449.746	5.84837e-06	449.746	-2.17915e-05	449.746	-4.69567e-05	449.746	2.10563e-05
450.012	6.01143e-05	450.012	7.66968e-07	450.012	-1.94731e-05	450.012	1.33281e-05	450.012	-2.83724e-05	450.012	-5.84529e-06
450.278	8.70511e-05	450.278	-1.28467e-05	450.278	-2.64783e-05	450.278	4.9514e-05	450.278	-2.49995e-05	450.278	2.7433e-05
450.544	9.30371e-05	450.544	-3.53444e-05	450.544	1.01543e-05	450.544	5.26462e-05	450.544	-7.67179e-06	450.544	2.85622e-06
450.81	9.00441e-05	450.81	-1.66176e-05	450.81	-2.49359e-05	450.81	6.69739e-05	450.81	5.35703e-06	450.81	1.06278e-05
451.076	8.17019e-05	451.076	-3.09983e-05	451.076	-1.51672e-05	451.076	3.78519e-05	451.076	7.60566e-06	451.076	8.36939e-06
451.342	8.15746e-05	451.342	-2.12834e-05	451.342	-7.7764e-06	451.342	3.32537e-05	451.342	6.61362e-07	451.342	7.04092e-06
451.608	2.34344e-05	451.608	-3.33631e-05	451.608	3.40619e-06	451.608	1.65269e-05	451.608	-1.93779e-05	451.608	-6.24383e-06
451.873	9.4247e-05	451.873	-1.47641e-05	451.873	-9.64017e-07	451.873	1.93924e-05	451.873	-5.29089e-07	451.873	7.57231e-06
452.139	9.74947e-05	452.139	6.32748e-06	452.139	4.88435e-06	452.139	1.93924e-05	452.139	-7.93634e-06	452.139	3.76623e-05
452.405	0.000116471	452.405	-1.82155e-05	452.405	-1.28536e-05	452.405	2.66563e-06	452.405	-1.0185e-05	452.405	-2.53075e-05
452.671	7.92821e-05	452.671	1.18241e-05	452.671	1.16967e-05	452.671	7.33048e-06	452.671	1.98408e-05	452.671	1.5676e-05
452.937	0.000102016	452.937	-1.65537e-05	452.937	-2.95632e-06	452.937	2.0592e-05	452.937	-4.62953e-07	452.937	9.63145e-06
453.203	7.5907e-05	453.203	-1.61702e-05	453.203	1.85091e-05	453.203	1.29949e-05	453.203	-2.18249e-06	453.203	2.57724e-05
453.469	9.46927e-05	453.469	7.15837e-06	453.469	9.70444e-06	453.469	2.1525e-05	453.469	2.05022e-05	453.469	-1.06278e-06
453.735	8.46312e-05	453.735	1.21437e-06	453.735	-2.24937e-06	453.735	3.60526e-05	453.735	2.40736e-05	453.735	1.54103e-05
454.001	8.94073e-05	454.001	1.94938e-05	454.001	-1.05399e-05	454.001	-3.33204e-06	454.001	-7.27498e-07	454.001	-1.65395e-05
454.267	9.99782e-05	454.267	1.85351e-05	454.267	-2.05657e-05	454.267	1.2062e-05	454.267	2.64545e-07	454.267	1.99936e-05
454.533	8.45039e-05	454.533	4.55707e-05	454.533	-2.85349e-05	454.533	1.01294e-05	454.533	1.10447e-05	454.533	1.40154e-05
454.799	9.603e-05	454.799	9.26753e-06	454.799	1.04757e-05	454.799	-4.79813e-06	454.799	-2.51317e-06	454.799	-6.31026e-06
455.065	0.000102716	455.065	-1.21437e-06	455.065	-3.11699e-05	455.065	3.64525e-05	455.065	3.06872e-05	455.065	-1.4414e-05
455.331	8.46312e-05	455.331	3.4897e-05	455.331	-8.41908e-06	455.331	-3.79852e-06	455.331	3.57135e-06	455.331	-2.15213e-05
455.596	6.84564e-05	455.596	2.22421e-05	455.596	2.65426e-05	455.596	1.71933e-05	455.596	0.000407068	455.596	1.21555e-05
455.862	5.1008e-05	455.862	9.1397e-06	455.862	3.72753e-06	455.862	1.31282e-05	455.862	1.90472e-05	455.862	1.55432e-05
456.128	8.58412e-05	456.128	-1.80877e-05	456.128	-3.72753e-06	456.128	9.39634e-06	456.128	-3.70362e-06	456.128	1.84658e-05
456.394	8.81337e-05	456.394	-2.24977e-05	456.394	-1.34962e-06	456.394	1.54606e-05	456.394	-7.93634e-07	456.394	1.12256e-05
456.66	9.59664e-05	456.66	1.4892e-05	456.66	7.06946e-07	456.66	-4.66485e-07	456.66	-2.51317e-06	456.66	-2.67688e-05
456.926	6.57182e-05	456.926	1.68733e-05	456.926	-1.536e-05	456.926	1.32615e-05	456.926	-3.43908e-06	456.926	2.06578e-05
457.192	0.00012787	457.192	5.81617e-05	457.192	-8.74042e-06	457.192	1.61937e-05	457.192	-1.4087e-05	457.192	7.70516e-06
457.458	9.55206e-05	457.458	4.14802e-05	457.458	2.17868e-05	457.458	7.39712e-06	457.458	1.38886e-06	457.458	3.71973e-06
457.724	8.57138e-05	457.724	2.53099e-05	457.724	1.66454e-05	457.724	-4.59821e-06	457.724	1.76584e-05	457.724	9.29933e-06
457.99	8.57775e-05	457.99	2.99117e-05	457.99	-4.69155e-06	457.99	2.9855e-05	457.99	-2.00393e-05	457.99	-2.32483e-05
458.256	0.000105264	458.256	-1.15684e-05	458.256	-1.01543e-05	458.256	1.0396e-05	458.256	-3.30019e-05	458.256	2.05914e-06
458.522	6.73102e-05	458.522	2.62047e-06	458.522	8.99749e-06	458.522	-1.95257e-05	458.522	1.455e-06	458.522	-6.64238e-07
458.788	6.06237e-05	458.788	1.57228e-05	458.788	-3.599e-06	458.788	-9.06314e-06	458.788	-2.05022e-06	458.788	1.19563e-06
459.054	7.2532e-05	459.054	-5.36877e-06	459.054	-1.43317e-05	459.054	2.99883e-06	459.054	2.77772e-06	459.054	-2.42447e-05
459.319	8.17019e-05	459.319	-3.32353e-06	459.319	2.18511e-06	459.319	3.79852e-06	459.319	-1.3624e-05	459.319	1.26205e-06
459.585	6.71191e-05	459.585	2.7483e-06	459.585	1.18253e-05	459.585	-1.13956e-05	459.585	8.13475e-06	459.585	-2.53075e-05
459.851	0.000108893	459.851	1.09932e-05	459.851	2.89205e-06	459.851	1.7993e-05	459.851	4.10044e-06	459.851	-5.3139e-07
460.117	9.35465e-05	460.117	4.87025e-05	460.117	4.69155e-06	460.117	-4.13172e-06	460.117	3.37294e-06	460.117	-2.34476e-05
460.383	0.000191742	460.383	-8.05316e-06	460.383	1.32392e-05	460.383	7.26384e-06	460.383	-1.13754e-05	460.383	6.77522e-06
460.649	0.000121502	460.649	-1.50837e-05	460.649	-2.41647e-05	460.649	-2.73227e-06	460.649	-2.16265e-05	460.649	-1.46132e-06
460.915	9.11266e-05	460.915	-9.1397e-06	460.915	-1.97302e-05	460.915	-3.99844e-06	460.915	5.95225e-06	460.915	1.72038e-05
461.181	5.23453e-05	461.181	-3.06787e-06	461.181	4.75582e-06	461.181	3.99844e-06	461.181	-1.38225e-05	461.181	1.08935e-05
461.447	6.85838e-05	461.447	-1.59785e-06	461.447	1.30464e-05	461.447	4.73149e-06	461.447	-2.44042e-05	461.447	1.00964e-05
461.713	0.000151623	461.713	2.33925e-05	461.713	-5.52703e-06	461.713	2.4857e-05	461.713	-3.09517e-05	461.713	-1.18899e-05
461.979	0.000112587	461.979	1.13128e-05	461.979	3.08485e-06	461.979	2.79225e-05	461.979	1.6005e-05	461.979	7.77158e-06
462.245	0.00011507	462.245	4.79355e-06	462.245	-2.18511e-05	462.245	6.53079e-06	462.245	-4.62953e-06	462.245	7.90443e-06
462.511	7.91547e-05	462.511	-9.5871e-07	462.511	-1.44603e-05	462.511	-1.86594e-06	462.511	1.56743e-05	462.511	1.5676e-05
462.777	7.00484e-05	462.777	-1.05458e-05	462.777	-3.67612e-05	462.777	9.6629e-06	462.777	-2.84385e-06	462.777	1.3949e-06
463.043	8.07467e-05	463.043	2.04525e-06	463.043	1.69024e-05	463.043	8.92986e-06	463.043	-1.18384e-05	463.043	-1.59417e-06
463.308	7.53339e-05	463.308	-8.43664e-06	463.308	5.52703e-06	463.308	-1.26617e-05	463.308	2.77772e-06	463.308	-1.38161e-05
463.574	7.46334e-05	463.574	-7.66968e-07	463.574	-2.28151e-05	463.574	7.13056e-06	463.574	-1.07802e-05	463.574	1.73366e-05
463.84	9.06809e-05	463.84	4.85746e-06	463.84	1.75451e-05	463.84	2.49236e-05	463.84	-1.03834e-05	463.84	1.82001e-05
464.106	8.2084e-05	464.106	-1.91742e-05	464.106	1.18895e-05	464.106	-4.66485e-07	464.106	-1.62034e-05	464.106	6.90807e-06
464.372	9.59664e-05	464.372	-7.86142e-06	464.372	-1.39461e-05	464.372	-8.26345e-06	464.372	-4.49726e-06	464.372	1.6141e-05
464.638	0.000113606	464.638	1.02262e-06	464.638	1.62598e-05	464.638	4.39829e-06	464.638	-4.9073e-05	464.638	1.66059e-06
464.904	0.000105009	464.904	2.81221e-06	464.904	-8.74042e-06	464.904	3.06547e-06	464.904	-8.92838e-06	464.904	7.70516e-06
465.17	8.31029e-05	465.17	1.66815e-05	465.17	-2.57071e-06	465.17	6.26423e-06	465.17	-2.3809e-06	465.17	1.45468e-05
465.436	9.45017e-05	465.436	-4.85746e-06	465.436	-1.87662e-05	465.436	2.73227e-06	465.436	-6.28293e-06	465.436	1.53439e-05
465.702	9.7622e-05	465.702	-4.72963e-06	465.702	-7.06946e-07	465.702	-2.59899e-05	465.702	2.51317e-06	465.702	1.59417e-05
465.968	6.71191e-05	465.968	5.88009e-06	465.968	-1.44603e-05	465.968	-5.3979e-06	465.968	-5.27767e-05	465.968	-1.81337e-05
466.234	5.48288e-05	466.234	-4.92138e-06	466.234	-3.05915e-05	466.234	-7.99689e-06	466.234	8.86225e-06	466.234	-1.55432e-05
466.5	4.29843e-05	466.5	-8.18099e-06	466.5	-9.64017e-06	466.5	-1.69934e-05	466.5	-2.01715e-05	466.5	3.16841e-05
466.766	6.00506e-05	466.766	-9.90667e-06	466.766	-3.30337e-05	466.766	-2.28578e-05	466.766	-3.22083e-05	466.766	2.23848e-05
467.032	7.31688e-05	467.032	-2.47986e-05	467.032	-2.58357e-05	467.032	-1.54606e-05	467.032	-7.771e-05	467.032	2.98907e-06
467.298	9.43107e-05	467.298	-1.72568e-06	467.298	-2.78922e-05	467.298	-2.06586e-05	467.298	-9.58974e-06	467.298	-2.87615e-05
467.564	7.32325e-05	467.564	-8.37273e-06	467.564	-2.1594e-05	467.564	-6.53079e-06	467.564	-7.93634e-06	467.564	-2.49089e-05
467.829	4.80787e-05	467.829	-2.00051e-05	467.829	5.14142e-06	467.829	-7.06392e-06	467.829	1.82536e-05	467.829	6.7088e-06
468.095	9.4247e-06	468.095	-3.266e-05	468.095	-1.37533e-05	468.095	-7.79696e-06	468.095	1.77906e-05	468.095	1.79344e-06
468.361	8.6478e-05	468.361	-2.26255e-05	468.361	1.01543e-05	468.361	-2.78558e-05	468.361	3.17454e-06	468.361	3.18834e-05
468.627	6.78833e-05	468.627	-1.08654e-06	468.627	-4.88435e-06	468.627	1.73266e-06	468.627	-5.15862e-06	468.627	3.6201e-05
468.893	8.807e-05	468.893	-2.6716e-05	468.893	3.599e-06	468.893	2.68562e-05	468.893	1.81874e-05	468.893	1.42811e-05
469.159	7.59707e-05	469.159	-1.45724e-05	469.159	-7.96921e-06	469.159	-7.33048e-07	469.159	1.02511e-05	469.159	3.36769e-05
469.425	9.50748e-05	469.425	-1.59146e-05	469.425	-9.64017e-07	469.425	-1.97923e-05	469.425	2.14943e-05	469.425	-3.98543e-06
469.691	6.08148e-05	469.691	-6.58314e-06	469.691	-2.09513e-05	469.691	9.99611e-07	469.691	1.52113e-06	469.691	-1.76023e-05
469.957	9.01078e-05	469.957	-9.1397e-06	469.957	1.42675e-05	469.957	2.79891e-06	469.957	1.31611e-05	469.957	2.72337e-06
470.223	5.54019e-05	470.223	-7.73359e-06	470.223	1.02828e-05	470.223	-5.93102e-06	470.223	1.97747e-05	470.223	4.11827e-06
470.489	9.09356e-05	470.489	3.9371e-05	470.489	-4.62728e-06	470.489	1.93258e-06	470.489	1.9444e-05	470.489	-1.72702e-06
470.755	7.36782e-05	470.755	-1.15684e-05	470.755	5.00004e-05	470.755	-1.19953e-06	470.755	2.53963e-05	470.755	3.04885e-05
471.021	7.39329e-05	471.021	1.27828e-07	471.021	1.92803e-06	471.021	1.86594e-05	471.021	2.53301e-05	471.021	2.21855e-05
471.287	5.93501e-05	471.287	-3.00396e-05	471.287	-3.64398e-05	471.287	-2.1325e-06	471.287	-2.31477e-06	471.287	4.64966e-07
471.553	7.11947e-05	471.553	-5.62443e-06	471.553	1.20823e-05	471.553	-5.99766e-07	471.553	-1.40209e-05	471.553	-8.90078e-06
471.819	8.55865e-05	471.819	-9.45927e-06	471.819	3.53473e-06	471.819	1.07292e-05	471.819	-1.48145e-05	471.819	9.69787e-06
472.084	7.37419e-05	472.084	-2.22421e-05	472.084	6.61958e-06	472.084	1.82596e-05	472.084	-3.34649e-05	472.084	-2.31819e-05
472.35	7.86453e-05	472.35	-3.4194e-05	472.35	-3.66326e-06	472.35	2.08585e-05	472.35	-2.12297e-05	472.35	3.71973e-06
472.616	7.72443e-05	472.616	1.52754e-05	472.616	-2.0887e-05	472.616	1.85261e-05	472.616	-2.9166e-05	472.616	3.85258e-06
472.882	6.43809e-05	472.882	-2.94004e-06	472.882	-1.60027e-05	472.882	1.66602e-05	472.882	-3.57135e-06	472.882	1.14913e-05
473.148	7.5716e-05	473.148	-1.06097e-05	473.148	-9.64017e-07	473.148	3.9318e-06	473.148	-1.21691e-05	473.148	-2.92265e-06
473.414	6.18973e-05	473.414	-1.93659e-05	473.414	1.06685e-05	473.414	0.000128083	473.414	0	473.414	-4.64966e-06
473.68	7.26593e-05	473.68	-2.1539e-05	473.68	-1.009e-05	473.68	3.44532e-05	473.68	-4.62953e-06	473.68	1.26205e-05
473.946	7.36145e-05	473.946	5.30486e-06	473.946	-2.57071e-07	473.946	3.27872e-05	473.946	-7.60566e-06	473.946	1.90636e-05
474.212	9.88957e-05	474.212	-1.75124e-05	474.212	7.5836e-06	474.212	2.96551e-05	474.212	-1.74599e-05	474.212	1.32848e-06
474.478	8.37397e-05	474.478	2.78665e-05	474.478	5.46276e-06	474.478	4.59821e-06	474.478	-8.86225e-06	474.478	-4.31754e-06
474.744	7.36782e-05	474.744	-9.65101e-06	474.744	1.69667e-05	474.744	1.16621e-05	474.744	6.61362e-06	474.744	-1.20891e-05
475.01	6.26615e-05	475.01	4.92138e-06	475.01	4.79438e-05	475.01	3.03215e-05	475.01	2.22879e-05	475.01	4.1847e-06
475.276	6.8138e-05	475.276	-1.06097e-05	475.276	2.94989e-05	475.276	-6.66407e-08	475.276	2.28831e-05	475.276	-1.8333e-05
475.542	8.53317e-05	475.542	-1.45085e-05	475.542	3.53473e-05	475.542	2.57233e-05	475.542	-1.66002e-05	475.542	-2.49753e-05
475.808	0.000177668	475.808	-4.98529e-06	475.808	3.08485e-06	475.808	2.07919e-05	475.808	1.6005e-05	475.808	4.31754e-06
476.074	6.06237e-05	476.074	-1.43806e-05	476.074	-5.7841e-06	476.074	-1.00627e-05	476.074	1.32272e-07	476.074	1.62074e-05
476.34	0.000100488	476.34	6.58314e-06	476.34	-1.6067e-06	476.34	9.79618e-06	476.34	1.9907e-05	476.34	1.4414e-05
476.606	4.59136e-05	476.606	3.62392e-05	476.606	7.84067e-06	476.606	-1.69934e-05	476.606	1.02511e-05	476.606	5.5796e-06
476.872	5.22816e-05	476.872	9.5871e-07	476.872	4.40877e-05	476.872	3.99844e-07	476.872	1.91795e-05	476.872	-7.77158e-06
477.137	4.8015e-05	477.137	-1.22715e-05	477.137	1.28536e-07	477.137	-2.34575e-05	477.137	5.29089e-06	477.137	1.6141e-05
477.403	5.03075e-05	477.403	-3.13178e-06	477.403	-2.23652e-05	477.403	-2.2991e-05	477.403	-1.455e-05	477.403	-1.13585e-05
477.669	4.74419e-05	477.669	-1.53394e-05	477.669	-8.99749e-06	477.669	1.7993e-06	477.669	3.37294e-06	477.669	-1.22884e-05
477.935	8.31029e-05	477.935	-6.27635e-05	477.935	-1.45245e-05	477.935	-5.33126e-07	477.935	3.59119e-05	477.935	9.2329e-06
478.201	6.94116e-05	478.201	-0.000103796	478.201	2.96917e-05	478.201	1.47942e-05	478.201	9.25906e-06	478.201	-2.11892e-05
478.467	6.82017e-05	478.467	-4.28224e-05	478.467	7.3908e-06	478.467	4.99805e-06	478.467	-3.33326e-05	478.467	1.53439e-05
478.733	4.80787e-05	478.733	-2.18586e-05	478.733	-1.77379e-05	478.733	1.81263e-05	478.733	-2.3809e-06	478.733	1.10263e-05
478.999	5.48925e-05	478.999	1.34219e-06	478.999	-1.25322e-05	478.999	1.56606e-05	478.999	-8.99452e-06	478.999	-1.32848e-06
479.265	6.66734e-05	479.265	-2.37121e-05	479.265	1.71595e-05	479.265	-5.66446e-06	479.265	-4.62953e-06	479.265	-1.90636e-05
479.531	5.97959e-05	479.531	-2.03886e-05	479.531	3.47046e-06	479.531	-1.2062e-05	479.531	1.05818e-05	479.531	1.18899e-05
479.797	5.8777e-05	479.797	-2.54378e-05	479.797	1.04114e-05	479.797	-3.54529e-05	479.797	-8.66384e-06	479.797	1.40818e-05
480.063	2.41986e-05	480.063	-1.31024e-05	480.063	1.87662e-05	480.063	-0.000117288	480.063	3.58458e-05	480.063	1.32183e-05
480.329	5.39373e-05	480.329	-1.22715e-05	480.329	-7.06946e-06	480.329	5.46454e-06	480.329	-6.2168e-06	480.329	-2.12556e-06
480.595	4.10102e-05	480.595	-1.66176e-05	480.595	-8.42551e-05	480.595	0.000123485	480.595	-1.63356e-05	480.595	7.30661e-06
480.861	5.78855e-05	480.861	-4.2375e-05	480.861	-7.90494e-05	480.861	2.25246e-05	480.861	3.43908e-06	480.861	-1.1292e-05
481.127	4.61683e-05	481.127	-5.81617e-06	481.127	-4.30594e-06	481.127	1.92592e-05	481.127	1.09125e-05	481.127	1.32848e-05
481.393	8.2084e-05	481.393	-6.51923e-06	481.393	-4.17741e-06	481.393	2.06586e-05	481.393	1.17722e-05	481.393	1.05614e-05
481.659	5.39373e-05	481.659	-2.55656e-05	481.659	2.76352e-06	481.659	9.79618e-06	481.659	-1.05818e-06	481.659	4.91536e-06
481.925	6.53998e-05	481.925	-1.25271e-05	481.925	2.57071e-06	481.925	-1.15955e-05	481.925	-1.26981e-05	481.925	3.28798e-05
482.19	5.01802e-05	482.19	1.67455e-05	482.19	1.37533e-05	482.19	1.09291e-05	482.19	-1.9444e-05	482.19	9.2329e-06
482.456	6.17063e-05	482.456	-5.43269e-06	482.456	3.47046e-06	482.456	3.66524e-05	482.456	1.09786e-05	482.456	1.68716e-05
482.722	4.83334e-05	482.722	-2.04525e-06	482.722	4.56301e-06	482.722	2.81224e-05	482.722	-1.9444e-05	482.722	-3.58688e-06
482.988	5.7376e-05	482.988	-4.21832e-06	482.988	1.69667e-05	482.988	0.00038445	482.988	2.83724e-05	482.988	-3.38761e-06
483.254	5.48288e-05	483.254	-2.94004e-06	483.254	1.2468e-05	483.254	6.09096e-05	483.254	0.000100659	483.254	-2.51746e-05
483.52	6.53998e-05	483.52	-3.06148e-05	483.52	1.79307e-05	483.52	-5.66446e-06	483.52	-7.27498e-06	483.52	2.23184e-05
483.786	5.90317e-05	483.786	-8.6923e-06	483.786	1.61955e-05	483.786	6.59743e-06	483.786	2.84385e-06	483.786	1.84658e-05
484.052	4.89065e-05	484.052	-6.58314e-06	484.052	-1.01543e-05	484.052	1.55273e-05	484.052	1.455e-05	484.052	-4.05185e-06
484.318	6.10695e-05	484.318	-7.22228e-06	484.318	1.55528e-05	484.318	1.77264e-05	484.318	1.87827e-05	484.318	2.7433e-05
484.584	4.91613e-05	484.584	1.34858e-05	484.584	8.67615e-06	484.584	1.35947e-05	484.584	6.9443e-06	484.584	4.83565e-05
484.85	5.90954e-05	484.85	1.27828e-07	484.85	-3.92034e-06	484.85	-1.25285e-05	484.85	-1.06479e-05	484.85	3.1817e-05
485.116	2.49627e-05	485.116	2.75469e-05	485.116	-3.27766e-06	485.116	-1.25951e-05	485.116	1.67324e-05	485.116	1.14913e-05
485.382	4.24748e-05	485.382	-2.87613e-06	485.382	7.06946e-07	485.382	-2.53235e-06	485.382	1.38886e-06	485.382	2.27834e-05
485.648	7.14494e-05	485.648	-9.07578e-06	485.648	-3.85607e-06	485.648	-6.66407e-08	485.648	1.25659e-05	485.648	7.24019e-06
485.914	6.27889e-05	485.914	-1.27828e-05	485.914	-1.67739e-05	485.914	1.19953e-05	485.914	4.89408e-06	485.914	-1.11592e-05
486.18	5.33642e-05	486.18	-1.06736e-05	486.18	-1.41389e-05	486.18	-2.26578e-06	486.18	1.00527e-05	486.18	4.98178e-06
486.446	7.97279e-05	486.446	-4.47398e-07	486.446	1.33034e-05	486.446	-1.59938e-05	486.446	1.01188e-05	486.446	2.55067e-05
486.712	5.35552e-05	486.712	-7.23506e-05	486.712	-1.74166e-05	486.712	1.13956e-05	486.712	-1.42193e-05	486.712	-7.57231e-06
486.978	6.45082e-05	486.978	-1.7065e-05	486.978	-2.50644e-06	486.978	-3.9318e-06	486.978	-1.48145e-05	486.978	9.43218e-06
487.244	5.38736e-05	487.244	-0.000346094	487.244	7.90494e-06	487.244	6.93063e-06	487.244	2.65206e-05	487.244	3.2282e-05
487.509	5.25363e-05	487.509	-0.000385018	487.509	-3.04629e-05	487.509	-3.06547e-06	487.509	2.35445e-05	487.509	-4.69616e-05
487.775	6.64187e-05	487.775	-0.000321615	487.775	1.18253e-05	487.775	1.47276e-05	487.775	4.56339e-06	487.775	-1.18234e-05
488.041	1.22266e-05	488.041	-6.51923e-06	488.041	1.79307e-05	488.041	-5.33126e-06	488.041	1.34256e-05	488.041	-6.90807e-06
488.307	2.39438e-05	488.307	-1.25271e-05	488.307	2.57071e-06	488.307	1.92592e-05	488.307	5.33719e-05	488.307	1.87979e-05
488.573	2.19697e-05	488.573	2.85695e-05	488.573	6.42678e-07	488.573	-2.09252e-05	488.573	3.12824e-05	488.573	-6.84165e-06
488.839	3.55337e-05	488.839	-9.77884e-06	488.839	-4.73654e-05	488.839	1.05292e-05	488.839	8.13475e-06	488.839	7.50589e-06
489.105	4.97344e-05	489.105	1.14406e-05	489.105	-1.7031e-05	489.105	-4.16504e-05	489.105	-1.40209e-05	489.105	2.10563e-05
489.371	6.3553e-05	489.371	-8.62839e-06	489.371	6.55532e-06	489.371	9.26306e-06	489.371	-7.34111e-06	489.371	1.92629e-06
489.637	5.67392e-05	489.637	6.3914e-07	489.637	-1.536e-05	489.637	-1.13289e-06	489.637	-4.89408e-06	489.637	-6.44311e-06
489.903	5.17722e-05	489.903	3.71979e-05	489.903	1.29821e-05	489.903	-1.1129e-05	489.903	-3.96817e-07	489.903	-9.43218e-06
490.169	1.87857e-05	490.169	4.39728e-05	490.169	-4.62728e-06	490.169	8.19681e-06	490.169	8.72997e-06	490.169	3.12192e-05
490.435	4.49584e-05	490.435	-5.75226e-07	490.435	-5.20569e-06	490.435	1.55273e-05	490.435	7.27498e-06	490.435	-7.97085e-07
490.701	3.12671e-05	490.701	-1.54033e-05	490.701	5.71983e-06	490.701	6.0643e-06	490.701	5.15862e-06	490.701	1.5676e-05
490.967	3.4069e-05	490.967	1.84711e-05	490.967	3.599e-06	490.967	1.49942e-05	490.967	-6.34907e-06	490.967	-1.27534e-05
491.233	5.17085e-05	491.233	2.972e-05	491.233	5.1607e-05	491.233	-4.13172e-06	491.233	2.79756e-05	491.233	1.64067e-05
491.499	8.27845e-05	491.499	1.53394e-05	491.499	-1.02828e-06	491.499	6.19759e-06	491.499	-2.97613e-06	491.499	4.11827e-06
491.765	4.05007e-05	491.765	1.86629e-05	491.765	1.75451e-05	491.765	-4.66485e-07	491.765	5.55544e-06	491.765	3.75294e-05
492.031	4.89702e-05	492.031	1.50837e-05	492.031	-1.96017e-05	492.031	-1.28617e-05	492.031	7.34111e-06	492.031	3.16841e-05
492.297	4.82697e-05	492.297	-8.37273e-06	492.297	-1.80593e-05	492.297	-1.24618e-05	492.297	6.54748e-06	492.297	1.16906e-05
492.563	1.84036e-05	492.563	-1.4125e-05	492.563	-9.76871e-06	492.563	-1.43278e-05	492.563	1.29627e-05	492.563	2.34476e-05
492.829	4.73145e-05	492.829	-4.09689e-05	492.829	1.92803e-06	492.829	-9.79618e-06	492.829	1.35579e-05	492.829	-2.90936e-05
493.094	6.75012e-05	493.094	-2.28812e-05	493.094	1.11183e-05	493.094	-2.66563e-07	493.094	2.71158e-05	493.094	-3.89243e-05
493.36	1.68116e-05	493.36	1.75124e-05	493.36	-3.7918e-06	493.36	2.46571e-06	493.36	-1.89811e-05	493.36	6.77522e-06
493.626	5.61661e-05	493.626	1.64898e-05	493.626	1.01543e-05	493.626	-1.01294e-05	493.626	-6.81202e-06	493.626	1.6141e-05
493.892	4.14559e-05	493.892	0	493.892	-3.1684e-05	493.892	-1.84595e-05	493.892	2.51317e-06	493.892	5.42018e-05
494.158	6.96027e-05	494.158	-1.38054e-05	494.158	-7.00519e-06	494.158	-1.35281e-05	494.158	-1.41531e-05	494.158	5.91172e-06
494.424	3.58521e-05	494.424	-1.19519e-05	494.424	-1.49101e-05	494.424	-2.51235e-05	494.424	3.50522e-06	494.424	3.98543e-07
494.69	1.40097e-05	494.69	-3.08705e-05	494.69	2.17868e-05	494.69	-2.9122e-05	494.69	-7.34111e-06	494.69	-3.68652e-05
494.956	4.58499e-05	494.956	2.94004e-06	494.956	-4.49875e-07	494.956	-6.39084e-05	494.956	2.10313e-05	494.956	-6.84165e-06
495.222	3.41964e-05	495.222	-2.69078e-05	495.222	1.72238e-05	495.222	-1.45277e-05	495.222	9.98656e-06	495.222	-2.44439e-05
495.488	3.27317e-05	495.488	1.80237e-05	495.488	4.94862e-06	495.488	-1.47942e-05	495.488	-1.48806e-05	495.488	1.9595e-05
495.754	3.67436e-05	495.754	-2.33286e-05	495.754	7.13373e-06	495.754	1.88593e-05	495.754	-9.25906e-06	495.754	6.64238e-07
496.02	4.94797e-05	496.02	-2.65243e-05	496.02	-3.37406e-05	496.02	-1.02627e-05	496.02	1.13754e-05	496.02	4.58324e-05
496.286	3.20949e-05	496.286	-2.09638e-05	496.286	1.91518e-05	496.286	3.33204e-07	496.286	2.92983e-05	496.286	3.60681e-05
496.552	2.08872e-05	496.552	7.28619e-06	496.552	-4.88435e-06	496.552	7.06392e-06	496.552	1.32272e-07	496.552	-3.38761e-06
496.818	4.92249e-05	496.818	1.12489e-05	496.818	-6.55532e-06	496.818	2.73227e-05	496.818	1.12431e-05	496.818	2.17206e-05
497.084	2.14603e-05	497.084	-2.55656e-07	497.084	3.19411e-05	497.084	1.30616e-05	497.084	-1.89149e-05	497.084	1.38161e-05
497.35	5.26637e-05	497.35	3.06787e-06	497.35	1.1761e-05	497.35	3.13211e-05	497.35	-3.8359e-06	497.35	9.56502e-06
497.616	7.59707e-05	497.616	-1.30385e-05	497.616	3.85607e-06	497.616	1.94591e-05	497.616	-1.32934e-05	497.616	-1.22884e-05
497.882	4.81424e-05	497.882	2.17308e-06	497.882	-2.66711e-05	497.882	2.46571e-06	497.882	1.08463e-05	497.882	-2.3514e-05
498.148	5.45741e-05	498.148	-2.16668e-05	498.148	1.78022e-05	498.148	2.07919e-05	498.148	2.89676e-05	498.148	-1.44804e-05
498.414	2.68094e-05	498.414	1.66176e-06	498.414	-1.43317e-05	498.414	-1.706e-05	498.414	-4.03431e-06	498.414	-2.04585e-05
498.68	2.73826e-05	498.68	-1.76403e-05	498.68	7.06946e-07	498.68	2.55234e-05	498.68	-8.79611e-06	498.68	-1.68716e-05
498.945	3.71894e-05	498.945	-2.94643e-05	498.945	-1.71595e-05	498.945	1.8926e-05	498.945	6.15066e-06	498.945	-2.9625e-05
499.211	4.61046e-05	499.211	-3.57918e-06	499.211	-1.86377e-06	499.211	1.06625e-05	499.211	1.37563e-05	499.211	-6.04456e-06
499.477	2.47717e-05	499.477	1.62981e-05	499.477	-8.35481e-06	499.477	-1.00627e-05	499.477	-5.02635e-06	499.477	-7.37304e-06
499.743	-6.04964e-06	499.743	-4.85746e-06	499.743	4.49875e-06	499.743	-2.26578e-06	499.743	-1.20368e-05	499.743	1.6141e-05
500.009	1.834e-05	500.009	-1.4892e-05	500.009	1.536e-05	500.009	2.59232e-05	500.009	1.49468e-05	500.009	2.34476e-05
500.275	9.7431e-06	500.275	-6.71097e-06	500.275	0.000383165	500.275	1.57938e-05	500.275	2.50656e-05	500.275	2.63038e-05
500.541	9.04262e-06	500.541	1.43806e-05	500.541	0.000404694	500.541	1.01294e-05	500.541	1.12431e-06	500.541	2.54403e-05
500.807	3.54063e-05	500.807	-1.3358e-05	500.807	0.000135541	500.807	-6.39751e-06	500.807	-2.19572e-05	500.807	1.2222e-05
501.073	2.48354e-05	501.073	-1.14406e-05	501.073	-2.50644e-06	501.073	-8.13017e-06	501.073	-2.95629e-05	501.073	-3.54703e-05
501.339	2.85925e-05	501.339	3.89875e-06	501.339	9.51164e-06	501.339	-1.16621e-05	501.339	1.29627e-05	501.339	-5.0947e-05
501.605	2.98024e-05	501.605	-2.55656e-06	501.605	5.91264e-06	501.605	5.79774e-06	501.605	3.88219e-05	501.605	-8.63509e-07
501.871	5.83949e-05	501.871	-2.19225e-05	501.871	1.59384e-05	501.871	1.83262e-05	501.871	3.56474e-05	501.871	-5.24748e-06
502.137	2.4517e-05	502.137	8.05316e-06	502.137	-5.46276e-06	502.137	1.49942e-05	502.137	5.61496e-05	502.137	-8.96721e-06
502.403	3.98002e-05	502.403	-1.2655e-05	502.403	1.15682e-06	502.403	-7.1972e-06	502.403	-6.15066e-06	502.403	8.30297e-06
502.669	2.51538e-05	502.669	-1.08654e-05	502.669	-2.57071e-06	502.669	2.26578e-06	502.669	-1.81874e-05	502.669	1.05614e-05
502.935	-4.45763e-06	502.935	3.32353e-06	502.935	-7.32653e-06	502.935	4.13172e-06	502.935	3.70362e-06	502.935	-8.17012e-06
503.201	-1.13988e-05	503.201	-8.88404e-06	503.201	7.13373e-06	503.201	-5.86438e-06	503.201	4.57662e-05	503.201	3.98543e-06
503.467	2.63637e-05	503.467	3.6431e-06	503.467	7.84067e-06	503.467	4.73149e-06	503.467	4.12028e-05	503.467	9.29933e-06
503.733	3.38143e-05	503.733	7.15837e-06	503.733	-7.5836e-06	503.733	-8.06353e-06	503.733	1.66002e-05	503.733	-5.3139e-06
503.999	2.59179e-05	503.999	1.21437e-05	503.999	3.21339e-07	503.999	1.09957e-05	503.999	-1.24997e-05	503.999	2.14549e-05
504.265	4.11375e-05	504.265	1.72568e-06	504.265	-3.92034e-05	504.265	-4.99805e-06	504.265	3.18776e-05	504.265	1.34176e-05
504.531	5.97959e-05	504.531	1.66176e-05	504.531	-7.19799e-06	504.531	-1.83928e-05	504.531	2.10974e-05	504.531	1.84658e-05
504.797	2.91656e-05	504.797	2.972e-05	504.797	-6.94092e-06	504.797	1.00627e-05	504.797	1.98408e-06	504.797	-3.20827e-05
505.062	5.90317e-05	505.062	-7.86142e-06	505.062	-1.95374e-05	505.062	1.30616e-05	505.062	-1.05818e-05	505.062	1.46132e-05
505.328	3.95455e-05	505.328	1.56589e-05	505.328	1.12469e-05	505.328	1.49275e-05	505.328	1.29627e-05	505.328	-3.50053e-05
505.594	2.63637e-05	505.594	-2.94004e-06	505.594	3.66326e-06	505.594	2.1525e-05	505.594	9.72202e-06	505.594	-2.03921e-05
505.86	3.16492e-05	505.86	1.04819e-05	505.86	-1.06042e-05	505.86	-1.25951e-05	505.86	-2.84385e-06	505.86	-6.57595e-06
506.126	2.43896e-05	506.126	-2.42873e-06	506.126	1.49101e-05	506.126	4.66485e-06	506.126	1.80552e-05	506.126	1.66059e-06
506.392	5.84586e-05	506.392	7.03054e-06	506.392	1.67096e-06	506.392	1.98589e-05	506.392	1.43515e-05	506.392	-3.53374e-05
506.658	4.17743e-05	506.658	-1.69372e-05	506.658	-3.21339e-07	506.658	-5.46454e-06	506.658	4.69567e-06	506.658	-1.29526e-05
506.924	2.80831e-05	506.924	-2.65882e-05	506.924	1.3432e-05	506.924	-3.53196e-06	506.924	-8.99452e-06	506.924	1.04285e-05
507.19	5.31095e-05	507.19	-1.85351e-06	507.19	2.09513e-05	507.19	2.63897e-05	507.19	-7.14271e-06	507.19	3.00235e-05
507.456	5.18358e-05	507.456	-8.88404e-06	507.456	-1.47173e-05	507.456	2.60565e-05	507.456	2.97613e-05	507.456	2.13885e-05
507.722	4.33027e-05	507.722	9.52318e-06	507.722	-1.92803e-06	507.722	-6.66407e-07	507.722	-6.61362e-07	507.722	-1.43475e-05
507.988	4.35574e-05	507.988	6.32748e-06	507.988	5.7841e-06	507.988	-1.33948e-05	507.988	-2.79756e-05	507.988	1.38826e-05
508.254	3.51516e-05	508.254	-5.62443e-06	508.254	-2.3522e-05	508.254	-1.78597e-05	508.254	1.05818e-06	508.254	8.76794e-06
508.52	1.80852e-05	508.52	-2.21781e-05	508.52	8.54762e-06	508.52	1.91925e-05	508.52	1.6997e-05	508.52	1.59417e-05
508.786	-8.53317e-06	508.786	-1.73846e-05	508.786	-9.25456e-06	508.786	1.41278e-05	508.786	-1.02511e-05	508.786	7.90443e-06
509.052	3.50879e-05	509.052	1.06736e-05	509.052	-1.97945e-05	509.052	1.72599e-05	509.052	-5.81998e-06	509.052	4.38397e-06
509.318	-3.74441e-05	509.318	5.36877e-06	509.318	7.51933e-06	509.318	-2.99883e-06	509.318	-3.8359e-06	509.318	-5.3139e-06
509.584	2.82104e-05	509.584	-2.16668e-05	509.584	1.06685e-05	509.584	6.46415e-06	509.584	-2.33461e-05	509.584	1.54103e-05
509.85	1.16535e-05	509.85	-1.78959e-06	509.85	1.20823e-05	509.85	-9.19642e-06	509.85	-3.10179e-05	509.85	1.93957e-05
510.116	3.8845e-05	510.116	2.42873e-06	510.116	-5.91264e-06	510.116	2.45238e-05	510.116	-1.87827e-05	510.116	-2.55067e-05
510.382	5.97959e-05	510.382	-3.22126e-05	510.382	-1.22109e-06	510.382	1.06625e-06	510.382	2.12958e-05	510.382	-2.09899e-05
510.648	3.15218e-05	510.648	-1.6362e-05	510.648	-7.00519e-06	510.648	2.19248e-05	510.648	2.9166e-05	510.648	-2.47761e-05
510.914	4.23475e-05	510.914	-1.09932e-05	510.914	3.56686e-05	510.914	1.99922e-07	510.914	1.24997e-05	510.914	-3.79944e-05
511.18	5.37463e-05	511.18	1.52754e-05	511.18	4.49875e-06	511.18	-9.46298e-06	511.18	2.07668e-05	511.18	-4.08506e-05
511.445	4.52131e-06	511.445	2.19225e-05	511.445	1.7031e-05	511.445	2.59899e-06	511.445	-1.32272e-07	511.445	-9.29933e-07
511.711	3.15855e-05	511.711	3.29157e-05	511.711	-1.16325e-05	511.711	2.23246e-05	511.711	3.03565e-05	511.711	3.78615e-06
511.977	5.61661e-05	511.977	1.66176e-05	511.977	-1.57456e-05	511.977	-1.66602e-06	511.977	1.48145e-05	511.977	-8.17012e-06
512.243	4.55952e-05	512.243	2.81861e-05	512.243	-1.47816e-05	512.243	-1.0396e-05	512.243	1.63356e-05	512.243	2.64367e-05
512.509	5.47651e-05	512.509	-3.37466e-05	512.509	1.47816e-05	512.509	-1.17954e-05	512.509	2.6719e-05	512.509	2.32483e-06
512.775	1.05709e-05	512.775	-1.39332e-05	512.775	-4.17741e-06	512.775	-4.33165e-06	512.775	1.32934e-05	512.775	-1.72702e-06
513.041	3.52153e-05	513.041	3.96267e-06	513.041	6.94092e-06	513.041	-3.05881e-05	513.041	-1.12431e-06	513.041	9.16648e-06
513.307	6.20247e-05	513.307	1.22715e-05	513.307	-1.78665e-05	513.307	-1.75931e-05	513.307	5.95225e-06	513.307	4.59652e-05
513.573	3.94818e-05	513.573	-2.36482e-05	513.573	-6.29825e-06	513.573	-1.51274e-05	513.573	3.03565e-05	513.573	-1.06278e-06
513.839	5.75671e-05	513.839	1.29745e-05	513.839	-1.92803e-06	513.839	-4.99805e-06	513.839	8.99452e-06	513.839	2.23184e-05
514.105	7.62891e-05	514.105	-1.58507e-05	514.105	1.74166e-05	514.105	-2.20581e-05	514.105	-9.39133e-06	514.105	-4.80244e-05
514.371	5.21542e-05	514.371	-2.90809e-05	514.371	8.86896e-06	514.371	-1.13289e-06	514.371	5.02635e-06	514.371	7.50589e-06
514.637	6.34257e-05	514.637	-7.15837e-06	514.637	-3.599e-06	514.637	4.66485e-06	514.637	6.9443e-06	514.637	-1.47461e-05
514.903	6.78833e-05	514.903	-3.13178e-06	514.903	1.31749e-05	514.903	2.83889e-05	514.903	6.61362e-06	514.903	-8.90078e-06
515.169	3.99913e-05	515.169	4.66572e-06	515.169	-4.74939e-05	515.169	1.65935e-05	515.169	9.52361e-06	515.169	-2.32483e-06
515.435	2.38165e-05	515.435	-4.92138e-06	515.435	-3.7918e-06	515.435	4.93808e-05	515.435	8.00248e-06	515.435	-3.45404e-06
515.701	4.38121e-05	515.701	1.19519e-05	515.701	-1.02828e-05	515.701	1.73932e-05	515.701	-2.90999e-06	515.701	1.1292e-05
515.967	3.15218e-05	515.967	5.75226e-06	515.967	1.02828e-05	515.967	-6.79735e-06	515.967	1.35579e-05	515.967	-1.003e-05
516.233	6.59729e-05	516.233	1.52115e-05	516.233	-1.6067e-06	516.233	1.51941e-05	516.233	2.30154e-05	516.233	1.04285e-05
516.499	5.24726e-05	516.499	-1.32941e-05	516.499	-2.43575e-05	516.499	-2.54568e-05	516.499	5.29089e-07	516.499	-1.63402e-05
516.765	0.000104563	516.765	-1.02902e-05	516.765	1.6067e-06	516.765	6.39751e-06	516.765	3.08856e-05	516.765	1.35504e-05
517.031	0.000109785	517.031	-2.12194e-05	517.031	1.0797e-05	517.031	2.66563e-05	517.031	4.07399e-05	517.031	3.32119e-07
517.297	7.71806e-05	517.297	8.62839e-06	517.297	2.04372e-05	517.297	5.55784e-05	517.297	7.28159e-05	517.297	2.84958e-05
517.562	6.82017e-05	517.562	-3.14457e-05	517.562	9.92938e-05	517.562	2.30577e-05	517.562	6.21019e-05	517.562	3.75959e-05
517.828	7.04305e-05	517.828	1.28467e-05	517.828	1.03471e-05	517.828	4.81146e-05	517.828	-5.09248e-06	517.828	1.23548e-05
518.094	6.94753e-05	518.094	3.6431e-06	518.094	-6.04117e-06	518.094	3.51863e-05	518.094	-0.000105487	518.094	4.11827e-06
518.36	9.4438e-05	518.36	1.29106e-05	518.36	8.41908e-06	518.36	8.79657e-06	518.36	2.54624e-05	518.36	3.85258e-06
518.626	9.2655e-05	518.626	-3.38105e-05	518.626	1.7995e-06	518.626	-9.11645e-05	518.626	2.92983e-05	518.626	3.76623e-05
518.892	9.603e-05	518.892	-1.41889e-05	518.892	-2.40362e-05	518.892	2.73227e-06	518.892	3.02904e-05	518.892	2.5706e-05
519.158	0.000449775	519.158	-1.65537e-05	519.158	2.31364e-05	519.158	-6.0643e-06	519.158	2.08329e-05	519.158	-2.07906e-05
519.424	0.000419845	519.424	-7.22228e-06	519.424	-4.90363e-05	519.424	-3.37868e-05	519.424	9.12679e-06	519.424	1.2222e-05
519.69	0.000402715	519.69	-1.57868e-05	519.69	2.13369e-05	519.69	-1.93258e-06	519.69	1.85181e-06	519.69	2.45768e-06
519.956	7.35509e-05	519.956	-1.94298e-05	519.956	-1.71595e-05	519.956	1.03293e-05	519.956	5.15862e-06	519.956	2.40454e-05
520.222	6.94116e-05	520.222	1.00345e-05	520.222	-2.26223e-05	520.222	3.46532e-06	520.222	-1.17722e-05	520.222	2.3049e-05
520.488	0.00010157	520.488	-2.60769e-05	520.488	6.49105e-06	520.488	1.75931e-05	520.488	1.75261e-05	520.488	5.12791e-05
520.754	8.33576e-05	520.754	-2.25616e-05	520.754	1.67096e-06	520.754	1.66602e-05	520.754	-8.5977e-06	520.754	-2.3049e-05
521.02	9.36102e-05	521.02	-2.17308e-05	521.02	-3.02059e-06	521.02	3.46532e-06	521.02	-5.95225e-06	521.02	4.33747e-05
521.286	6.10695e-05	521.286	-8.37273e-06	521.286	1.50387e-05	521.286	3.13878e-05	521.286	-9.58974e-06	521.286	8.56867e-06
521.552	7.7117e-05	521.552	-9.97058e-06	521.552	-6.42678e-08	521.552	2.71894e-05	521.552	-5.02635e-06	521.552	1.55432e-05
521.818	0.000112969	521.818	-2.03886e-05	521.818	3.7918e-06	521.818	6.95729e-05	521.818	9.33843e-05	521.818	9.43218e-06
522.084	8.48223e-05	522.084	-1.42528e-05	522.084	4.82009e-06	522.084	1.56606e-05	522.084	-2.18249e-06	522.084	-8.43582e-06
522.35	8.75605e-05	522.35	-1.89825e-05	522.35	2.37791e-06	522.35	-8.72993e-06	522.35	-1.25659e-06	522.35	1.59417e-06
522.616	0.000100233	522.616	-9.07578e-06	522.616	-3.28408e-05	522.616	1.45943e-05	522.616	2.87692e-05	522.616	1.92629e-06
522.882	0.000104245	522.882	-1.06097e-05	522.882	9.12603e-06	522.882	6.33087e-06	522.882	3.96817e-06	522.882	1.50782e-05
523.148	8.6478e-05	523.148	-1.16323e-05	523.148	-2.44218e-06	523.148	4.33165e-06	523.148	6.15066e-05	523.148	1.06278e-05
523.414	6.1961e-05	523.414	-3.17013e-05	523.414	-2.23652e-05	523.414	5.19798e-06	523.414	1.40209e-05	523.414	-1.1292e-05
523.679	0.00011074	523.679	5.62443e-06	523.679	-8.22628e-06	523.679	1.81929e-05	523.679	9.52361e-06	523.679	-5.44675e-06
523.945	0.000123413	523.945	2.94004e-06	523.945	-5.33423e-06	523.945	-7.99689e-06	523.945	7.80407e-06	523.945	7.50589e-06
524.211	0.000126851	524.211	-3.04231e-05	524.211	2.05657e-06	524.211	-2.06586e-06	524.211	7.14271e-06	524.211	-1.02957e-05
524.477	0.000115325	524.477	-1.23993e-05	524.477	8.93323e-06	524.477	-9.39634e-06	524.477	2.43381e-05	524.477	1.58089e-05
524.743	0.00012475	524.743	1.32302e-05	524.743	-2.82778e-05	524.743	1.65269e-05	524.743	1.51452e-05	524.743	1.99936e-05
525.009	0.000121693	525.009	-3.83484e-06	525.009	4.62728e-06	525.009	-0.000141612	525.009	1.92456e-05	525.009	-5.3139e-07
525.275	0.000116854	525.275	1.55311e-05	525.275	2.44218e-06	525.275	-0.000457289	525.275	-1.81874e-05	525.275	1.06278e-06
525.541	0.000108511	525.541	-7.41402e-06	525.541	3.34193e-06	525.541	-0.000462087	525.541	1.71954e-06	525.541	-9.16648e-06
525.807	0.00010278	525.807	4.41006e-06	525.807	-1.20823e-05	525.807	-0.000414705	525.807	-1.23013e-05	525.807	-5.24748e-06
526.073	0.00011195	526.073	-5.68834e-06	526.073	1.13754e-05	526.073	-7.85694e-05	526.073	-6.67975e-06	526.073	5.3139e-07
526.339	0.000110868	526.339	-1.77042e-05	526.339	1.73523e-06	526.339	-5.54451e-05	526.339	1.19045e-05	526.339	6.50953e-06
526.605	0.000124623	526.605	-1.55311e-05	526.605	7.06946e-07	526.605	-4.73815e-05	526.605	2.33461e-05	526.605	-9.29933e-07
526.871	0.000126851	526.871	-1.29106e-05	526.871	-4.94862e-06	526.871	-3.47865e-05	526.871	1.21029e-05	526.871	-5.84529e-06
527.137	0.00012787	527.137	1.85351e-06	527.137	-2.23652e-05	527.137	-2.4857e-05	527.137	1.60711e-05	527.137	2.05249e-05
527.403	0.00016213	527.403	-1.02262e-05	527.403	-1.12469e-05	527.403	-8.19681e-06	527.403	3.30019e-05	527.403	-1.19563e-06
527.669	0.000135639	527.669	-3.70701e-06	527.669	-1.38176e-05	527.669	7.26384e-06	527.669	2.89676e-05	527.669	2.75659e-05
527.935	0.000139269	527.935	-1.17602e-05	527.935	-4.3188e-05	527.935	-8.66329e-06	527.935	-1.164e-05	527.935	-9.56502e-06
528.201	0.000149267	528.201	-3.05509e-05	528.201	-2.76352e-05	528.201	1.57272e-05	528.201	2.11636e-05	528.201	1.79344e-06
528.467	0.00015054	528.467	-2.825e-05	528.467	-5.04502e-05	528.467	1.43944e-05	528.467	1.08463e-05	528.467	-5.18105e-06
528.733	0.00012908	528.733	-3.67505e-05	528.733	-8.44479e-05	528.733	6.66407e-06	528.733	1.48806e-05	528.733	1.18899e-05
528.999	0.000139906	528.999	-1.72568e-06	528.999	-2.51287e-05	528.999	1.52607e-05	528.999	2.05683e-05	528.999	1.73366e-05
529.264	0.000135385	529.264	-2.27534e-05	529.264	-1.31749e-05	529.264	-5.06469e-06	529.264	-1.63356e-05	529.264	2.98907e-06
529.53	0.000145	529.53	-8.94796e-07	529.53	3.08485e-05	529.53	2.45238e-05	529.53	5.18507e-05	529.53	-2.59053e-06
529.796	0.000196645	529.796	-1.75124e-05	529.796	2.63498e-06	529.796	1.14622e-05	529.796	7.34111e-06	529.796	2.29826e-05
530.062	0.000164232	530.062	-2.1539e-05	530.062	2.41647e-05	530.062	1.10624e-05	530.062	-1.0185e-05	530.062	1.69381e-05
530.328	0.000190468	530.328	-3.09344e-05	530.328	5.52703e-05	530.328	4.46493e-06	530.328	-2.01715e-05	530.328	3.98543e-07
530.594	0.000198237	530.594	-4.17997e-05	530.594	-1.0797e-05	530.594	-1.07958e-05	530.594	1.85181e-06	530.594	2.73002e-05
530.86	0.000186265	530.86	-2.40956e-05	530.86	-2.01158e-05	530.86	-1.71933e-05	530.86	-7.34111e-06	530.86	1.87979e-05
531.126	0.00023116	531.126	-2.11555e-05	531.126	-5.46276e-06	531.126	9.3297e-06	531.126	1.74599e-05	531.126	-8.30297e-06
531.392	0.000184227	531.392	-2.06442e-05	531.392	4.43448e-06	531.392	8.79657e-06	531.392	1.96424e-05	531.392	1.99271e-06
531.658	0.000191487	531.658	-2.86974e-05	531.658	-2.37791e-06	531.658	2.45238e-05	531.658	1.07802e-05	531.658	-7.30661e-07
531.924	0.000227084	531.924	-2.08999e-05	531.924	-1.28536e-05	531.924	6.61076e-05	531.924	-1.78568e-06	531.924	3.85258e-05
532.19	0.000226447	532.19	-4.16719e-05	532.19	2.12726e-05	532.19	4.04509e-05	532.19	-7.27498e-06	532.19	1.32848e-06
532.456	0.00020244	532.456	-1.08654e-05	532.456	2.63498e-05	532.456	4.63153e-05	532.456	1.78568e-06	532.456	1.4414e-05
532.722	0.000214093	532.722	-5.03003e-05	532.722	7.96921e-06	532.722	2.49903e-05	532.722	7.73793e-06	532.722	1.92629e-06
532.988	0.000255167	532.988	-4.84468e-05	532.988	-2.03729e-05	532.988	1.23285e-05	532.988	3.16792e-05	532.988	1.24877e-05
533.254	0.000247971	533.254	-5.17064e-05	533.254	-9.64017e-07	533.254	2.03254e-05	533.254	1.19045e-06	533.254	1.45468e-05
533.52	0.000273698	533.52	-4.76798e-05	533.52	-1.2468e-05	533.52	1.49942e-05	533.52	-1.10447e-05	533.52	9.63145e-06
533.786	0.000277519	533.786	-4.04575e-05	533.786	-3.03987e-05	533.786	2.3191e-05	533.786	-2.49333e-05	533.786	2.49753e-05
534.052	0.000318529	534.052	-4.21193e-05	534.052	-5.20569e-06	534.052	2.87221e-05	534.052	1.1177e-05	534.052	-3.85258e-06
534.318	0.000310888	534.318	-6.41057e-05	534.318	-1.28536e-06	534.318	-2.26578e-06	534.318	1.89149e-05	534.318	5.5796e-06
534.583	0.000319676	534.583	-4.53789e-05	534.583	-1.09255e-05	534.583	-1.77931e-05	534.583	9.65588e-06	534.583	8.17012e-06
534.849	0.000344575	534.849	-6.40418e-05	534.849	1.42032e-05	534.849	-2.83889e-05	534.849	2.8174e-05	534.849	2.44439e-05
535.115	0.000384184	535.115	-8.28325e-05	535.115	6.29825e-06	535.115	-4.15172e-05	535.115	-5.95225e-06	535.115	-2.62374e-05
535.381	0.000409083	535.381	-0.000120734	535.381	5.01289e-06	535.381	1.06625e-06	535.381	4.64276e-05	535.381	1.72702e-05
535.647	0.000434682	535.647	-0.000130896	535.647	2.01801e-05	535.647	3.04548e-05	535.647	1.64679e-05	535.647	6.84165e-06
535.913	0.00048499	535.913	-0.000115748	535.913	6.94092e-06	535.913	3.30538e-05	535.913	1.61372e-05	535.913	5.1877e-05
536.179	0.000517849	536.179	-0.000138502	536.179	4.10671e-05	536.179	2.21247e-05	536.179	-1.07802e-05	536.179	5.5796e-06
536.445	0.000583758	536.445	-0.000111594	536.445	2.28793e-05	536.445	9.19642e-06	536.445	1.44838e-05	536.445	-7.57231e-06
536.711	0.00060681	536.711	-0.000133133	536.711	2.64783e-05	536.711	9.86283e-06	536.711	2.75126e-05	536.711	6.90143e-05
536.977	0.000623749	536.977	-0.000156014	536.977	2.01801e-05	536.977	-4.46493e-06	536.977	1.04495e-05	536.977	7.97085e-07
537.243	0.000635021	537.243	-0.000169564	537.243	9.06176e-06	537.243	2.559e-05	537.243	-1.38886e-06	537.243	2.24512e-05
537.509	0.000701249	537.509	-0.000140739	537.509	-6.28539e-05	537.509	3.08546e-05	537.509	2.18249e-05	537.509	1.70045e-05
537.775	0.000742704	537.775	-0.00017717	537.775	4.17741e-06	537.775	1.09291e-05	537.775	2.19572e-05	537.775	1.76687e-05
538.041	0.000773526	538.041	-0.000174357	538.041	1.009e-05	538.041	4.90476e-05	538.041	3.06872e-05	538.041	3.25476e-06
538.307	0.00080543	538.307	-0.000204589	538.307	2.51287e-05	538.307	5.63114e-05	538.307	5.86628e-05	538.307	2.11228e-05
538.573	0.000825871	538.573	-0.000173399	538.573	4.31237e-05	538.573	3.21875e-05	538.573	8.00248e-06	538.573	2.21855e-05
538.839	0.000873377	538.839	-0.00020689	538.839	2.01158e-05	538.839	6.23757e-05	538.839	2.59254e-05	538.839	7.17377e-06
539.105	0.000881464	539.105	-0.000216029	539.105	-1.60027e-05	539.105	2.49236e-05	539.105	5.23137e-05	539.105	1.72702e-06
539.371	0.000943107	539.371	-0.000240572	539.371	2.21724e-05	539.371	3.99844e-07	539.371	1.2632e-05	539.371	1.54767e-05
539.637	0.000991122	539.637	-0.000230218	539.637	4.95505e-05	539.637	-1.99922e-07	539.637	3.33988e-05	539.637	6.64238e-07
539.903	0.000976603	539.903	-0.000231305	539.903	1.19538e-05	539.903	6.85733e-05	539.903	5.49591e-05	539.903	1.87315e-05
540.168	0.00101456	540.168	-0.000267097	540.168	6.72241e-05	540.168	5.138e-05	540.168	2.11636e-05	540.168	1.97943e-05
540.434	0.00107149	540.434	-0.000209894	540.434	5.47562e-05	540.434	6.13095e-06	540.434	4.92714e-05	540.434	1.20227e-05
540.7	0.0010797	540.7	-0.000243129	540.7	1.14397e-05	540.7	6.59743e-05	540.7	5.32396e-05	540.7	3.88579e-05
540.966	0.0011395	540.966	-0.000238016	540.966	3.29051e-05	540.966	7.12389e-05	540.966	5.07926e-05	540.966	3.47396e-05
541.232	0.00120286	541.232	-0.000253227	541.232	3.599e-05	541.232	7.41711e-05	541.232	5.64141e-05	541.232	4.58988e-05
541.498	0.0012915	541.498	-0.000237121	541.498	4.55659e-05	541.498	2.68562e-05	541.498	2.1362e-05	541.498	5.54638e-05
541.764	0.00132334	541.764	-0.000292726	541.764	2.33935e-05	541.764	7.43044e-05	541.764	1.88488e-05	541.764	7.23355e-05
542.03	0.00143013	542.03	-0.000329668	542.03	1.22752e-05	542.03	5.44455e-05	542.03	5.15201e-05	542.03	5.99807e-05
542.296	0.00150731	542.296	-0.000312603	542.296	5.84837e-05	542.296	2.40573e-05	542.296	2.51979e-05	542.296	6.29033e-05
542.562	0.00152349	542.562	-0.000318931	542.562	0.000101158	542.562	-2.79891e-06	542.562	-3.48538e-05	542.562	5.22091e-05
542.828	0.0016143	542.828	-0.000356832	542.828	6.99876e-05	542.828	-5.93102e-06	542.828	4.89408e-06	542.828	8.83436e-06
543.094	0.00168072	543.094	-0.000381503	543.094	6.09901e-05	543.094	8.72993e-06	543.094	5.05942e-05	543.094	-1.27534e-05
543.36	0.00175032	543.36	-0.000373577	543.36	0.000113176	543.36	5.55784e-05	543.36	7.24852e-05	543.36	5.35376e-05
543.626	0.00188405	543.626	-0.000435062	543.626	6.43963e-05	543.626	7.57705e-05	543.626	4.89408e-05	543.626	0.000107407
543.892	0.00192691	543.892	-0.000427201	543.892	7.30725e-05	543.892	3.63192e-05	543.892	5.41655e-05	543.892	6.85493e-05
544.158	0.00204249	544.158	-0.000470407	544.158	6.13758e-05	544.158	2.41906e-05	544.158	3.04888e-05	544.158	4.10499e-05
544.424	0.00215488	544.424	-0.000522113	544.424	8.16201e-06	544.424	3.77186e-05	544.424	3.73008e-05	544.424	-3.38761e-06
544.69	0.00226307	544.69	-0.000492138	544.69	4.83937e-05	544.69	3.6919e-05	544.69	3.41924e-05	544.69	-5.04821e-06
544.956	0.00232593	544.956	-0.000529208	544.956	7.10802e-05	544.956	5.59116e-05	544.956	3.86897e-05	544.956	5.75894e-05
545.221	0.0024275	545.221	-0.000510034	545.221	9.30598e-05	545.221	3.54529e-05	545.221	4.17981e-05	545.221	1.99936e-05
545.487	0.00257288	545.487	-0.000524734	545.487	0.000123266	545.487	-3.61859e-05	545.487	5.86628e-05	545.487	6.43646e-05
545.753	0.00265808	545.753	-0.000584493	545.753	0.000144538	545.753	2.8189e-05	545.753	8.28686e-05	545.753	0.000114515
546.019	0.00274431	546.019	-0.000632365	546.019	0.000150258	546.019	3.91181e-05	546.019	0.000127378	546.019	5.06813e-05
546.285	0.00291478	546.285	-0.000629297	546.285	0.000134191	546.285	6.01099e-05	546.285	1.11109e-05	546.285	1.54767e-05
546.551	0.00304392	546.551	-0.000642719	546.551	0.000183292	546.551	-3.37868e-05	546.551	1.86504e-05	546.551	1.82665e-05
546.817	0.00309404	546.817	-0.000624503	546.817	0.000130656	546.817	1.34614e-05	546.817	6.04484e-05	546.817	2.74994e-05
547.083	0.00328126	547.083	-0.000697046	547.083	0.000221595	547.083	4.63153e-05	547.083	9.62281e-05	547.083	0.000142014
547.349	0.00342218	547.349	-0.000641696	547.349	0.000195503	547.349	0.000142544	547.349	0.000110249	547.349	0.000127799
547.615	0.00354426	547.615	-0.000746132	547.615	0.000110026	547.615	0.000104026	547.615	6.85171e-05	547.615	9.22626e-05
547.881	0.00367863	547.881	-0.000754441	547.881	0.00016369	547.881	6.71738e-05	547.881	0.000146161	547.881	5.24748e-06
548.147	0.00380038	548.147	-0.000727533	548.147	0.000201094	548.147	5.85772e-05	548.147	0.000101717	548.147	6.16413e-05
548.413	0.00389584	548.413	-0.000810046	548.413	0.000181814	548.413	-2.1525e-05	548.413	8.76965e-05	548.413	2.50418e-05
548.679	0.00406899	548.679	-0.000730601	548.679	0.000277059	548.679	3.97845e-05	548.679	8.74981e-05	548.679	6.62245e-05
548.945	0.00418769	548.945	-0.000846732	548.945	0.000243832	548.945	1.25285e-05	548.945	5.81998e-05	548.945	2.35804e-05
549.211	0.00434077	549.211	-0.000827558	549.211	0.0001786	549.211	2.35908e-05	549.211	7.60566e-05	549.211	0.000150317
549.476	0.00460046	549.476	-0.000857086	549.476	0.000157585	549.476	1.38613e-05	549.476	0.000134455	549.476	9.19969e-05
549.742	0.00478934	549.742	-0.00090483	549.742	0.000216583	549.742	0.000139945	549.742	0.000161967	549.742	0.000112256
550.008	0.00497006	550.008	-0.000835164	550.008	0.000192932	550.008	6.49081e-05	550.008	0.000122616	550.008	6.81508e-05
550.274	0.00523899	550.274	-0.000880543	550.274	0.000257328	550.274	6.57744e-05	550.274	0.000101321	550.274	0.000144804
550.54	0.00532304	550.54	-0.000932441	550.54	0.000162855	550.54	0.00011942	550.54	0.000145103	550.54	8.33618e-05
550.806	0.00557395	550.806	-0.000939791	550.806	0.000177572	550.806	-6.39751e-06	550.806	6.44828e-05	550.806	1.3484e-05
551.072	0.00582268	551.072	-0.000934486	551.072	0.00010225	551.072	-1.10624e-05	551.072	1.09786e-05	551.072	2.85622e-05
551.338	0.00601506	551.338	-0.00098255	551.338	0.000127507	551.338	8.42339e-05	551.338	7.17577e-05	551.338	8.32954e-05
551.604	0.00625424	551.604	-0.00106896	551.604	0.000152636	551.604	0.000130349	551.604	0.000140076	551.604	8.78122e-05
551.87	0.00649546	551.87	-0.00111319	551.87	0.000217161	551.87	-4.85811e-05	551.87	-5.21814e-05	551.87	3.919e-06
552.136	0.0066048	552.136	-0.00116068	552.136	0.00019576	552.136	-8.66996e-05	552.136	-1.23675e-05	552.136	-5.10135e-05
552.402	0.00692881	552.402	-0.00108034	552.402	0.000214719	552.402	-1.55273e-05	552.402	-1.35579e-05	552.402	3.70645e-05
552.668	0.00712144	552.668	-0.00112757	552.668	0.000229308	552.668	2.70561e-05	552.668	0.000130156	552.668	3.18834e-05
552.934	0.00730739	552.934	-0.00122242	552.934	0.000161569	552.934	-1.86594e-06	552.934	9.01436e-05	552.934	-2.7433e-05
553.2	0.00774882	553.2	-0.00134475	553.2	0.000100965	553.2	-0.000139945	553.2	-1.05818e-06	553.2	-0.000156362
553.466	0.00801602	553.466	-0.00132685	553.466	0.000241004	553.466	-0.000193258	553.466	-4.89408e-05	553.466	-0.000324812
553.732	0.00804857	553.732	-0.00130257	553.732	0.000155528	553.732	-0.000191259	553.732	3.30681e-06	553.732	-0.000172038
553.997	0.00837779	553.997	-0.00126422	553.997	0.000185734	553.997	-4.66485e-06	553.997	5.42316e-05	553.997	-6.77522e-05
554.263	0.00876561	554.263	-0.00134092	554.263	0.000304629	554.263	-3.13211e-05	554.263	4.69567e-05	554.263	-6.04456e-05
554.529	0.0091617	554.529	-0.00137415	554.529	0.000316198	554.529	-6.99727e-05	554.529	7.27498e-06	554.529	1.79344e-05
554.795	0.00956989	554.795	-0.00128659	554.795	0.000370825	554.795	1.99922e-05	554.795	1.52113e-05	554.795	-4.25112e-05
555.061	0.0100749	555.061	-0.00141442	555.061	0.000277637	555.061	-3.33204e-05	555.061	1.52113e-05	555.061	-0.000223848
555.327	0.0101889	555.327	-0.00141314	555.327	0.000235863	555.327	-2.66563e-06	555.327	3.24067e-05	555.327	-1.66059e-05
555.593	0.0104799	555.593	-0.00135178	555.593	0.00027828	555.593	0.000301216	555.593	8.33316e-05	555.593	0.000194622
555.859	0.0110161	555.859	-0.00142912	555.859	0.000367612	555.859	9.26306e-05	555.859	0.000207668	555.859	0.000106278
556.125	0.0115325	556.125	-0.00159913	556.125	0.000254501	556.125	-0.000129949	556.125	6.2168e-05	556.125	-0.000180673
556.391	0.0118649	556.391	-0.00162725	556.391	0.000285992	556.391	3.46532e-05	556.391	6.74589e-05	556.391	6.7088e-05
556.657	0.0124482	556.657	-0.00162214	556.657	0.000232649	556.657	-2.66563e-05	556.657	0.00015542	556.657	-6.64238e-06
556.923	0.0127896	556.923	-0.00164067	556.923	0.000269282	556.923	-3.13211e-05	556.923	0.000121029	556.923	-0.000116906
557.189	0.0132856	557.189	-0.00166688	557.189	0.000218511	557.189	2.79891e-05	557.189	0.00024272	557.189	0.000104285
557.455	0.0138301	557.455	-0.00170267	557.455	0.000136248	557.455	-3.5986e-05	557.455	0.000185843	557.455	2.25841e-05
557.721	0.0142128	557.721	-0.0018094	557.721	0.000194731	557.721	-1.86594e-05	557.721	0.000186504	557.721	4.84894e-05
557.987	0.0147261	557.987	-0.00161127	557.987	0.000203729	557.987	0.000292553	557.987	0.000304226	557.987	0.000449025
558.253	0.0153916	558.253	-0.00181963	558.253	0.000101543	558.253	0.000227911	558.253	0.000335972	558.253	0.000348061
558.518	0.0160105	558.518	-0.0017423	558.518	0.000113754	558.518	0.000294552	558.518	0.000259915	558.518	0.000316841
558.784	0.0165645	558.784	-0.00180685	558.784	0.000238434	558.784	0.000315211	558.784	0.000407399	558.784	0.000411163
559.05	0.016974	559.05	-0.00184775	559.05	0.000237791	559.05	0.000416504	559.05	0.000488085	559.05	0.000555303
559.316	0.017393	559.316	-0.00204716	559.316	0.000188947	559.316	0.000349197	559.316	0.000329358	559.316	0.000308871
559.582	0.0182572	559.582	-0.0021392	559.582	0.000215297	559.582	0.000302549	559.582	0.000395494	559.582	0.000324812
559.848	0.01885	559.848	-0.00199731	559.848	0.000372111	559.848	0.000309879	559.848	0.000434515	559.848	0.000456331
560.114	0.0193321	560.114	-0.00213728	560.114	0.000266069	560.114	0.000139279	560.114	0.000330019	560.114	0.000267024
560.38	0.0196932	560.38	-0.00201393	560.38	0.000219153	560.38	-4.39829e-05	560.38	0.00030092	560.38	1.92629e-05
560.646	0.0205165	560.646	-0.00220375	560.646	0.000185091	560.646	-0.000233909	560.646	0.000261899	560.646	9.96357e-06
560.912	0.0211094	560.912	-0.0024102	560.912	-5.91264e-05	560.912	-0.000325207	560.912	9.65588e-05	560.912	-0.000223184
561.178	0.0217857	561.178	-0.0022568	561.178	-2.31364e-05	561.178	-0.000316543	561.178	0.000156743	561.178	-9.76429e-05
561.444	0.0225441	561.444	-0.00219289	561.444	-3.92034e-05	561.444	-0.000405176	561.444	0.000113754	561.444	-0.000348061
561.71	0.0230154	561.71	-0.0020919	561.71	-5.84837e-05	561.71	-0.000123285	561.71	0.000202377	561.71	-0.000109599
561.976	0.0235891	561.976	-0.00210149	561.976	-0.000145888	561.976	0.000245904	561.976	0.000257931	561.976	0.000159417
562.241	0.0244978	562.241	-0.0022159	562.241	-0.00031427	562.241	0.000683067	562.241	0.000716255	562.241	0.000908677
562.507	0.025034	562.507	-0.00243704	562.507	-0.000367612	562.507	0.000467151	562.507	0.000517185	562.507	0.000516777
562.773	0.0255097	562.773	-0.00300651	562.773	-0.000655532	562.773	-0.000503137	562.773	1.98408e-05	562.773	-0.000553974
563.039	0.0267891	563.039	-0.00314457	563.039	-0.000471083	563.039	-0.000966957	563.039	-0.000287031	563.039	-0.000920633
563.305	0.0268133	563.305	-0.00319186	563.305	-0.000665814	563.305	-0.00107292	563.305	-0.000363749	563.305	-0.00116507
563.571	0.0276067	563.571	-0.00322893	563.571	-0.000625968	563.571	-0.00113223	563.571	-0.000406737	563.571	-0.00134907
563.837	0.0279022	563.837	-0.00318036	563.837	-0.000662601	563.837	-0.000858332	563.837	-0.000233461	563.837	-0.000844246
564.103	0.0283658	564.103	-0.00278665	564.103	-0.000659388	564.103	-0.000438496	564.103	0.0001164	564.103	-0.000373302
564.369	0.0288899	564.369	-0.00292215	564.369	-0.000656174	564.369	-9.3297e-05	564.369	0.000289676	564.369	1.99271e-06
564.635	0.0297941	564.635	-0.00306915	564.635	-0.000727512	564.635	-0.000481812	564.635	0.000250656	564.635	-0.000325476
564.901	0.0307736	564.901	-0.00319442	564.901	-0.000544348	564.901	-0.000862331	564.901	-7.40725e-05	564.901	-0.000694793
565.167	0.0315753	565.167	-0.00343154	565.167	-0.000771214	565.167	-0.000785028	565.167	-8.06861e-05	565.167	-0.00047958
565.433	0.0323312	565.433	-0.00328134	565.433	-0.000751933	565.433	-0.000351197	565.433	0.000328697	565.433	-3.52046e-05
565.699	0.0330635	565.699	-0.00360027	565.699	-0.000847692	565.699	-0.000580441	565.699	0.000137563	565.699	-0.00044039
565.964	0.0341499	565.964	-0.00426434	565.964	-0.000807204	565.964	-0.00215183	565.964	-0.000746677	565.964	-0.00159483
566.23	0.0350682	566.23	-0.00391921	566.23	-0.00085669	566.23	-0.00160871	566.23	-0.000338617	566.23	-0.00105481
566.496	0.0356718	566.496	-0.00356512	566.496	-0.00103728	566.496	-0.000827678	566.496	-6.74589e-05	566.496	-0.000233147
566.762	0.0362978	566.762	-0.00347884	566.762	-0.00084705	566.762	-0.000385183	566.762	0.000388219	566.762	-6.84165e-05
567.028	0.0368601	567.028	-0.00332097	567.028	-0.00108998	567.028	4.66485e-05	567.028	0.000523137	567.028	0.000302228
567.294	0.0381019	567.294	-0.00346478	567.294	-0.00140425	567.294	0.00021525	567.294	0.000641521	567.294	0.00025706
567.56	0.0385457	567.56	-0.00353189	567.56	-0.00146016	567.56	0.000734381	567.56	0.000640859	567.56	0.000488215
567.826	0.0390055	567.826	-0.00327879	567.826	-0.00147173	567.826	0.000902982	567.826	0.00093252	567.826	0.000916648
568.092	0.0396474	568.092	-0.00347628	568.092	-0.00150387	568.092	2.66563e-05	568.092	0.000264545	568.092	-4.64966e-06
568.358	0.0403638	568.358	-0.00355873	568.358	-0.00165168	568.358	-0.000269228	568.358	0.00032076	568.358	-0.000213885
568.624	0.0410618	568.624	-0.00343026	568.624	-0.00154307	568.624	-0.000173266	568.624	0.000149468	568.624	0.000100964
568.89	0.0416884	568.89	-0.00356768	568.89	-0.00120309	568.89	-0.000207919	568.89	0.000281079	568.89	0.000149453
569.156	0.042529	569.156	-0.00410264	569.156	-0.00139204	569.156	-0.000625756	569.156	2.05022e-05	569.156	-0.000556631
569.421	0.0434631	569.421	-0.00404064	569.421	-0.00200066	569.421	-0.000611095	569.421	9.19293e-05	569.421	-0.000336104
569.687	0.0447737	569.687	-0.00422919	569.687	-0.00209449	569.687	-0.00045449	569.687	4.23271e-05	569.687	-0.000312856
569.953	0.0457817	569.953	-0.00396075	569.953	-0.00202379	569.953	0.000493141	569.953	0.000622341	569.953	0.000334112
570.219	0.046437	570.219	-0.00384315	570.219	-0.00223845	570.219	0.000448492	570.219	0.000771809	570.219	0.000679515
570.485	0.0476457	570.485	-0.00400996	570.485	-0.00253087	570.485	0.000698395	570.485	0.000941118	570.485	0.000873473
570.751	0.048285	570.751	-0.00437172	570.751	-0.00286956	570.751	0.000587105	570.751	0.000611098	570.751	0.000834947
571.017	0.0483455	571.017	-0.0040694	571.017	-0.00297496	571.017	0.00161537	571.017	0.00114151	571.017	0.00181005
571.283	0.0483099	571.283	-0.00380927	571.283	-0.00259706	571.283	0.00159605	571.283	0.00119045	571.283	0.00177086
571.549	0.0479157	571.549	-0.00340917	571.549	-0.00263755	571.549	0.00180663	571.549	0.00163422	571.549	0.00200533
571.815	0.0481659	571.815	-0.00412693	571.815	-0.00311827	571.815	0.000955628	571.815	0.000855802	571.815	0.000926612
572.081	0.0489505	572.081	-0.00429949	572.081	-0.00305144	572.081	0.00124352	572.081	0.000758582	572.081	0.000644975
572.347	0.0499382	572.347	-0.00445289	572.347	-0.00291069	572.347	0.000761703	572.347	0.000676573	572.347	0.000311527
572.612	0.0507775	572.612	-0.00481081	572.612	-0.00298845	572.612	0.000205253	572.612	0.000726175	572.612	0.000183994
572.878	0.051192	572.878	-0.00427585	572.878	-0.00294861	572.878	0.0012002	572.878	0.0011382	572.878	0.00120227
573.144	0.051343	573.144	-0.00401188	573.144	-0.00297431	573.144	0.00177797	573.144	0.0014755	573.144	0.00183927
573.41	0.0517951	573.41	-0.00416847	573.41	-0.00312084	573.41	0.00234909	573.41	0.00167192	573.41	0.00246565
573.676	0.0522453	573.676	-0.00450146	573.676	-0.0031427	573.676	0.00118154	573.676	0.00110315	573.676	0.0013504
573.942	0.0532222	573.942	-0.00483381	573.942	-0.00299681	573.942	0.00023191	573.942	0.00087895	573.942	0.000573237
574.208	0.0541315	574.208	-0.00487025	574.208	-0.00285927	574.208	0.000729716	574.208	0.000837284	574.208	0.00041847
574.474	0.054143	574.474	-0.00525884	574.474	-0.00308614	574.474	-4.33165e-05	574.474	0.000485439	574.474	-0.000187315
574.74	0.0546085	574.74	-0.0054557	574.74	-0.00363113	574.74	0.000165269	574.74	0.000338617	574.74	-0.000172702
575.006	0.0545932	575.006	-0.00589734	575.006	-0.00415299	575.006	-0.000502471	575.006	3.70362e-05	575.006	-0.000565931
575.272	0.0547085	575.272	-0.00596317	575.272	-0.00438885	575.272	-0.000925639	575.272	-0.000249995	575.272	-0.000816348
575.538	0.054832	575.538	-0.00542182	575.538	-0.00421918	575.538	0.000271894	575.538	0.000445096	575.538	0.000270345
575.804	0.0548403	575.804	-0.00567492	575.804	-0.00400388	575.804	-0.000810351	575.804	0.000327374	575.804	-0.000439725
576.069	0.0549415	576.069	-0.00606927	576.069	-0.00448461	576.069	-0.0015334	576.069	-0.000198408	576.069	-0.00126936
576.335	0.0556006	576.335	-0.00590373	576.335	-0.00450067	576.335	-0.000238574	576.335	0.000363088	576.335	-2.98907e-05
576.601	0.0561508	576.601	-0.00576504	576.601	-0.00448332	576.601	0.00111157	576.601	0.000946408	576.601	0.000989714
576.867	0.0562476	576.867	-0.0057235	576.867	-0.00450839	576.867	0.000881657	576.867	0.00104098	576.867	0.000908013
577.133	0.0561451	577.133	-0.0058558	577.133	-0.00435607	577.133	0.000860998	577.133	0.000935165	577.133	0.000591172
577.399	0.0569398	577.399	-0.00572414	577.399	-0.00445119	577.399	0.000767035	577.399	0.000990058	577.399	0.000621726
577.665	0.0573709	577.665	-0.00591843	577.665	-0.00420376	577.665	0.000579774	577.665	0.00104231	577.665	0.000475594
577.931	0.0573493	577.931	-0.00683113	577.931	-0.00500196	577.931	-0.000730382	577.931	0.000124997	577.931	-0.000834947
578.197	0.0578549	578.197	-0.00692764	578.197	-0.00514978	578.197	-0.000920308	578.197	1.32272e-06	578.197	-0.000947203
578.463	0.0580523	578.463	-0.00693147	578.463	-0.00497754	578.463	-0.000511801	578.463	5.95225e-06	578.463	-0.000690143
578.729	0.0578428	578.729	-0.0068062	578.729	-0.00505788	578.729	6.66407e-06	578.729	0.000451049	578.729	3.45404e-05
578.994	0.0586325	578.994	-0.00658634	578.994	-0.00493384	578.994	0.000693063	578.994	0.000755275	578.994	0.000985064
579.26	0.0587936	579.26	-0.00651156	579.26	-0.005117	579.26	0.0011249	579.26	0.000940456	579.26	0.00139158
579.526	0.0586006	579.526	-0.00655757	579.526	-0.00518834	579.526	0.00164003	579.526	0.00103239	579.526	0.00166192
579.792	0.0586605	579.792	-0.00660807	579.792	-0.00543513	579.792	0.00172533	579.792	0.00121823	579.792	0.00174296
580.058	0.0580351	580.058	-0.00659337	580.058	-0.0055868	580.058	0.00147609	580.058	0.00116664	580.058	0.0011757
580.324	0.0578804	580.324	-0.00709317	580.324	-0.00512471	580.324	0.000212584	580.324	0.000400785	580.324	-0.000216541
580.59	0.0583433	580.59	-0.0077681	580.59	-0.00528924	580.59	-0.00131016	580.59	-0.000312163	580.59	-0.00110064
580.856	0.0586204	580.856	-0.00753546	580.856	-0.0053188	580.856	-0.000847003	580.856	0.00013624	580.856	-0.000865502
581.122	0.0578938	581.122	-0.00719735	581.122	-0.00562022	581.122	0.00018926	581.122	0.000612421	581.122	-0.000122884
581.388	0.0589419	581.388	-0.00684455	581.388	-0.0055386	581.388	0.000957627	581.388	0.00120103	581.388	0.00105747
581.654	0.0597545	581.654	-0.00723506	581.654	-0.00504181	581.654	0.000581773	581.654	0.00104627	581.654	0.00114581
581.919	0.0594323	581.919	-0.00747857	581.919	-0.00518127	581.919	0.000176598	581.919	0.000943763	581.919	0.000482901
582.185	0.0596246	582.185	-0.00803782	582.185	-0.00557073	582.185	-0.000329205	582.185	0.000458324	582.185	-0.00033544
582.451	0.0595985	582.451	-0.00778536	582.451	-0.0058593	582.451	0.000523796	582.451	0.000818766	582.451	0.000683501
582.717	0.0596004	582.717	-0.00753801	582.717	-0.00566135	582.717	0.000970289	582.717	0.001164	582.717	0.000976429
582.983	0.0591451	582.983	-0.00761024	582.983	-0.00522369	582.983	0.000607763	582.983	0.000974186	582.983	0.000516777
583.249	0.0588865	583.249	-0.00722228	583.249	-0.00532844	583.249	0.00180796	583.249	0.00156544	583.249	0.00151513
583.515	0.0583312	583.515	-0.00740316	583.515	-0.00517099	583.515	0.000967623	583.515	0.00109257	583.515	0.000908013
583.781	0.0578893	583.781	-0.00774701	583.781	-0.00530916	583.781	0.000256567	583.781	0.000956329	583.781	-7.90443e-05
584.047	0.0585586	584.047	-0.00763964	584.047	-0.00523076	584.047	0.00091631	584.047	0.00138489	584.047	0.000799742
584.313	0.0586191	584.313	-0.00750286	584.313	-0.00502639	584.313	0.00127684	584.313	0.00159322	584.313	0.00149719
584.578	0.0577014	584.578	-0.00759362	584.578	-0.00516392	584.578	0.000864996	584.578	0.000960297	584.578	0.00107474
584.844	0.0559935	584.844	-0.00809087	584.844	-0.00561251	584.844	0.000421836	584.844	0.000554221	584.844	0.0002006
585.11	0.0553561	585.11	-0.00768374	585.11	-0.0053805	585.11	0.000771699	585.11	0.000973524	585.11	0.000607777
585.376	0.0554879	585.376	-0.00736864	585.376	-0.00565235	585.376	0.00232376	585.376	0.00167258	585.376	0.0021249
585.642	0.0558592	585.642	-0.00741658	585.642	-0.00522112	585.642	0.00269228	585.642	0.00138555	585.642	0.00229162
585.908	0.055656	585.908	-0.0076652	585.908	-0.00505595	585.908	0.00240106	585.908	0.00153568	585.908	0.00214416
586.174	0.0556662	586.174	-0.0079068	586.174	-0.00514464	586.174	0.00117954	586.174	0.00107537	586.174	0.00115511
586.44	0.0547709	586.44	-0.00785695	586.44	-0.00520891	586.44	0.00129283	586.44	0.00104826	586.44	0.00126272
586.706	0.0534782	586.706	-0.00834333	586.706	-0.00552767	586.706	0.000944299	586.706	0.000955667	586.706	0.000659588
586.972	0.0529802	586.972	-0.00830626	586.972	-0.00573462	586.972	0.00106892	586.972	0.000554221	586.972	0.000771844
587.237	0.0532757	587.237	-0.00845838	587.237	-0.00568192	587.237	0.000806353	587.237	0.00037896	587.237	0.000539361
587.503	0.0539723	587.503	-0.00859196	587.503	-0.00506816	587.503	0.000836341	587.503	0.000711625	587.503	0.000917976
587.769	0.0545372	587.769	-0.00884186	587.769	-0.0051877	587.769	0.000178597	587.769	0.000575385	587.769	0.000630362
588.035	0.0547919	588.035	-0.0088834	588.035	-0.00508101	588.035	-0.000230577	588.035	0.00054893	588.035	0.000303557
588.301	0.0540169	588.301	-0.00869933	588.301	-0.00510158	588.301	0.000819014	588.301	0.000763873	588.301	0.000833618
588.567	0.052763	588.567	-0.00859963	588.567	-0.00539785	588.567	0.00089032	588.567	0.000758582	588.567	0.000925283
588.833	0.052011	588.833	-0.00875813	588.833	-0.0051787	588.833	0.000147942	588.833	0.000562819	588.833	0.000105614
589.099	0.0521358	589.099	-0.00933847	589.099	-0.0051877	589.099	-0.000705725	589.099	5.95225e-05	589.099	-0.000275659
589.365	0.0517664	589.365	-0.00904766	589.365	-0.00523975	589.365	6.59743e-05	589.365	0.000418642	589.365	0.000557295
589.631	0.0507679	589.631	-0.0083836	589.631	-0.00522112	589.631	0.00149675	589.631	0.000730805	589.631	0.00158022
589.896	0.0495	589.896	-0.00819761	589.896	-0.00500582	589.896	0.00176531	589.896	0.00111109	589.896	0.00159948
590.162	0.0503419	590.162	-0.00843345	590.162	-0.00472625	590.162	0.000886988	590.162	0.00101056	590.162	0.00111924
590.428	0.0506603	590.428	-0.00855744	590.428	-0.00455402	590.428	0.000685067	590.428	0.000792311	590.428	0.000741289
590.694	0.0508813	590.694	-0.00876708	590.694	-0.00466134	590.694	0.000522463	590.694	0.000554882	590.694	0.000730661
590.96	0.0502171	590.96	-0.00896777	590.96	-0.00487407	590.96	0.000273227	590.96	0.000601178	590.96	0.000840261
591.226	0.0496873	591.226	-0.00876261	591.226	-0.00470055	591.226	0.000827678	591.226	0.000915986	591.226	0.00106677
591.492	0.0496401	591.492	-0.00889235	591.492	-0.00442869	591.492	0.000321208	591.492	0.000706334	591.492	0.000718705
591.758	0.0487321	591.758	-0.00877603	591.758	-0.004367	591.758	0.000130616	591.758	0.00070435	591.758	0.000641654
592.024	0.0481284	592.024	-0.00882077	592.024	-0.0045026	592.024	4.79813e-05	592.024	0.000688477	592.024	0.000212556
592.289	0.0483907	592.289	-0.00904894	592.289	-0.00451738	592.289	-0.000406508	592.289	0.000589273	592.289	0.000113585
592.555	0.04879	592.555	-0.00914417	592.555	-0.0045206	592.555	-0.000267229	592.555	0.000418642	592.555	0.00011757
592.821	0.0476075	592.821	-0.00887637	592.821	-0.00436378	592.821	-4.66485e-06	592.821	0.0005734	592.821	0.000358024
593.087	0.0465949	593.087	-0.00885912	593.087	-0.00422689	593.087	2.19914e-05	593.087	0.000535703	593.087	0.000882108
593.353	0.0465096	593.353	-0.00871851	593.353	-0.00398525	593.353	0.000131949	593.353	0.000688477	593.353	0.000913991
593.619	0.0462135	593.619	-0.00911094	593.619	-0.00430723	593.619	-0.000455156	593.619	0.00042724	593.619	-5.91172e-05
593.885	0.0452857	593.885	-0.00904894	593.885	-0.0042436	593.885	-7.06392e-05	593.885	0.000348538	593.885	0.000149453
594.151	0.0445693	594.151	-0.0080685	594.151	-0.00385607	594.151	0.00199722	594.151	0.00140936	594.151	0.00206312
594.417	0.0444839	594.417	-0.00808959	594.417	-0.00371082	594.417	0.00188726	594.417	0.00153502	594.417	0.00211825
594.683	0.0444082	594.683	-0.00842258	594.683	-0.00384	594.683	0.00119687	594.683	0.00106611	594.683	0.00141018
594.948	0.0443216	594.948	-0.00847499	594.948	-0.00379566	594.948	0.000843671	594.948	0.00113622	594.948	0.0012202
595.214	0.0441872	595.214	-0.00895946	595.214	-0.00331301	595.214	-8.9965e-05	595.214	0.000537026	595.214	0.000385258
595.48	0.0430906	595.48	-0.00869997	595.48	-0.00373203	595.48	0.000214583	595.48	0.000446419	595.48	0.000726012
595.746	0.0423424	595.746	-0.00910455	595.746	-0.00368447	595.746	-0.000735713	595.746	-1.25659e-05	595.746	-0.000351382
596.012	0.042129	596.012	-0.00926433	596.012	-0.00349745	596.012	-0.00157072	596.012	-0.000302904	596.012	-0.00105813
596.278	0.041761	596.278	-0.0090483	596.278	-0.00357715	596.278	-0.00119753	596.278	-0.000157404	596.278	-0.000729333
596.544	0.0412452	596.544	-0.00886423	596.544	-0.00341262	596.544	-0.000167935	596.544	8.79611e-05	596.544	-0.00015676
596.81	0.0408	596.81	-0.00863158	596.81	-0.00340041	596.81	-0.000203254	596.81	0.000285047	596.81	-0.000393893
597.075	0.0404224	597.075	-0.00848458	597.075	-0.00325195	597.075	-9.46298e-05	597.075	0.000396156	597.075	-0.000165395
597.341	0.0400849	597.341	-0.00813881	597.341	-0.00296724	597.341	0.00113556	597.341	0.000729482	597.341	0.000957831
597.607	0.0397028	597.607	-0.00821295	597.607	-0.00282136	597.607	0.000295885	597.607	0.000435176	597.607	0.000467623
597.873	0.0388743	597.873	-0.00839382	597.873	-0.00280143	597.873	-0.000165935	597.873	0.000171954	597.873	0.000251746
598.139	0.0388291	598.139	-0.00853827	598.139	-0.00289848	598.139	1.39945e-05	598.139	0.00015079	598.139	0.000329462
598.405	0.0386546	598.405	-0.00847883	598.405	-0.00281364	598.405	0.000175265	598.405	0.000328697	598.405	0.000621062
598.671	0.0376332	598.671	-0.00815606	598.671	-0.00288948	598.671	0.000721719	598.671	0.000483455	598.671	0.000809041
598.937	0.0371983	598.937	-0.00775149	598.937	-0.00266454	598.937	0.00175332	598.937	0.000974847	598.937	0.00196349
599.202	0.0368633	599.202	-0.00759234	599.202	-0.00244989	599.202	0.00185328	599.202	0.00111373	599.202	0.00199936
599.468	0.0364698	599.468	-0.00755911	599.468	-0.00254758	599.468	0.00122619	599.468	0.000900113	599.468	0.00130124
599.734	0.0361647	599.734	-0.00731112	599.734	-0.00225516	599.734	0.00167468	599.734	0.00119442	599.734	0.00157557
600	0.0357202	600	-0.00703629	600	-0.00232135	600	0.00207186	600	0.00139018	600	0.00212822
600.266	0.0353687	600.266	-0.00707208	600.266	-0.00213433	600.266	0.00175198	600.266	0.00113291	600.266	0.00192098
600.532	0.0355509	600.532	-0.00723826	600.532	-0.00193189	600.532	0.00136747	600.532	0.00124534	600.532	0.00148191
600.798	0.0352452	600.798	-0.00739549	600.798	-0.00204821	600.798	0.00125351	600.798	0.00121624	600.798	0.00113385
601.064	0.0348153	601.064	-0.00772592	601.064	-0.00212598	601.064	0.000371855	601.064	0.000755936	601.064	0.000625712
601.329	0.0341715	601.329	-0.00785183	601.329	-0.00216133	601.329	0.000231243	601.329	0.00042724	601.329	0.000308871
601.595	0.0338875	601.595	-0.00764092	601.595	-0.00198395	601.595	0.000514466	601.595	0.000609114	601.595	0.000542682
601.861	0.0336723	601.861	-0.00776044	601.861	-0.00205528	601.861	-0.00033387	601.861	0.000384251	601.861	-0.000111592
602.127	0.0337302	602.127	-0.00796943	602.127	-0.00201801	602.127	-0.00109224	602.127	0.000152113	602.127	-0.000631026
602.393	0.0330769	602.393	-0.00784864	602.393	-0.00179114	602.393	-0.000705725	602.393	5.29089e-05	602.393	-0.000265031
602.659	0.0318383	602.659	-0.00764603	602.659	-0.00165682	602.659	-0.000507136	602.659	-1.58727e-05	602.659	-2.65695e-06
602.925	0.0312193	602.925	-0.00728811	602.925	-0.001795	602.925	-0.000314544	602.925	0.000243381	602.925	-0.000362674
603.191	0.0309436	603.191	-0.00746771	603.191	-0.00176094	603.191	-0.00023191	603.191	0.000230815	603.191	-0.000216541
603.456	0.0308315	603.456	-0.00742616	603.456	-0.00182456	603.456	-0.000221914	603.456	9.12679e-05	603.456	8.90078e-05
603.722	0.030699	603.722	-0.00734052	603.722	-0.00163883	603.722	-0.000353196	603.722	0.000187827	603.722	-0.000196614
603.988	0.0304793	603.988	-0.00735075	603.988	-0.00167996	603.988	-0.000709057	603.988	-3.8359e-05	603.988	-0.000367323
604.254	0.0299393	604.254	-0.00695768	604.254	-0.00149037	604.254	0.000399844	604.254	0.000619034	604.254	0.000549989
604.52	0.0300922	604.52	-0.00700881	604.52	-0.00145245	604.52	0.000448492	604.52	0.000644166	604.52	0.000565931
604.786	0.0304099	604.786	-0.007283	604.786	-0.001536	604.786	-0.000861664	604.786	2.44704e-05	604.786	-0.000682836
605.052	0.030145	605.052	-0.00721972	605.052	-0.00135605	605.052	-0.00122819	605.052	-7.20884e-05	605.052	-0.000638997
605.318	0.0294713	605.318	-0.00719735	605.318	-0.00141068	605.318	-0.00125884	605.318	-1.78568e-05	605.318	-0.000718041
605.583	0.0292089	605.583	-0.00708231	605.583	-0.00129885	605.583	-0.000960293	605.583	2.44704e-05	605.583	-0.000540689
605.849	0.0284626	605.849	-0.00667198	605.849	-0.00134448	605.849	-0.000581773	605.849	0.000244704	605.849	-0.000350053
606.115	0.0285447	606.115	-0.00664578	606.115	-0.00117803	606.115	-0.000603098	606.115	0.000280417	606.115	-0.000585858
606.381	0.0282467	606.381	-0.00670777	606.381	-0.000961446	606.381	0.000314544	606.381	0.000529751	606.381	0.000634347
606.647	0.0277175	606.647	-0.00662852	606.647	-0.00105849	606.647	0.000125951	606.647	0.000529751	606.647	0.000516113
606.913	0.0280569	606.913	-0.00682218	606.913	-0.00111505	606.913	-0.000415172	606.913	0.000276449	606.913	-9.36575e-05
607.179	0.0278213	607.179	-0.00659592	607.179	-0.00102057	607.179	0.000126617	607.179	0.00027182	607.179	0.000106942
607.444	0.0273297	607.444	-0.00657675	607.444	-0.00103985	607.444	0.000191259	607.444	0.000342585	607.444	0.000390572
607.71	0.0269922	607.71	-0.00670777	607.71	-0.000843836	607.71	-0.000613095	607.71	6.28293e-05	607.71	-0.000354703
607.976	0.0268235	607.976	-0.00658186	607.976	-0.00087597	607.976	-0.000931637	607.976	-4.89408e-05	607.976	-0.000681508
608.242	0.0266662	608.242	-0.00632301	608.242	-0.000778283	608.242	-0.000446493	608.242	7.73793e-05	608.242	-0.000227834
608.508	0.0265668	608.508	-0.00646682	608.508	-0.000679953	608.508	-0.000155939	608.508	0.000166002	608.508	7.97085e-06
608.774	0.026244	608.774	-0.00624312	608.774	-0.000767358	608.774	-0.000358527	608.774	2.31477e-05	608.774	0.000111592
609.04	0.0259784	609.04	-0.00638948	609.04	-0.000781497	609.04	-9.6629e-05	609.04	0.000197086	609.04	0.000236469
609.306	0.0257785	609.306	-0.00613702	609.306	-0.000632395	609.306	0.000106625	609.306	0.000139547	609.306	0.000445703
609.571	0.0253429	609.571	-0.00622075	609.571	-0.00060476	609.571	-0.000278558	609.571	3.17454e-05	609.571	0.000140818
609.837	0.0257205	609.837	-0.00640802	609.837	-0.000600261	609.837	-0.000820347	609.837	-0.00021362	609.837	-0.000352046
610.103	0.025134	610.103	-0.00635305	610.103	-0.000485222	610.103	-0.000874993	610.103	-0.000250656	610.103	-0.000422455
610.369	0.0249583	610.369	-0.00633835	610.369	-0.000382393	610.369	-0.00117954	610.369	-0.000232138	610.369	-0.000706085
610.635	0.024659	610.635	-0.00625462	610.635	-0.000446661	610.635	-0.0010396	610.635	-0.000170631	610.635	-0.000719369
610.901	0.0245373	610.901	-0.00602389	610.901	-0.000465299	610.901	-0.00056578	610.901	6.48134e-05	610.901	-0.000411827
611.167	0.0240171	611.167	-0.00581298	611.167	-0.000379823	611.167	-0.000781029	611.167	1.98408e-06	611.167	-0.000377951
611.432	0.0237171	611.432	-0.00553048	611.432	-0.000390106	611.432	-0.000236575	611.432	5.75385e-05	611.432	6.37668e-05
611.698	0.0235496	611.698	-0.00528888	611.698	-0.000232007	611.698	0.000411173	611.698	0.000241397	611.698	0.000568587
611.964	0.0233694	611.964	-0.00521027	611.964	-0.000359257	611.964	0.00063442	611.964	0.000484117	611.964	0.000694128
612.23	0.0232879	612.23	-0.00515211	612.23	-0.00023522	612.23	0.000635752	612.23	0.000531073	612.23	0.000715384
612.496	0.0229332	612.496	-0.0050671	612.496	-0.000289205	612.496	0.000783695	612.496	0.000566787	612.496	0.000910006
612.762	0.0226454	612.762	-0.00497762	612.762	-1.86377e-05	612.762	0.000900316	612.762	0.000740064	612.762	0.00131054
613.028	0.0225575	613.028	-0.00470599	613.028	-2.76352e-05	613.028	0.000931637	613.028	0.000673927	613.028	0.00104418
613.293	0.0223104	613.293	-0.00507157	613.293	-0.000125322	613.293	0.000577109	613.293	0.000525121	613.293	0.000891407
613.559	0.0219067	613.559	-0.00509522	613.559	-0.00017995	613.559	0.000251235	613.559	0.000444435	613.559	0.000462974
613.825	0.0218487	613.825	-0.004876	613.825	-0.00021594	613.825	0.000409174	613.825	0.000374331	613.825	0.000529397
614.091	0.021517	614.091	-0.00469768	614.091	-4.24168e-05	614.091	0.000787693	614.091	0.000575385	614.091	0.000917312
614.357	0.0213202	614.357	-0.00471685	614.357	1.15682e-05	614.357	0.000543122	614.357	0.000498667	614.357	0.000678851
614.623	0.0212743	614.623	-0.00471238	614.623	6.36251e-05	614.623	0.000413839	614.623	0.000400785	614.623	0.000708077
614.888	0.0211202	614.888	-0.00475712	614.888	5.14142e-06	614.888	4.79813e-05	614.888	0.000105156	614.888	0.0002916
615.154	0.0210992	615.154	-0.00480314	615.154	9.25456e-05	615.154	-1.99922e-05	615.154	0.00020899	615.154	0.000175359
615.42	0.0212591	615.42	-0.00447334	615.42	0.000173523	615.42	0.000815682	615.42	0.000653425	615.42	0.00094521
615.686	0.021238	615.686	-0.00467914	615.686	0.000219153	615.686	0.000364525	615.686	0.000444435	615.686	0.000801071
615.952	0.0211954	615.952	-0.00459541	615.952	0.000373396	615.952	0.000321875	615.952	0.000462292	615.952	0.000578551
616.218	0.0210209	616.218	-0.00445544	616.218	0.000430594	616.218	0.000733048	616.218	0.000732789	616.218	0.000931261
616.484	0.0207732	616.484	-0.0044286	616.484	0.00020887	616.484	0.000401177	616.484	0.000513217	616.484	0.000588515
616.749	0.0210222	616.749	-0.00468106	616.749	0.00020887	616.749	-0.000319209	616.749	0.000287692	616.749	-0.000221191
617.015	0.0206172	617.015	-0.00457752	617.015	0.000184449	617.015	-0.000347198	617.015	0.000227508	617.015	-0.000295586
617.281	0.0205732	617.281	-0.00451041	617.281	0.000180593	617.281	-0.000349864	617.281	0.000174599	617.281	-0.000343411
617.547	0.0206637	617.547	-0.00458327	617.547	0.000337406	617.547	-0.000518465	617.547	0.000170631	617.547	-0.000571244
617.813	0.020528	617.813	-0.00428799	617.813	0.000245503	617.813	-0.000337868	617.813	0.000226186	617.813	-0.00037928
618.079	0.0201536	618.079	-0.00425603	618.079	0.000285992	618.079	-0.000161271	618.079	0.000323406	618.079	-0.000136169
618.344	0.0203	618.344	-0.00434807	618.344	0.000461443	618.344	-0.000377853	618.344	0.00025264	618.344	-0.000324812
618.61	0.0203516	618.61	-0.00453981	618.61	0.000304629	618.61	-0.000715721	618.61	7.34111e-05	618.61	-0.000441718
618.876	0.020044	618.876	-0.0044139	618.876	0.00025193	618.876	-0.000302549	618.876	0.000146161	618.876	-0.000263702
619.142	0.0198377	619.142	-0.00435957	619.142	0.000399746	619.142	-0.000241906	619.142	0.000105818	619.142	-0.000209235
619.408	0.0200071	619.408	-0.00444969	619.408	0.000540492	619.408	-0.000569112	619.408	-1.12431e-05	619.408	-0.00026171
619.674	0.0196046	619.674	-0.0042343	619.674	0.00052314	619.674	-0.000143278	619.674	3.24067e-05	619.674	0.000142147
619.94	0.0194384	619.94	-0.00411095	619.94	0.000451803	619.94	0.000157938	619.94	0.000258592	619.94	9.83072e-05
620.205	0.0191729	620.205	-0.00400868	620.205	0.000356044	620.205	0.00010196	620.205	0.00013095	620.205	-4.98178e-05
620.471	0.0189787	620.471	-0.00394477	620.471	0.000449232	620.471	0.000207919	620.471	0.000220233	620.471	0.000198607
620.737	0.0189328	620.737	-0.0037901	620.737	0.000526996	620.737	0.000435164	620.737	0.000468905	620.737	0.00055796
621.003	0.0189653	621.003	-0.0038962	621.003	0.000485865	621.003	3.79852e-05	621.003	0.000219572	621.003	0.000126205
621.269	0.0188723	621.269	-0.00411159	621.269	0.000447947	621.269	-0.000212584	621.269	3.90203e-05	621.269	0.000114249
621.534	0.0186469	621.534	-0.00384251	621.534	0.000583552	621.534	-0.000173932	621.534	4.96021e-05	621.534	0.000176023
621.8	0.0185698	621.8	-0.00366866	621.8	0.000613115	621.8	0.000307214	621.8	0.000135579	621.8	0.000514784
622.066	0.0184399	622.066	-0.00357471	622.066	0.000625326	622.066	0.000419836	622.066	0.000191133	622.066	0.000493529
622.332	0.0184418	622.332	-0.00363095	622.332	0.000687666	622.332	0.000129283	622.332	0.000178568	622.332	0.000297578
622.598	0.0187201	622.598	-0.00374664	622.598	0.000652318	622.598	-0.00059177	622.598	9.39133e-05	622.598	-7.97085e-06
622.864	0.0185858	622.864	-0.00373449	622.864	0.0005135	622.864	-0.000408508	622.864	0.000160711	622.864	-4.25112e-05
623.13	0.0185297	623.13	-0.00377348	623.13	0.000753219	623.13	-5.53118e-05	623.13	0.00013095	623.13	1.99271e-05
623.395	0.0182253	623.395	-0.00348587	623.395	0.000742293	623.395	5.26462e-05	623.395	0.000234783	623.395	0.000314184
623.661	0.0180598	623.661	-0.0034015	623.661	0.000796921	623.661	0.000833675	623.661	0.000408721	623.661	0.000552646
623.927	0.0180668	623.927	-0.00325897	623.927	0.000707589	623.927	0.00131682	623.927	0.000587289	623.927	0.000735311
624.193	0.0178636	624.193	-0.00313178	624.193	0.00080399	624.193	0.000948964	624.193	0.000541655	624.193	0.000779151
624.459	0.0178089	624.459	-0.00298031	624.459	0.000760931	624.459	0.000829677	624.459	0.000720884	624.459	0.000692136
624.724	0.0175338	624.724	-0.00284417	624.724	0.000832268	624.724	0.000793691	624.724	0.000716255	624.724	0.00102625
624.99	0.0175681	624.99	-0.00270612	624.99	0.000868901	624.99	0.00116088	624.99	0.000703027	624.99	0.00108935
625.256	0.0175904	625.256	-0.00284289	625.256	0.000791137	625.256	0.000898983	625.256	0.000570094	625.256	0.000808377
625.522	0.0177363	625.522	-0.00291128	625.522	0.000820057	625.522	0.000804353	625.522	0.000537687	625.522	0.00051412
625.788	0.0175732	625.788	-0.002972	625.788	0.000836124	625.788	0.000541789	625.788	0.000448403	625.788	0.000444375
626.054	0.0176439	626.054	-0.00299757	626.054	0.000812345	626.054	0.000316543	626.054	0.000267851	626.054	0.000201264
626.319	0.0175522	626.319	-0.00281988	626.319	0.000973015	626.319	0.000403176	626.319	0.000414674	626.319	0.00053139
626.585	0.0174147	626.585	-0.00296753	626.585	0.00108227	626.585	0.000417171	626.585	0.000390865	626.585	0.000550653
626.851	0.0172192	626.851	-0.0029982	626.851	0.000895893	626.851	0.000219248	626.851	0.000200393	626.851	0.000314849
627.117	0.0173548	627.117	-0.00280838	627.117	0.000740365	627.117	0.000329872	627.117	0.000453033	627.117	0.00019595
627.383	0.0173255	627.383	-0.00288763	627.383	0.000708231	627.383	0.000183928	627.383	0.000205022	627.383	0.000195286
627.649	0.0171415	627.649	-0.00270867	627.649	0.000654246	627.649	0.000224579	627.649	0.000313485	627.649	-2.05914e-05
627.914	0.0171982	627.914	-0.00256359	627.914	0.000630467	627.914	0.0006844	627.914	0.000867045	627.914	0.000219863
628.18	0.0171835	628.18	-0.00266457	628.18	0.000579696	628.18	0.00032454	628.18	0.000251317	628.18	-5.3139e-06
628.446	0.0168562	628.446	-0.00268886	628.446	0.000755147	628.446	0.000609763	628.446	0.000447742	628.446	0.000367323
628.712	0.0169721	628.712	-0.00268375	628.712	0.000772499	628.712	0.000335203	628.712	0.00036441	628.712	0.000383929
628.978	0.0168791	628.978	-0.00275022	628.978	0.00075836	628.978	0.000233242	628.978	0.000195763	628.978	0.000231819
629.243	0.0168906	629.243	-0.00245238	629.243	0.000917102	629.243	0.000377186	629.243	0.000361103	629.243	0.000561945
629.509	0.0168091	629.509	-0.00233797	629.509	0.000992295	629.509	0.000681068	629.509	0.000480149	629.509	0.000774501
629.775	0.0166499	629.775	-0.00250798	629.775	0.000923528	629.775	0.000363192	629.775	0.000314147	629.775	0.000516113
630.041	0.0164302	630.041	-0.00253035	630.041	0.000962732	630.041	0.00021525	630.041	0.000164679	630.041	0.000364666
630.307	0.0163468	630.307	-0.00245302	630.307	0.000963374	630.307	0.000245904	630.307	0.00018452	630.307	0.000381937
630.573	0.0162258	630.573	-0.00229899	630.573	0.000946022	630.573	0.000425168	630.573	0.000221556	630.573	0.000429762
630.838	0.0161927	630.838	-0.0022568	630.838	0.000996794	630.838	0.000528461	630.838	0.000299597	630.838	0.000407842
631.104	0.0160468	631.104	-0.00217563	631.104	0.00107134	631.104	0.000349197	631.104	0.000278433	631.104	0.00027433
631.37	0.0161474	631.37	-0.00226511	631.37	0.000944094	631.37	0.000188593	631.37	0.000222879	631.37	0.000177351
631.636	0.0160895	631.636	-0.00235715	631.636	0.000990367	631.636	-0.000140612	631.636	4.29885e-05	631.636	3.38761e-05
631.902	0.0160411	631.902	-0.00236098	631.902	0.000985868	631.902	-0.000247237	631.902	-9.78815e-05	631.902	-3.45404e-05
632.167	0.0159309	632.167	-0.00224658	632.167	0.00106813	632.167	-0.000179264	632.167	2.3809e-05	632.167	2.12556e-05
632.433	0.0157615	632.433	-0.00226703	632.433	0.000981369	632.433	-0.0002579	632.433	5.81998e-05	632.433	0.000166059
632.699	0.0157749	632.699	-0.00227981	632.699	0.001036	632.699	-0.00021325	632.699	-2.97613e-05	632.699	0.00011757
632.965	0.015901	632.965	-0.00214815	632.965	0.000978799	632.965	-8.66329e-05	632.965	0.000152113	632.965	0.000154767
633.231	0.0158602	633.231	-0.00205164	633.231	0.00105592	633.231	2.59899e-05	633.231	0.000162695	633.231	0.000209899
633.496	0.0156794	633.496	-0.0020657	633.496	0.000815558	633.496	-0.000145277	633.496	0.000152113	633.496	9.96357e-05
633.762	0.0157622	633.762	-0.00199731	633.762	0.000965945	633.762	-0.000159938	633.762	0.000141531	633.762	0.000167388
634.028	0.0156431	634.028	-0.00184072	634.028	0.00084962	634.028	-5.99766e-06	634.028	0.000234783	634.028	8.1037e-05
634.294	0.0153056	634.294	-0.00175827	634.294	0.000954377	634.294	0.000253901	634.294	0.000304888	634.294	0.000258388
634.56	0.0153756	634.56	-0.00183817	634.56	0.000859903	634.56	7.93024e-05	634.56	0.000162695	634.56	5.44675e-05
634.826	0.0154756	634.826	-0.00187204	634.826	0.000833553	634.826	-0.000105292	634.826	0.000143515	634.826	-9.43218e-05
635.091	0.0156202	635.091	-0.00186181	635.091	0.000863759	635.091	-1.39945e-05	635.091	9.39133e-05	635.091	1.26205e-05
635.357	0.0154839	635.357	-0.0017653	635.357	0.000944094	635.357	0.000259232	635.357	0.000131611	635.357	0.000297578
635.623	0.015319	635.623	-0.00176722	635.623	0.00101607	635.623	0.000385183	635.623	0.000348538	635.623	-4.05185e-05
635.889	0.0153775	635.889	-0.00170842	635.889	0.000971087	635.889	0.000301216	635.889	0.00033531	635.889	-8.23655e-05
636.154	0.0151948	636.154	-0.00172184	636.154	0.000895893	636.154	-9.12978e-05	636.154	0.000140209	636.154	1.72702e-05
636.42	0.0150942	636.42	-0.00162405	636.42	0.000730725	636.42	0.000173266	636.42	0.00016997	636.42	5.97814e-05
636.686	0.014977	636.686	-0.00157804	636.686	0.00072237	636.686	0.000176598	636.686	0.000253301	636.686	8.90078e-05
636.952	0.014884	636.952	-0.00155183	636.952	0.000814273	636.952	3.86516e-05	636.952	0.00026719	636.952	-5.64602e-05
637.218	0.0146681	637.218	-0.00154224	637.218	0.000798206	637.218	-0.000199256	637.218	0.000219572	637.218	5.04821e-05
637.484	0.0144077	637.484	-0.00148472	637.484	0.000698591	637.484	-0.000265896	637.484	-2.77772e-05	637.484	-0.00022252
637.749	0.0142319	637.749	-0.00171226	637.749	0.000717229	637.749	-0.000573777	637.749	-0.000174599	637.749	-0.000517441
638.015	0.0142523	638.015	-0.00153457	638.015	0.000862474	638.015	-5.93102e-05	638.015	0.000146161	638.015	-9.69787e-05
638.281	0.0139626	638.281	-0.00135114	638.281	0.000762216	638.281	3.39868e-05	638.281	0.000227508	638.281	5.44675e-05
638.547	0.0138416	638.547	-0.00136904	638.547	0.00083034	638.547	-7.1972e-05	638.547	8.00248e-05	638.547	0.000110928
638.812	0.0137868	638.812	-0.00138885	638.812	0.000832268	638.812	5.53118e-05	638.812	2.31477e-05	638.812	0.000109599
639.078	0.0136996	639.078	-0.00139844	639.078	0.000870829	639.078	0.000166602	639.078	0.000134918	639.078	0.000130191
639.344	0.0134569	639.344	-0.00135625	639.344	0.00091903	639.344	0.000260565	639.344	0.00017989	639.344	0.000262374
639.61	0.013471	639.61	-0.00124313	639.61	0.000926742	639.61	1.13289e-05	639.61	0.00022354	639.61	0.000128862
639.876	0.013725	639.876	-0.00129362	639.876	0.00106106	639.876	0.000161271	639.876	0.000109125	639.876	0.000244439
640.141	0.0135747	640.141	-0.00128851	640.141	0.00104178	640.141	0.000236575	640.141	0.000253301	640.141	0.000257724
640.407	0.0134181	640.407	-0.00109101	640.407	0.000905533	640.407	0.000247903	640.407	0.000205022	640.407	0.000300235
640.673	0.0133372	640.673	-0.00107567	640.673	0.000881112	640.673	0.000247237	640.673	0.000191133	640.673	0.000395886
640.939	0.0131506	640.939	-0.00114981	640.939	0.000823913	640.939	-0.000108624	640.939	3.90203e-05	640.939	4.78251e-05
641.205	0.0131717	641.205	-0.0011594	641.205	0.000820057	641.205	-0.000305881	641.205	-3.37294e-05	641.205	-0.000277651
641.47	0.0132487	641.47	-0.00118944	641.47	0.000750648	641.47	-0.000422502	641.47	-6.2168e-05	641.47	-0.00032282
641.736	0.0129883	641.736	-0.00123162	641.736	0.000639465	641.736	-0.000112623	641.736	6.81202e-05	641.736	-2.65695e-06
642.002	0.0127826	642.002	-0.0010974	642.002	0.000739722	642.002	-4.59821e-05	642.002	-5.09248e-05	642.002	7.04092e-05
642.268	0.0129532	642.268	-0.00109101	642.268	0.000754504	642.268	9.06314e-05	642.268	0.000123013	642.268	4.64966e-05
642.534	0.0127253	642.534	-0.00100792	642.534	0.000824556	642.534	0.000358527	642.534	0.000164018	642.534	0.000344075
642.799	0.012652	642.799	-0.000903744	642.799	0.000776355	642.799	0.000503804	642.799	0.000244704	642.799	0.000411827
643.065	0.0125189	643.065	-0.000850695	643.065	0.000787923	643.065	0.000317876	643.065	0.000154759	643.065	0.00023514
643.331	0.0124088	643.331	-0.000772081	643.331	0.000764787	643.331	0.000247237	643.331	0.000187827	643.331	0.000379944
643.597	0.0122139	643.597	-0.000733093	643.597	0.000715301	643.597	0.000229244	643.597	0.000143515	643.597	0.000460981
643.862	0.012147	643.862	-0.000756741	643.862	0.000825199	643.862	9.19642e-05	643.862	3.70362e-05	643.862	0.000250418
644.128	0.012119	644.128	-0.000793172	644.128	0.000769286	644.128	-0.000119953	644.128	7.07657e-05	644.128	1.32848e-06
644.394	0.011984	644.394	-0.000845582	644.394	0.000581624	644.394	-0.000342533	644.394	-3.76976e-05	644.394	-0.000265695
644.66	0.0116669	644.66	-0.000758659	644.66	0.000534708	644.66	-1.39945e-05	644.66	-1.52113e-05	644.66	-0.000207242
644.926	0.011493	644.926	-0.000671097	644.926	0.000682524	644.926	0.000202588	644.926	9.52361e-05	644.926	0.000154767
645.191	0.0117872	645.191	-0.000580339	645.191	0.000715943	645.191	0.000496473	645.191	0.000240736	645.191	0.000558624
645.457	0.0116752	645.457	-0.000447398	645.457	0.000769286	645.457	0.000590437	645.457	0.000423933	645.457	0.000715384
645.723	0.0115319	645.723	-0.000648727	645.723	0.00076543	645.723	0.000485811	645.723	0.000353167	645.723	0.000703428
645.989	0.0114707	645.989	-0.000536877	645.989	0.000688951	645.989	0.00027456	645.989	0.000212297	645.989	0.00043109
646.254	0.0113115	646.254	-0.000690271	646.254	0.0005135	646.254	8.26345e-05	646.254	0.000115077	646.254	0.000114249
646.52	0.0113428	646.52	-0.000792533	646.52	0.000489721	646.52	-0.000165269	646.52	0.000154759	646.52	-2.85622e-05
646.786	0.0110702	646.786	-0.00062444	646.786	0.000456944	646.786	-0.000104626	646.786	0.000130288	646.786	-7.30661e-05
647.052	0.0109116	647.052	-0.000568834	647.052	0.000406173	647.052	-0.000191259	647.052	2.97613e-05	647.052	-0.000124877
647.318	0.0109371	647.318	-0.000522177	647.318	0.000509644	647.318	-0.000143944	647.318	7.60566e-05	647.318	-9.69787e-05
647.583	0.0106792	647.583	-0.000558608	647.583	0.000455016	647.583	-0.000109957	647.583	6.87816e-05	647.583	9.29933e-06
647.849	0.0106251	647.849	-0.000480633	647.849	0.000592549	647.849	3.19875e-05	647.849	0.000144838	647.849	0.000254403
648.115	0.01059	648.115	-0.000451872	648.115	0.000492291	648.115	4.33165e-05	648.115	0.000216265	648.115	0.000148789
648.381	0.0103895	648.381	-0.000473603	648.381	0.000454373	648.381	-0.000100627	648.381	2.84385e-05	648.381	-0.00013484
648.646	0.0105289	648.646	-0.000455068	648.646	0.000416455	648.646	-9.46298e-05	648.646	-4.96021e-05	648.646	-0.000110263
648.912	0.0105391	648.912	-0.000479355	648.912	0.000489078	648.912	-0.00011129	648.912	-4.7618e-05	648.912	-0.000123548
649.178	0.0103888	649.178	-0.000458902	649.178	0.000564271	649.178	5.33126e-06	649.178	-3.1084e-05	649.178	5.91172e-05
649.444	0.010292	649.444	-0.000389875	649.444	0.000600904	649.444	-0.000103293	649.444	5.55544e-05	649.444	7.50589e-05
649.709	0.0102092	649.709	-0.000429502	649.709	0.00054242	649.709	-0.000141945	649.709	-9.25906e-06	649.709	3.78615e-05
649.975	0.010164	649.975	-0.000472963	649.975	0.000368255	649.975	-0.000201255	649.975	-4.43112e-05	649.975	-0.000102293
650.241	0.00990421	650.241	-0.000359836	650.241	0.000338049	650.241	-0.00014461	650.241	-2.18249e-05	650.241	-8.1037e-05
650.507	0.00996789	650.507	-0.000435254	650.507	0.00017995	650.507	-0.000104626	650.507	8.86225e-05	650.507	-6.64238e-06
650.773	0.00998891	650.773	-0.00037134	650.773	0.000199873	650.773	-0.000112623	650.773	-1.32272e-06	650.773	6.11099e-05
651.038	0.00983862	651.038	-0.000393071	651.038	0.000151029	651.038	-7.33048e-06	651.038	-1.32272e-06	651.038	6.37668e-05
651.304	0.00971444	651.304	-0.000229451	651.304	0.000309771	651.304	7.8636e-05	651.304	0.000141531	651.304	0.000155432
651.57	0.0097189	651.57	-0.000213473	651.57	0.000372111	651.57	-1.06625e-05	651.57	5.68771e-05	651.57	0.000201928
651.836	0.0096272	651.836	-0.000113767	651.836	0.000408743	651.836	8.26345e-05	651.836	6.67975e-05	651.836	0.000110928
652.101	0.0095527	652.101	-0.000192381	652.101	0.000469798	652.101	0.000185928	652.101	5.75385e-05	652.101	0.000158753
652.367	0.00935274	652.367	-0.000180877	652.367	0.000308485	652.367	0.000143278	652.367	0.000118384	652.367	6.90807e-05
652.633	0.00933873	652.633	-0.000246069	652.633	0.000327766	652.633	-4.93141e-05	652.633	-2.24863e-05	652.633	1.99271e-06
652.899	0.00912349	652.899	-0.000239038	652.899	0.000292419	652.899	-0.000349864	652.899	-0.000105156	652.899	-0.00023514
653.164	0.00914005	653.164	-0.00022306	653.164	0.000344475	653.164	-0.000199922	653.164	2.57931e-05	653.164	-2.72337e-05
653.43	0.00910693	653.43	-0.000173846	653.43	0.000379823	653.43	-6.33087e-05	653.43	0.000102511	653.43	0.000131519
653.696	0.00894582	653.696	-0.000240956	653.696	0.000277637	653.696	7.33048e-06	653.696	8.72997e-05	653.696	0.000130191
653.962	0.00885221	653.962	-0.000134219	653.962	0.000328408	653.962	7.33048e-06	653.962	0.000201715	653.962	0.000148789
654.227	0.0086427	654.227	-0.000100984	654.227	0.000335478	654.227	0.000203254	654.227	0.00016997	654.227	0.000124877
654.493	0.0085319	654.493	-1.91742e-05	654.493	0.000324552	654.493	0.000329872	654.493	0.000260576	654.493	0.000130191
654.759	0.00850643	654.759	-7.73359e-05	654.759	0.000228793	654.759	0.000159938	654.759	0.000139547	654.759	0.000140154
655.025	0.00841727	655.025	-0.000175124	655.025	0.00028085	655.025	-0.000110624	655.025	5.68771e-05	655.025	-6.24383e-05
655.29	0.00842237	655.29	-0.000140611	655.29	0.000299488	655.29	-0.000267229	655.29	-5.09248e-05	655.29	-0.00015211
655.556	0.00831921	655.556	-0.000228173	655.556	0.000140104	655.556	-0.000432498	655.556	-7.93634e-06	655.556	0.000165395
655.822	0.00829373	655.822	-0.000278665	655.822	0.000207585	655.822	-0.000381185	655.822	-8.26702e-05	655.822	0.000126205
656.088	0.00817465	656.088	-0.000143167	656.088	0.000226865	656.088	-0.000172599	656.088	-2.51317e-05	656.088	-0.000108271
656.353	0.00807085	656.353	-0.000136776	656.353	0.000302701	656.353	5.99766e-06	656.353	-3.90203e-05	656.353	0.000113585
656.619	0.00805812	656.619	-0.000171289	656.619	0.000173523	656.619	0.000105292	656.619	1.455e-05	656.619	3.78615e-05
656.885	0.00795623	656.885	-7.73359e-05	656.885	0.000156813	656.885	7.99689e-05	656.885	2.31477e-05	656.885	0.000109599
657.151	0.00797342	657.151	-0.000159146	657.151	0.000154243	657.151	2.19914e-05	657.151	3.8359e-05	657.151	-4.91536e-05
657.416	0.00789319	657.416	-7.79751e-05	657.416	0.000202444	657.416	-0.000102627	657.416	-1.32272e-05	657.416	-5.44675e-05
657.682	0.00778308	657.682	-4.47398e-05	657.682	0.000147173	657.682	-6.66407e-05	657.682	6.28293e-05	657.682	2.05914e-05
657.948	0.00788905	657.948	-0.000100345	657.948	0.000159384	657.948	-0.000167935	657.948	3.17454e-05	657.948	-6.11099e-05
658.214	0.00776812	658.214	-0.000138054	658.214	0.00021594	658.214	-0.000158605	658.214	6.34907e-05	658.214	2.85622e-05
658.479	0.00764725	658.479	-0.000108654	658.479	0.000266711	658.479	-7.18387e-05	658.479	2.31477e-05	658.479	0.000121888
658.745	0.00762	658.745	-6.96662e-05	658.745	8.93323e-05	658.745	-6.39751e-05	658.745	4.36499e-05	658.745	9.29933e-05
659.011	0.00766317	659.011	-4.66572e-05	659.011	0.00017288	659.011	-9.12978e-05	659.011	-4.10044e-05	659.011	5.24748e-05
659.277	0.00752721	659.277	-0.000118241	659.277	0.000174166	659.277	-0.000274027	659.277	-1.52113e-05	659.277	-5.11463e-05
659.542	0.0074629	659.542	-6.3914e-05	659.542	0.000120823	659.542	-0.000189926	659.542	-9.06065e-05	659.542	-7.70516e-05
659.808	0.0072488	659.808	-0.00010418	659.808	6.16971e-06	659.808	-0.000227845	659.808	-4.04092e-05	659.808	-0.000146265
660.074	0.00713895	660.074	-5.93761e-05	660.074	6.77383e-05	660.074	-7.29716e-05	660.074	-7.01043e-06	660.074	7.84465e-05
660.339	0.00712807	660.339	-5.44547e-05	660.339	0.000147623	660.339	5.79774e-06	660.339	6.9443e-05	660.339	7.50589e-05
660.605	0.00704675	660.605	5.17703e-06	660.605	0.000129564	660.605	2.73227e-05	660.605	9.91381e-05	660.605	0.000102558
660.871	0.00697663	660.871	-1.10571e-05	660.871	2.48716e-05	660.871	3.25873e-05	660.871	0.000106082	660.871	0.000118766
661.137	0.00695307	661.137	3.36827e-05	661.137	0.000120374	661.137	-8.66329e-06	661.137	3.39278e-05	661.137	9.29933e-06
661.402	0.00687455	661.402	2.42873e-05	661.402	-2.05657e-05	661.402	-3.19875e-06	661.402	8.062e-05	661.402	-6.26376e-05
661.668	0.00678782	661.668	-3.7901e-05	661.668	-4.80081e-05	661.668	-3.23207e-05	661.668	-2.57931e-05	661.668	-3.15513e-05
661.934	0.00674757	661.934	-0.000180813	661.934	-0.000144024	661.934	-0.000114156	661.934	-6.41521e-05	661.934	-0.000119297
662.2	0.00677031	662.2	-0.00015448	662.2	-0.000215104	662.2	-8.04353e-05	662.2	2.74465e-05	662.2	-0.000117437
662.465	0.00661486	662.465	-7.97007e-05	662.465	-3.95247e-05	662.465	-6.75737e-05	662.465	-1.51452e-05	662.465	2.85622e-06
662.731	0.00642879	662.731	-7.01775e-05	662.731	2.60927e-05	662.731	-6.24423e-05	662.731	-2.17588e-05	662.731	-4.54339e-05
662.997	0.00637065	662.997	-6.00152e-05	662.997	-5.89978e-05	662.997	-3.34536e-05	662.997	-6.2168e-06	662.997	-2.6968e-05
663.263	0.00617388	663.263	6.32109e-05	663.263	-9.95508e-05	663.263	-2.72561e-05	663.263	6.42843e-05	663.263	-4.42382e-05
663.528	0.00619897	663.528	-1.27828e-07	663.528	-5.92549e-05	663.528	-0.00012715	663.528	-5.91257e-05	663.528	-9.63145e-05
663.794	0.00617776	663.794	-5.93122e-05	663.794	-4.58872e-05	663.794	-0.000179264	663.794	3.96817e-06	663.794	-0.000164399
664.06	0.00620152	664.06	1.14406e-05	664.06	-0.000107134	664.06	-7.35047e-05	664.06	2.90338e-05	664.06	-0.000161875
664.325	0.00608033	664.325	1.60424e-05	664.325	-7.89209e-05	664.325	-9.78286e-05	664.325	-1.30288e-05	664.325	-0.0001549
664.591	0.00600754	664.591	-1.57868e-05	664.591	-0.000130399	664.591	-0.000218515	664.591	-1.22352e-05	664.591	-0.000169447
664.857	0.0059722	664.857	5.04281e-05	664.857	-3.83679e-05	664.857	-0.000129416	664.857	-7.17577e-05	664.857	-2.32483e-06
665.123	0.00591438	665.123	3.06148e-05	665.123	-1.25965e-05	665.123	-8.49003e-05	665.123	2.51979e-05	665.123	7.92436e-05
665.388	0.00583032	665.388	5.17064e-05	665.388	-1.96017e-05	665.388	-7.99022e-05	665.388	-3.19438e-05	665.388	-4.51682e-05
665.654	0.00580797	665.654	-8.11708e-05	665.654	-6.41393e-05	665.654	-3.81851e-05	665.654	-7.27498e-07	665.654	6.46968e-05
665.92	0.00570455	665.92	6.4617e-05	665.92	2.44218e-05	665.92	8.84322e-05	665.92	5.85966e-05	665.92	7.21362e-05
666.185	0.00571863	666.185	1.09932e-05	666.185	-0.000119345	666.185	6.04431e-05	666.185	6.13744e-05	666.185	0.000134973
666.451	0.00573404	666.451	-3.71979e-05	666.451	-0.000146402	666.451	-6.72405e-05	666.451	5.47607e-05	666.451	4.33747e-05
666.717	0.00566208	666.717	-6.51283e-05	666.717	-0.000115875	666.717	-6.9373e-05	666.717	-2.53301e-05	666.717	-6.60252e-05
666.983	0.00553243	666.983	3.57918e-06	666.983	-0.000135926	666.983	-6.09096e-05	666.983	2.66529e-05	666.983	-6.25712e-05
667.248	0.00546397	667.248	-6.28274e-05	667.248	-0.000125708	667.248	-4.46493e-05	667.248	2.36767e-05	667.248	-2.5706e-05
667.514	0.00541474	667.514	1.89825e-05	667.514	-0.000114718	667.514	2.8189e-05	667.514	1.78568e-06	667.514	2.31155e-05
667.78	0.00532145	667.78	1.34858e-05	667.78	-0.000146338	667.78	4.41162e-05	667.78	4.58985e-05	667.78	-9.79751e-05
668.045	0.00529878	668.045	1.55311e-05	668.045	-0.000187276	668.045	-0.000105292	668.045	-6.86493e-05	668.045	-0.000174628
668.311	0.00557089	668.311	-3.03591e-05	668.311	-0.000206557	668.311	-0.000141878	668.311	-6.83848e-05	668.311	-0.000141483
668.577	0.00555198	668.577	-0.000129106	668.577	-0.000321082	668.577	3.06547e-06	668.577	7.86359e-05	668.577	-7.40625e-05
668.843	0.00555408	668.843	-3.7901e-05	668.843	-0.000233613	668.843	-1.05959e-05	668.843	6.11098e-05	668.843	-3.21491e-05
669.108	0.00514926	669.108	-1.45724e-05	669.108	-0.000257264	669.108	2.559e-05	669.108	4.6626e-05	669.108	-1.74695e-05
669.374	0.00504406	669.374	2.55656e-07	669.374	-0.000281172	669.374	-7.99689e-07	669.374	3.51844e-05	669.374	-1.93293e-05
669.64	0.00501146	669.64	1.4892e-05	669.64	-0.000222881	669.64	-9.50963e-05	669.64	-2.45365e-05	669.64	-0.000109466
669.905	0.00501184	669.905	3.54723e-05	669.905	-0.000236056	669.905	-0.000176465	669.905	-2.1362e-05	669.905	-5.87186e-05
670.171	0.00497185	670.171	3.00396e-05	670.171	-0.000173009	670.171	-3.0788e-05	670.171	6.34907e-06	670.171	9.56502e-05
670.437	0.00494064	670.437	8.42386e-05	670.437	-0.000154436	670.437	0.000110957	670.437	-7.27498e-06	670.437	5.89843e-05
670.703	0.00488677	670.703	1.92381e-05	670.703	-0.00014788	670.703	6.66407e-05	670.703	2.96951e-05	670.703	3.78615e-05
670.968	0.00486072	670.968	-2.3776e-05	670.968	-0.000158613	670.968	6.85733e-05	670.968	-4.18642e-05	670.968	8.30297e-06
671.234	0.00479329	671.234	9.84275e-06	671.234	-0.000151865	671.234	2.28578e-05	671.234	-8.15459e-05	671.234	-7.70516e-06
671.5	0.00470324	671.5	2.38399e-05	671.5	-0.000186312	671.5	-7.2705e-05	671.5	-4.7618e-05	671.5	-1.48789e-05
671.765	0.00466917	671.765	4.74242e-05	671.765	-0.000186377	671.765	-1.05959e-05	671.765	-0.000103437	671.765	-4.14484e-05
672.031	0.00459537	672.031	2.97839e-05	672.031	-0.000180335	672.031	6.70406e-05	672.031	-3.44569e-05	672.031	-1.97943e-05
672.297	0.00465077	672.297	-5.01725e-05	672.297	-0.000125322	672.297	5.48453e-05	672.297	1.69309e-05	672.297	-7.97085e-06
672.562	0.00464243	672.562	3.28518e-05	672.562	-0.000171467	672.562	7.59038e-05	672.562	-1.36902e-05	672.562	5.74566e-05
672.828	0.00463937	672.828	8.00842e-05	672.828	-0.000187341	672.828	0.000112223	672.828	-2.20895e-05	672.828	5.5796e-06
673.094	0.00453952	673.094	4.72324e-05	673.094	-0.000196659	673.094	5.85772e-05	673.094	2.18911e-05	673.094	4.44375e-05
673.36	0.00442343	673.36	2.10916e-06	673.36	-0.00015842	673.36	7.33048e-06	673.36	2.46027e-05	673.36	-3.52046e-06
673.625	0.00435389	673.625	2.79943e-05	673.625	-0.000179629	673.625	0.00011009	673.625	5.3901e-05	673.625	4.05185e-05
673.891	0.00431785	673.891	6.21244e-05	673.891	-0.000180335	673.891	0.000118287	673.891	0.000113953	673.891	6.33019e-05
674.157	0.00422246	674.157	7.66968e-07	674.157	-0.000138176	674.157	-7.73032e-06	674.157	5.76707e-05	674.157	2.40454e-05
674.422	0.00420456	674.422	6.60871e-05	674.422	-0.000198845	674.422	-1.65269e-05	674.422	3.77637e-05	674.422	4.19798e-05
674.688	0.00418724	674.688	-2.49904e-05	674.688	-0.000218575	674.688	4.08508e-05	674.688	5.70094e-05	674.688	6.9745e-05
674.954	0.00426945	674.954	5.4966e-06	674.954	-0.000232135	674.954	4.39162e-05	674.954	1.19706e-05	674.954	-5.71244e-06
675.219	0.00420755	675.219	2.50543e-05	675.219	-0.000209706	675.219	4.9714e-05	675.219	5.31073e-05	675.219	2.98907e-06
675.485	0.00422851	675.485	6.26357e-06	675.485	-0.000217932	675.485	-2.77225e-05	675.485	5.65464e-05	675.485	-3.28798e-05
675.751	0.00416342	675.751	-2.49265e-05	675.751	-0.00024711	675.751	-5.42455e-05	675.751	6.34907e-05	675.751	4.13156e-05
676.016	0.00408179	676.016	6.00791e-06	676.016	-0.00019878	676.016	2.13917e-05	676.016	-1.32272e-05	676.016	1.03621e-05
676.282	0.00399518	676.282	2.70356e-05	676.282	-0.000214912	676.282	5.09801e-05	676.282	6.14405e-05	676.282	0.000104883
676.548	0.00405358	676.548	-6.90271e-06	676.548	-0.000158227	676.548	6.21091e-05	676.548	0.000119442	676.548	7.89779e-05
676.813	0.00397047	676.813	2.70995e-05	676.813	-0.00020058	676.813	4.98473e-05	676.813	4.94037e-05	676.813	3.60017e-05
677.079	0.0039515	677.079	9.33144e-06	677.079	-0.000212019	677.079	5.27128e-05	677.079	8.18104e-05	677.079	6.62245e-05
677.345	0.00398213	677.345	-4.22471e-05	677.345	-0.000197174	677.345	-4.92475e-05	677.345	5.60173e-05	677.345	-6.45639e-05
677.611	0.00398703	677.611	5.43908e-05	677.611	-0.000174744	677.611	-6.77736e-05	677.611	3.87558e-05	677.611	-8.75465e-05
677.876	0.00388826	677.876	4.51872e-05	677.876	-0.000236184	677.876	-7.06392e-06	677.876	4.62953e-07	677.876	-3.41418e-05
678.142	0.00383693	678.142	-1.61063e-05	678.142	-0.000184898	678.142	-1.98589e-05	678.142	-3.33988e-05	678.142	5.38033e-06
678.408	0.00357661	678.408	-3.29796e-05	678.408	-0.000303537	678.408	-2.39907e-06	678.408	-4.03431e-05	678.408	-3.32119e-06
678.673	0.00367047	678.673	-2.79943e-05	678.673	-0.000265105	678.673	-9.03648e-05	678.673	-3.37956e-05	678.673	1.26205e-06
678.939	0.00365213	678.939	7.92533e-06	678.939	-0.000200965	678.939	-8.33009e-06	678.939	-5.17846e-05	678.939	3.22155e-05
679.205	0.00365131	679.205	-1.43167e-05	679.205	-0.000192675	679.205	3.48531e-05	679.205	-2.51979e-05	679.205	-7.43946e-06
679.47	0.00367984	679.47	-4.94055e-05	679.47	-0.000243704	679.47	-4.39829e-06	679.47	2.9166e-05	679.47	-8.60852e-05
679.736	0.00367347	679.736	-0.000125207	679.736	-0.000238498	679.736	-6.68406e-05	679.736	-4.23271e-06	679.736	-0.000105016
680.002	0.00362781	680.002	-0.00010418	680.002	-0.000239269	680.002	-9.02315e-05	680.002	2.51317e-06	680.002	-8.19005e-05
680.267	0.00358412	680.267	-7.2095e-05	680.267	-0.000227058	680.267	-6.61076e-05	680.267	-4.52371e-05	680.267	-6.37004e-05
680.533	0.0035938	680.533	-6.51923e-05	680.533	-0.000242611	680.533	-2.63897e-05	680.533	-1.6997e-05	680.533	-4.14484e-05
680.799	0.00356445	680.799	-7.00497e-05	680.799	-0.000330851	680.799	-8.6433e-05	680.799	-3.29358e-05	680.799	-0.000132449
681.064	0.00358769	681.064	-9.17805e-05	681.064	-0.00022513	681.064	-4.06508e-05	681.064	2.2354e-05	681.064	-6.78187e-05
681.33	0.00354751	681.33	-7.41402e-06	681.33	-0.000226801	681.33	-0.000108758	681.33	-1.23013e-05	681.33	4.0917e-05
681.596	0.00355687	681.596	-3.36827e-05	681.596	-0.000198716	681.596	-9.34969e-05	681.596	-1.46161e-05	681.596	3.73302e-05
681.861	0.00348899	681.861	-7.59298e-05	681.861	-0.000222174	681.861	-5.35791e-05	681.861	-2.3809e-05	681.861	2.58388e-05
682.127	0.00342893	682.127	-7.13919e-05	682.127	-0.000255979	682.127	-3.75854e-05	682.127	-2.90999e-06	682.127	-5.1412e-05
682.393	0.00338474	682.393	-0.000133261	682.393	-0.000264783	682.393	-7.48375e-05	682.393	-4.30546e-05	682.393	-0.000100167
682.658	0.00337328	682.658	-3.7901e-05	682.658	-0.000255593	682.658	-6.72405e-05	682.658	0	682.658	-0.000109931
682.924	0.00335978	682.924	-6.04626e-05	682.924	-0.000188883	682.924	-0.00010376	682.924	3.26051e-05	682.924	-2.90936e-05
683.19	0.00328604	683.19	-9.19722e-05	683.19	-0.00024441	683.19	-2.64564e-05	683.19	2.8174e-05	683.19	-5.32719e-05
683.455	0.00334398	683.455	-6.11657e-05	683.455	-0.000239269	683.455	-6.59743e-06	683.455	2.10313e-05	683.455	-4.66295e-05
683.721	0.00332953	683.721	-6.73014e-05	683.721	-0.000215811	683.721	-8.86321e-06	683.721	-4.53033e-05	683.721	-7.60552e-05
683.987	0.00322853	683.987	-5.92483e-05	683.987	-0.000208999	683.987	-4.53823e-05	683.987	-1.56743e-05	683.987	-7.59888e-05
684.252	0.00315122	684.252	-4.26306e-05	684.252	-0.000282457	684.252	-4.41828e-05	684.252	-3.73008e-05	684.252	-7.43282e-05
684.518	0.00316587	684.518	-8.75621e-06	684.518	-0.000264269	684.518	-3.20542e-05	684.518	-1.32272e-06	684.518	2.006e-05
684.784	0.00315524	684.784	-3.4897e-05	684.784	-0.000237084	684.784	-6.35086e-05	684.784	-6.48134e-06	684.784	1.78016e-05
685.049	0.00316613	685.049	-9.47844e-05	685.049	-0.000248845	685.049	-7.31049e-05	685.049	-5.54221e-05	685.049	-3.38761e-05
685.315	0.0030857	685.315	-9.22279e-05	685.315	-0.000226801	685.315	-5.86438e-05	685.315	-5.26444e-05	685.315	-3.29462e-05
685.581	0.00309659	685.581	-5.80339e-05	685.581	-0.00022076	685.581	-7.28383e-05	685.581	-2.7182e-05	685.581	-7.20034e-05
685.846	0.0031525	685.846	-9.38257e-05	685.846	-0.000209642	685.846	-1.38613e-05	685.846	-3.89542e-05	685.846	3.05549e-06
686.112	0.00307353	686.112	1.98133e-05	686.112	-0.000219667	686.112	-0.00011129	686.112	-4.1269e-05	686.112	2.31819e-05
686.378	0.00304736	686.378	2.76748e-05	686.378	-0.000273395	686.378	-9.12978e-05	686.378	-3.61103e-05	686.378	-6.928e-05
686.643	0.00305679	686.643	-2.55656e-06	686.643	-0.000186698	686.643	-6.23757e-05	686.643	5.95225e-06	686.643	-1.11592e-05
686.909	0.00301463	686.909	-5.49021e-05	686.909	-0.000203343	686.909	-0.000126617	686.909	7.27498e-07	686.909	-1.14913e-05
687.174	0.00296827	687.174	-4.23111e-05	687.174	-0.000251544	687.174	-5.97767e-05	687.174	-5.15862e-06	687.174	-2.81637e-05
687.44	0.00298566	687.44	-0.00011741	687.44	-0.000281622	687.44	-9.08313e-05	687.44	-1.23013e-05	687.44	-3.17506e-05
687.706	0.00292006	687.706	-7.11363e-05	687.706	-0.000222174	687.706	-2.90554e-05	687.706	2.02377e-05	687.706	2.47096e-05
687.971	0.00291109	687.971	-4.79994e-05	687.971	-0.000224102	687.971	5.98434e-05	687.971	7.73793e-06	687.971	3.21491e-05
688.237	0.00289867	688.237	-6.97941e-05	688.237	-0.000233099	688.237	3.65191e-05	688.237	-4.62953e-07	688.237	6.94793e-05
688.503	0.00295611	688.503	-0.000126038	688.503	-0.000241647	688.503	-9.51629e-05	688.503	-3.29358e-05	688.503	1.42147e-05
688.768	0.00288663	688.768	-2.48625e-05	688.768	-0.000181299	688.768	-7.71033e-05	688.768	-4.6626e-05	688.768	4.65631e-05
689.034	0.00287708	689.034	-0.000123865	689.034	-0.000217739	689.034	-4.72483e-05	689.034	-0.000102511	689.034	5.55303e-05
689.3	0.00283524	689.3	-7.61215e-05	689.3	-0.000194346	689.3	-3.73188e-06	689.3	-0.000109852	689.3	6.64238e-07
689.565	0.00281811	689.565	-6.84519e-05	689.565	-0.000216968	689.565	-1.74599e-05	689.565	-3.3531e-05	689.565	-1.5211e-05
689.831	0.00280079	689.831	-3.88597e-05	689.831	-0.000224038	689.831	1.7993e-06	689.831	7.27498e-06	689.831	5.18105e-06
690.097	0.00275297	690.097	-5.38795e-05	690.097	-0.000237919	690.097	2.56567e-05	690.097	5.17846e-05	690.097	5.84529e-06
690.362	0.00281837	690.362	-5.56052e-05	690.362	-0.000212277	690.362	3.94513e-05	690.362	3.41924e-05	690.362	9.31261e-05
690.628	0.00287339	690.628	-5.44547e-05	690.628	-0.00017378	690.628	0.000148342	690.628	1.52775e-05	690.628	6.35675e-05
690.893	0.00280964	690.893	-1.80237e-05	690.893	-0.000188433	690.893	0.000121486	690.893	4.20626e-05	690.893	5.04156e-05
691.159	0.00272629	691.159	-2.43512e-05	691.159	-0.000240619	691.159	-2.95218e-05	691.159	-4.58985e-05	691.159	1.84658e-05
691.425	0.00269706	691.425	-2.11555e-05	691.425	-0.000224745	691.425	-2.13917e-05	691.425	3.26713e-05	691.425	-2.89608e-05
691.69	0.00268992	691.69	-9.24835e-05	691.69	-0.000223331	691.69	-5.31793e-05	691.69	-8.26702e-06	691.69	-5.51317e-06
691.956	0.00267235	691.956	-6.15492e-05	691.956	-0.00028702	691.956	-1.55273e-05	691.956	2.07006e-05	691.956	-1.3484e-05
692.222	0.00262414	692.222	-3.43218e-05	692.222	-0.000262727	692.222	-3.23207e-05	692.222	-1.82536e-05	692.222	-4.99507e-05
692.487	0.00265783	692.487	-4.74242e-05	692.487	-0.000274809	692.487	-1.42611e-05	692.487	3.70362e-05	692.487	-3.3544e-05
692.753	0.0026528	692.753	-0.000115301	692.753	-0.000254051	692.753	-2.59899e-05	692.753	1.09125e-05	692.753	-5.10799e-05
693.018	0.00267528	693.018	-4.77437e-05	693.018	-0.000228858	693.018	4.66485e-07	693.018	-3.70362e-06	693.018	-7.39297e-05
693.284	0.0026784	693.284	-4.9022e-05	693.284	-0.0002304	693.284	-8.10351e-05	693.284	-3.21422e-05	693.284	-2.7433e-05
693.55	0.00262688	693.55	-2.33925e-05	693.55	-0.000193253	693.55	-1.28617e-05	693.55	-5.22476e-06	693.55	-7.02763e-05
693.815	0.0025909	693.815	-4.09689e-05	693.815	-0.000206428	693.815	-4.20503e-05	693.815	5.1983e-05	693.815	2.81637e-05
694.081	0.00254728	694.081	-8.32799e-05	694.081	-0.000184192	694.081	-1.81929e-05	694.081	8.66384e-06	694.081	4.4836e-05
694.347	0.00251735	694.347	-8.0979e-05	694.347	-0.000213819	694.347	-7.44377e-05	694.347	-1.3095e-05	694.347	-1.59417e-05
694.612	0.00249016	694.612	-0.000107759	694.612	-0.000234256	694.612	-4.63819e-05	694.612	3.41924e-05	694.612	-1.84658e-05
694.878	0.00250277	694.878	-8.53891e-05	694.878	-0.000231043	694.878	-8.68995e-05	694.878	-2.65867e-05	694.878	-1.49453e-05
695.143	0.00240788	695.143	-7.79751e-05	695.143	-0.000258035	695.143	-5.6378e-05	695.143	-3.3531e-05	695.143	-2.24512e-05
695.409	0.00241845	695.409	-4.97251e-05	695.409	-0.000203086	695.409	-5.13133e-05	695.409	-3.66394e-05	695.409	-1.36169e-05
695.675	0.00245412	695.675	-7.67607e-05	695.675	-0.000205721	695.675	-2.19914e-06	695.675	-2.05683e-05	695.675	2.65695e-07
695.94	0.00237802	695.94	-0.000116579	695.94	-0.00024184	695.94	3.63192e-05	695.94	-1.98408e-07	695.94	2.12556e-05
696.206	0.00236439	696.206	-0.000152627	696.206	-0.000151672	696.206	3.3387e-05	696.206	2.75126e-05	696.206	6.54938e-05
696.472	0.00237337	696.472	-0.000102262	696.472	-0.000224166	696.472	5.97767e-05	696.472	2.92983e-05	696.472	9.937e-05
696.737	0.00228937	696.737	-6.3147e-05	696.737	-0.000204886	696.737	3.73188e-06	696.737	5.68771e-06	696.737	5.88515e-05
697.003	0.00233612	697.003	-0.000107056	697.003	-0.000160477	697.003	2.67229e-05	697.003	1.85181e-06	697.003	4.88879e-05
697.268	0.00264216	697.268	-8.99909e-05	697.268	-0.00014968	697.268	1.33281e-05	697.268	2.31477e-06	697.268	-3.32119e-07
697.534	0.00261586	697.534	-0.000116835	697.534	-0.000139397	697.534	-3.86516e-06	697.534	6.9443e-06	697.534	1.34176e-05
697.8	0.00238782	697.8	-8.35995e-05	697.8	-0.000161698	697.8	1.33281e-06	697.8	-7.20884e-06	697.8	2.5241e-06
698.065	0.00224671	698.065	-6.30192e-05	698.065	-0.000204564	698.065	5.13133e-06	698.065	1.42854e-05	698.065	1.66724e-05
698.331	0.00226193	698.331	-8.82013e-05	698.331	-0.000156749	698.331	3.90515e-05	698.331	1.3624e-05	698.331	2.916e-05
698.596	0.00224824	698.596	-8.30882e-05	698.596	-0.000197624	698.596	2.23246e-05	698.596	5.57528e-05	698.596	3.81272e-05
698.862	0.00223009	698.862	-7.08167e-05	698.862	-0.000209192	698.862	4.63153e-05	698.862	5.45623e-05	698.862	8.68159e-05
699.128	0.00221818	699.128	-8.04038e-05	699.128	-0.000157777	699.128	3.02549e-05	699.128	4.24594e-05	699.128	6.7088e-05
699.393	0.00217513	699.393	-9.74049e-05	699.393	-0.000149294	699.393	6.10429e-05	699.393	-3.96817e-07	699.393	7.15384e-05
699.659	0.00216679	699.659	-0.000112425	699.659	-0.000192803	699.659	9.73621e-05	699.659	2.67851e-05	699.659	4.94193e-05
699.924	0.00213794	699.924	-0.000114406	699.924	-0.000172752	699.924	2.45238e-05	699.924	1.05156e-05	699.924	3.51382e-05
700.19	0.00210604	700.19	-8.769e-05	700.19	-0.00020058	700.19	6.24423e-05	700.19	1.32272e-06	700.19	7.10734e-05
700.456	0.00210808	700.456	-9.79162e-05	700.456	-0.000151158	700.456	7.35713e-05	700.456	3.91526e-05	700.456	2.60381e-05
700.721	0.00210597	700.721	-8.66674e-05	700.721	-0.000197495	700.721	6.85067e-05	700.721	1.63356e-05	700.721	0.000112057
700.987	0.00208509	700.987	-8.55169e-05	700.987	-0.00019004	700.987	3.34536e-05	700.987	5.09248e-06	700.987	-7.97085e-06
701.253	0.00210355	701.253	-0.000103796	701.253	-0.000184963	701.253	7.46376e-06	701.253	1.42193e-05	701.253	1.70709e-05
701.518	0.00207916	701.518	-8.27047e-05	701.518	-0.000171402	701.518	2.78558e-05	701.518	-2.16927e-05	701.518	3.98543e-05
701.784	0.00212788	701.784	-6.41696e-05	701.784	-0.000180014	701.784	-1.74599e-05	701.784	-8.53156e-06	701.784	6.7088e-06
702.049	0.00209247	702.049	-9.53597e-05	702.049	-0.000157777	702.049	-6.26423e-06	702.049	-1.40209e-05	702.049	-3.39425e-05
702.315	0.00204446	702.315	-7.98286e-05	702.315	-0.000152186	702.315	-7.21719e-05	702.315	1.46161e-05	702.315	1.06278e-06
702.581	0.00202058	702.581	-7.81029e-05	702.581	-0.000144088	702.581	-3.21875e-05	702.581	3.05549e-05	702.581	-2.25841e-05
702.846	0.00200389	702.846	-9.5104e-05	702.846	-0.000139461	702.846	-8.53001e-06	702.846	0.000124931	702.846	-3.42747e-05
703.112	0.00196817	703.112	-0.000104819	703.112	-0.000156878	703.112	-3.412e-05	703.112	8.67045e-05	703.112	-3.07542e-05
703.377	0.00203637	703.377	-0.000108462	703.377	-0.000240169	703.377	-8.82323e-05	703.377	2.03038e-05	703.377	-2.76987e-05
703.643	0.00193117	703.643	-9.68936e-05	703.643	-0.000207521	703.643	4.1917e-05	703.643	1.07802e-05	703.643	-7.25348e-05
703.908	0.00195442	703.908	-0.000110571	703.908	-0.00018567	703.908	1.64603e-05	703.908	-5.35703e-06	703.908	-7.29333e-05
704.174	0.00193155	704.174	-9.68297e-05	704.174	-0.000177893	704.174	-2.9122e-05	704.174	1.58727e-06	704.174	-1.46797e-05
704.44	0.00190239	704.44	-0.000126741	704.44	-0.000157071	704.44	-5.49786e-05	704.44	1.05156e-05	704.44	-4.62974e-05
704.705	0.00192334	704.705	-0.000131151	704.705	-0.000143317	704.705	1.97257e-05	704.705	-9.25906e-06	704.705	-2.55732e-05
704.971	0.00189596	704.971	-0.000107312	704.971	-0.000159191	704.971	1.66602e-05	704.971	-1.73277e-05	704.971	-1.09599e-05
705.236	0.00195951	705.236	-0.000117154	705.236	-0.000222495	705.236	-3.84517e-05	705.236	-2.50656e-05	705.236	-3.14184e-05
705.502	0.00189284	705.502	-9.5104e-05	705.502	-0.000281879	705.502	2.6523e-05	705.502	-4.7618e-06	705.502	1.37497e-05
705.768	0.00186227	705.768	-0.000114342	705.768	-0.000169024	705.768	-5.99766e-05	705.768	-4.88746e-05	705.768	-8.29633e-05
706.033	0.00186494	706.033	-0.000131599	706.033	-0.000125515	706.033	-2.93886e-05	706.033	-3.31342e-05	706.033	-2.76987e-05
706.299	0.00184762	706.299	-0.00012214	706.299	-0.000164397	706.299	-2.63897e-05	706.299	-6.34246e-05	706.299	-9.97021e-05
706.564	0.00184068	706.564	-6.42335e-05	706.564	-0.000157135	706.564	-3.18543e-05	706.564	-2.57931e-06	706.564	-0.000164465
706.83	0.00183342	706.83	-8.73704e-05	706.83	-0.000117739	706.83	-4.57155e-05	706.83	-4.62953e-06	706.83	-0.000119961
707.095	0.00180139	707.095	-8.78178e-05	707.095	-9.50521e-05	707.095	-7.20386e-05	707.095	3.16792e-05	707.095	-9.85064e-05
707.361	0.00181145	707.361	-6.238e-05	707.361	-7.85353e-05	707.361	-4.07841e-05	707.361	3.44569e-05	707.361	-1.64067e-05
707.627	0.00180286	707.627	-0.000110699	707.627	-0.000116325	707.627	-3.2454e-05	707.627	2.30154e-05	707.627	1.92629e-06
707.892	0.0017926	707.892	-0.00010418	707.892	-0.000140297	707.892	3.99844e-07	707.892	3.16131e-05	707.892	3.72637e-05
708.158	0.00174643	708.158	-0.000110763	708.158	-0.000170374	708.158	6.4175e-05	708.158	7.93634e-07	708.158	5.21427e-05
708.423	0.00174179	708.423	-0.000102965	708.423	-0.000159256	708.423	2.68562e-05	708.423	7.37418e-05	708.423	5.03492e-05
708.689	0.00174344	708.689	-0.000100601	708.689	-0.000139204	708.689	2.85222e-05	708.689	3.76976e-05	708.689	3.97878e-05
708.954	0.00173001	708.954	-8.80095e-05	708.954	-0.00012198	708.954	-3.18543e-05	708.954	-6.61362e-08	708.954	2.92929e-05
709.22	0.00167244	709.22	-0.000112105	709.22	-0.000204179	709.22	-1.43278e-05	709.22	-8.5977e-06	709.22	1.56096e-05
709.486	0.00171606	709.486	-0.000117282	709.486	-0.00017288	709.486	-1.54606e-05	709.486	2.87031e-05	709.486	-4.5301e-05
709.751	0.00170275	709.751	-7.44598e-05	709.751	-0.000121402	709.751	-4.37829e-05	709.751	1.5079e-05	709.751	-2.006e-05
710.017	0.00170186	710.017	-0.00013652	710.017	-0.000125065	710.017	3.73188e-06	710.017	-3.24067e-05	710.017	1.32183e-05
710.282	0.00169963	710.282	-7.63133e-05	710.282	-9.98722e-05	710.282	1.5394e-05	710.282	1.14416e-05	710.282	-2.55067e-05
710.548	0.00170504	710.548	-8.96074e-05	710.548	-0.00014261	710.548	8.26345e-06	710.548	-8.33316e-06	710.548	-3.38761e-06
710.813	0.001696	710.813	-9.08857e-05	710.813	-0.00013342	710.813	-2.73227e-06	710.813	-4.29885e-06	710.813	3.04885e-05
711.079	0.00164085	711.079	-7.84864e-05	711.079	-0.00013477	711.079	1.87927e-05	711.079	2.30815e-05	711.079	-1.62074e-05
711.344	0.0016243	711.344	-8.29603e-05	711.344	-0.000133998	711.344	-1.21953e-05	711.344	0.000156677	711.344	2.98907e-05
711.61	0.00162965	711.61	-0.000106225	711.61	-0.000128985	711.61	2.53235e-05	711.61	1.54097e-05	711.61	2.01264e-05
711.876	0.00163894	711.876	-0.000110763	711.876	-0.000141518	711.876	-3.91181e-05	711.876	-2.38752e-05	711.876	-3.45404e-06
712.141	0.00162194	712.141	-0.00016068	712.141	-0.000119731	712.141	-7.17054e-05	712.141	-8.53156e-06	712.141	4.49689e-05
712.407	0.00154444	712.407	-0.000136201	712.407	-0.000118767	712.407	-2.94552e-05	712.407	2.40736e-05	712.407	-1.41483e-05
712.672	0.00163098	712.672	-7.10723e-05	712.672	-0.000133613	712.672	-1.74599e-05	712.672	2.03038e-05	712.672	-4.01864e-05
712.938	0.00150566	712.938	-0.000106353	712.938	-0.00012468	712.938	-6.39751e-06	712.938	2.49995e-05	712.938	-4.64966e-07
713.203	0.00158309	713.203	-0.000106609	713.203	-0.000128664	713.203	-3.22541e-05	713.203	-1.85181e-06	713.203	-1.87979e-05
[truncated: 598 more rows]

## Sheet: c
S_1 v	S_1 v	S_2 v	S_2 v	S_3 v	S_3 v	S_1 h	S_1 h	S_2 h	S_2 h	S_3 h	S_3 h
[truncated: 2,049 more rows]

## Sheet: d
1.5 ns	1.5 ns	2 ns	2 ns	2.5 ns	2.5 ns	3 ns	3 ns	3.5 ns	3.5 ns	4 ns	4 ns	4.5 ns	4.5 ns	5 ns	5 ns	5.5 ns	5.5 ns	6 ns	6 ns	6.5 ns	6.5 ns	7 ns	7 ns	7.5 ns	7.5 ns	8 ns	8 ns	8.5 ns	8.5 ns	9 ns	9 ns	9.5 ns	9.5 ns	10 ns	10 ns	10.5 ns	10.5 ns	11 ns	11 ns	11.5 ns	11.5 ns	12 ns	12 ns	12.5 ns	12.5 ns	13 ns	13 ns	13.5 ns	13.5 ns
[truncated: 2,049 more rows]
[truncated: 4 more columns]

[truncated: 3 more sheets: e, f, g]
